# Supplementary material for: Proteomic analysis reveals response of differential wheat (Triticum aestivum L.) genotypes to oxygen deficiency stress
Source: BMC Genomics. 2019 Jan 18;20:60. doi: 10.1186/s12864-018-5405-3 (PMC6339445; doi:10.1186/s12864-018-5405-3)
Supplement: Supplementary file 3 — Table S1. The differentially expressed proteins (DEPs) (XLS 2273 kb) [file 12864_2018_5405_MOESM3_ESM.xls]

## Sheet: S
Protein accession	Shared	S_CK_0d	S_CK_0d	S_CK_0d	S_HY_1d	S_HY_1d	S_HY_1d	S_HY_2d	S_HY_2d	S_HY_2d	S_HY_3d	S_HY_3d	S_HY_3d	p-value	Mean- 0	Mean- 1	Mean- 2	Mean- 3	1d/0d	2d/0d	3d/0d	2d/1d	3d/1d	3d/2d	differential	Protein description	MW [kDa]	Score	Coverage [%]	#Peptides	#PSMs	#Unique peptides	S_HY_1d/S_CK_0d Ratio	S_HY_1d/S_CK_0d P value	S_HY_2d/S_CK_0d Ratio	S_HY_2d/S_CK_0d P value	S_HY_3d/S_CK_0d Ratio	S_HY_3d/S_CK_0d P value	T_HY_1d/T_CK_0d Ratio	T_HY_1d/T_CK_0d P value	T_HY_2d/T_CK_0d Ratio	T_HY_2d/T_CK_0d P value	T_HY_3d/T_CK_0d Ratio	T_HY_3d/T_CK_0d P value	T_CK_0d/S_CK_0d Ratio	T_CK_0d/S_CK_0d P value	T_HY_1d/S_HY_1d Ratio	T_HY_1d/S_HY_1d P value	T_HY_2d/S_HY_2d Ratio
W5IA32	W5IA32	0.553	0.585	0.622	1.332	1.347	1.345	1.711	1.689	1.68	0.863	0.932	0.897	1.00268e-10	0.586667	1.34133	1.69333	0.897333	2.28636	2.88636	1.52955	1.26243	0.668986	0.529921	1	"Formate dehydrogenase, mitochondrial"	41.38	88.216	36.3	14	32	10	2.28636	0.000384994	2.88636	3.00444e-05	1.52955	0.000384947	1.85856	0.000350857	2.75856	9.10992e-05	4.01351	1.00407e-05	0.630682	0.00140115	0.512674	0.000583538	0.602756
W5HX73	W5HX73	1.309	1.298	1.234	1.969	1.775	1.919	0.888	1.022	0.968	0.768	0.914	0.95	1.17543e-06	1.28033	1.88767	0.959333	0.877333	1.47436	0.749284	0.685238	0.508211	0.464771	0.914524	1	60S ribosomal protein L36a OS=Arabidopsis thaliana GN=RPL36AA PE=2 SV=3	12.103	1.7849	22.9	3	4	3	1.47436	0.00395591	0.749284	0.00432486	0.685238	0.00961391	0.915636	0.049419	0.663667	0.00281949	0.652043	0.00316972	0.69435	0.00184979	0.43122	0.00123505	0.61501
W5GZ34	W5GZ34	0.616	0.677	0.726	0.296	0.406	0.402	1.328	1.234	1.237	2.75	2.69	2.778	7.60931e-11	0.673	0.368	1.26633	2.73933	0.546805	1.88162	4.07033	3.44112	7.44384	2.1632	1	Wheatwin-1 OS=Triticum aestivum GN=PR4A PE=1 SV=1	15.282	3.2391	6.9	1	1	1	0.546805	0.00332313	1.88162	0.000181015	4.07033	1.45121e-06	1.32801	0.00501414	1.59069	0.000246635	3.04309	3.94287e-05	0.712729	0.0122803	1.73098	0.0148246	0.602527
W5GW20	W5GW20	0.31	0.328	0.346	0.375	0.346	0.367	0.771	0.803	0.723	1.995	1.72	2.126	2.12803e-07	0.328	0.362667	0.765667	1.947	1.10569	2.33435	5.93598	2.11121	5.36857	2.54288	1	Glycine-rich RNA-binding protein GRP1A OS=Sinapis alba PE=2 SV=1	15.912	16.699	8.4	1	2	1	1.10569	0.0643717	2.33435	0.000676548	5.93598	0.00514432	1.98753	0.00498942	3.73734	0.00223472	4.02715	0.000195961	1.38516	0.000854582	2.48989	0.00339689	2.21768
W5GVR2	W5GVR2	1.698	1.617	1.641	1.449	1.332	1.299	0.778	1.01	0.982	0.607	0.95	0.857	7.19906e-05	1.652	1.36	0.923333	0.804667	0.823245	0.558918	0.487086	0.678922	0.591667	0.87148	1	60S ribosomal protein L6 OS=Mesembryanthemum crystallinum GN=RPL6 PE=2 SV=1	24.469	71.325	54.3	13	40	7	0.823245	0.0105152	0.558918	0.00566079	0.487086	0.0110208	0.962056	0.354777	0.67782	0.00231534	0.630217	0.00375819	0.584948	7.25316e-05	0.683578	0.00553131	0.709386
W5GUN5	W5GUN5	0.392	0.506	0.336	0.254	0.542	0.316	1.399	1.308	1.337	2.196	1.612	2.118	1.14874e-05	0.411333	0.370667	1.348	1.97533	0.901135	3.27715	4.80227	3.63669	5.32914	1.46538	1	Cytochrome b5 isoform E OS=Arabidopsis thaliana GN=CYTB5-E PE=1 SV=2	15.037	45.209	29.6	4	6	2	0.901135	0.712232	3.27715	0.000429392	4.80227	0.00940431	1.21445	0.320937	2.10867	0.0190764	2.98902	0.00115965	1.40194	0.21921	1.88939	0.0610618	0.902077
W5GUI9	W5GUI9	0.867	0.865	0.859	0.891	0.871	0.893	1.288	1.309	1.359	1.253	1.259	1.235	4.17639e-09	0.863667	0.885	1.31867	1.249	1.0247	1.52682	1.44616	1.49002	1.4113	0.947169	1	Phenylalanine ammonia-lyase	75.618	323.31	50.1	33	79	8	1.0247	0.0807226	1.52682	0.00190777	1.44616	9.51221e-05	0.953468	0.0659081	1.55399	1.23759e-05	1.47937	1.44491e-05	0.879197	0.00662968	0.818079	0.000334382	0.894843
W5GTV0	W5GTV0	0.42	0.3	0.346	1.695	1.863	1.542	0.94	0.984	0.921	0.745	0.5	0.742	2.74103e-06	0.355333	1.7	0.948333	0.662333	4.78424	2.66886	1.86398	0.557843	0.389608	0.698418	1	Nuclear cap-binding protein subunit 2 OS=Oryza sativa subsp. japonica GN=CBP20 PE=2 SV=1	28.067	1.23	4.6	1	2	1	4.78424	0.00188472	2.66886	0.00058723	1.86398	0.0468873	0.977809	0.669663	0.466019	0.0005055	0.389274	0.000218573	4.05816	5.47877e-05	0.829412	0.0681858	0.708612
W5GLX4	W5GLX4	0.112	0.138	0.126	1.274	1.355	1.321	1.166	1.051	1.219	0.952	1.053	1.119	6.07355e-08	0.125333	1.31667	1.14533	1.04133	10.5053	9.1383	8.30851	0.869873	0.790886	0.909197	1	Probable mediator of RNA polymerase II transcription subunit 37e OS=Arabidopsis thaliana GN=MED37E PE=1 SV=3	71.123	56.749	43.6	25	70	2	10.5053	0.000118758	9.1383	0.00194176	8.30851	0.00230776	0.9291	0.162727	0.675848	0.00316473	0.664116	0.00135216	10.4282	0.000826367	0.922278	0.0869771	0.771246
W5GBF8	W5GBF8	1.412	1.262	1.359	0.844	0.737	0.819	0.779	0.786	0.751	0.714	0.681	0.713	7.84862e-07	1.34433	0.8	0.772	0.702667	0.595091	0.574262	0.522688	0.965	0.878333	0.91019	1	High-affinity nitrate transporter-activating protein 2.1 OS=Oryza sativa subsp. japonica GN=NAR2.1 PE=1 SV=1	21.136	17.777	14.6	3	5	1	0.595091	0.000856595	0.574262	0.00398248	0.522688	0.00305853	0.831463	0.00487021	0.627162	0.0013177	0.521739	0.000327752	1.06075	0.206432	1.48208	0.00201022	1.15846
W5G990	W5G990	0.343	0.47	0.365	1.594	1.264	1.501	1.152	1.025	1.101	1.035	0.863	0.98	1.43837e-05	0.392667	1.453	1.09267	0.959333	3.70034	2.78268	2.44312	0.752007	0.660243	0.877974	1	60S ribosomal protein L31 OS=Perilla frutescens GN=RPL31 PE=2 SV=1	14.12	1.0005	30.1	5	8	2	3.70034	0.00367625	2.78268	0.000206104	2.44312	0.00119177	0.936851	0.0197	0.634426	0.00207009	0.628297	3.65866e-05	3.18591	0.000700613	0.806607	0.103061	0.726358
W5G5H0	W5G5H0	1.646	1.745	1.609	1.165	1.11	1.233	0.815	0.737	0.697	0.45	0.571	0.482	8.54021e-08	1.66667	1.16933	0.749667	0.501	0.7016	0.4498	0.3006	0.641106	0.428449	0.668297	1	Aquaporin TIP2-2 OS=Zea mays GN=TIP2-2 PE=2 SV=1	25.193	101.62	6.4	1	1	1	0.7016	0.000835386	0.4498	7.99258e-05	0.3006	3.10638e-05	0.886512	0.0942333	0.5557	0.00103548	0.492565	0.00557219	0.7666	0.0041014	0.968643	0.554863	0.947088
W5G4R7	W5G4R7	0.353	0.548	0.338	0.628	0.61	0.65	1.285	1.261	1.255	1.641	1.656	1.761	5.0788e-08	0.413	0.629333	1.267	1.686	1.52381	3.0678	4.08232	2.01324	2.67903	1.3307	1	Pyrophosphate--fructose 6-phosphate 1-phosphotransferase subunit alpha	72.491	22.522	14.6	9	12	1	1.52381	0.0814277	3.0678	0.00551505	4.08232	0.000379555	1.70769	0.0559217	3.59109	0.00181508	4.11417	0.00193908	0.996772	0.989922	1.11706	0.0111721	1.1668
W5G400	W5G400	1.86	2.126	2.227	1.736	2.015	1.919	0.996	1.126	1.081	0.612	0.521	0.517	1.28393e-06	2.071	1.89	1.06767	0.55	0.912603	0.515532	0.265572	0.564903	0.291005	0.515142	1	Histone H2B	17.146	2.9527	49.1	9	42	1	0.912603	0.261177	0.515532	0.00651617	0.265572	0.0030242	0.579224	5.2966e-05	0.455404	0.0202565	0.350472	0.0150188	0.460164	0.00852341	0.292063	0.00280523	0.406494
W5G3Q4	W5G3Q4	0.682	0.636	0.592	0.448	0.436	0.399	0.91	0.888	0.912	1.218	1.285	1.33	2.31993e-08	0.636667	0.427667	0.903333	1.27767	0.671728	1.41885	2.00681	2.11224	2.98753	1.41439	1	Pathogenesis-related protein 1 OS=Asparagus officinalis GN=PR1 PE=2 SV=1	19.038	8.2246	14.9	3	7	2	0.671728	0.00501302	1.41885	0.00583341	2.00681	0.000142169	1.14	0.00813821	1.49	0.00646515	1.57393	0.00043721	1.46597	0.0058696	2.48792	7.88792e-06	1.53948
W5G376	W5G376	0.358	0.576	0.474	0.392	0.392	0.398	1	0.989	0.875	1.61	1.628	1.675	4.97743e-08	0.469333	0.394	0.954667	1.63767	0.839489	2.03409	3.48935	2.42301	4.15651	1.71543	1	Pathogenesis-related protein STH-21 OS=Solanum tuberosum GN=STH-21 PE=2 SV=1	17.123	19.271	39.2	6	10	3	0.839489	0.35416	2.03409	0.00503427	3.48935	0.00140135	1.45085	0.00240192	1.89418	0.0010783	2.88215	0.0030546	1.41619	0.0705621	2.44755	0.00160326	1.31878
W5G100	W5G100	0.403	0.404	0.495	0.896	0.911	0.875	1.144	1.14	1.134	1.233	1.242	1.215	2.77269e-09	0.434	0.894	1.13933	1.23	2.05991	2.62519	2.8341	1.27442	1.37584	1.07958	1	Pyruvate kinase	57.42	134.9	28.5	14	41	14	2.05991	0.00198423	2.62519	0.00171966	2.8341	0.000789175	1.13562	0.002022	1.47946	4.97924e-05	1.59832	1.20104e-05	1.9255	0.00263506	1.06152	0.0243768	1.08514
W5FYJ9	W5FYJ9	0.355	0.332	0.617	0.315	0.394	0.553	1.411	1.218	1.086	2.15	2.025	1.919	1.76032e-06	0.434667	0.420667	1.23833	2.03133	0.967791	2.84893	4.67331	2.94374	4.82884	1.64038	1	indole-2-monooxygenase OS=Zea mays GN=CYP71C4 PE=1 SV=1	58.911	3.885	4	2	2	2	0.967791	0.909452	2.84893	0.00362863	4.67331	0.000252689	1.12285	0.0334903	1.5953	0.000613994	1.87579	0.00956396	1.69785	0.0726859	1.96989	0.0240794	0.95074
W5FVU1	W5FVU1	0.502	0.594	0.598	0.596	0.771	0.676	1.209	1.198	1.234	1.434	1.305	1.332	6.0229e-07	0.564667	0.681	1.21367	1.357	1.20602	2.14935	2.40319	1.78218	1.99266	1.1181	1	Eukaryotic translation initiation factor 3 subunit C	104.92	4.5207	4.1	3	3	3	1.20602	0.136192	2.14935	0.000926797	2.40319	0.000130119	1.05719	0.408568	1.66095	0.00542287	1.53431	0.0047522	1.4451	0.0121487	1.26676	0.054759	1.11673
W5FP66	W5FP66	0.157	0.214	0.158	1.588	1.44	1.464	1.155	1.2	1.261	0.999	1.069	1.145	3.02389e-08	0.176333	1.49733	1.20533	1.071	8.49149	6.83554	6.07372	0.804987	0.715272	0.888551	1	Probable mediator of RNA polymerase II transcription subunit 37e OS=Arabidopsis thaliana GN=MED37E PE=1 SV=3	71.079	10.397	39.4	24	69	1	8.49149	0.000266024	6.83554	4.37543e-05	6.07372	0.000487372	0.919712	0.0847898	0.642838	0.000549848	0.596426	0.000360413	7.08696	5.41566e-05	0.767587	0.00517321	0.666482
W5FP48	W5FP48	0.664	0.699	0.665	0.499	0.494	0.411	0.648	0.548	0.662	0.789	0.797	0.849	9.07979e-05	0.676	0.468	0.619333	0.811667	0.692308	0.916174	1.20069	1.32336	1.73433	1.31055	1	Thaumatin-like protein OS=Actinidia deliciosa GN=tlp PE=1 SV=2	24.761	40.775	51.1	10	25	1	0.692308	0.00986882	0.916174	0.250967	1.20069	0.00642728	1.06512	0.326104	1.24304	0.0719184	1.73953	8.8439e-05	1.61292	0.00127017	2.48148	0.00139437	2.18837
W5FGJ7	W5FGJ7	1.402	1.567	1.61	0.913	0.863	0.832	0.832	0.654	0.599	1.074	0.699	0.922	0.000210381	1.52633	0.869333	0.695	0.898333	0.569557	0.45534	0.588556	0.799463	1.03336	1.29257	1	Lipoxygenase	96.325	18.825	30.5	25	51	4	0.569557	0.00446852	0.45534	0.000973093	0.588556	0.0131367	0.742971	0.121797	0.612839	0.0563836	0.593929	0.047228	0.877703	0.314391	1.14494	0.0718479	1.18129
W5FER8	W5FER8	1.58	1.607	1.325	1.278	1.199	1.095	0.93	0.993	1.089	0.804	0.68	1.064	0.00230122	1.504	1.19067	1.004	0.849333	0.791667	0.667553	0.564716	0.843225	0.713326	0.84595	1	Aquaporin PIP2-3 OS=Zea mays GN=PIP2-3 PE=2 SV=1	29.622	2.4106	3.2	1	2	1	0.791667	0.0520759	0.667553	0.0159614	0.564716	0.0118607	0.682229	0.000174608	0.776205	0.00983601	0.618976	0.000307866	0.735816	0.0434198	0.634099	0.00820207	0.855578
W5FDU3	W5FDU3	1.172	1.122	1.053	0.816	0.88	0.835	0.618	0.599	0.437	0.588	0.464	0.562	1.83423e-05	1.11567	0.843667	0.551333	0.538	0.7562	0.494174	0.482223	0.653497	0.637693	0.975816	1	Asparagine synthetase [glutamine-hydrolyzing] OS=Asparagus officinalis PE=2 SV=2	65.492	41.986	21.5	11	18	4	0.7562	0.00553575	0.494174	0.00249556	0.482223	0.000365829	0.77697	0.0178524	0.493879	0.000407957	0.48948	0.00081791	1.562	0.0020337	1.6049	5.1152e-05	1.56106
W5F9T2	W5F9T2	1.579	1.661	1.732	1.781	1.787	1.739	0.893	0.795	0.713	0.375	0.331	0.326	6.64893e-09	1.65733	1.769	0.800333	0.344	1.06738	0.482904	0.207562	0.452421	0.19446	0.429821	1	Histone H2B	16.491	3.9432	46.7	8	43	1	1.06738	0.115577	0.482904	0.000269333	0.207562	0.000355213	1.10699	0.139748	0.454936	0.00126436	0.371858	0.00439621	0.656074	0.00109397	0.680422	1.93329e-05	0.618076
W5ERL4	W5ERL4	0.808	0.728	0.824	0.537	0.406	0.669	0.978	0.841	0.83	1.347	1.234	1.369	3.79136e-05	0.786667	0.537333	0.883	1.31667	0.683051	1.12246	1.67373	1.6433	2.45037	1.49113	1	Zeamatin OS=Zea mays GN=Zlp PE=1 SV=2	24.402	4.7287	39.9	8	15	1	0.683051	0.0663667	1.12246	0.17481	1.67373	0.000827966	1.01359	0.668318	1.31187	0.0397848	1.61981	0.00935291	1.18475	0.0246479	1.75806	0.0248128	1.38467
W5ECG3	W5ECG3	0.678	0.696	0.588	1.34	1.334	1.284	1.412	1.415	1.571	0.936	0.905	0.914	4.10188e-07	0.654	1.31933	1.466	0.918333	2.01733	2.24159	1.40418	1.11117	0.696059	0.626421	1	Methylthioribose-1-phosphate isomerase	38.69	56.734	27.8	10	17	10	2.01733	0.00036611	2.24159	0.000512401	1.40418	0.0111032	1.2809	0.00227314	1.70225	2.71043e-05	2.25899	0.000806381	0.907238	0.203232	0.576049	0.000322409	0.68895
W5E8X2	W5E8X2	0.635	0.72	0.658	0.893	0.771	0.836	0.965	1.009	0.926	1.004	1.261	1.07	0.000811749	0.671	0.833333	0.966667	1.11167	1.24193	1.44064	1.65673	1.16	1.334	1.15	1	40S ribosomal protein S28 OS=Zea mays GN=RPS28 PE=3 SV=1	7.4637	17.911	18.5	1	2	1	1.24193	0.023909	1.44064	0.00108119	1.65673	0.0207112	0.899969	0.220358	0.955646	0.546148	1.4083	0.00587495	1.57923	0.0132031	1.1444	0.0687295	1.04759
W5E8H6	W5E8H6	1.873	1.773	1.743	2.12	2.249	2.263	0.613	0.744	0.68	0.319	0.258	0.189	1.61781e-09	1.79633	2.21067	0.679	0.255333	1.23066	0.377992	0.142141	0.307147	0.115501	0.376043	1	Histone H2B	16.308	-2	46.3	8	43	1	1.23066	0.0025112	0.377992	3.39177e-05	0.142141	9.38541e-06	1.19438	0.0419903	0.386579	0.000934377	0.348286	7.59771e-06	0.508814	0.000926406	0.493818	5.74499e-05	0.520373
W5DZQ9	W5DZQ9	0.642	0.607	0.535	0.417	0.297	0.414	0.921	0.915	1.039	1.448	1.291	1.401	5.11918e-07	0.594667	0.376	0.958333	1.38	0.632287	1.61155	2.32063	2.54876	3.67021	1.44	1	Pathogenesis-related protein 1 OS=Asparagus officinalis GN=PR1 PE=2 SV=1	20.856	6.4072	49.5	8	36	1	0.632287	0.0137496	1.61155	0.00257197	2.32063	0.000331421	1.03964	0.477165	1.38961	0.00777641	1.53418	0.00253484	1.64013	0.00136237	2.69681	0.000290679	1.41426
W5DYE3	W5DYE3	0.954	1.044	0.908	1.214	1.277	1.189	1.348	1.445	1.485	0.784	0.889	0.925	2.39123e-05	0.968667	1.22667	1.426	0.866	1.26635	1.47213	0.894012	1.1625	0.705978	0.607293	1	Probable NAD(P)H-dependent oxidoreductase 1 OS=Oryza sativa subsp. japonica GN=Os10g0113000 PE=1 SV=1	35.198	77.659	35	11	30	1	1.26635	0.00857798	1.47213	0.00131145	0.894012	0.152588	1.69163	0.00521543	2.59602	0.000719873	3.40558	5.62738e-05	0.431865	0.000531072	0.576902	0.000748408	0.761571
W5DWU6	W5DWU6	0.329	0.444	0.541	0.34	0.405	0.486	1.273	1.404	1.28	1.987	1.772	1.834	1.2034e-07	0.438	0.410333	1.319	1.86433	0.936834	3.01142	4.25647	3.21446	4.54346	1.41344	1	Peroxidase	35.821	1.2545	3.6	1	1	1	0.936834	0.731162	3.01142	0.000551172	4.25647	8.7826e-05	1.25189	0.0256285	2.05693	0.000288879	2.07456	0.000106368	1.51065	0.0469694	2.01868	0.00182132	1.03184
W5DTX9	W5DTX9	1.247	1.283	1.288	1.029	0.914	0.991	1.003	0.926	0.985	0.823	0.759	0.853	1.00376e-05	1.27267	0.978	0.971333	0.811667	0.768465	0.763227	0.637768	0.993183	0.829925	0.835621	1	Peroxidase	34.091	5.3147	8.7	3	5	2	0.768465	0.00668807	0.763227	0.00121653	0.637768	0.00086685	1.2899	0.0104353	1.20821	0.0791168	1.51278	0.00137148	0.625196	4.48692e-05	1.04942	0.334315	0.989705
W5DN58	W5DN58	1.146	1.102	1.017	0.914	0.904	0.959	1.244	1.145	1.249	1.336	1.46	1.507	6.94477e-05	1.08833	0.925667	1.21267	1.43433	0.850536	1.11424	1.31792	1.31005	1.54951	1.18279	1	Protein DMR6-LIKE OXYGENASE 1 OS=Arabidopsis thaliana GN=DLO1 PE=1 SV=1	40.785	1.2041	2.4	1	1	1	0.850536	0.0340695	1.11424	0.0714003	1.31792	0.00693746	1.69589	0.0108484	1.79906	0.00179185	2.58732	0.000286473	0.454211	0.000353547	0.905654	0.0333267	0.73337
W5DDM8	W5DDM8	0.468	0.418	0.372	0.365	0.33	0.266	0.887	0.869	0.782	1.004	0.889	0.988	1.11707e-06	0.419333	0.320333	0.846	0.960333	0.763911	2.01749	2.29014	2.641	2.99792	1.13515	1	LRR receptor kinase BAK1 OS=Oryza sativa subsp. indica GN=BAK1 PE=2 SV=1	24.534	16.014	31.7	6	7	6	0.763911	0.0691893	2.01749	0.000632197	2.29014	0.000403387	1.24196	0.000525463	1.98846	1.47099e-06	2.66859	0.000250403	1.92846	0.00140761	3.13528	0.000886692	1.90071
W5D5R6	W5D5R6	1.424	1.488	1.901	1.285	1.372	1.911	0.625	0.59	0.503	0.632	0.559	0.336	0.000445049	1.60433	1.52267	0.572667	0.509	0.949096	0.35695	0.317266	0.376095	0.334282	0.888824	1	Cold induced protein	16.199	18.789	72.2	10	20	3	0.949096	0.757972	0.35695	0.0160418	0.317266	0.00628969	1.17799	0.00438641	0.587147	0.0543295	0.774899	0.180782	0.617494	0.0516737	0.766419	0.210303	1.01572
W5D4G1	W5D4G1	0.293	0.362	0.16	1.262	1.093	1.32	1.187	1.206	1.204	1.041	1.072	1.054	1.19377e-06	0.271667	1.225	1.199	1.05567	4.5092	4.4135	3.88589	0.978776	0.861769	0.880456	1	14-3-3-like protein B OS=Hordeum vulgare PE=2 SV=1	29.747	77.365	50.4	15	59	1	4.5092	0.00050159	4.4135	0.00376329	3.88589	0.00486335	0.980671	0.691807	0.764295	0.00839561	0.619329	0.0031452	4.57055	0.000414123	0.994014	0.931981	0.791493
W5D4D9	W5D4D9	0.826	0.674	0.735	0.606	0.523	0.544	0.969	0.891	0.902	1.158	1.053	1.106	1.17904e-05	0.745	0.557667	0.920667	1.10567	0.748546	1.23579	1.48412	1.65093	1.98267	1.20094	1	Glutathione S-transferase 3 OS=Zea mays GN=GST3 PE=1 SV=4	23.384	8.5836	28.2	5	12	2	0.748546	0.0315762	1.23579	0.0376939	1.48412	0.00387799	0.980081	0.431556	1.21168	0.0108117	1.67286	0.0195803	1.32528	0.0261927	1.73521	0.000292642	1.29942
W5CG47	W5CG47	0.366	0.4	0.42	1.73	1.746	1.758	0.915	0.884	0.95	0.754	0.721	0.735	1.44902e-11	0.395333	1.74467	0.916333	0.736667	4.41315	2.31788	1.86341	0.52522	0.422239	0.803929	1	Unknown	29.077	5.7453	15.8	5	15	5	4.41315	5.17696e-06	2.31788	3.93668e-05	1.86341	0.000190684	0.919848	0.0496502	0.522124	5.06217e-05	0.558534	0.000426177	3.33474	2.48666e-05	0.695071	0.00152964	0.751182
W5CAI0	W5CAI0	0.185	0.163	0.179	1.437	1.448	1.455	1.148	1.149	1.111	0.955	1.113	1.013	1.91765e-09	0.175667	1.44667	1.136	1.027	8.23529	6.46679	5.8463	0.785253	0.709908	0.904049	1	DEAD-box ATP-dependent RNA helicase 56 OS=Oryza sativa subsp. japonica GN=AIP1 PE=1 SV=2	48.288	46.148	21.3	9	18	3	8.23529	2.40417e-08	6.46679	6.44961e-06	5.8463	0.00248841	0.993635	0.846595	0.536353	5.23465e-05	0.459241	6.68621e-05	7.75142	0.000199925	0.935253	0.104293	0.642899
W5BNX0	W5BNX0	0.369	0.628	0.334	0.499	0.532	0.58	1.158	1.142	1.19	1.508	1.425	1.449	1.25214e-06	0.443667	0.537	1.16333	1.46067	1.21037	2.62209	3.29226	2.16636	2.72005	1.25559	1	L-lactate dehydrogenase	37.868	11.496	20.7	6	11	3	1.21037	0.421921	2.62209	0.0145523	3.29226	0.0054733	1.78558	0.00182049	2.92406	0.000298204	3.24378	0.000125926	1.17731	0.498644	1.73681	0.000567902	1.31289
W5BNJ7	W5BNJ7	0.233	0.283	0.207	1.74	1.686	1.89	1.302	1.226	1.251	0.911	0.986	1.007	1.61244e-08	0.241	1.772	1.25967	0.968	7.3527	5.22683	4.0166	0.710873	0.546275	0.768457	1	60S ribosomal protein L22-2 OS=Arabidopsis thaliana GN=RPL22B PE=2 SV=1	14.476	3.9455	33.1	4	12	1	7.3527	0.000501116	5.22683	5.50877e-06	4.0166	6.26974e-05	0.872676	0.0302065	0.487904	0.00544409	0.389865	0.00109464	5.43154	0.000215024	0.644658	0.0027988	0.507012
W5BMW7	W5BMW7	0.201	0.311	0.322	2.092	1.819	1.871	0.946	0.942	0.957	0.614	0.668	0.68	4.76231e-08	0.278	1.92733	0.948333	0.654	6.93285	3.41127	2.35252	0.492044	0.339329	0.689631	1	Elongation factor 1-delta OS=Pimpinella brachycarpa PE=2 SV=3	24.546	16.053	17.7	4	6	2	6.93285	0.00055107	3.41127	0.00297604	2.35252	0.00317973	0.755814	0.00105852	0.347205	3.88479e-05	0.296002	2.53586e-05	5.8777	1.4523e-05	0.640782	0.0071936	0.598243
W5BML0	W5BML0	0.655	0.544	0.645	0.601	0.531	0.485	0.964	0.91	0.83	1.265	1.073	1.08	4.15892e-05	0.614667	0.539	0.901333	1.13933	0.876898	1.46638	1.85358	1.67223	2.11379	1.26405	1	Subtilisin-chymotrypsin inhibitor-2A OS=Hordeum vulgare PE=1 SV=2	9.7984	21.082	41.4	3	5	3	0.876898	0.197075	1.46638	0.00566444	1.85358	0.00452369	1.22684	0.0323199	1.35365	0.0105814	1.6136	0.00142501	1.53959	0.00840741	2.15399	0.000178279	1.42123
W5BKP9	W5BKP9	0.736	0.763	0.838	0.609	0.651	0.682	1.145	1.137	1.204	1.225	1.526	1.328	2.26873e-05	0.779	0.647333	1.162	1.35967	0.83098	1.49166	1.7454	1.79506	2.10041	1.17011	1	Unknown	29.222	2.4172	3.5	1	1	1	0.83098	0.0289157	1.49166	0.000888245	1.7454	0.0145149	1.30653	0.0112493	1.46647	0.00195339	1.62726	0.000488344	0.995293	0.940298	1.56488	0.00373227	0.978485
W5BJN8	W5BJN8	1.649	1.869	1.649	1.305	1.443	1.234	0.788	0.594	0.892	0.61	0.511	0.703	1.21582e-05	1.72233	1.32733	0.758	0.608	0.77066	0.440101	0.353009	0.57107	0.458061	0.802111	1	Aquaporin PIP2-1 OS=Zea mays GN=PIP2-1 PE=1 SV=2	30.356	9.528	17.2	4	13	3	0.77066	0.0154214	0.440101	0.00121817	0.353009	0.000397653	0.906189	0.0751433	0.735179	0.023022	0.644625	0.00223707	0.594155	0.0103191	0.698644	0.011093	0.992524
W5BIT7	W5BIT7	0.5	0.465	0.506	0.809	0.898	0.846	1.208	1.28	1.259	1.416	1.508	1.409	1.24745e-08	0.490333	0.851	1.249	1.44433	1.73555	2.54725	2.94562	1.46769	1.69722	1.15639	1	Pyruvate decarboxylase 2 OS=Oryza sativa subsp. indica GN=PDC2 PE=2 SV=2	64.044	110.95	6.8	4	9	1	1.73555	0.00124124	2.54725	3.99263e-05	2.94562	0.000256986	1.54345	0.0137384	2.28795	9.51602e-06	2.42758	0.000112117	1.17335	0.0248418	1.04348	0.546754	1.05391
W5BGW1	W5BGW1	1.352	1.076	1.299	1.129	1.405	1.114	0.839	0.851	0.89	0.765	0.902	0.685	0.00320838	1.24233	1.216	0.86	0.784	0.978803	0.692246	0.631071	0.707237	0.644737	0.911628	1	Unknown	28.584	1.2048	18.8	5	9	1	0.978803	0.845848	0.692246	0.0417351	0.631071	0.0144833	0.887949	0.0493749	0.585935	0.00838099	0.871024	0.0237139	0.919506	0.361281	0.834156	0.166129	0.778295
W5BEY1	W5BEY1	0.729	0.613	0.511	1.416	1.267	1.362	0.93	0.967	0.854	0.77	0.742	0.719	9.87764e-06	0.617667	1.34833	0.917	0.743667	2.18295	1.48462	1.20399	0.680099	0.551545	0.810978	1	Endonuclease 4 OS=Arabidopsis thaliana GN=ENDO4 PE=3 SV=1	32.046	23.799	10.4	3	5	1	2.18295	0.00116778	1.48462	0.0240236	1.20399	0.178048	0.828289	0.028343	0.507405	0.000829737	0.358231	5.47205e-05	2.5143	0.000707307	0.954017	0.458921	0.859324
W5BEB7	W5BEB7	0.514	0.699	0.521	0.396	0.6	0.412	0.939	1.015	0.996	1.269	1.223	1.109	2.62011e-05	0.578	0.469333	0.983333	1.20033	0.811995	1.70127	2.0767	2.09517	2.55753	1.22068	1	Germin-like protein 4-1 OS=Oryza sativa subsp. japonica GN=Os04g0617900 PE=2 SV=2	27.258	12.292	18.3	3	5	1	0.811995	0.290391	1.70127	0.0129498	2.0767	0.00159754	1.06623	0.052387	1.3791	0.037746	1.63505	0.0442644	1.67186	0.0224351	2.19531	0.00955006	1.35525
W5BBN4	W5BBN4	0.4	0.399	0.364	1.078	1.012	1.059	1.106	1.123	0.999	0.667	0.802	0.795	9.42017e-07	0.387667	1.04967	1.076	0.754667	2.70765	2.77558	1.94669	1.02509	0.718958	0.701363	1	Peroxidase	37.621	3.0699	5.5	2	2	2	2.70765	4.54308e-05	2.77558	0.0015768	1.94669	0.00994534	1.08017	0.118686	1.49115	0.000902127	1.59372	0.00731344	2.38091	1.38358e-05	0.949825	0.229543	1.27912
W5B7Z3	W5B7Z3	0.494	0.397	0.484	0.4	0.357	0.361	1.37	1.537	1.555	2.309	2.559	2.483	5.73031e-09	0.458333	0.372667	1.48733	2.45033	0.813091	3.24509	5.34618	3.99106	6.57513	1.64747	1	Cytochrome P450 99A2 OS=Oryza sativa subsp. japonica GN=CYP99A2 PE=2 SV=2	56.698	25.155	14.2	7	8	5	0.813091	0.0917946	3.24509	0.000566493	5.34618	0.000307284	1.04798	0.354238	1.41555	0.00165175	1.68282	0.000284094	1.51564	0.00485553	1.95349	0.00017096	0.661139
W5B2W5	W5B2W5	0.459	0.484	0.4	0.314	0.395	0.307	1.863	1.805	1.993	3.223	3.07	3.616	2.93227e-08	0.447667	0.338667	1.887	3.303	0.756515	4.21519	7.37826	5.57185	9.75295	1.7504	1	Cytochrome P450 99A2 OS=Oryza sativa subsp. japonica GN=CYP99A2 PE=2 SV=2	56.8	12.152	19.8	9	11	2	0.756515	0.0451739	4.21519	0.000279454	7.37826	0.00268962	1.10938	0.321919	2.02734	0.000699514	1.63125	0.00369114	0.95309	0.622955	1.39764	0.0273887	0.4584
W5AY31	W5AY31	0.57	0.461	0.435	0.463	0.334	0.361	1.097	1.074	1.063	1.254	1.191	1.335	2.53338e-07	0.488667	0.386	1.078	1.26	0.789905	2.206	2.57844	2.79275	3.26425	1.16883	1	Germin-like protein 4-1 OS=Oryza sativa subsp. japonica GN=Os04g0617900 PE=2 SV=2	27.234	31.198	29.3	6	15	2	0.789905	0.146422	2.206	0.00327984	2.57844	0.000193937	0.922476	0.124339	1.3785	0.00102692	1.48176	0.00140688	2.09413	0.000683499	2.4456	0.00130466	1.3086
W5AVW1	W5AVW1	1.81	1.91	1.822	1.274	1.155	1.234	0.818	0.744	0.807	0.81	0.783	0.898	3.38391e-08	1.84733	1.221	0.789667	0.830333	0.660953	0.427463	0.449477	0.646738	0.680044	1.0515	1	Peroxidase	36.402	81.546	31.2	10	16	9	0.660953	0.000196725	0.427463	2.35411e-05	0.449477	2.87886e-05	0.666577	0.00020285	0.493272	0.000445173	0.439451	0.000100957	0.670516	0.000172766	0.676222	0.00161456	0.773744
W5AUU5	W5AUU5	1.492	1.57	1.561	1.28	1.359	1.202	1.104	0.979	0.984	0.767	0.698	0.86	5.30008e-06	1.541	1.28033	1.02233	0.775	0.830846	0.663422	0.50292	0.79849	0.605311	0.75807	1	Histone H3	15.406	22.642	27.2	6	18	2	0.830846	0.0139505	0.663422	0.00109595	0.50292	0.000688117	1.25374	0.0207755	0.855662	0.170892	0.669482	0.00904433	0.563487	0.000868379	0.850299	0.0306477	0.726769
W5AP46	W5AP46	0.293	0.236	0.221	1.679	1.786	1.875	1.147	1.085	1.162	0.871	0.868	0.841	6.3514e-09	0.25	1.78	1.13133	0.86	7.12	4.52533	3.44	0.635581	0.483146	0.760165	1	60S acidic ribosomal protein P2A OS=Zea mays GN=RPP2A PE=1 SV=3	11.587	24.333	38.1	3	6	3	7.12	0.000365497	4.52533	1.1085e-05	3.44	0.00024977	0.859773	0.00210895	0.436591	0.000556037	0.3025	2.74677e-05	5.86667	7.18873e-06	0.708427	0.0061733	0.565999
W5AN74	W5AN74	0.637	0.41	0.455	0.422	0.318	0.393	1.188	1.148	1.226	1.381	1.403	1.601	1.15709e-06	0.500667	0.377667	1.18733	1.46167	0.754328	2.3715	2.91944	3.14387	3.87026	1.23105	1	Peroxidase	36.609	13.023	35.5	11	26	2	0.754328	0.211532	2.3715	0.00582876	2.91944	0.000619332	1.12114	0.0897339	1.66975	4.5609e-05	1.59838	0.000573672	1.7257	0.029145	2.56487	0.000310482	1.21505
W5AMN1	W5AMN1	1.982	2.072	2.129	1.232	1.503	1.351	0.916	0.885	0.862	0.815	0.654	0.564	7.49916e-07	2.061	1.362	0.887667	0.677667	0.660844	0.430697	0.328805	0.651738	0.497553	0.763425	1	Benzyl alcohol O-benzoyltransferase OS=Nicotiana tabacum GN=HSR201 PE=1 SV=1	48.616	12.147	7.1	3	3	2	0.660844	0.00389112	0.430697	0.000400212	0.328805	0.000335435	0.758633	0.00593239	0.621207	0.00199238	0.684339	0.00350825	0.463691	7.93379e-05	0.532305	0.0127363	0.668795
W5AIS4	W5AIS4	1.927	2.128	2.012	1.138	1.193	1.089	0.74	0.643	0.621	0.734	0.75	0.785	2.55172e-08	2.02233	1.14	0.668	0.756333	0.563705	0.330312	0.37399	0.585965	0.66345	1.13224	1	Alpha-galactosidase	38.855	8.1015	17.8	6	8	5	0.563705	0.000896348	0.330312	0.000136118	0.37399	0.00120253	0.746632	0.000632472	0.542562	0.000508893	0.553167	7.4894e-05	0.575078	0.0017654	0.761696	0.00334686	0.944611
W5AFX0	W5AFX0	0.317	0.169	0.107	1.164	1.311	1.426	1.277	1.209	1.209	1.226	1.171	1.13	1.12169e-06	0.197667	1.30033	1.23167	1.17567	6.57841	6.23103	5.94772	0.947193	0.904127	0.954533	1	Ran-binding protein 1 homolog c OS=Arabidopsis thaliana GN=RANBP1C PE=2 SV=1	18.169	7.0163	23	4	10	3	6.57841	0.000436069	6.23103	0.00142408	5.94772	0.00111666	1.04564	0.322438	0.636513	0.000243802	0.559989	0.000216623	6.17032	0.00136588	0.980774	0.790532	0.630311
W5AFN1	W5AFN1	0.338	0.226	0.377	1.774	2.007	1.945	1.203	1.275	1.192	1.021	0.877	0.985	1.01158e-07	0.313667	1.90867	1.22333	0.961	6.08502	3.90011	3.06376	0.640936	0.503493	0.785559	1	ERBB-3 BINDING PROTEIN 1 OS=Solanum tuberosum GN=EBP1 PE=2 SV=1	43.328	41.149	25.4	10	13	10	6.08502	0.000129287	3.90011	0.000283644	3.06376	0.000499026	0.997735	0.973406	0.743125	0.0141994	0.6066	0.00346244	3.2848	0.000424265	0.538596	0.000993391	0.625886
W5ACP2	W5ACP2	0.527	0.61	0.613	0.455	0.57	0.566	0.668	0.754	0.803	1.116	1.133	1.186	3.66019e-06	0.583333	0.530333	0.741667	1.145	0.909143	1.27143	1.96286	1.39849	2.15902	1.54382	1	Unknown	9.6152	26.072	42.2	3	6	2	0.909143	0.327665	1.27143	0.0357829	1.96286	0.000149894	0.987827	0.639298	1.67168	0.00292713	1.85893	0.0065753	1.596	0.00256304	1.73413	0.00289998	2.09843
W5A4V1	W5A4V1	0.213	0.175	0.188	0.435	0.434	0.449	1.422	1.38	1.478	1.588	1.724	1.646	2.62333e-10	0.192	0.439333	1.42667	1.65267	2.28819	7.43056	8.60764	3.24734	3.76176	1.15841	1	Alcohol dehydrogenase 3 OS=Hordeum vulgare GN=ADH3 PE=3 SV=1	41.108	1.5917	25.9	11	22	2	2.28819	0.000464054	7.43056	0.000102293	8.60764	0.000314476	2.85387	1.66798e-05	8.11461	0.000147628	7.89255	0.000137058	1.21181	0.0654909	1.51138	0.000123419	1.32336
W4ZTH4	W4ZTH4	1.4	1.29	1.318	1.321	1.114	1.183	0.79	0.94	0.835	0.676	0.965	0.704	0.000545278	1.336	1.206	0.855	0.781667	0.902695	0.63997	0.58508	0.708955	0.648148	0.91423	1	DNA primase	51.796	1.7891	2	1	1	1	0.902695	0.154541	0.63997	0.001375	0.58508	0.0173611	0.812466	0.0972212	0.593355	0.0109788	0.666941	0.0245317	0.908683	0.280178	0.817855	0.0481147	0.842495
W4ZNK3	W4ZNK3	0.934	1.001	0.963	1.359	1.317	1.237	0.64	0.768	0.618	0.475	0.627	0.583	3.38376e-06	0.966	1.30433	0.675333	0.561667	1.35024	0.699103	0.581435	0.517761	0.430616	0.831688	1	Unknown	16.116	1.3512	12.2	2	2	2	1.35024	0.00329623	0.699103	0.014349	0.581435	0.00539686	0.993407	0.863937	0.623681	0.00444825	0.82384	0.0112634	1.30849	0.000372892	0.962688	0.419092	1.16732
Q9SAU8	Q9SAU8	0.248	0.536	0.238	0.897	0.673	0.807	1.558	1.226	1.575	1.557	1.644	1.511	1.93976e-05	0.340667	0.792333	1.453	1.57067	2.32583	4.26517	4.61057	1.83382	1.98233	1.08098	1	HSP70	71.03	108.01	31	22	61	4	2.32583	0.0236928	4.26517	0.00191679	4.61057	0.00247117	1.31308	0.0145861	1.81186	3.53256e-05	1.65386	0.00290931	2.01272	0.0671361	1.13631	0.239931	0.855013
Q8S4P7	Q8S4P7	0.556	0.444	0.365	0.43	0.283	0.195	0.946	0.95	1.02	1.542	1.62	1.868	2.03956e-06	0.455	0.302667	0.972	1.67667	0.665201	2.13626	3.68498	3.21145	5.53965	1.72497	1	Thaumatin-like protein	23.598	14.626	48.9	9	21	2	0.665201	0.162144	2.13626	0.00478053	3.68498	0.00134023	1.12664	0.0353962	1.49076	0.000203959	1.94842	0.0021681	1.9033	0.0101993	3.22357	0.00475639	1.32819
Q8LRU5	Q8LRU5	1.988	1.938	1.625	1.534	1.678	1.31	0.741	0.829	0.828	0.329	0.331	0.591	1.36753e-05	1.85033	1.50733	0.799333	0.417	0.814628	0.431994	0.225365	0.530296	0.276648	0.521685	1	HMG-I/Y protein HMGa	19.322	24.852	30.7	6	14	2	0.814628	0.0931585	0.431994	0.0081987	0.225365	0.000771529	1.02886	0.698466	0.573689	0.0200877	0.410177	0.00214569	0.580616	0.0133877	0.733304	0.0431756	0.771059
Q5I7K5	Q5I7K5	0.239	0.153	0.086	1.829	1.889	2.044	0.906	0.852	0.878	0.7	0.676	0.563	2.15402e-08	0.159333	1.92067	0.878667	0.646333	12.0544	5.51464	4.05649	0.45748	0.336515	0.735584	1	Ribosomal protein P1	11.192	3.9179	10	1	2	1	12.0544	5.68591e-05	5.51464	0.00158457	4.05649	0.00136319	0.844615	0.00785902	0.250935	4.78494e-05	0.181189	2.03137e-05	11.1883	1.18859e-05	0.783929	0.00888076	0.509105
Q4U0C9	Q4U0C9	0.761	0.832	0.974	0.659	0.796	0.829	1.09	1.286	1.158	0.93	1.086	1.076	0.00328433	0.855667	0.761333	1.178	1.03067	0.889755	1.3767	1.20452	1.54729	1.35377	0.874929	1	Stress responsive protein	22.174	2.618	23.1	5	7	2	0.889755	0.313079	1.3767	0.0194798	1.20452	0.0981791	1.23727	0.114588	1.47824	0.00223206	1.56979	0.0180293	0.948968	0.576202	1.31961	0.066633	1.01896
P11383	P11383	1.528	1.473	1.455	0.365	0.393	0.418	1.513	1.547	1.526	2.626	2.919	2.889	4.1518e-09	1.48533	0.392	1.52867	2.81133	0.263914	1.02917	1.89273	3.89966	7.17177	1.83908	1	Ribulose bisphosphate carboxylase large chain	52.851	14.364	12.2	6	16	6	0.263914	6.69468e-06	1.02917	0.177021	1.89273	0.00334714	0.780451	0.0170656	0.640602	0.00443314	0.586466	0.00158082	0.447711	1.10716e-05	1.32398	0.0119791	0.278674
O82071	O82071	1.681	1.674	1.652	1.109	1.172	1.157	0.705	0.788	0.726	0.531	0.53	0.49	2.63297e-10	1.669	1.146	0.739667	0.517	0.686639	0.44318	0.309766	0.645433	0.451134	0.698963	1	Putative In2.1 protein	27.095	7.0255	30	6	14	2	0.686639	0.000218623	0.44318	0.000203899	0.309766	1.4624e-06	1.30492	0.00106684	0.829899	0.00155831	0.81453	0.012544	0.571799	1.28641e-06	1.08668	0.0338359	1.07075
M5AJV9	M5AJV9	0.738	0.696	0.686	1.112	1.105	1.092	1.041	1.09	1.085	0.936	0.943	0.927	3.82397e-08	0.706667	1.103	1.072	0.935333	1.56085	1.51698	1.32358	0.971895	0.84799	0.872512	1	Hemoglobin 1	18.059	43.222	37	6	23	6	1.56085	0.000504879	1.51698	8.11824e-05	1.32358	0.00273405	1.46581	0.000478547	1.93753	0.000683865	1.86916	4.82677e-05	0.958962	0.354841	0.900574	0.0191417	1.22481
F8S6T2	F8S6T2	0.365	0.191	0.507	0.547	0.093	0.377	0.781	0.618	0.813	0.932	0.941	1.044	0.00225467	0.354333	0.339	0.737333	0.972333	0.956726	2.0809	2.74412	2.17502	2.86824	1.31872	1	Pathogenesis-related protein 1-2	17.566	2.8941	27.4	4	4	1	0.956726	0.929205	2.0809	0.0314505	2.74412	0.0121856	1.26797	0.0648454	1.69089	0.000640601	2.99441	0.0237585	2.3556	0.0215975	3.12193	0.0167408	1.9141
C7AE91	C7AE91	0.525	0.503	0.559	0.491	0.466	0.424	1.004	1.017	1.071	1.275	1.257	1.147	5.88961e-08	0.529	0.460333	1.03067	1.22633	0.870195	1.94833	2.31821	2.23896	2.66401	1.18984	1	Blue copper protein	17.392	15.994	13.1	2	6	1	0.870195	0.0560555	1.94833	6.33871e-05	2.31821	0.00102118	1.2505	0.0444004	1.7519	0.000874679	1.86736	0.00876155	1.57719	0.000334843	2.26647	0.00378455	1.41818
C6ES53	C6ES53	1.038	1.033	1.047	0.724	0.666	0.685	0.892	0.852	0.879	0.805	0.586	0.686	0.000201943	1.03933	0.691667	0.874333	0.692333	0.665491	0.841244	0.666132	1.2641	1.00096	0.791841	1	Peroxidase	33.062	7.7398	21.5	6	17	1	0.665491	0.00149796	0.841244	0.00232494	0.666132	0.0312503	0.964016	0.570429	0.857826	0.112678	0.625063	0.010923	1.27453	0.0525968	1.84627	0.000194929	1.29966
C3UZE5	C3UZE5	0.543	0.588	0.441	0.354	0.465	0.323	0.775	0.814	0.685	1.071	0.947	1.062	1.99415e-05	0.524	0.380667	0.758	1.02667	0.726463	1.44656	1.95929	1.99124	2.69702	1.35444	1	Pathogenesis-related protein 1-1	17.635	30.28	36	5	7	2	0.726463	0.0793052	1.44656	0.0160876	1.95929	0.00107726	1.08908	0.168576	1.43345	0.00677549	2.24261	0.00230631	1.80662	0.00216109	2.70841	0.000861546	1.79024
C0SSW5	C0SSW5	0.518	0.395	0.556	0.464	0.363	0.355	1.529	1.625	1.605	2.467	2.882	2.943	1.01596e-07	0.489667	0.394	1.58633	2.764	0.804629	3.23962	5.64466	4.02623	7.01523	1.74238	1	Ent-copalyl diphosphate synthase	90.199	8.7487	5.9	4	5	4	0.804629	0.192596	3.23962	0.000170676	5.64466	0.00208946	1.22789	0.0108972	1.78115	0.000136273	2.08199	0.00232912	1.05446	0.6505	1.60914	0.0101248	0.579744
B6UZ79	B6UZ79	0.631	0.595	0.602	0.471	0.412	0.408	1.488	1.614	1.599	1.479	1.441	1.504	1.2733e-09	0.609333	0.430333	1.567	1.47467	0.706236	2.57166	2.42013	3.64136	3.4268	0.941076	1	Ferritin	27.953	2.5163	6.3	2	3	2	0.706236	0.00410547	2.57166	0.000874451	2.42013	1.52745e-05	0.79213	0.00144562	0.849661	0.0158141	0.632022	0.00189736	2.01586	5.53955e-05	2.26104	0.000267002	0.666029
A9U8G5	A9U8G5	0.558	0.684	0.604	0.877	0.848	0.842	1.233	1.246	1.224	1.243	1.375	1.332	2.7568e-07	0.615333	0.855667	1.23433	1.31667	1.39057	2.00596	2.13976	1.44254	1.53876	1.0667	1	Alcohol dehydrogenase ADH1D	41.016	3.3355	43.3	15	49	1	1.39057	0.0164311	2.00596	0.00280077	2.13976	0.00019953	1.45367	0.00235764	2.17737	0.000853902	2.42922	0.000427043	0.952871	0.568059	0.996104	0.914621	1.0343
A9U8G0	A9U8G0	0.348	0.54	0.38	0.693	0.65	0.696	1.37	1.273	1.344	1.456	1.458	1.456	5.24144e-08	0.422667	0.679667	1.329	1.45667	1.60804	3.14432	3.44637	1.95537	2.14321	1.09606	1	Alcohol dehydrogenase ADH2A	40.947	1.7009	23.2	10	22	1	1.60804	0.0425016	3.14432	0.00099447	3.44637	0.00327949	2.06802	0.0168174	3.82915	0.000221335	3.62753	0.000496558	0.973975	0.908346	1.25257	0.00239688	1.1861
A7L5U6	A7L5U6	0.522	0.38	0.4	1.444	1.407	1.497	1.056	0.999	0.994	0.85	0.933	0.856	9.75371e-08	0.434	1.44933	1.01633	0.879667	3.33948	2.34178	2.02688	0.701242	0.606946	0.86553	1	PHD zinc finger protein	30.032	1.5891	4	1	1	1	3.33948	0.000175076	2.34178	0.00181003	2.02688	0.00232074	1.09232	0.194793	0.74799	0.0129142	0.544774	0.00169953	2.77035	0.000339694	0.906164	0.100648	0.88488
A0A1D6SC61	A0A1D6SC61	0.942	0.945	0.918	0.729	0.774	0.731	1.033	1.028	1.048	1.307	1.296	1.326	1.30232e-09	0.935	0.744667	1.03633	1.30967	0.796435	1.10838	1.40071	1.39167	1.75873	1.26375	1	"Arogenate dehydrogenase 2, chloroplastic OS=Arabidopsis thaliana GN=TYRAAT2 PE=1 SV=1"	42.892	3.3817	4.9	2	2	2	0.796435	0.00110031	1.10838	0.00105783	1.40071	6.82291e-06	0.974903	0.424167	1.2583	0.000747767	1.5139	3.67042e-05	0.923351	0.0267408	1.13026	0.016324	1.04825
A0A1D6S927	A0A1D6S927	0.604	0.658	0.687	1.254	1.087	1.105	1.067	1.068	1.2	1.072	1.027	0.874	0.000269419	0.649667	1.14867	1.11167	0.991	1.76809	1.71113	1.5254	0.967789	0.862739	0.891454	1	Protein BTR1 OS=Arabidopsis thaliana GN=BTR1 PE=1 SV=1	34.886	92.867	21.1	6	8	2	1.76809	0.00427932	1.71113	0.00237334	1.5254	0.0181421	0.903582	0.0916706	0.745489	0.0189207	0.632103	0.00123256	1.90508	0.00070649	0.973593	0.662155	0.829985
A0A1D6S513	A0A1D6S513	0.416	0.409	0.426	0.594	0.637	0.59	1.302	1.351	1.323	1.722	1.521	1.652	9.03614e-09	0.417	0.607	1.32533	1.63167	1.45564	3.17826	3.91287	2.18342	2.68808	1.23114	1	Stem-specific protein TSJT1 OS=Nicotiana tabacum GN=TSJT1 PE=2 SV=1	21.553	13.331	11.4	2	4	2	1.45564	0.00322389	3.17826	5.47437e-05	3.91287	0.00220837	1.41009	0.00262253	2.67823	1.53666e-05	3.05363	0.0041446	1.26699	0.000352518	1.22735	0.00241529	1.06766
A0A1D6S267	A0A1D6S267	0.399	0.343	0.332	0.297	0.221	0.218	1.109	1.139	1.201	1.747	1.823	1.827	2.39598e-10	0.358	0.245333	1.14967	1.799	0.685289	3.21136	5.02514	4.68614	7.33288	1.5648	1	Pathogenesis-related protein STH-21 OS=Solanum tuberosum GN=STH-21 PE=2 SV=1	17.127	11.603	32.5	5	13	2	0.685289	0.0293051	3.21136	3.47733e-05	5.02514	2.83812e-06	1.32698	0.00092357	2.11586	4.36612e-05	2.90268	0.000789846	1.80819	0.000515405	3.50136	0.000404952	1.19136
A0A1D6RWQ5	A0A1D6RWQ5	1.886	2.189	1.998	1.068	1.14	1.287	0.963	0.849	0.781	0.989	0.68	0.848	1.18744e-05	2.02433	1.165	0.864333	0.839	0.575498	0.426972	0.414457	0.741917	0.720172	0.97069	1	"Glucan endo-1,3-beta-glucosidase OS=Prunus avium PE=1 SV=1"	26.06	1.5049	4	1	1	1	0.575498	0.002043	0.426972	0.000996287	0.414457	0.000705473	0.76839	0.00908845	0.650762	0.00686178	0.616634	0.000504463	0.496954	0.00496601	0.663519	0.0114928	0.757424
A0A1D6RRU7	A0A1D6RRU7	1.596	1.437	1.696	1.682	1.535	1.728	0.628	0.588	0.479	0.381	0.567	0.41	6.74331e-07	1.57633	1.64833	0.565	0.452667	1.04568	0.358427	0.287164	0.34277	0.274621	0.80118	1	Nodulin-related protein 1 OS=Arabidopsis thaliana GN=NRP1 PE=1 SV=1	19.249	39.668	69.4	11	23	3	1.04568	0.494341	0.358427	0.000960134	0.287164	0.000420437	1.20649	0.00178409	0.595994	0.0163423	0.737569	0.0453556	0.612392	0.0112551	0.706572	0.00856513	1.01829
A0A1D6RRN1	A0A1D6RRN1	0.467	0.556	0.509	0.343	0.326	0.307	0.642	0.666	0.515	0.371	0.509	0.408	0.00227129	0.510667	0.325333	0.607667	0.429333	0.637076	1.18995	0.840731	1.86783	1.31967	0.706528	1	GDSL esterase/lipase At3g26430 OS=Arabidopsis thaliana GN=At3g26430 PE=2 SV=1	43.301	5.564	3.6	1	1	1	0.637076	0.0101095	1.18995	0.164024	0.840731	0.183181	1.20251	0.00068737	1.56243	1.34446e-05	1.77001	0.00572835	2.18538	0.000166314	4.125	8.48987e-06	2.86945
A0A1D6RHP3	A0A1D6RHP3	0.898	0.684	0.88	0.545	0.619	0.582	1.274	1.221	1.254	1.976	1.996	2.136	6.53727e-08	0.820667	0.582	1.24967	2.036	0.70918	1.52275	2.48091	2.14719	3.49828	1.62923	1	Dirigent protein	32.574	2.9803	3.3	1	1	1	0.70918	0.0625006	1.52275	0.0203409	2.48091	0.000236882	0.591314	0.00138455	1.22567	0.0112412	1.30748	0.00832699	1.04752	0.640735	0.873425	0.0581165	0.843158
A0A1D6RHL9	A0A1D6RHL9	1.724	1.626	1.448	1.106	1.034	0.973	0.651	0.69	0.852	0.838	0.875	0.937	2.26032e-05	1.59933	1.03767	0.731	0.883333	0.648812	0.457065	0.552313	0.704465	0.851269	1.20839	1	Peroxidase	36.235	2.0826	29.5	9	34	1	0.648812	0.00937523	0.457065	0.00138246	0.552313	0.00687966	0.90389	0.254673	0.552706	0.0145159	0.669955	0.0233583	0.739475	0.017361	1.0302	0.667252	0.894209
A0A1D6RGP4	A0A1D6RGP4	1.464	1.42	1.291	1.091	1.038	1.019	0.858	0.719	0.923	0.829	0.923	0.825	6.67637e-05	1.39167	1.04933	0.833333	0.859	0.754012	0.598802	0.617246	0.794155	0.818615	1.0308	1	Dirigent protein	18.095	21.607	15.5	2	3	2	0.754012	0.0123546	0.598802	0.00233962	0.617246	0.00208667	0.766908	0.053321	0.515847	0.0121422	0.53706	0.012906	0.95976	0.620156	0.976175	0.634213	0.8268
A0A1D6RFA9	A0A1D6RFA9	0.75	0.624	0.705	0.556	0.527	0.515	1.105	0.847	0.916	1.383	1.301	1.345	6.78473e-06	0.693	0.532667	0.956	1.343	0.768639	1.37951	1.93795	1.79474	2.52128	1.40481	1	Aldo-keto reductase family 4 member C10 OS=Arabidopsis thaliana GN=AKR4C10 PE=1 SV=1	33.909	2.0079	7.1	2	2	1	0.768639	0.0382252	1.37951	0.0575573	1.93795	0.000322313	1.10457	0.151938	1.44307	0.0239866	1.85476	0.00552209	1.24194	0.0258347	1.78473	0.00629294	1.29916
A0A1D6DM35	A0A1D6DM35	0.546	0.536	0.536	0.674	0.672	0.627	1.811	1.89	1.765	1.078	1.003	1.049	6.74299e-10	0.539333	0.657667	1.822	1.04333	1.21941	3.37824	1.93449	2.7704	1.58642	0.572631	1	16.9 kDa class I heat shock protein 1 OS=Triticum aestivum GN=hsp16.9A PE=2 SV=1	12.118	1.3704	8.4	1	2	1	1.21941	0.0132631	3.37824	0.000740427	1.93449	0.00152255	2.66754	0.000405924	4.28158	6.95047e-05	2.82719	0.000618038	0.704574	0.054898	1.54131	0.000919042	0.892975
A0A1D6DM21	A0A1D6DM21	0.851	0.774	0.806	0.64	0.715	0.625	1.016	0.899	0.802	0.911	1.046	1.041	0.00255791	0.810333	0.66	0.905667	0.999333	0.81448	1.11765	1.23324	1.37222	1.51414	1.10342	1	Germin-like protein 8-5 OS=Oryza sativa subsp. japonica GN=Os08g0189400 PE=2 SV=1	21.854	3.2366	15.1	3	12	1	0.81448	0.014938	1.11765	0.259582	1.23324	0.0324049	0.953067	0.443291	1.45625	0.000173792	1.35267	0.0215591	1.22707	0.003702	1.43586	0.0118367	1.59882
A0A1D6DII8	A0A1D6DII8	1.26	1.392	1.298	1.151	1.423	1.436	0.823	0.842	0.815	0.68	0.64	0.574	2.38415e-05	1.31667	1.33667	0.826667	0.631333	1.01519	0.627848	0.479494	0.618454	0.472319	0.76371	1	Alcohol dehydrogenase-like 3 OS=Arabidopsis thaliana GN=At1g32780 PE=2 SV=1	39.84	6.2338	5.4	2	4	1	1.01519	0.856821	0.627848	0.00487112	0.479494	0.000226414	0.881649	0.213942	0.666388	0.00183032	0.614871	0.00114601	0.909114	0.0742997	0.789526	0.0853397	0.964919
A0A1D6DD83	A0A1D6DD83	0.501	0.579	0.499	1.244	1.247	1.234	1.334	1.115	1.156	1.039	0.943	0.945	4.59988e-06	0.526333	1.24167	1.20167	0.975667	2.35909	2.28309	1.8537	0.967785	0.785772	0.811928	1	DNA polymerase	150.45	2.794	1.8	2	2	2	2.35909	0.00109492	2.28309	0.00452281	1.8537	0.00047682	0.856292	0.116189	0.704557	0.032064	0.517349	0.0113459	2.44585	0.00444271	0.887785	0.0174006	0.754785
A0A1D6DCE7	A0A1D6DCE7	0.451	0.434	0.512	1.538	1.486	1.546	1.15	1.083	1.089	0.949	0.986	0.96	1.79622e-09	0.465667	1.52333	1.10733	0.965	3.2713	2.37795	2.0723	0.726915	0.633479	0.871463	1	40S ribosomal protein S9-2 OS=Arabidopsis thaliana GN=RPS9C PE=1 SV=1	18.395	11.997	29.2	6	10	3	3.2713	6.47911e-06	2.37795	3.9059e-05	2.0723	0.000451891	1.01832	0.614975	0.697109	0.000637469	0.555969	0.00527514	2.50036	3.37276e-05	0.778337	0.00160329	0.732992
A0A1D6DAH2	A0A1D6DAH2	1.308	1.372	1.431	1.31	1.315	1.365	0.813	0.762	0.942	0.741	0.685	0.791	2.68897e-06	1.37033	1.33	0.839	0.739	0.970567	0.61226	0.539285	0.630827	0.555639	0.88081	1	HMG-Y-related protein A OS=Zea mays GN=HMGIY2 PE=1 SV=1	17.143	14.484	34.2	6	10	2	0.970567	0.385418	0.61226	0.00210205	0.539285	0.000200745	1.03916	0.317474	0.719298	0.00174214	0.689536	0.00397123	0.776453	0.00303474	0.831328	0.00269235	0.912197
A0A1D6D9R8	A0A1D6D9R8	0.438	0.355	0.305	0.418	0.268	0.348	1.454	1.469	1.419	1.993	2.116	2.214	5.29682e-09	0.366	0.344667	1.44733	2.10767	0.941712	3.95446	5.75865	4.19923	6.11509	1.45624	1	Basic 7S globulin 2 OS=Glycine max PE=1 SV=1	41.904	21.982	19.1	6	10	3	0.941712	0.732542	3.95446	0.00034749	5.75865	8.99139e-05	1.51203	0.00268856	4.02656	3.03675e-06	3.67303	0.00022252	1.09745	0.478462	1.76209	0.0188801	1.11746
A0A1D6D983	A0A1D6D983	0.327	0.522	0.375	0.367	0.301	0.245	1.25	1.154	1.181	1.818	1.483	1.992	4.76668e-06	0.408	0.304333	1.195	1.76433	0.745915	2.92892	4.32435	3.92662	5.79737	1.47643	1	Cytochrome P450 99A2 OS=Oryza sativa subsp. japonica GN=CYP99A2 PE=2 SV=2	56.753	10.393	12.3	5	7	4	0.745915	0.219518	2.92892	0.0014429	4.32435	0.00582913	1.10751	0.0632867	1.731	0.000166618	2.07124	0.000699603	1.89216	0.0140592	2.80942	0.000661915	1.11827
A0A1D6D981	A0A1D6D981	0.481	0.677	0.56	0.574	0.56	0.491	1.1	1.21	1.171	1.512	1.628	1.647	2.12312e-07	0.572667	0.541667	1.16033	1.59567	0.945867	2.02619	2.78638	2.14215	2.94585	1.37518	1	Glycosyltransferase	52.362	15.002	11.8	5	9	3	0.945867	0.656169	2.02619	0.00236086	2.78638	0.000222413	1.24242	0.114416	1.65272	0.00041206	2.02694	0.0200734	1.21013	0.157017	1.58954	0.029131	0.987073
A0A1D6D980	A0A1D6D980	0.638	0.497	0.466	0.568	0.427	0.451	1.027	1.109	1.012	1.263	1.791	1.693	7.22867e-05	0.533667	0.482	1.04933	1.58233	0.903186	1.96627	2.96502	2.17704	3.28285	1.50794	1	Cytochrome P450 99A2 OS=Oryza sativa subsp. japonica GN=CYP99A2 PE=2 SV=2	49.085	18.555	14.8	7	11	1	0.903186	0.494388	1.96627	0.00278566	2.96502	0.0157039	1.15066	0.306932	1.37326	0.0474193	1.62411	0.0320549	1.65834	0.0227615	2.11272	0.0115262	1.1582
A0A1D6D8R3	A0A1D6D8R3	0.321	0.618	0.421	0.235	0.607	0.318	0.984	0.972	0.788	1.389	1.316	1.42	7.13823e-05	0.453333	0.386667	0.914667	1.375	0.852941	2.01765	3.03309	2.36552	3.55603	1.50328	1	"Ent-kaur-16-ene synthase, chloroplastic OS=Oryza sativa subsp. japonica GN=KS1 PE=1 SV=1"	97.288	1.7573	2.6	2	2	2	0.852941	0.665826	2.01765	0.015637	3.03309	0.00454198	1.20095	0.107601	1.41685	0.0351917	1.90773	0.0235961	2.01618	0.0312065	2.83879	0.00983663	1.41582
A0A1D6D7W5	A0A1D6D7W5	0.492	0.42	0.447	0.396	0.336	0.314	1.162	1.253	1.272	1.694	1.986	1.944	8.04677e-08	0.453	0.348667	1.229	1.87467	0.769684	2.71302	4.13834	3.52486	5.37667	1.52536	1	Subtilisin-like protease SBT3.10 OS=Arabidopsis thaliana GN=SBT3.10 PE=3 SV=2	80.484	2.8567	10.6	8	12	1	0.769684	0.0329663	2.71302	0.000150424	4.13834	0.00279052	1.14968	0.140696	1.90361	0.000138871	1.99954	0.000102891	1.58793	0.00278234	2.37189	0.00297287	1.11418
A0A1D6D5W7	A0A1D6D5W7	0.478	0.5	0.472	0.355	0.288	0.335	1.163	1.172	1.24	1.748	1.744	1.745	1.73254e-11	0.483333	0.326	1.19167	1.74567	0.674483	2.46552	3.61172	3.65542	5.35481	1.4649	1	Lipoxygenase	102.49	84.419	20.3	16	23	4	0.674483	0.00745662	2.46552	0.000377072	3.61172	3.28481e-05	1.22	0.0138174	1.4992	0.00203828	1.5288	0.000616209	1.72414	0.00325022	3.11861	0.000108233	1.04839
A0A1D6D476	A0A1D6D476	0.967	0.867	0.938	1.379	1.262	1.336	0.956	0.937	0.903	0.745	0.84	0.747	5.05964e-06	0.924	1.32567	0.932	0.777333	1.4347	1.00866	0.84127	0.703042	0.586372	0.834049	1	HIPL1 protein OS=Arabidopsis thaliana GN=HIPL1 PE=1 SV=2	72.367	22.776	9.1	6	9	1	1.4347	0.000972855	1.00866	0.826603	0.84127	0.0274824	0.837087	0.0013051	0.64065	0.0068727	0.602672	0.00132439	1.37734	0.00690735	0.803621	0.0119256	0.874821
A0A1D6D3U2	A0A1D6D3U2	0.348	0.357	0.431	0.274	0.235	0.347	0.674	0.651	0.644	1.152	1.105	1.101	2.43023e-08	0.378667	0.285333	0.656333	1.11933	0.753521	1.73327	2.95599	2.30023	3.9229	1.70543	1	Pathogenesis-related protein PRB1-3 OS=Hordeum vulgare PE=2 SV=1	16.748	62.232	43.9	7	11	2	0.753521	0.0939131	1.73327	0.00468049	2.95599	7.35868e-05	1.22046	0.000263677	1.71638	0.00209176	3.17604	1.4589e-06	2.16021	0.00118449	3.49883	0.000910751	2.13916
A0A1D6CXF9	A0A1D6CXF9	1.754	1.351	1.686	1.51	1.574	1.65	0.744	0.873	0.641	0.68	0.463	0.694	3.47214e-05	1.597	1.578	0.752667	0.612333	0.988103	0.4713	0.383427	0.476975	0.388044	0.813552	1	B2 protein OS=Daucus carota PE=2 SV=1	68.304	5.5202	5.3	3	3	1	0.988103	0.895869	0.4713	0.00880764	0.383427	0.00493563	0.85306	0.202607	0.636533	0.0419161	0.579372	0.0200179	0.671885	0.0311076	0.580059	0.000991156	0.90744
A0A1D6CWR0	A0A1D6CWR0	0.252	0.376	0.413	1.542	1.263	1.383	1.224	1.204	1.189	1.074	1.098	1.114	1.49793e-06	0.347	1.396	1.20567	1.09533	4.02305	3.47454	3.15658	0.863658	0.784623	0.908488	1	Alpha-soluble NSF attachment protein OS=Solanum tuberosum PE=2 SV=1	26.559	41.694	32.9	7	11	7	4.02305	0.00102122	3.47454	0.00229071	3.15658	0.0028057	0.981808	0.413127	0.628883	0.00127436	0.622726	0.000242965	3.43228	0.000917635	0.837631	0.106255	0.621233
A0A1D6CRH8	A0A1D6CRH8	1.655	1.465	1.398	1.414	1.372	1.403	0.812	0.818	0.804	0.634	0.766	0.742	2.23584e-06	1.506	1.39633	0.811333	0.714	0.92718	0.538734	0.474104	0.581046	0.511339	0.880033	1	Probable aquaporin TIP2-2 OS=Oryza sativa subsp. japonica GN=TIP2-2 PE=2 SV=1	21.205	23.561	13.1	2	8	2	0.92718	0.289031	0.538734	0.0118802	0.474104	0.00268346	0.898762	0.0812871	0.656617	0.0049258	0.62742	0.00388372	0.697432	0.0146838	0.676056	2.69398e-05	0.850041
A0A1D6CQ58	A0A1D6CQ58	0.261	0.221	0.303	1.399	1.268	1.314	1.195	1.182	1.215	1.07	1.133	1.116	6.02409e-09	0.261667	1.327	1.19733	1.10633	5.07134	4.5758	4.22803	0.902286	0.83371	0.923998	1	Eukaryotic translation initiation factor isoform 4G-1 OS=Arabidopsis thaliana GN=EIF(ISO)4G1 PE=1 SV=1	78.914	76.812	20.6	12	13	11	5.07134	7.9702e-05	4.5758	0.000119644	4.22803	1.51616e-05	1.09062	0.0558697	0.568432	0.00305484	0.501748	0.000812502	4.73758	3.80174e-05	1.01884	0.614458	0.58853
A0A1D6CNT0	A0A1D6CNT0	0.505	0.372	0.167	0.875	0.887	1.116	1.348	1.207	1.041	1.209	1.022	1.062	0.000341457	0.348	0.959333	1.19867	1.09767	2.7567	3.44444	3.15421	1.24948	1.1442	0.91574	1	AAA-ATPase At3g28580 OS=Arabidopsis thaliana GN=At3g28580 PE=2 SV=1	54.526	11.153	12	6	6	4	2.7567	0.00933643	3.44444	0.00312841	3.15421	0.00575609	1.0931	0.313188	1.34004	0.0212508	1.51321	0.00664826	2.42816	0.0193077	0.962821	0.707396	0.944661
A0A1D6CJ37	A0A1D6CJ37	1.558	1.408	1.376	1.348	1.154	1.326	0.855	0.962	0.798	0.716	0.721	0.598	2.08938e-05	1.44733	1.276	0.871667	0.678333	0.881621	0.602257	0.468678	0.683124	0.531609	0.778203	1	"Multiple organellar RNA editing factor 8, chloroplastic/mitochondrial OS=Arabidopsis thaliana GN=MORF8 PE=1 SV=1"	43.098	2.5931	13	5	8	2	0.881621	0.108838	0.602257	0.00160843	0.468678	0.000619956	0.864241	0.203719	0.623188	0.0107482	0.721088	0.024372	0.778673	0.0240803	0.763323	0.036057	0.805736
A0A1D6CGK6	A0A1D6CGK6	0.404	0.459	0.469	0.373	0.439	0.466	0.602	0.563	0.715	0.744	0.695	0.822	0.000367054	0.444	0.426	0.626667	0.753667	0.959459	1.41141	1.69745	1.47105	1.76917	1.20266	1	Lipoxygenase	100.71	14.073	14.6	14	20	2	0.959459	0.629142	1.41141	0.0404259	1.69745	0.00467236	1.23154	0.00142272	1.40943	0.00979998	1.50519	0.00953656	2.53228	2.01703e-05	3.25039	1.47707e-05	2.52872
A0A1D6CET9	A0A1D6CET9	0.556	0.633	0.646	0.487	0.403	0.432	1.546	1.494	1.423	1.602	1.661	1.721	5.15419e-09	0.611667	0.440667	1.48767	1.66133	0.720436	2.43215	2.71608	3.37595	3.77005	1.11674	1	Laccase	63.353	10.709	7	4	6	4	0.720436	0.0106149	2.43215	6.30247e-05	2.71608	2.60457e-05	1.06258	0.354496	1.74117	0.000771855	1.54403	0.0551025	1.21907	0.0336763	1.79803	0.001246	0.872731
A0A1D6CEH2	A0A1D6CEH2	0.45	0.251	0.384	1.464	1.43	1.385	0.728	1.173	0.901	0.64	1.025	0.823	0.000271719	0.361667	1.42633	0.934	0.829333	3.94378	2.58249	2.29309	0.654826	0.581444	0.887937	1	Unknown	21.808	11.339	9.8	2	3	2	3.94378	0.000990627	2.58249	0.0316175	2.29309	0.0332063	0.829709	0.34096	0.406218	0.0158041	0.362934	0.0141671	4.53548	0.0127904	0.954195	0.75881	0.713419
A0A1D6CCZ8	A0A1D6CCZ8	1.169	1.245	1.24	1.899	1.872	1.958	1.005	0.967	1.052	0.871	0.936	0.836	1.29102e-08	1.218	1.90967	1.008	0.881	1.56787	0.827586	0.723317	0.527841	0.461337	0.874008	1	40S ribosomal protein S24	12.675	51.778	45.9	6	12	3	1.56787	4.04282e-05	0.827586	0.00377669	0.723317	0.00104641	0.977752	0.568442	0.625293	0.000359854	0.718189	5.41222e-05	0.701149	0.00170381	0.437249	9.19122e-06	0.529762
A0A1D6C5Q4	A0A1D6C5Q4	1.329	1.28	1.33	0.946	0.891	0.899	0.699	0.717	0.714	0.613	0.498	0.727	2.97515e-06	1.313	0.912	0.71	0.612667	0.694593	0.540746	0.466616	0.778509	0.671784	0.862911	1	Pyrophosphate-energized vacuolar membrane proton pump 1 OS=Arabidopsis thaliana GN=AVP1 PE=1 SV=1	73.836	6.7931	13.4	10	16	1	0.694593	7.35663e-05	0.540746	0.000233969	0.466616	0.00618868	1.09459	0.135585	0.603029	0.0048606	0.498014	0.00223505	1.02259	0.63971	1.61148	7.54785e-05	1.14038
A0A1D6C4U5	A0A1D6C4U5	1.584	1.564	1.683	1.053	1.164	1.139	0.758	0.808	0.735	0.686	0.67	0.558	1.54315e-07	1.61033	1.11867	0.767	0.638	0.69468	0.476299	0.396191	0.685638	0.570322	0.831812	1	Peroxidase	34.212	99.652	43.2	11	26	4	0.69468	0.000616266	0.476299	0.000176623	0.396191	6.16666e-05	0.825062	0.0336934	0.652591	0.00207168	0.609268	0.00120183	0.754916	0.00214233	0.896603	0.0713727	1.03433
A0A1D6C4Q5	A0A1D6C4Q5	0.395	0.429	0.495	1.253	1.245	1.223	1.172	1.149	1.133	0.912	0.901	0.915	2.42751e-09	0.439667	1.24033	1.15133	0.909333	2.82108	2.61865	2.06823	0.928245	0.733136	0.789809	1	60S acidic ribosomal protein P0	33.769	37.26	16.9	4	10	4	2.82108	0.000569667	2.61865	0.000486854	2.06823	0.00332318	0.799955	0.000506315	0.535626	3.79996e-05	0.434255	0.000460358	3.37301	2.04141e-05	0.956463	0.059462	0.689925
A0A1D6C2Z1	A0A1D6C2Z1	0.679	0.835	0.881	0.337	0.546	0.446	2.33	1.796	2.016	0.423	0.706	0.534	9.44736e-06	0.798333	0.443	2.04733	0.554333	0.554906	2.56451	0.694363	4.62152	1.25132	0.270759	1	Vignain OS=Phaseolus vulgaris PE=2 SV=2	28.699	1.8168	3.4	1	1	1	0.554906	0.0144211	2.56451	0.00783351	0.694363	0.0814345	1.16753	0.265654	2.67577	0.00299924	1.84175	0.0024009	0.810021	0.149237	1.70429	0.0210982	0.845164
A0A1D6C0U0	A0A1D6C0U0	0.842	0.511	0.51	0.355	0.416	0.395	1.344	1.392	1.413	1.773	1.747	1.984	1.26134e-06	0.621	0.388667	1.383	1.83467	0.625872	2.22705	2.95437	3.55832	4.72041	1.32658	1	Polyubiquitin 4 OS=Arabidopsis thaliana GN=UBQ4 PE=3 SV=1	39.277	2.107	3.7	2	6	1	0.625872	0.16722	2.22705	0.0176996	2.95437	0.00144478	1.03597	0.590898	2.21099	0.001145	1.61011	0.00140588	1.10413	0.625941	1.82762	0.00019604	1.09617
A0A1D6BZT3	A0A1D6BZT3	0.748	0.696	0.736	1.391	1.187	1.596	1.21	1.114	0.87	0.836	0.918	0.699	0.00223336	0.726667	1.39133	1.06467	0.817667	1.91468	1.46514	1.12523	0.765213	0.587686	0.768003	1	Methionine aminopeptidase 2	49.353	2.4103	7.6	4	4	4	1.91468	0.0283353	1.46514	0.0758385	1.12523	0.288244	0.903884	0.0619795	0.691813	0.0154673	0.641799	0.015927	1.64174	0.00157208	0.775036	0.11103	0.775204
A0A1D6BX91	A0A1D6BX91	0.634	0.389	0.406	0.396	0.332	0.331	1.142	1.224	1.284	1.523	1.799	1.761	1.05239e-06	0.476333	0.353	1.21667	1.69433	0.741078	2.55423	3.55703	3.44665	4.79981	1.3926	1	Subtilisin-like protease SBT3.8 OS=Arabidopsis thaliana GN=SBT3.8 PE=3 SV=1	79.129	52.173	19.2	13	25	4	0.741078	0.255261	2.55423	0.00359719	3.55703	0.000501522	1.12758	0.0723624	1.696	0.0023773	1.84	0.000785721	1.662	0.0418863	2.5288	6.05613e-05	1.10356
A0A1D6BWM2	A0A1D6BWM2	0.968	1.103	1.011	1.761	1.808	1.783	1.843	1.787	1.825	2.131	2.347	2.367	3.05485e-07	1.02733	1.784	1.81833	2.28167	1.73653	1.76995	2.22096	1.01925	1.27896	1.25481	1	"3'(2'),5'-bisphosphate nucleotidase OS=Oryza sativa PE=2 SV=1"	37.704	1.2963	22.9	9	13	1	1.73653	0.00113493	1.76995	0.000696273	2.22096	0.000647316	0.516222	0.000130451	0.58111	0.00523447	0.586157	0.00154971	0.450032	0.00297478	0.133782	1.81651e-07	0.147754
A0A1D6BVL3	A0A1D6BVL3	0.387	0.442	0.294	1.827	1.852	1.893	1.162	1.217	1.242	1.037	1.013	1.007	1.69426e-09	0.374333	1.85733	1.207	1.019	4.96171	3.2244	2.72217	0.649856	0.548636	0.844242	1	BAG family molecular chaperone regulator 7 OS=Arabidopsis thaliana GN=BAG7 PE=1 SV=1	46.902	4.0896	11.4	5	5	2	4.96171	0.000130567	3.2244	0.000372454	2.72217	0.00324695	1.206	0.0350174	0.777274	0.00406044	0.581736	0.0054455	2.55476	0.000963837	0.620962	0.00162731	0.615852
A0A1D6BRN0	A0A1D6BRN0	0.68	0.614	0.626	0.895	0.865	0.913	1	1.038	1.051	1.156	1.142	1.125	7.00745e-08	0.64	0.891	1.02967	1.141	1.39219	1.60885	1.78281	1.15563	1.28058	1.10813	1	Glyceraldehyde-3-phosphate dehydrogenase	36.214	167.62	51.1	17	58	9	1.39219	0.000940906	1.60885	0.000169708	1.78281	0.00033194	1.1958	0.00102697	1.56643	0.000347616	1.67462	6.59771e-05	1.26615	0.00390984	1.08754	0.0159512	1.23276
A0A1D6BR26	A0A1D6BR26	1.737	1.793	1.86	1.412	1.337	1.544	0.931	0.94	0.991	0.679	0.782	0.675	2.61396e-07	1.79667	1.431	0.954	0.712	0.796475	0.530983	0.396289	0.666667	0.497554	0.746331	1	Probable glutathione S-transferase GSTU6 OS=Oryza sativa subsp. japonica GN=GSTU6 PE=2 SV=2	25.342	14.382	17.9	3	7	2	0.796475	0.0113688	0.530983	0.00022398	0.396289	2.65593e-05	0.848897	0.0470236	0.760294	0.0375921	0.6625	0.00380618	0.504638	6.77556e-05	0.537852	0.00448801	0.722572
A0A1D6BQZ5	A0A1D6BQZ5	0.632	0.675	0.682	0.474	0.437	0.48	0.85	0.963	1.079	1.215	1.356	1.339	2.71921e-06	0.663	0.463667	0.964	1.30333	0.699346	1.454	1.96581	2.07908	2.81093	1.35201	1	Aspartyl protease family protein At5g10770 OS=Arabidopsis thaliana GN=At5g10770 PE=2 SV=1	50.759	0.95355	13.6	6	8	1	0.699346	0.000713076	1.454	0.038888	1.96581	0.00213282	0.991964	0.944929	1.54682	0.023477	1.41754	0.0285598	1.43891	0.0689956	2.04098	0.0126548	1.53077
A0A1D6BQH1	A0A1D6BQH1	0.624	0.683	0.706	0.213	0.655	0.569	1.45	1.246	1.406	1.684	1.838	1.782	8.81523e-06	0.671	0.479	1.36733	1.768	0.71386	2.03775	2.63487	2.85456	3.69102	1.29303	1	Unknown	90.958	1.418	1.3	1	3	1	0.71386	0.290269	2.03775	0.00337652	2.63487	0.000185775	0.730128	0.00846756	1.5475	0.00933183	1.27491	0.069119	1.28117	0.0141175	1.31037	0.386618	0.97294
A0A1D6BPT0	A0A1D6BPT0	1.401	1.413	1.412	0.973	1.085	0.962	0.872	0.893	1.015	0.785	0.756	0.7	3.37433e-06	1.40867	1.00667	0.926667	0.747	0.714624	0.657832	0.530289	0.92053	0.742053	0.806115	1	Peroxidase	36.838	1.769	26.5	8	21	1	0.714624	0.00891787	0.657832	0.00808105	0.530289	0.00113446	0.986986	0.682827	0.811003	0.0038451	0.601893	0.00266408	0.800047	0.00684287	1.10497	0.0967016	0.986331
A0A1D6BPR7	A0A1D6BPR7	0.493	0.576	0.562	0.419	0.544	0.463	1.04	1.061	1.069	1.717	1.569	1.578	2.62661e-08	0.543667	0.475333	1.05667	1.62133	0.87431	1.94359	2.98222	2.223	3.41094	1.53438	1	Chitinase 2 OS=Tulipa bakeri PE=1 SV=1	31.517	72.805	17.1	4	6	4	0.87431	0.209152	1.94359	0.00102122	2.98222	0.000247339	1.39386	4.37267e-05	1.88581	1.90718e-06	2.46429	4.28428e-05	1.21888	0.0308057	1.9432	0.0044103	1.18265
A0A1D6BN84	A0A1D6BN84	1.572	1.759	1.619	1.476	1.558	1.525	0.993	0.913	0.921	0.773	0.734	0.704	1.61977e-07	1.65	1.51967	0.942333	0.737	0.92101	0.571111	0.446667	0.620092	0.484975	0.782101	1	Probable aquaporin TIP2-2 OS=Oryza sativa subsp. japonica GN=TIP2-2 PE=2 SV=1	20.293	34.691	17.8	3	8	3	0.92101	0.132356	0.571111	0.00198285	0.446667	0.001557	0.913978	0.0525286	0.620968	0.000405004	0.556788	0.00040615	0.601212	0.00256606	0.596622	8.25836e-05	0.653696
A0A1D6BHM6	A0A1D6BHM6	1.399	1.714	1.448	0.951	0.872	0.982	0.828	0.788	0.829	0.931	0.565	0.819	0.000357944	1.52033	0.935	0.815	0.771667	0.614997	0.536067	0.507564	0.871658	0.825312	0.94683	1	Pyrophosphate-energized vacuolar membrane proton pump 1 OS=Arabidopsis thaliana GN=AVP1 PE=1 SV=1	72.557	4.6781	12.5	9	16	1	0.614997	0.0185	0.536067	0.0172199	0.507564	0.00702801	1.05696	0.351987	0.764165	0.0297827	0.629783	0.0126774	0.739092	0.0360781	1.27023	0.0139389	1.05358
A0A1D6BCC4	A0A1D6BCC4	0.484	0.38	0.456	1.287	1.174	1.217	0.991	0.974	0.97	0.81	0.832	0.851	8.25209e-08	0.44	1.226	0.978333	0.831	2.78636	2.22348	1.88864	0.797988	0.677814	0.849404	1	Luminal-binding protein 2 OS=Zea mays GN=BIPE2 PE=1 SV=3	71.527	172.79	29.2	16	35	12	2.78636	6.61746e-05	2.22348	0.00238784	1.88864	0.00265423	0.806768	0.00014894	0.4953	5.06761e-05	0.412994	1.46213e-06	3.62652	8.89476e-05	1.05003	0.196915	0.807836
A0A1D6B7X7	A0A1D6B7X7	0.517	0.615	0.562	1.234	1.143	1.161	0.832	0.884	0.759	0.654	0.625	0.779	1.08816e-05	0.564667	1.17933	0.825	0.686	2.08855	1.46104	1.21488	0.699548	0.581685	0.831515	1	Unknown	89.178	4.134	1.3	1	1	1	2.08855	0.000101803	1.46104	0.00569452	1.21488	0.107412	1.27097	0.0103222	0.700607	0.00704807	0.850717	0.000755446	2.13932	0.000549669	1.30187	0.00291398	1.02586
A0A1D6AZ07	A0A1D6AZ07	0.356	0.494	0.492	0.188	0.292	0.268	1.245	1.284	1.277	1.77	1.796	1.771	8.23296e-10	0.447333	0.249333	1.26867	1.779	0.557377	2.83607	3.9769	5.08824	7.13503	1.40226	1	Polyubiquitin 11 OS=Arabidopsis thaliana GN=UBQ11 PE=2 SV=1	25.771	3.4592	50.7	6	31	1	0.557377	0.0285186	2.83607	0.00181274	3.9769	0.00083768	1.19858	0.0986484	3.21004	0.00462133	1.97218	0.000741197	1.36587	0.059564	2.93717	0.00206912	1.54598
A0A1D6ATE5	A0A1D6ATE5	1.262	1.183	1.442	0.917	0.884	0.841	0.898	0.784	0.766	0.702	0.537	0.519	9.89361e-05	1.29567	0.880667	0.816	0.586	0.679702	0.629792	0.452277	0.926571	0.665405	0.718137	1	High-affinity nitrate transporter-activating protein 2.1 OS=Oryza sativa subsp. japonica GN=NAR2.1 PE=1 SV=1	21.081	4.5637	16.7	3	6	1	0.679702	0.025147	0.629792	0.0110563	0.452277	0.00235443	0.732275	0.00821234	0.561905	0.00583112	0.41545	0.00421376	1.21559	0.0494301	1.30961	0.00481963	1.08456
A0A1D6AQU3	A0A1D6AQU3	1.282	1.218	1.423	1.16	1.09	1.142	0.813	0.93	0.801	0.746	0.803	0.641	6.40559e-05	1.30767	1.13067	0.848	0.73	0.864644	0.648483	0.558246	0.75	0.645637	0.860849	1	Glycosyltransferase	53.212	2.6156	3.5	1	1	1	0.864644	0.0869442	0.648483	0.00497813	0.558246	0.00209335	0.76806	0.0216799	0.603715	0.0077033	0.636481	0.0058354	0.988019	0.853484	0.877653	0.00785722	0.919811
A0A1D6APT5	A0A1D6APT5	0.165	0.369	0.224	1.605	1.462	1.687	0.895	0.763	0.894	0.732	0.554	0.668	1.1643e-06	0.252667	1.58467	0.850667	0.651333	6.27177	3.36675	2.57784	0.536811	0.411022	0.765674	1	Nuclear cap-binding protein subunit 2 OS=Oryza sativa subsp. japonica GN=CBP20 PE=2 SV=1	28.065	1.5595	4.6	1	1	1	6.27177	0.000123445	3.36675	0.00194762	2.57784	0.00799982	0.939664	0.190419	0.438145	2.46156e-05	0.288115	0.000122451	6.51583	0.000688318	0.976231	0.678694	0.847962
A0A1D6APJ2	A0A1D6APJ2	0.593	0.834	0.779	0.43	0.486	0.551	1.196	1.099	1.191	1.583	1.55	1.391	3.5603e-06	0.735333	0.489	1.162	1.508	0.665005	1.58024	2.05077	2.37628	3.08384	1.29776	1	Serine/arginine-rich splicing factor RSZ21 OS=Oryza sativa subsp. japonica GN=RSZP21 PE=2 SV=1	16.332	10.296	7.4	1	1	1	0.665005	0.0587891	1.58024	0.0161316	2.05077	0.00141887	1.19796	0.0805296	1.86684	0.00408723	1.63648	0.00623811	1.02131	0.850679	1.83981	0.00294933	1.20654
A0A1D6AMI9	A0A1D6AMI9	1.446	1.354	1.294	1.035	0.954	0.989	0.869	0.931	0.959	0.756	0.93	0.854	4.92538e-05	1.36467	0.992667	0.919667	0.846667	0.727406	0.673913	0.62042	0.926461	0.852921	0.920623	1	Blue copper protein OS=Pisum sativum PE=2 SV=1	17.351	4.6374	6.3	1	1	1	0.727406	0.00479366	0.673913	0.00230615	0.62042	0.00161375	1.2878	0.0268307	1.53481	0.00270026	1.34678	0.00586485	0.550806	0.000520855	0.975151	0.403315	1.25444
A0A1D6ALS2	A0A1D6ALS2	1.238	1.272	1.363	1.244	1.46	1.391	0.796	0.682	0.601	0.891	0.619	0.684	7.29853e-05	1.291	1.365	0.693	0.731333	1.05732	0.536793	0.566486	0.507692	0.535775	1.05532	1	Flowering-promoting factor 1-like protein 1 OS=Oryza sativa subsp. japonica GN=RAA1 PE=1 SV=1	13.367	5.5668	11.7	1	1	1	1.05732	0.385237	0.536793	0.00171055	0.566486	0.0103319	0.737343	0.0136906	0.620406	0.00404085	0.551015	0.00206549	1.00465	0.937847	0.700611	0.00935987	1.16114
A0A1D6AL49	A0A1D6AL49	1.225	1.167	1.264	0.909	1.006	0.923	0.814	0.751	0.804	0.791	0.8	0.707	8.76335e-06	1.21867	0.946	0.789667	0.766	0.776258	0.647976	0.628556	0.834743	0.809725	0.97003	1	Subtilisin-like protease SBT1.4 OS=Arabidopsis thaliana GN=SBT1.4 PE=2 SV=1	81.035	148.19	26.1	17	31	5	0.776258	0.0027911	0.647976	0.000452285	0.628556	0.000383313	0.960391	0.2174	0.840771	0.00307886	0.602324	0.00906774	1.03583	0.301453	1.28154	0.00279273	1.34403
A0A1D6AK36	A0A1D6AK36	1.683	1.815	1.693	1.409	1.25	1.392	0.929	0.884	0.845	0.536	0.678	0.628	2.46762e-07	1.73033	1.35033	0.886	0.614	0.780389	0.51204	0.354845	0.656134	0.454703	0.693002	1	Aquaporin TIP2-2 OS=Zea mays GN=TIP2-2 PE=2 SV=1	25.265	143.56	6.4	1	1	1	0.780389	0.00489637	0.51204	0.000297515	0.354845	4.73832e-05	0.920684	0.149834	0.602177	0.00115486	0.551788	0.000989439	0.619341	0.000341521	0.730684	0.00745123	0.728367
A0A1D6AJU0	A0A1D6AJU0	0.37	0.367	0.428	1.513	1.545	1.46	0.964	0.848	0.874	0.762	0.737	0.745	5.91915e-09	0.388333	1.506	0.895333	0.748	3.87811	2.30558	1.92618	0.594511	0.49668	0.835443	1	Calnexin homolog OS=Glycine max PE=2 SV=1	57.102	28.316	21.7	11	14	8	3.87811	6.12483e-06	2.30558	0.000841392	1.92618	0.00110345	0.739871	0.000783515	0.418673	1.97649e-06	0.353885	0.000100786	4.38541	1.23303e-06	0.836653	0.00842994	0.796351
A0A1D6A213	A0A1D6A213	0.582	0.714	0.64	0.491	0.483	0.482	1.094	1.139	1.185	1.335	1.418	1.572	7.21656e-07	0.645333	0.485333	1.13933	1.44167	0.752066	1.7655	2.23399	2.34753	2.97047	1.26536	1	Unknown	56.007	20.832	10.5	5	6	2	0.752066	0.0518142	1.7655	0.000809567	2.23399	0.00179851	1.24322	0.00587837	2.45289	0.000160745	1.93932	0.0012299	1.047	0.537359	1.73077	0.0032471	1.45465
A0A1D5ZV83	A0A1D5ZV83	1.38	1.349	1.259	0.822	0.849	0.878	0.987	0.923	0.853	0.758	0.853	0.846	1.03109e-05	1.32933	0.849667	0.921	0.819	0.639168	0.692828	0.616098	1.08395	0.963907	0.889251	1	Beta-D-xylosidase 4 OS=Arabidopsis thaliana GN=BXL4 PE=1 SV=1	67.937	40.548	24.4	13	18	2	0.639168	0.00179324	0.692828	0.00155833	0.616098	0.000491735	0.994598	0.889787	0.787603	0.00734094	0.660222	0.00172515	0.881896	0.0346074	1.3723	0.00111591	1.00253
A0A1D5ZU27	A0A1D5ZU27	1.685	2.11	1.935	1.672	1.541	1.471	0.815	0.633	0.689	0.304	0.226	0.361	1.30254e-06	1.91	1.56133	0.712333	0.297	0.817452	0.372949	0.155497	0.456234	0.190222	0.41694	1	HMG-Y-related protein A OS=Zea mays GN=HMGIY2 PE=1 SV=1	17.7	2.3832	27.3	5	13	1	0.817452	0.0877071	0.372949	0.00425957	0.155497	0.00308321	0.875097	0.322521	0.312258	0.00106404	0.353548	0.0120485	0.676265	0.0191232	0.723954	0.0475552	0.566214
A0A1D5ZRG0	A0A1D5ZRG0	0.616	0.747	0.843	0.552	0.557	0.694	0.975	0.779	0.906	1.243	1.023	0.984	0.00374567	0.735333	0.601	0.886667	1.08333	0.817316	1.2058	1.47325	1.47532	1.80255	1.2218	1	Probable glutathione S-transferase GSTF1 OS=Oryza sativa subsp. japonica GN=GSTF1 PE=1 SV=2	24.669	2.2092	5.5	1	2	1	0.817316	0.178676	1.2058	0.159385	1.47325	0.0304922	1.25273	0.0629101	1.57812	0.00655021	1.77617	0.00484425	1.16047	0.26464	1.7787	0.00328901	1.5188
A0A1D5ZEQ9	A0A1D5ZEQ9	0.637	0.54	0.474	0.678	0.688	0.672	1.321	1.418	1.434	1.75	1.933	2.057	2.81707e-07	0.550333	0.679333	1.391	1.91333	1.2344	2.52756	3.47668	2.0476	2.81649	1.37551	1	Unknown	50.274	2.478	10.4	4	5	1	1.2344	0.111017	2.52756	0.000229645	3.47668	0.000814724	1.54522	0.0286871	2.38344	0.000645826	2.06369	0.00413841	0.950939	0.72557	1.19038	0.00398506	0.896717
A0A1D5ZEF6	A0A1D5ZEF6	0.451	0.402	0.345	0.637	0.714	0.676	1.288	1.262	1.307	1.681	1.67	1.762	1.16417e-09	0.399333	0.675667	1.28567	1.70433	1.69199	3.21953	4.26795	1.90281	2.52245	1.32564	1	Pyrophosphate--fructose 6-phosphate 1-phosphotransferase subunit alpha	72.58	31.201	13.3	8	11	1	1.69199	0.00264922	3.21953	0.000238119	4.26795	6.68867e-06	1.71803	0.0180079	3.37093	0.000135177	3.94361	0.000143713	1.05092	0.751148	1.06709	0.188892	1.10034
A0A1D5Z6U3	A0A1D5Z6U3	1.699	1.541	1.556	1.687	1.66	1.588	0.745	0.794	0.902	0.582	0.671	0.68	1.5378e-07	1.59867	1.645	0.813667	0.644333	1.02898	0.508966	0.403044	0.49463	0.391692	0.791889	1	HMG-Y-related protein A OS=Zea mays GN=HMGIY2 PE=1 SV=1	17.121	3.5069	28.6	5	8	1	1.02898	0.481575	0.508966	0.000342541	0.403044	0.000276558	1.07799	0.153185	0.646225	0.00640895	0.617866	0.000482397	0.588198	0.00195447	0.616211	0.000163093	0.746825
A0A1D5Z6R0	A0A1D5Z6R0	1.429	1.445	1.539	1.171	1.301	1.34	0.855	1.018	0.955	0.707	0.637	0.73	4.38554e-06	1.471	1.27067	0.942667	0.691333	0.863811	0.640834	0.469975	0.741868	0.544071	0.73338	1	Unknown	31.393	1.1427	3.1	1	1	1	0.863811	0.037913	0.640834	0.00127693	0.469975	8.09667e-05	0.918659	0.33657	0.750388	0.0330015	0.614716	0.00860379	0.729889	0.0117862	0.776233	0.0144466	0.854668
A0A1D5Z4X9	A0A1D5Z4X9	1.329	1.199	1.283	1.382	1.335	1.371	0.976	1.059	1.011	0.806	0.738	0.923	2.01827e-05	1.27033	1.36267	1.01533	0.822333	1.07268	0.799265	0.647337	0.745108	0.603474	0.809915	1	Histone H3.3 OS=Oryza sativa subsp. indica GN=OsI_011536 PE=3 SV=1	121.89	2.2434	1.8	2	11	1	1.07268	0.123293	0.799265	0.00784923	0.647337	0.00361079	1.16906	0.0177308	0.706284	0.000416931	0.585724	0.00131872	0.768302	0.00818147	0.837329	0.00887885	0.678923
A0A1D5Z340	A0A1D5Z340	1.79	1.618	1.605	1.487	1.275	1.367	0.932	1.024	1.031	0.803	0.931	0.841	1.04935e-05	1.671	1.37633	0.995667	0.858333	0.823658	0.595851	0.513664	0.72342	0.623638	0.862069	1	60S ribosomal protein L7a-2 OS=Oryza sativa subsp. japonica GN=RPL7A-2 PE=2 SV=1	29.409	78.546	43.2	14	27	2	0.823658	0.0262387	0.595851	0.00196716	0.513664	0.000779101	0.974679	0.150121	0.693578	0.0324684	0.662752	0.0346274	0.543587	0.00534726	0.643255	0.0135126	0.632742
A0A1D5Z2R4	A0A1D5Z2R4	0.461	0.584	0.502	0.417	0.407	0.428	0.929	0.899	0.869	1.332	1.188	1.311	1.44252e-07	0.515667	0.417333	0.899	1.277	0.809308	1.74337	2.47641	2.15415	3.0599	1.42047	1	Peroxidase	34.057	41.011	27.8	6	9	6	0.809308	0.108985	1.74337	0.00289975	2.47641	0.000248123	1.06074	0.252042	1.40839	0.00275933	1.58389	0.000445535	1.92631	0.000813632	2.52476	5.59668e-07	1.55617
A0A1D5Z1R6	A0A1D5Z1R6	1.69	1.383	1.741	1.01	1.065	1.039	0.78	0.87	0.726	0.7	0.847	0.693	5.1472e-05	1.60467	1.038	0.792	0.746667	0.646863	0.49356	0.46531	0.763006	0.719332	0.942761	1	Beta-xylosidase/alpha-L-arabinofuranosidase 2 OS=Medicago sativa subsp. varia GN=Xyl2 PE=2 SV=1	67.898	14.498	20.8	11	11	2	0.646863	0.0345626	0.49356	0.0106382	0.46531	0.00768066	0.905959	0.218332	0.659701	0.00855468	0.580062	0.0258135	0.735563	0.046032	1.03019	0.645275	0.983165
A0A1D5YZN0	A0A1D5YZN0	1.855	1.874	1.517	1.24	1.074	0.996	0.787	0.856	1.021	0.665	0.805	0.792	9.86369e-05	1.74867	1.10333	0.888	0.754	0.630957	0.507815	0.431186	0.804834	0.683384	0.849099	1	40S ribosomal protein S2-4 OS=Arabidopsis thaliana GN=RPS2D PE=2 SV=1	29.943	1.481	48.2	14	34	1	0.630957	0.0140066	0.507815	0.00601564	0.431186	0.00688328	0.837821	0.0223874	0.696069	0.00266711	0.6645	0.036223	0.615898	0.0230214	0.817825	0.106632	0.844219
A0A1D5YUP0	A0A1D5YUP0	1.617	1.359	1.482	1.117	1.189	1.208	0.741	0.718	0.686	0.736	0.583	0.585	4.38527e-06	1.486	1.17133	0.715	0.634667	0.788246	0.481157	0.427097	0.610415	0.541833	0.887646	1	Homocysteine S-methyltransferase 3 OS=Zea mays GN=HMT-3 PE=2 SV=1	36.557	2.6902	8.6	2	2	1	0.788246	0.0387522	0.481157	0.0071194	0.427097	0.00126002	0.952664	0.429974	0.617257	0.002776	0.54152	0.00153421	0.829296	0.0559433	1.00228	0.966728	1.06387
A0A1D5YUK3	A0A1D5YUK3	0.49	0.547	0.49	0.632	0.693	0.614	1.205	1.278	1.287	1.647	1.568	1.704	7.62322e-09	0.509	0.646333	1.25667	1.63967	1.26981	2.46889	3.22135	1.9443	2.53687	1.30477	1	Pyrophosphate--fructose 6-phosphate 1-phosphotransferase subunit alpha	67.596	53.272	15.6	9	12	1	1.26981	0.0121478	2.46889	4.10175e-05	3.22135	0.000168382	1.52632	0.00219212	2.98407	0.000869701	3.20637	7.19917e-05	0.945645	0.426137	1.13667	0.0685764	1.14297
A0A1D5YUF4	A0A1D5YUF4	1.15	0.984	1.062	1.164	1.128	1.272	1.373	1.477	1.396	0.825	0.97	0.905	0.000150647	1.06533	1.188	1.41533	0.9	1.11514	1.32854	0.844806	1.19136	0.757576	0.635893	1	Probable bifunctional methylthioribulose-1-phosphate dehydratase/enolase-phosphatase E1	53.231	35.915	23.3	12	24	1	1.11514	0.131087	1.32854	0.00579854	0.844806	0.0613965	1.19187	0.0282663	1.52503	0.00995635	1.71376	0.00112781	0.600125	0.00688588	0.641414	0.00222262	0.688884
A0A1D5YT90	A0A1D5YT90	0.695	0.359	0.499	0.555	0.496	0.486	1.244	1.239	1.258	1.362	1.636	1.452	7.59142e-06	0.517667	0.512333	1.247	1.48333	0.989697	2.40889	2.86542	2.43396	2.89525	1.18952	1	Chaperone protein ClpB1 OS=Arabidopsis thaliana GN=CLPB1 PE=1 SV=2	28.747	1.0193	3.8	1	2	1	0.989697	0.96185	2.40889	0.0171181	2.86542	0.00181368	1.31336	0.0021381	2.25933	0.00238511	1.94155	3.79573e-05	1.31101	0.236798	1.73975	0.000208515	1.22962
A0A1D5YRW6	A0A1D5YRW6	1.405	1.37	1.329	0.303	0.514	0.458	1.462	1.606	1.637	3.094	2.884	2.999	4.41616e-09	1.368	0.425	1.56833	2.99233	0.310673	1.14644	2.18738	3.6902	7.04078	1.90797	1	Fructose-bisphosphate aldolase	37.885	4.7369	6.9	2	2	2	0.310673	0.00198107	1.14644	0.0498769	2.18738	0.000435682	0.763994	0.00962284	0.582451	0.00290392	0.660615	0.00148513	0.483187	2.46619e-05	1.18824	0.332449	0.245484
A0A1D5YRR3	A0A1D5YRR3	0.245	0.251	0.182	0.22	0.151	0.119	0.593	0.542	0.484	0.849	1.003	0.855	1.4238e-06	0.226	0.163333	0.539667	0.902333	0.722714	2.38791	3.99263	3.30408	5.52449	1.67202	1	Germin-like protein 8-5 OS=Oryza sativa subsp. japonica GN=Os08g0189400 PE=2 SV=1	24.771	9.1749	15.7	3	13	1	0.722714	0.172356	2.38791	0.00194173	3.99263	0.00177272	1.33211	0.00653707	1.83178	9.48738e-05	2.11702	0.00153391	4.43658	0.000121659	8.17755	1.49655e-05	3.40334
A0A1D5YQA8	A0A1D5YQA8	2.102	1.91	2.063	1.803	1.688	1.832	0.922	1.02	0.87	0.587	0.591	0.607	3.04885e-08	2.025	1.77433	0.937333	0.595	0.876214	0.462881	0.293827	0.528274	0.335337	0.63478	1	HMG-Y-related protein A OS=Zea mays GN=HMGIY2 PE=1 SV=1	19.458	3.1228	26.5	5	14	1	0.876214	0.030082	0.462881	0.000193333	0.293827	0.00151625	0.559143	0.00982108	0.548266	0.00452421	0.468049	0.00124617	0.48428	0.000206676	0.309036	0.000916898	0.573613
A0A1D5YN29	A0A1D5YN29	0.261	0.193	0.241	1.405	1.545	1.467	1.223	1.163	1.297	1.019	1.085	1.043	1.57955e-08	0.231667	1.47233	1.22767	1.049	6.3554	5.29928	4.52806	0.833824	0.712475	0.854466	1	GrpE protein homolog	32.342	7.3482	15.6	5	7	5	6.3554	0.000124531	5.29928	0.000180762	4.52806	8.25043e-06	0.966604	0.0863288	0.565055	4.3077e-05	0.558643	1.14392e-05	5.38561	5.81679e-06	0.819108	0.0171962	0.57426
A0A1D5YJX2	A0A1D5YJX2	1.116	1.052	1.121	1.01	1.115	1.028	0.555	0.464	0.645	0.478	0.368	0.552	7.803e-06	1.09633	1.051	0.554667	0.466	0.95865	0.505929	0.425053	0.527751	0.443387	0.840144	1	AT-hook motif nuclear-localized protein 10 OS=Arabidopsis thaliana GN=AHL10 PE=1 SV=2	39.793	11.477	10.6	3	5	2	0.95865	0.320604	0.505929	0.00372224	0.425053	0.00274652	0.958655	0.141685	0.474293	1.39351e-05	0.58569	0.00110096	1.41928	0.000133214	1.41928	0.000562054	1.33053
A0A1D5YDS7	A0A1D5YDS7	0.696	0.739	0.671	0.532	0.494	0.567	0.962	1.032	0.987	1.205	1.298	1.218	9.49614e-08	0.702	0.531	0.993667	1.24033	0.75641	1.41548	1.76686	1.87131	2.33584	1.24824	1	Germin-like protein 3-7 OS=Oryza sativa subsp. japonica GN=GER7 PE=2 SV=1	22.854	4.5412	16.2	3	4	3	0.75641	0.00416294	1.41548	0.000518229	1.76686	0.00023576	1.1829	0.101605	1.5962	0.0128591	1.6924	0.00200027	1.19943	0.128176	1.87571	0.000576619	1.35257
A0A1D5YB10	A0A1D5YB10	1.824	1.701	1.522	1.07	1.181	1.084	0.785	0.732	0.709	0.71	0.579	0.584	2.56512e-06	1.68233	1.11167	0.742	0.624333	0.660789	0.441054	0.371112	0.667466	0.561619	0.84142	1	Stem 28 kDa glycoprotein OS=Glycine max GN=VSPA PE=2 SV=1	29.251	10.854	12.3	3	4	2	0.660789	0.0132551	0.441054	0.00590874	0.371112	0.00193999	0.805511	0.0851507	0.655431	0.0265331	0.513911	0.00782384	0.740638	0.0228408	0.902849	0.0952021	1.10063
A0A1D5Y584	A0A1D5Y584	0.548	0.6	0.636	0.95	0.868	0.95	1.511	1.474	1.543	1.666	1.685	1.723	1.94913e-09	0.594667	0.922667	1.50933	1.69133	1.55157	2.53812	2.84417	1.63584	1.83309	1.12058	1	Alcohol dehydrogenase 3 OS=Hordeum vulgare GN=ADH3 PE=3 SV=1	55.231	1.2308	17.3	9	25	1	1.55157	0.000952464	2.53812	1.55679e-05	2.84417	1.44654e-05	1.29707	0.0231974	2.11186	0.000347858	1.94682	0.000210735	0.91704	0.265662	0.766618	0.0090075	0.76303
A0A1D5Y4Y4	A0A1D5Y4Y4	0.743	0.651	0.689	0.582	0.579	0.52	1.288	1.187	1.215	1.539	1.632	1.514	2.47782e-08	0.694333	0.560333	1.23	1.56167	0.807009	1.77148	2.24916	2.19512	2.78703	1.26965	1	Fruit bromelain OS=Ananas comosus PE=1 SV=1	28.319	23.909	18.1	5	12	4	0.807009	0.0184949	1.77148	0.000200614	2.24916	7.49818e-05	1.07493	0.101739	1.42651	0.000404346	1.61383	0.000263176	1.16611	0.0299989	1.55324	0.000371568	0.939024
A0A1D5Y4S7	A0A1D5Y4S7	0.331	0.304	0.351	0.737	0.781	0.749	1.329	1.374	1.361	1.541	1.526	1.574	1.51279e-11	0.328667	0.755667	1.35467	1.547	2.29919	4.1217	4.7069	1.79268	2.0472	1.14198	1	Pyruvate decarboxylase 2 OS=Oryza sativa subsp. indica GN=PDC2 PE=2 SV=2	40.933	4.4958	24	10	19	2	2.29919	2.30646e-05	4.1217	7.1942e-07	4.7069	4.14061e-07	1.89283	0.000271274	3.35094	0.000171425	3.32075	2.30588e-07	1.34381	0.00363126	1.10631	0.0259172	1.09252
A0A1D5Y4Q7	A0A1D5Y4Q7	0.411	0.271	0.299	0.352	0.254	0.287	1.064	1.065	1.124	1.578	1.714	1.765	1.73741e-08	0.327	0.297667	1.08433	1.68567	0.910296	3.316	5.15494	3.64278	5.66293	1.55457	1	Germin-like protein 8-5 OS=Oryza sativa subsp. japonica GN=Os08g0189400 PE=2 SV=1	24.662	1.2738	21	4	12	1	0.910296	0.603851	3.316	0.000734942	5.15494	6.85252e-05	1.66343	0.00294025	2.51854	4.79878e-06	3.17627	0.00117068	1.78695	0.0153646	3.2654	0.000198146	1.35721
A0A1D5XYS1	A0A1D5XYS1	0.489	0.385	0.434	1.391	1.448	1.375	1.196	1.267	1.26	0.93	0.947	1.066	8.51494e-08	0.436	1.40467	1.241	0.981	3.22171	2.84633	2.25	0.883484	0.698386	0.790492	1	Inactive protein RESTRICTED TEV MOVEMENT 2 OS=Arabidopsis thaliana GN=RTM2 PE=3 SV=1	24.375	14.594	25.2	5	7	2	3.22171	2.65627e-05	2.84633	4.99372e-05	2.25	0.00082645	1.08088	0.285355	0.765983	0.0399108	0.587571	0.00967807	2.5711	0.00272471	0.862601	0.00446295	0.691915
A0A1D5XT66	A0A1D5XT66	0.471	0.428	0.482	0.45	0.454	0.497	1.102	0.976	1.114	1.428	1.385	1.354	1.66205e-08	0.460333	0.467	1.064	1.389	1.01448	2.31137	3.01738	2.27837	2.9743	1.30545	1	Unknown	27.082	9.7189	18.3	5	8	5	1.01448	0.780084	2.31137	0.00222132	3.01738	7.97167e-06	1.10849	0.0270996	1.2399	0.00156511	1.5178	7.51921e-05	2.11586	7.44176e-05	2.31192	6.11106e-05	1.13503
A0A1D5XR95	A0A1D5XR95	1.377	1.309	1.54	0.511	0.478	0.359	1.45	1.428	1.46	1.477	1.694	1.694	1.51026e-06	1.40867	0.449333	1.446	1.62167	0.318978	1.0265	1.15121	3.2181	3.60905	1.12148	1	Unknown	39.977	-2	3.8	1	2	1	0.318978	0.000639034	1.0265	0.641763	1.15121	0.0995613	0.417286	0.0166611	0.33806	0.00327179	0.383074	0.00423499	1.05135	0.623813	1.37537	0.060923	0.346243
A0A1D5XLS2	A0A1D5XLS2	0.318	0.433	0.352	1.239	1.208	1.214	1.277	1.292	1.031	1.26	1.184	1.012	1.66398e-05	0.367667	1.22033	1.2	1.152	3.31913	3.26383	3.13327	0.983338	0.944004	0.96	1	Ran-binding protein 1 homolog c OS=Arabidopsis thaliana GN=RANBP1C PE=2 SV=1	22.395	1.5905	16.6	4	8	3	3.31913	0.000800257	3.26383	0.00459786	3.13327	0.00297587	0.816224	0.0124658	0.51077	0.00231134	0.409028	3.38471e-05	3.95648	2.06356e-05	0.972958	0.55485	0.619167
A0A1D5XJI1	A0A1D5XJI1	0.52	0.283	0.408	0.459	0.306	0.358	1.025	0.992	0.926	1.349	1.519	1.502	1.02095e-06	0.403667	0.374333	0.981	1.45667	0.927333	2.43022	3.60859	2.62066	3.89136	1.48488	1	Germin-like protein 8-5 OS=Oryza sativa subsp. japonica GN=Os08g0189400 PE=2 SV=1	19.375	1.6486	28.1	4	14	1	0.927333	0.740937	2.43022	0.00639594	3.60859	0.000362599	1.20638	0.00146776	1.89847	0.000159909	2.08537	0.00154271	1.99257	0.0233019	2.59216	0.0035927	1.55657
A0A1D5XHD3	A0A1D5XHD3	0.794	0.551	0.646	0.468	0.573	0.473	1.04	0.898	0.838	1.188	1.196	1.112	8.01574e-05	0.663667	0.504667	0.925333	1.16533	0.760422	1.39427	1.7559	1.83355	2.30911	1.25937	1	Pathogenesis-related protein 1 OS=Asparagus officinalis GN=PR1 PE=2 SV=1	17.071	2.9184	63.1	8	33	1	0.760422	0.139624	1.39427	0.049127	1.7559	0.0112047	1.01806	0.691812	1.36763	0.000923728	1.5816	0.0445307	1.47413	0.0422269	1.97358	0.000646391	1.44597
A0A1D5XFK0	A0A1D5XFK0	1.596	1.752	1.617	1.113	1.133	1.05	0.703	0.674	0.769	0.505	0.457	0.519	3.09691e-08	1.655	1.09867	0.715333	0.493667	0.663847	0.432226	0.298288	0.651092	0.449333	0.690121	1	Protein IN2-1 homolog A OS=Oryza sativa subsp. japonica GN=Os03g0283200 PE=2 SV=1	27.08	19.25	39.9	7	17	3	0.663847	0.00210708	0.432226	0.00032662	0.298288	0.000517021	1.20922	0.040819	0.834945	0.0678626	0.723727	0.013927	0.624773	0.000799256	1.13805	0.0180242	1.2069
A0A1D5XFA3	A0A1D5XFA3	1.34	1.342	1.359	0.869	0.881	0.879	0.936	0.922	0.914	0.964	1.027	0.98	4.43104e-09	1.347	0.876333	0.924	0.990333	0.650582	0.685969	0.735214	1.05439	1.13009	1.07179	1	"L-ascorbate peroxidase 1, cytosolic OS=Oryza sativa subsp. japonica GN=APX1 PE=1 SV=1"	26.085	120.37	62.6	13	29	12	0.650582	2.59219e-06	0.685969	1.18035e-06	0.735214	0.00128118	0.870311	0.000348416	0.819715	0.000156574	0.658912	0.000102556	0.851027	0.000195685	1.13846	0.00167079	1.01696
A0A1D5X779	A0A1D5X779	1.673	1.69	1.563	1.286	1.352	1.223	0.938	0.938	0.997	0.808	0.822	0.855	2.31172e-07	1.642	1.287	0.957667	0.828333	0.7838	0.583232	0.504466	0.744108	0.643616	0.86495	1	60S ribosomal protein L3 OS=Oryza sativa subsp. japonica GN=RPL3 PE=2 SV=2	43.643	1.3395	25.5	11	19	2	0.7838	0.00291355	0.583232	0.000685525	0.504466	0.000907337	0.869637	0.0928031	0.682838	0.0105006	0.623762	0.00901894	0.615104	0.000490897	0.682466	0.00166927	0.720153
A0A1D5X5Y4	A0A1D5X5Y4	0.729	0.703	0.675	1.477	1.464	1.571	0.93	0.884	0.932	0.719	0.759	0.604	2.09018e-07	0.702333	1.504	0.915333	0.694	2.14143	1.30327	0.988135	0.608599	0.461436	0.758194	1	Unknown	16.807	6.0418	14.9	2	5	2	2.14143	0.000323804	1.30327	0.000649447	0.988135	0.878032	0.811114	0.000189956	0.54191	0.000605396	0.437077	1.18308e-06	2.03275	1.05054e-05	0.769947	0.00386319	0.845229
A0A1D5X5E7	A0A1D5X5E7	0.454	0.616	0.552	0.302	0.459	0.425	0.865	0.904	0.83	1.378	1.359	1.371	2.29061e-07	0.540667	0.395333	0.866333	1.36933	0.731196	1.60234	2.53268	2.1914	3.46374	1.58061	1	Zeamatin OS=Zea mays GN=Zlp PE=1 SV=2	23.461	95.636	41.3	8	14	1	0.731196	0.0960206	1.60234	0.0100146	2.53268	0.0028853	1.16531	0.0333661	1.66124	0.0056596	2.35831	0.00456111	1.51418	0.0240291	2.41315	0.00139369	1.56983
A0A1D5WX80	A0A1D5WX80	1.273	1.207	1.265	0.965	0.914	1.031	0.769	0.812	0.736	0.685	0.762	0.686	1.96177e-06	1.24833	0.97	0.772333	0.711	0.777036	0.618692	0.569559	0.79622	0.73299	0.920587	1	Peroxidase	35.755	33.951	30	11	18	6	0.777036	0.00425778	0.618692	9.76565e-05	0.569559	0.000107827	0.72719	0.0370456	0.58896	0.0157839	0.507071	0.00998963	1.17063	0.12195	1.09553	0.0930726	1.11437
A0A1D5WX31	A0A1D5WX31	0.57	0.597	0.539	0.53	0.414	0.538	0.867	0.715	0.884	1.038	0.934	0.916	9.7561e-05	0.568667	0.494	0.822	0.962667	0.868699	1.44549	1.69285	1.66397	1.94872	1.17113	1	Bowman-Birk type trypsin inhibitor OS=Hordeum vulgare GN=BBBI PE=1 SV=1	18.643	6.1814	26.9	5	7	1	0.868699	0.194902	1.44549	0.0327996	1.69285	0.00353024	1.72299	0.00842266	1.51749	0.00162588	1.91552	0.000277116	1.49179	0.00820793	2.95884	0.0021744	1.5661
A0A1D5WUX8	A0A1D5WUX8	1.393	1.455	1.582	1.414	1.467	1.365	0.74	0.655	0.581	0.651	0.618	0.508	6.71727e-07	1.47667	1.41533	0.658667	0.592333	0.958465	0.44605	0.401129	0.465379	0.418512	0.899291	1	Unknown	14.381	19.372	73	9	18	2	0.958465	0.400848	0.44605	0.000417367	0.401129	0.000326049	1.1733	0.0653441	0.681499	0.00217606	0.862496	0.0180296	0.674718	0.00513166	0.825954	0.0258951	1.03087
A0A1D5WPN4	A0A1D5WPN4	1.536	1.318	1.351	0.887	0.987	1.028	0.626	0.713	0.757	0.536	0.611	0.486	7.16176e-06	1.40167	0.967333	0.698667	0.544333	0.690131	0.498454	0.388347	0.722261	0.562715	0.779103	1	Pathogen-related protein OS=Hordeum vulgare PE=2 SV=2	27.892	29.913	28.4	7	10	2	0.690131	0.00920027	0.498454	0.00231982	0.388347	0.00141549	0.829833	0.0454786	0.610979	0.011781	0.511456	0.00382868	0.996433	0.960009	1.19814	0.028053	1.22137
A0A1D5W9Z1	A0A1D5W9Z1	0.521	0.818	0.629	0.355	0.514	0.497	1.529	1.284	1.33	1.872	1.467	1.708	2.18286e-05	0.656	0.455333	1.381	1.68233	0.694106	2.10518	2.56453	3.03294	3.69473	1.2182	1	Basic 7S globulin OS=Glycine max GN=BG PE=1 SV=2	42.229	3.9454	12.5	5	5	1	0.694106	0.133371	2.10518	0.00344348	2.56453	0.00294232	1.29965	0.0227498	2.61624	7.14762e-05	2.22196	0.000701005	0.869919	0.436943	1.62884	0.0213877	1.0811
A0A1D5W7Z2	A0A1D5W7Z2	0.816	0.764	0.509	0.744	0.715	0.549	1.164	1.179	1.35	1.279	1.389	1.502	0.000163108	0.696333	0.669333	1.231	1.39	0.961225	1.76783	1.99617	1.83914	2.07669	1.12916	1	Subtilisin-like protease SBT3.8 OS=Arabidopsis thaliana GN=SBT3.8 PE=3 SV=1	32.039	32.272	23.3	5	6	2	0.961225	0.824292	1.76783	0.0133822	1.99617	0.00563198	1.09257	0.131296	1.47016	0.053644	1.50386	0.00270281	1.17903	0.319145	1.34014	0.0448821	0.980504
A0A1D5W703	A0A1D5W703	0.394	0.487	0.343	0.363	0.317	0.358	1.511	1.765	1.779	2.048	2.211	2.402	1.24561e-07	0.408	0.346	1.685	2.22033	0.848039	4.1299	5.44199	4.86994	6.41715	1.31771	1	Epidermis-specific secreted glycoprotein EP1 OS=Daucus carota GN=EP1 PE=1 SV=1	33.623	6.7466	6.9	2	2	2	0.848039	0.276477	4.1299	0.00113599	5.44199	0.000954756	1.31885	0.0851315	3.2041	6.36589e-05	3.68033	0.00642335	0.996732	0.981164	1.5501	0.0406749	0.773294
A0A1D5W2T1	A0A1D5W2T1	0.549	0.689	0.633	0.436	0.485	0.423	0.589	0.638	0.63	0.711	0.761	0.68	0.000646211	0.623667	0.448	0.619	0.717333	0.718332	0.992517	1.15019	1.3817	1.60119	1.15886	1	LRR receptor kinase BAK1 OS=Oryza sativa subsp. japonica GN=BAK1 PE=1 SV=1	23.563	5.729	8.6	2	2	2	0.718332	0.0330109	0.992517	0.922307	1.15019	0.134481	1.0729	0.260021	1.24015	0.00340661	1.68166	0.000265559	1.81828	0.000765179	2.71577	0.00187147	2.27194
A0A1D5W2F2	A0A1D5W2F2	0.747	0.41	0.35	0.529	0.286	0.213	0.714	0.853	0.86	1.245	1.053	1.193	0.000707563	0.502333	0.342667	0.809	1.16367	0.68215	1.61048	2.31652	2.36089	3.39591	1.4384	1	Wheatwin-1 OS=Triticum aestivum GN=PR4A PE=1 SV=1	15.617	16.55	22.6	2	3	1	0.68215	0.367789	1.61048	0.11765	2.31652	0.0191699	1.0385	0.61385	1.38203	0.00250881	1.84205	0.0207904	2.01659	0.0462549	3.07004	0.00557284	1.73053
A0A1D5VNS1	A0A1D5VNS1	0.676	0.952	1.058	1.32	1.311	1.265	0.83	0.932	0.905	0.87	0.679	0.816	0.00267725	0.895333	1.29867	0.889	0.788333	1.45048	0.992926	0.880491	0.684548	0.607033	0.886764	1	Bowman-Birk type trypsin inhibitor OS=Hordeum vulgare GN=BBBI PE=1 SV=1	23.381	3.4131	14.4	3	3	3	1.45048	0.0682328	0.992926	0.961485	0.880491	0.463354	0.927577	0.397415	0.552292	0.00846651	0.5961	0.0129324	1.47022	0.0451673	0.940195	0.291273	0.817773
A0A1D5VLS7	A0A1D5VLS7	0.595	0.658	0.613	1.293	1.209	1.235	0.921	0.874	0.992	0.758	0.628	0.792	5.82788e-06	0.622	1.24567	0.929	0.726	2.00268	1.49357	1.1672	0.745785	0.58282	0.781485	1	Probable NADPH:quinone oxidoreductase 1 OS=Oryza sativa subsp. japonica GN=Os01g0953600 PE=2 SV=1	22.411	48.607	31.7	5	9	2	2.00268	6.29448e-05	1.49357	0.00383584	1.1672	0.16241	1.00906	0.894609	0.724025	0.0146323	0.567547	0.00849896	2.13023	0.00309625	1.07332	0.28992	1.03265
A0A1D5VLH6	A0A1D5VLH6	0.272	0.208	0.339	1.616	1.627	1.432	1.309	1.376	1.326	0.996	0.775	1.191	6.85367e-06	0.273	1.55833	1.337	0.987333	5.70818	4.89744	3.61661	0.857968	0.633583	0.738469	1	Unknown	75.294	3.0693	6.7	4	5	1	5.70818	0.000244666	4.89744	0.000128346	3.61661	0.0194826	1.15352	0.113428	0.754363	0.00881619	0.740142	0.0439501	3.77778	0.000165522	0.763422	0.0144709	0.5819
A0A1D5VIV4	A0A1D5VIV4	0.716	0.803	0.831	1.392	1.251	1.3	0.855	0.895	0.815	0.657	0.838	0.683	2.69164e-05	0.783333	1.31433	0.855	0.726	1.67787	1.09149	0.926809	0.65052	0.552371	0.849123	1	Protein argonaute 4A OS=Oryza sativa subsp. japonica GN=AGO4A PE=2 SV=1	93.123	2.4594	3.1	3	3	2	1.67787	0.000691724	1.09149	0.17065	0.926809	0.444992	1.00773	0.904879	0.631471	0.000862226	0.56889	0.000139282	1.65234	0.000454604	0.992392	0.910654	0.955945
A0A1D5VHQ5	A0A1D5VHQ5	1.364	1.549	1.587	1.401	1.774	1.618	0.826	0.607	0.6	0.856	0.442	0.456	0.000133727	1.5	1.59767	0.677667	0.584667	1.06511	0.451778	0.389778	0.42416	0.36595	0.862764	1	Glutathione S-transferase F10 OS=Arabidopsis thaliana GN=GSTF10 PE=1 SV=3	85.536	4.6224	2.8	2	2	2	1.06511	0.49572	0.451778	0.0012788	0.389778	0.00951619	0.968431	0.584951	0.530066	0.00263334	0.620265	0.00331831	0.739111	0.0124607	0.672022	0.0323282	0.867191
A0A1D5VDS2	A0A1D5VDS2	0.622	0.675	0.644	0.38	0.474	0.394	0.844	0.834	0.785	1.006	1.054	0.972	4.13421e-07	0.647	0.416	0.821	1.01067	0.642968	1.26893	1.56208	1.97356	2.42949	1.23102	1	Glutathione S-transferase 3 OS=Zea mays GN=GST3 PE=1 SV=4	23.291	1.4135	21.6	4	9	1	0.642968	0.00586354	1.26893	0.00208969	1.56208	0.000514245	1.06296	0.358001	1.24321	0.0213868	1.71045	0.000457279	1.61206	0.0109419	2.66506	0.000148426	1.57937
A0A1D5VDK3	A0A1D5VDK3	0.183	0.147	0.202	0.301	0.338	0.4	1.106	1.07	1.229	1.969	2.04	2.207	7.31623e-09	0.177333	0.346333	1.135	2.072	1.95301	6.40038	11.6842	3.27719	5.98268	1.82555	1	"4-diphosphocytidyl-2-C-methyl-D-erythritol kinase, chloroplastic OS=Oryza sativa subsp. japonica GN=ISPE PE=2 SV=1"	38.259	1.1646	4.6	2	2	2	1.95301	0.0130002	6.40038	0.00104423	11.6842	0.00084963	1.15666	0.0394623	1.51426	0.000745472	2.14943	0.00137929	4.41541	0.000456033	2.61501	0.000241443	1.04464
A0A1D5VD11	A0A1D5VD11	0.865	0.856	0.79	0.717	0.835	0.727	1.149	1.26	1.194	1.418	1.263	1.406	7.69802e-06	0.837	0.759667	1.201	1.36233	0.907607	1.43489	1.62764	1.58096	1.79333	1.13433	1	Fructose-bisphosphate aldolase	38.908	74.401	39.1	16	76	1	0.907607	0.171237	1.43489	0.00119656	1.62764	0.00298102	1.33353	0.0218024	2.20744	0.000617804	2.47124	0.000404055	0.685384	0.00138742	1.00702	0.927167	1.0544
A0A1D5V8Y8	A0A1D5V8Y8	0.508	0.753	0.465	0.81	0.691	0.771	1.322	1.443	1.328	1.456	1.549	1.649	6.49084e-06	0.575333	0.757333	1.36433	1.55133	1.31634	2.37138	2.69641	1.8015	2.04842	1.13706	1	"Triosephosphate isomerase, cytosolic OS=Petunia hybrida GN=TPIP1 PE=2 SV=1"	24.23	33.783	30.4	6	10	4	1.31634	0.169285	2.37138	0.0054983	2.69641	0.00170682	1.81312	0.0688341	3.38621	0.0021107	3.79817	0.00420751	0.697567	0.257542	0.960827	0.535652	0.996091
A0A1D5V8R1	A0A1D5V8R1	1.268	1.327	1.522	1.452	1.281	1.346	1.028	1.056	1.032	0.892	0.795	0.8	0.000112565	1.37233	1.35967	1.03867	0.829	0.99077	0.756862	0.604081	0.763913	0.609708	0.798139	1	"50S ribosomal protein L15, chloroplastic OS=Arabidopsis thaliana GN=RPL15 PE=1 SV=2"	32.311	3.0598	6.8	2	2	2	0.99077	0.897638	0.756862	0.04741	0.604081	0.010423	0.870076	0.0575008	0.67249	0.00300436	0.612135	0.00150925	0.764634	0.0337363	0.671488	0.00292064	0.679397
A0A1D5V5Y1	A0A1D5V5Y1	0.546	0.471	0.505	0.747	0.638	0.632	1.097	1.089	1.118	1.419	1.455	1.467	9.4334e-09	0.507333	0.672333	1.10133	1.447	1.32523	2.17083	2.85217	1.63808	2.15221	1.31386	1	"2-C-methyl-D-erythritol 4-phosphate cytidylyltransferase, chloroplastic OS=Oryza sativa subsp. japonica GN=ISPD PE=2 SV=1"	32.724	3.7595	7.6	2	2	2	1.32523	0.028044	2.17083	0.000327387	2.85217	1.3228e-05	1.10555	0.0820782	1.39149	0.00724507	1.71564	0.00121681	1.6682	0.00137914	1.39167	0.00837632	1.06931
A0A1D5V1U4	A0A1D5V1U4	0.422	0.27	0.582	0.237	0.199	0.381	1.26	1.239	1.208	2.193	2.587	2.046	1.66679e-06	0.424667	0.272333	1.23567	2.27533	0.641287	2.90973	5.35793	4.53733	8.35496	1.84138	1	Cytochrome P450 99A2 OS=Oryza sativa subsp. japonica GN=CYP99A2 PE=2 SV=2	56.803	25.37	21.6	10	13	3	0.641287	0.236874	2.90973	0.0104766	5.35793	0.00175782	1.07709	0.425526	1.64067	0.0122683	1.70137	0.00915233	1.77159	0.0464525	2.97552	0.00821481	0.998921
A0A1D5V1S5	A0A1D5V1S5	0.373	0.367	0.434	1.108	1.243	1.075	1.236	1.202	1.158	1.075	1.146	1.059	3.64764e-07	0.391333	1.142	1.19867	1.09333	2.91823	3.06303	2.79387	1.04962	0.957385	0.912125	1	Importin subunit beta-1 OS=Arabidopsis thaliana GN=KPNB1 PE=1 SV=1	111.61	12.334	7.1	6	6	6	2.91823	0.00155667	3.06303	1.34295e-05	2.79387	4.78608e-05	0.887441	0.0133214	0.69828	0.00142248	0.628192	0.00821788	3.26917	1.58467e-05	0.994162	0.911416	0.745273
A0A1D5V062	A0A1D5V062	0.741	0.777	0.707	0.489	0.629	0.48	1.451	1.351	1.454	2.15	1.693	2.168	6.18611e-06	0.741667	0.532667	1.41867	2.00367	0.718202	1.91281	2.70157	2.66333	3.76158	1.41236	1	Cytochrome P450 71D7 OS=Solanum chacoense GN=CYP71D7 PE=3 SV=1	56.647	2.0958	2	1	1	1	0.718202	0.0344965	1.91281	0.00025857	2.70157	0.0136705	1.06798	0.360328	1.59598	0.00281982	1.41264	0.00486529	0.938876	0.223519	1.39612	0.0286563	0.783365
A0A1D5UZ05	A0A1D5UZ05	0.604	0.44	0.439	1.511	1.651	1.727	1.042	1.098	1.192	0.995	0.931	0.95	1.39045e-06	0.494333	1.62967	1.11067	0.958667	3.2967	2.2468	1.93931	0.68153	0.588259	0.863145	1	40S ribosomal protein S9-2 OS=Arabidopsis thaliana GN=RPS9C PE=1 SV=1	20.577	3.6595	24.1	5	7	2	3.2967	0.000193413	2.2468	0.00114812	1.93931	0.00793616	0.944864	0.238749	0.603974	0.0026671	0.508816	0.00541216	2.40931	0.00221769	0.69053	0.00462574	0.647659
A0A1D5UXT7	A0A1D5UXT7	0.551	0.425	0.406	0.644	0.611	0.496	1.086	1.035	1.23	1.131	1.103	1.272	1.42847e-05	0.460667	0.583667	1.117	1.16867	1.267	2.42475	2.5369	1.91376	2.00228	1.04625	1	Cysteine proteinase inhibitor	13.083	5.4928	27.6	3	6	3	1.267	0.126539	2.42475	0.00116015	2.5369	0.000569959	1.55226	0.0088207	2.62156	0.000192456	2.96205	0.00388382	1.31548	0.0997781	1.61165	0.00448711	1.42226
A0A1D5UWN7	A0A1D5UWN7	1.2	1.169	1.186	0.844	0.857	0.902	0.851	0.752	0.822	0.779	0.577	0.714	4.74794e-05	1.185	0.867667	0.808333	0.69	0.732208	0.682138	0.582278	0.931617	0.795236	0.853608	1	Phospho-2-dehydro-3-deoxyheptonate aldolase	58.683	27.816	38.9	22	60	1	0.732208	0.000547906	0.682138	0.00337888	0.582278	0.0126756	0.877325	0.16516	0.534495	0.00484959	0.658583	0.0172993	1.19466	0.108709	1.43143	0.0102212	0.936082
A0A1D5UVA0	A0A1D5UVA0	0.803	0.741	0.953	0.836	0.649	0.869	1.023	0.984	1.201	1.138	1.319	1.137	0.00577065	0.832333	0.784667	1.06933	1.198	0.942731	1.28474	1.43933	1.36279	1.52676	1.12032	1	Probable glutathione S-transferase GSTU6 OS=Oryza sativa subsp. japonica GN=GSTU6 PE=2 SV=2	26.175	5.7563	10.8	2	3	1	0.942731	0.635525	1.28474	0.061371	1.43933	0.0138653	1.16413	0.134757	1.3791	0.00949667	1.504	0.000957403	1.0004	0.996375	1.23534	0.112122	1.07388
A0A1D5UV39	A0A1D5UV39	0.416	0.433	0.424	1.197	1.184	1.174	1.105	1.083	1.061	0.94	0.845	0.964	1.61065e-08	0.424333	1.185	1.083	0.916333	2.79262	2.55224	2.15947	0.913924	0.773277	0.846106	1	Acetyl-CoA carboxylase 2 OS=Oryza sativa subsp. japonica GN=ACC2 PE=3 SV=2	42.601	13.373	5	2	3	2	2.79262	2.5508e-07	2.55224	6.80779e-05	2.15947	0.00477951	0.992758	0.742974	0.809549	0.000457236	0.643777	0.000139928	2.92852	7.4835e-05	1.04107	0.135838	0.928901
A0A1D5UTV7	A0A1D5UTV7	0.822	0.623	0.871	1.047	0.951	0.888	0.451	0.418	0.447	0.448	0.361	0.319	7.73136e-05	0.772	0.962	0.438667	0.376	1.24611	0.568221	0.487047	0.455994	0.390852	0.857143	1	Unknown	17.288	4.7574	8.8	1	1	1	1.24611	0.113536	0.568221	0.0457358	0.487047	0.0193353	0.869542	0.197084	0.363556	0.0088645	0.508099	0.0143562	2.4525	0.00437437	1.71137	0.00115567	1.56915
A0A1D5URG4	A0A1D5URG4	0.403	0.457	0.534	1.824	1.734	1.505	1.107	1.012	1.148	0.807	0.798	0.944	3.66706e-06	0.464667	1.68767	1.089	0.849667	3.63199	2.34362	1.82855	0.64527	0.503456	0.780227	1	Protein IQ-DOMAIN 32 OS=Arabidopsis thaliana GN=IQD32 PE=1 SV=3	91.235	5.3222	3.9	3	3	3	3.63199	0.0023183	2.34362	0.00035928	1.82855	0.00366304	0.867551	0.0770628	0.588841	0.00129428	0.596966	0.00842889	2.64849	0.000258587	0.632629	0.00983934	0.665442
A0A1D5UR24	A0A1D5UR24	0.855	0.894	0.889	1.079	1.096	1.128	1.363	1.326	1.403	0.919	0.839	0.841	2.8517e-07	0.879333	1.101	1.364	0.866333	1.25208	1.55118	0.985216	1.23887	0.78686	0.635142	1	Probable ribose-5-phosphate isomerase 2 OS=Arabidopsis thaliana GN=RPI2 PE=1 SV=1	28.645	37.717	24.5	8	14	8	1.25208	0.000345271	1.55118	0.000249759	0.985216	0.686561	1.43832	0.0102497	1.95617	0.000302554	2.89292	0.000129607	0.605383	0.00255408	0.695428	0.000164182	0.763441
A0A1D5UQK5	A0A1D5UQK5	0.782	0.792	0.805	0.563	0.563	0.607	1.355	1.154	1.295	1.357	1.382	1.35	2.58918e-07	0.793	0.577667	1.268	1.363	0.728457	1.59899	1.71879	2.19504	2.35949	1.07492	1	Ultraviolet-B receptor UVR8 OS=Arabidopsis thaliana GN=UVR8 PE=1 SV=1	50.8	8.7036	10.3	5	8	5	0.728457	0.00129646	1.59899	0.0144799	1.71879	4.01517e-06	1.22593	0.00534068	1.7732	0.000984174	1.40807	0.000794643	0.969315	0.362916	1.63128	0.000512001	1.07492
A0A1D5UL64	A0A1D5UL64	0.628	0.508	0.718	0.493	0.358	0.348	0.697	0.584	0.647	1.024	0.938	1.015	9.14369e-05	0.618	0.399667	0.642667	0.992333	0.64671	1.03991	1.60572	1.60801	2.4829	1.54409	1	Pathogenesis-related protein 1 OS=Asparagus officinalis GN=PR1 PE=2 SV=1	16.971	43.307	68.3	9	32	1	0.64671	0.0502225	1.03991	0.744118	1.60572	0.0137324	1.14488	0.013144	1.37028	0.000763688	1.98854	0.0027004	1.60086	0.0151898	2.83403	0.00206125	2.10944
A0A1D5UKQ6	A0A1D5UKQ6	1.231	1.379	1.377	1.332	1.193	1.082	0.543	0.693	0.57	0.547	0.6	0.59	7.12004e-06	1.329	1.20233	0.602	0.579	0.90469	0.452972	0.435666	0.500693	0.481564	0.961794	1	Clathrin interactor EPSIN 1 OS=Arabidopsis thaliana GN=EPSIN1 PE=1 SV=1	59.964	8.087	4.5	2	2	2	0.90469	0.22999	0.452972	0.00042501	0.435666	0.00200055	0.856757	0.0442375	0.662703	0.00147423	0.868919	0.00933512	0.928016	0.181794	0.878847	0.178453	1.3577
A0A1D5UIZ4	A0A1D5UIZ4	0.485	0.605	0.615	0.373	0.435	0.427	0.985	0.991	0.975	1.391	1.383	1.281	5.88425e-08	0.568333	0.411667	0.983667	1.35167	0.72434	1.73079	2.3783	2.38947	3.2834	1.37411	1	Germin-like protein 4-1 OS=Oryza sativa subsp. japonica GN=Os04g0617900 PE=2 SV=2	26.204	2.5147	18.5	4	9	1	0.72434	0.0463683	1.73079	0.00928863	2.3783	0.000163934	1.21994	0.00018628	1.69142	0.00192099	2.08576	0.0027535	1.42933	0.0267027	2.40729	0.000232258	1.39681
A0A1D5UGK1	A0A1D5UGK1	0.273	0.304	0.408	0.248	0.261	0.368	2.226	2.234	2.139	2.862	2.908	2.634	9.93812e-10	0.328333	0.292333	2.19967	2.80133	0.890355	6.69949	8.53198	7.52452	9.58267	1.27353	1	Pumilio homolog 1 OS=Arabidopsis thaliana GN=APUM1 PE=1 SV=1	69.439	-2	1.1	1	1	1	0.890355	0.554045	6.69949	7.06668e-06	8.53198	0.000159874	0.888028	0.493835	2.38415	0.000315415	3.0913	1.41664e-05	1.17868	0.29554	1.1756	0.464046	0.419457
A0A1D5UER2	A0A1D5UER2	0.46	0.323	0.458	1.203	1.385	1.21	1.285	1.177	1.16	1.128	0.998	0.958	6.85698e-06	0.413667	1.266	1.20733	1.028	3.06044	2.91861	2.48509	0.95366	0.812006	0.851463	1	RuvB-like helicase	48.787	6.5768	12.7	5	5	5	3.06044	0.000489908	2.91861	0.000212884	2.48509	0.000915382	0.976415	0.698563	0.657495	0.0142997	0.488994	0.00188141	3.07494	0.000473687	0.981043	0.755978	0.692711
A0A1D5UCH6	A0A1D5UCH6	1.269	1.233	1.325	1.633	1.553	1.653	0.806	0.786	0.692	0.65	0.581	0.65	3.26504e-08	1.27567	1.613	0.761333	0.627	1.26444	0.596812	0.491508	0.471998	0.388717	0.823555	1	Probable aquaporin PIP2-6 OS=Oryza sativa subsp. japonica GN=PIP2-6 PE=2 SV=2	28.995	18.404	22.6	5	14	4	1.26444	0.00123599	0.596812	0.000452051	0.491508	6.06989e-05	0.851713	0.0851053	0.64152	0.00616753	0.600346	0.004744	0.907499	0.168912	0.611283	0.000171995	0.975482
A0A1D5UBR9	A0A1D5UBR9	0.219	0.321	0.514	0.797	0.842	0.789	1.102	1.131	1.128	1.172	1.102	1.235	7.52578e-06	0.351333	0.809333	1.12033	1.16967	2.30361	3.1888	3.32922	1.38427	1.44522	1.04403	1	Universal stress protein A-like protein OS=Arabidopsis thaliana GN=At3g01520 PE=1 SV=2	17.924	10.31	11.7	2	2	1	2.30361	0.0301567	3.1888	0.0117093	3.32922	0.00445595	2.7178	0.00103855	5.0177	4.40041e-05	5.23894	0.000108548	0.964896	0.905145	1.13839	0.0106075	1.5183
A0A1D5UAB5	A0A1D5UAB5	1.367	1.299	1.462	0.816	0.827	0.831	0.685	0.738	0.676	0.718	0.751	0.722	2.48756e-07	1.376	0.824667	0.699667	0.730333	0.599322	0.508479	0.530766	0.848424	0.88561	1.04383	1	Ribonuclease 1 OS=Arabidopsis thaliana GN=RNS1 PE=1 SV=1	26.779	23.059	5.4	1	1	1	0.599322	0.00687374	0.508479	0.0016977	0.530766	0.00384826	0.761595	0.0141571	0.506502	0.00409298	0.498483	0.00137677	1.11773	0.0982784	1.42037	0.00326229	1.11339
A0A1D5U8K7	A0A1D5U8K7	0.368	0.398	0.263	0.249	0.321	0.366	0.947	1.002	0.918	1.448	1.506	1.502	1.01479e-08	0.343	0.312	0.955667	1.48533	0.909621	2.7862	4.33042	3.06303	4.76068	1.55424	1	UDP-glucose flavonoid 3-O-glucosyltransferase 7 OS=Fragaria ananassa GN=GT7 PE=1 SV=1	51.781	56.34	20.3	9	14	5	0.909621	0.592689	2.7862	0.00064688	4.33042	0.000214268	1.09505	0.0506295	1.45317	0.00137456	1.74535	0.0018363	2.77065	0.000612206	3.33547	0.000309502	1.44506
A0A1D5U7T9	A0A1D5U7T9	0.598	0.487	0.624	0.452	0.397	0.444	0.709	0.761	0.771	0.938	0.954	0.989	2.76818e-06	0.569667	0.431	0.747	0.960333	0.756583	1.31129	1.68578	1.73318	2.22815	1.28559	1	"Glucan endo-1,3-beta-glucosidase 3 OS=Arabidopsis thaliana GN=At2g01630 PE=1 SV=2"	59.619	117.6	18.9	7	10	6	0.756583	0.0648398	1.31129	0.035148	1.68578	0.00610139	1.08732	0.0348209	1.44173	0.00296807	2.01306	0.00034133	1.70217	0.00920524	2.44625	1.93358e-05	1.87149
A0A1D5U6T4	A0A1D5U6T4	1.516	1.492	1.544	1.02	1.039	0.978	0.762	0.743	0.752	0.739	0.825	0.713	1.5015e-08	1.51733	1.01233	0.752333	0.759	0.667179	0.495826	0.50022	0.743168	0.749753	1.00886	1	Protein C2-DOMAIN ABA-RELATED 8 OS=Arabidopsis thaliana GN=CAR8 PE=2 SV=1	18.26	1.4546	4.8	1	1	1	0.667179	3.54269e-05	0.495826	8.43777e-05	0.50022	0.000426506	0.878302	0.00034277	0.753232	0.00324281	0.629848	0.00125947	0.781634	0.000169694	1.02898	0.24185	1.18742
A0A1D5U676	A0A1D5U676	0.624	0.812	1.024	0.619	0.676	0.755	1.19	1.14	1.063	0.85	0.689	0.776	0.00791599	0.82	0.683333	1.131	0.771667	0.833333	1.37927	0.941057	1.65512	1.12927	0.682287	1	Glycosyltransferase	51.389	1.7601	2.1	1	1	1	0.833333	0.360266	1.37927	0.103527	0.941057	0.727199	1.30822	0.0163941	1.62616	0.00377598	1.74322	0.000922594	1.00366	0.982573	1.57561	0.0018007	1.18332
A0A1D5TYR3	A0A1D5TYR3	1.666	1.59	1.64	0.961	1.047	0.988	0.751	0.835	0.719	0.866	0.686	0.756	3.87278e-07	1.632	0.998667	0.768333	0.769333	0.611928	0.470792	0.471405	0.769359	0.77036	1.0013	1	Peroxidase	37.365	9.0048	21.9	8	8	2	0.611928	5.3935e-05	0.470792	9.84372e-05	0.471405	0.00108416	0.799836	0.0236322	0.690483	0.0137504	0.575675	0.00267202	0.748979	0.00381831	0.978972	0.514122	1.09848
A0A1D5TYH4	A0A1D5TYH4	0.413	0.354	0.608	0.28	0.235	0.424	1.116	1	0.984	1.891	1.836	1.539	3.32337e-06	0.458333	0.313	1.03333	1.75533	0.682909	2.25455	3.82982	3.30138	5.60809	1.69871	1	Ent-kaurene oxidase 2 OS=Oryza sativa subsp. japonica GN=CYP701A6 PE=1 SV=1	57.614	3.9516	6.8	4	4	4	0.682909	0.208877	2.25455	0.00654972	3.82982	0.00105942	1.05649	0.28356	1.45492	0.00316505	1.69622	0.000730132	1.944	0.0174698	3.00745	0.0041582	1.25452
A0A1D5TXU0	A0A1D5TXU0	0.939	0.91	0.892	0.664	0.622	0.611	0.645	0.547	0.558	0.6	0.571	0.549	6.37817e-06	0.913667	0.632333	0.583333	0.573333	0.692083	0.638453	0.627508	0.922509	0.906695	0.982857	1	PLAT domain-containing protein 2 OS=Arabidopsis thaliana GN=PLAT2 PE=2 SV=1	16.583	7.7496	21.3	3	4	2	0.692083	0.000217453	0.638453	0.00326201	0.627508	7.48042e-05	0.960957	0.321235	0.653652	0.00411702	0.627414	0.00173517	1.73805	0.0027874	2.41328	4.09898e-06	1.77943
A0A1D5TXA2	A0A1D5TXA2	0.649	0.471	0.727	0.53	0.48	0.57	1.317	1.316	1.264	1.481	1.559	1.653	6.87815e-07	0.615667	0.526667	1.299	1.56433	0.855441	2.10991	2.54088	2.46646	2.97025	1.20426	1	Isoflavone 2'-hydroxylase OS=Glycyrrhiza echinata GN=CYP81E1 PE=1 SV=2	56.978	3.1307	3.9	2	2	2	0.855441	0.36305	2.10991	0.00921113	2.54088	0.000977216	1.18144	0.0225171	1.45031	0.0256746	1.52454	0.000265031	1.31294	0.116413	1.81329	0.000540988	0.902489
A0A1D5TVT4	A0A1D5TVT4	1.476	1.776	1.856	1.478	1.827	1.83	0.875	0.735	0.702	0.732	0.393	0.429	4.69289e-05	1.70267	1.71167	0.770667	0.518	1.00529	0.452623	0.304229	0.450243	0.302629	0.672145	1	Remorin OS=Solanum tuberosum PE=1 SV=1	23.254	22.974	37.9	9	14	8	1.00529	0.958968	0.452623	0.00657243	0.304229	0.0017249	1.07036	0.417757	0.651786	0.0425962	0.6325	0.0195702	0.54816	0.00894309	0.583642	0.0254651	0.78936
A0A1D5TUQ8	A0A1D5TUQ8	1.345	1.652	1.232	0.83	0.879	0.809	0.701	0.618	0.744	0.675	0.59	0.846	0.000455389	1.40967	0.839333	0.687667	0.703667	0.595413	0.487822	0.499172	0.819301	0.838364	1.02327	1	Peroxidase	37.973	9.4697	17.1	6	8	6	0.595413	0.0419321	0.487822	0.0217268	0.499172	0.0138343	0.75205	0.0177298	0.563228	0.00431975	0.410876	0.00016038	1.09577	0.394548	1.38403	0.0178499	1.26515
A0A1D5TSI1	A0A1D5TSI1	0.147	0.271	0.289	0.218	0.295	0.236	1.379	1.27	1.07	0.254	0.296	0.513	1.15668e-05	0.235667	0.249667	1.23967	0.354333	1.05941	5.26025	1.50354	4.96529	1.41923	0.28583	1	Flavonoid O-methyltransferase-like protein Os11g0303600 OS=Oryza sativa subsp. japonica GN=Os11g0303600 PE=2 SV=1	39.628	7.6425	7.7	3	4	3	1.05941	0.798898	5.26025	0.00242251	1.50354	0.283437	1.18956	0.145684	1.3617	0.0154487	2.206	0.00016212	4.38755	0.000523745	4.92657	0.00523602	1.13579
A0A1D5TRN9	A0A1D5TRN9	0.428	0.429	0.464	1.724	1.609	1.509	1.012	0.948	1.005	0.858	0.873	1.072	1.06508e-06	0.440333	1.614	0.988333	0.934333	3.6654	2.24451	2.12188	0.61235	0.578893	0.945363	1	Elongation factor 1-delta 1 OS=Oryza sativa subsp. japonica GN=Os07g0614500 PE=2 SV=3	21.898	3.5726	15.3	3	5	1	3.6654	0.00208536	2.24451	0.000105021	2.12188	0.0166876	0.805007	0.0211056	0.410198	0.00181132	0.440285	0.000645427	3.29599	0.00241982	0.723874	0.00696916	0.602361
A0A1D5TQB0	A0A1D5TQB0	0.012	0.3	0.202	0.052	0.185	0.21	1.596	1.467	1.531	2.413	2.215	2.154	2.74902e-08	0.171333	0.149	1.53133	2.26067	0.86965	8.93774	13.1946	10.2774	15.1723	1.47627	1	Xylanase inhibitor protein 1 OS=Oryza sativa subsp. japonica GN=RIXI PE=1 SV=1	33.337	13.89	13	4	8	1	0.86965	0.833042	8.93774	0.00107501	13.1946	5.67053e-05	1.92693	0.136182	7.0788	0.000529654	8.45989	0.000467728	1.35798	0.654424	3.00895	0.0109552	1.07553
A0A1D5TLR8	A0A1D5TLR8	0.648	0.559	0.597	0.535	0.48	0.413	1.735	1.574	1.751	2.29	2.375	2.378	1.41288e-09	0.601333	0.476	1.68667	2.34767	0.791574	2.80488	3.9041	3.54342	4.93207	1.3919	1	Syn-copalyl diphosphate synthase OS=Oryza sativa subsp. japonica GN=CPS4 PE=2 SV=1	86.32	7.4429	4.6	3	3	1	0.791574	0.0505639	2.80488	0.00061015	3.9041	1.64882e-06	1.14658	0.22319	2.05472	0.00448359	2.02215	0.000406996	0.850887	0.0821999	1.23249	0.115514	0.62332
A0A1D5TL58	A0A1D5TL58	0.622	0.177	0.387	1.375	2.036	1.797	1.107	0.866	0.955	1.028	0.671	0.862	0.000666771	0.395333	1.736	0.976	0.853667	4.39123	2.4688	2.15936	0.562212	0.491743	0.874658	1	Cytochrome c oxidase subunit 6b-1 OS=Arabidopsis thaliana GN=COX6B-1 PE=1 SV=1	17.56	6.1352	25.5	3	3	3	4.39123	0.00677027	2.4688	0.0270149	2.15936	0.0523911	1.06943	0.496045	0.613102	0.0151465	0.569149	0.0111456	3.0118	0.00969771	0.733487	0.127143	0.747951
A0A1D5TJ05	A0A1D5TJ05	0.329	0.169	0.201	0.261	0.141	0.202	1.514	1.352	1.514	2.405	2.788	2.745	2.74804e-08	0.233	0.201333	1.46	2.646	0.864092	6.26609	11.3562	7.25166	13.1424	1.81233	1	Xylanase inhibitor protein 1 OS=Oryza sativa subsp. japonica GN=RIXI PE=1 SV=1	33.062	3.1577	6.3	2	2	2	0.864092	0.627968	6.26609	7.7953e-05	11.3562	0.000733379	1.50287	0.139474	6.1954	7.10345e-05	7.58908	0.000126396	0.995708	0.989288	1.73179	0.042763	0.984475
A0A1D5TH00	A0A1D5TH00	0.905	0.973	0.944	0.7	0.784	0.702	0.843	0.862	0.952	1.202	1.23	1.194	5.36351e-06	0.940667	0.728667	0.885667	1.20867	0.774628	0.941531	1.2849	1.21546	1.65874	1.3647	1	Chitinase 5 OS=Oryza sativa subsp. japonica GN=Cht5 PE=2 SV=1	28.997	37.823	38.8	9	21	2	0.774628	0.00468323	0.941531	0.246804	1.2849	0.00105345	1.10297	0.0359606	1.44563	0.00164889	1.80189	0.0227683	0.860383	0.0102738	1.22507	0.0139481	1.32104
A0A1D5TGX0	A0A1D5TGX0	0.71	0.874	0.776	1.049	1.162	1.213	1.263	1.305	1.34	0.983	1.056	0.923	0.000113663	0.786667	1.14133	1.30267	0.987333	1.45085	1.65593	1.25508	1.14136	0.86507	0.757932	1	Methylthioribose kinase 1 OS=Oryza sativa subsp. japonica GN=MTK1 PE=2 SV=1	47.845	144.82	22.6	8	12	1	1.45085	0.00643636	1.65593	0.00284882	1.25508	0.0325945	1.19262	0.0110212	1.55174	0.0244896	2.13115	0.0108752	0.827119	0.103583	0.679907	0.0118812	0.775077
A0A1D5TEI6	A0A1D5TEI6	0.47	0.489	0.567	1.566	1.532	1.692	0.971	0.881	0.79	0.785	0.851	0.688	9.12568e-07	0.508667	1.59667	0.880667	0.774667	3.13893	1.73132	1.52294	0.551566	0.485177	0.879637	1	Unknown	44.795	21.15	10.3	3	4	3	3.13893	0.000169135	1.73132	0.00721639	1.52294	0.0135268	0.916282	0.0858022	0.652079	9.50085e-05	0.775211	6.01098e-05	2.41088	0.000589102	0.703758	0.00209292	0.908024
A0A1D5T6G6	A0A1D5T6G6	0.826	0.892	0.833	0.497	0.497	0.472	0.652	0.774	0.655	0.787	0.82	0.756	3.48272e-05	0.850333	0.488667	0.693667	0.787667	0.574677	0.815759	0.926303	1.41951	1.61187	1.13551	1	Peroxidase	35.536	66.508	40.5	11	26	3	0.574677	0.00109241	0.815759	0.0404558	0.926303	0.0892159	1.24279	0.00039977	0.804068	0.0138058	0.880536	0.00900909	1.52254	0.000114421	3.29263	1.00896e-05	1.50072
A0A1D5T0M9	A0A1D5T0M9	0.748	0.69	0.79	0.542	0.558	0.596	1.4	1.44	1.305	1.427	1.474	1.52	3.50858e-08	0.742667	0.565333	1.38167	1.47367	0.761221	1.86041	1.98429	2.44399	2.60672	1.06659	1	Transcription initiation factor IIF subunit alpha OS=Arabidopsis thaliana GN=RAP74 PE=1 SV=1	58.091	2.3726	2.5	1	1	1	0.761221	0.0115525	1.86041	0.000354579	1.98429	5.24487e-05	0.954645	0.470917	1.68687	0.00710881	1.63323	6.73766e-05	1.02917	0.538651	1.29068	0.0374663	0.933172
A0A1D5T057	A0A1D5T057	1.677	1.856	1.928	1.708	2.068	1.963	0.858	0.799	0.722	0.623	0.222	0.245	5.48171e-06	1.82033	1.913	0.793	0.363333	1.05091	0.435634	0.199597	0.414532	0.189929	0.458176	1	Histone H2B	15.721	5.7223	49.7	8	42	1	1.05091	0.520771	0.435634	0.00112996	0.199597	0.0017845	1.15802	0.0535877	0.411263	0.00283865	0.352218	0.00142435	0.536532	0.00238497	0.591218	0.00974917	0.506515
A0A1D5SZE2	A0A1D5SZE2	1.842	1.453	1.548	1.115	0.721	0.81	0.626	0.681	0.643	0.294	0.717	0.714	0.000559027	1.61433	0.882	0.65	0.575	0.546356	0.402643	0.356184	0.736961	0.651927	0.884615	1	Phospholipase A1-II 7 OS=Oryza sativa subsp. japonica GN=Os05g0574100 PE=3 SV=1	47.425	4.8452	4.8	2	3	1	0.546356	0.0118745	0.402643	0.0131346	0.356184	0.00521147	0.785042	0.0221714	0.589585	0.0016313	0.475568	0.0358607	0.900062	0.304789	1.29327	0.150316	1.31795
A0A1D5SY62	A0A1D5SY62	0.399	0.543	0.311	1.306	1.268	1.333	1.18	1.009	1.095	1.029	0.981	1.032	3.29188e-06	0.417667	1.30233	1.09467	1.014	3.11812	2.62091	2.42777	0.840543	0.778603	0.926309	1	DEAD-box ATP-dependent RNA helicase 56 OS=Oryza sativa subsp. japonica GN=AIP1 PE=1 SV=2	40.897	9.8586	18.2	7	14	1	3.11812	0.00352747	2.62091	0.00183609	2.42777	0.0093872	1.02828	0.483187	0.628175	2.55261e-05	0.548049	0.000146829	3.04789	0.0048618	1.00512	0.893821	0.730512
A0A1D5SXA0	A0A1D5SXA0	0.623	0.547	0.62	0.617	0.599	0.548	1.065	0.981	0.991	1.261	1.427	1.298	5.48391e-07	0.596667	0.588	1.01233	1.32867	0.985475	1.69665	2.22682	1.72166	2.25964	1.31248	1	Uclacyanin 1 OS=Arabidopsis thaliana GN=UCC1 PE=1 SV=1	16.974	3.8687	6	1	1	1	0.985475	0.802249	1.69665	0.000340241	2.22682	0.00111143	1.06924	0.409791	1.74557	0.000642133	1.77053	0.00268178	1.38771	0.0112169	1.50567	0.0143493	1.42772
A0A1D5SRH6	A0A1D5SRH6	1.329	1.319	1.403	1.302	1.415	1.356	0.901	0.931	0.923	0.84	0.778	0.753	3.27554e-07	1.35033	1.35767	0.918333	0.790333	1.00543	0.680079	0.585288	0.676406	0.582126	0.860617	1	Annexin D4 OS=Arabidopsis thaliana GN=ANN4 PE=2 SV=1	34.817	25.477	36.8	12	18	2	1.00543	0.870305	0.680079	0.00166653	0.585288	0.000111764	0.764824	0.0226989	0.639321	0.00197059	0.602188	0.0013798	0.857566	0.0265308	0.652345	0.00396161	0.806171
A0A1D5SPP8	A0A1D5SPP8	0.461	0.617	0.586	0.963	0.896	0.835	1.212	1.118	1.166	1.093	1.048	1.075	6.31334e-06	0.554667	0.898	1.16533	1.072	1.61899	2.10096	1.93269	1.2977	1.19376	0.919908	1	Structural maintenance of chromosomes protein 3 OS=Arabidopsis thaliana GN=SMC3 PE=2 SV=1	129.02	7.8427	5.9	7	7	7	1.61899	0.0056402	2.10096	0.00119836	1.93269	0.00547591	1.29177	0.00107367	1.06041	0.238432	0.777314	0.05435	1.87019	0.00281946	1.4922	0.00105613	0.943936
A0A1D5SGW0	A0A1D5SGW0	1.696	1.98	1.81	1.002	0.993	0.962	0.77	0.735	0.783	0.766	0.757	0.757	2.6955e-07	1.82867	0.985667	0.762667	0.76	0.539008	0.417062	0.415603	0.773757	0.771052	0.996503	1	"Proline dehydrogenase 2, mitochondrial OS=Arabidopsis thaliana GN=POX2 PE=2 SV=1"	51.221	75.109	17.9	8	10	8	0.539008	0.00835817	0.417062	0.00487416	0.415603	0.00585693	0.697519	9.51513e-05	0.497767	0.00376579	0.471216	0.00116181	0.734597	0.0262415	0.950626	0.0759623	0.876748
A0A1D5SFZ4	A0A1D5SFZ4	1.083	1.123	1.102	0.707	0.777	0.82	1.13	1.148	1.203	1.413	1.566	1.56	1.77315e-06	1.10267	0.768	1.16033	1.513	0.696493	1.0523	1.37213	1.51085	1.97005	1.30394	1	Unknown	34.289	3.8663	18.2	5	8	1	0.696493	0.00503284	1.0523	0.10186	1.37213	0.0113162	1.21354	0.103959	1.48532	0.0195925	1.69786	0.00535926	0.607316	0.0113451	1.05816	0.308471	0.857225
A0A1D5SEN7	A0A1D5SEN7	1.04	1.23	1.275	0.74	0.729	0.808	0.748	0.592	0.673	0.857	0.615	0.661	0.000814637	1.18167	0.759	0.671	0.711	0.642313	0.567842	0.601693	0.884058	0.936759	1.05961	1	Unknown	10.887	6.09	22.4	2	5	2	0.642313	0.0190195	0.567842	0.00663521	0.601693	0.010424	0.642538	0.0270954	0.467495	0.00308559	0.537163	0.0168079	1.4536	0.0182711	1.45411	0.000985873	1.19672
A0A1D5SEL0	A0A1D5SEL0	0.707	0.644	0.568	0.446	0.395	0.393	1.136	1.067	1.029	1.517	1.56	1.625	2.29987e-08	0.639667	0.411333	1.07733	1.56733	0.643043	1.68421	2.45023	2.61912	3.81037	1.45483	1	Basic 7S globulin OS=Glycine max GN=BG PE=1 SV=2	44.679	22.73	10.1	4	9	2	0.643043	0.0174041	1.68421	0.00130097	2.45023	8.07699e-05	1.26352	0.00940592	1.91562	0.000455264	1.69407	0.000868917	1.20427	0.0620687	2.36629	0.000274061	1.36974
A0A1D5SE57	A0A1D5SE57	0.274	0.284	0.322	1.627	1.55	1.383	1.143	0.998	1.108	0.805	0.871	0.89	3.88768e-07	0.293333	1.52	1.083	0.855333	5.18182	3.69205	2.91591	0.7125	0.562719	0.789781	1	60S acidic ribosomal protein P2B OS=Zea mays GN=RPP2B PE=1 SV=1	11.377	2.6646	10.7	1	2	1	5.18182	0.00250906	3.69205	0.00132023	2.91591	0.000227609	0.891395	0.0553114	0.436173	4.11825e-05	0.30589	0.000478723	5.18977	1.3156e-06	0.892763	0.139751	0.613112
A0A1D5SCL4	A0A1D5SCL4	0.966	0.848	0.702	0.972	1.011	1.053	1.36	1.488	1.464	0.911	0.971	0.894	7.18646e-05	0.838667	1.012	1.43733	0.925333	1.20668	1.71383	1.10334	1.42029	0.914361	0.643785	1	Nicotianamine aminotransferase A OS=Hordeum vulgare GN=naat-A PE=1 SV=2	52.676	28.587	17.8	7	9	1	1.20668	0.141877	1.71383	0.00612459	1.10334	0.375643	1.47256	0.00329555	1.97729	0.000163216	3.01388	0.00468485	0.629968	0.0483503	0.768775	0.00370462	0.726809
A0A1D5S9J2	A0A1D5S9J2	0.629	0.504	0.611	1.254	1.258	1.492	0.808	0.692	0.798	0.839	0.671	0.831	5.94601e-05	0.581333	1.33467	0.766	0.780333	2.29587	1.31766	1.34232	0.573926	0.584665	1.01871	1	Membrane steroid-binding protein 2 OS=Arabidopsis thaliana GN=MSBP2 PE=1 SV=1	21.644	1.6899	25.3	5	7	1	2.29587	0.00365361	1.31766	0.0266522	1.34232	0.0470886	1.07392	0.372056	0.692555	0.0210093	0.795126	0.0611202	2.14106	0.005043	1.0015	0.983401	1.12533
A0A1D5S955	A0A1D5S955	0.773	0.889	0.621	0.918	0.825	0.803	1.21	1.117	1.161	0.953	1.124	1.071	0.00203237	0.761	0.848667	1.16267	1.04933	1.1152	1.52781	1.37889	1.36999	1.23645	0.902523	1	Plant cysteine oxidase 2 OS=Arabidopsis thaliana GN=PCO2 PE=1 SV=1	34.231	17.404	4.7	1	2	1	1.1152	0.384398	1.52781	0.025277	1.37889	0.0438884	1.64402	0.0448786	2.16196	0.0112884	2.16848	0.0174919	0.805957	0.302353	1.18814	0.0270524	1.14048
A0A1D5RYN7	A0A1D5RYN7	0.331	0.345	0.42	1.4	1.438	1.288	1.013	1.024	0.989	0.871	0.781	0.842	8.00953e-08	0.365333	1.37533	1.00867	0.831333	3.7646	2.76095	2.27555	0.733398	0.60446	0.82419	1	Splicing factor U2af small subunit B OS=Oryza sativa subsp. japonica GN=U2AF35B PE=2 SV=1	31.776	5.3099	12.5	3	3	3	3.7646	0.000164055	2.76095	0.000576567	2.27555	0.000264405	0.954499	0.398484	0.633974	0.00139365	0.667594	0.0105149	3.60949	0.000207057	0.915172	0.139185	0.828817
A0A1D5RUC5	A0A1D5RUC5	0.6	0.653	0.634	0.646	0.617	0.532	1.586	1.163	0.939	2.069	1.615	1.067	0.00995039	0.629	0.598333	1.22933	1.58367	0.951245	1.95443	2.51775	2.0546	2.6468	1.28823	1	"Glucan endo-1,3-beta-glucosidase 13 OS=Arabidopsis thaliana GN=At5g56590 PE=1 SV=1"	59.644	8.8038	15.8	7	8	3	0.951245	0.478101	1.95443	0.0860436	2.51775	0.0806203	1.41033	0.342276	1.92717	0.0834509	2.40489	0.038795	0.975093	0.944131	1.44568	0.118601	0.961497
A0A1D5RQU7	A0A1D5RQU7	0.412	0.737	0.481	1.478	1.112	1.336	1.107	1.141	1.095	0.783	1.148	0.919	0.00193442	0.543333	1.30867	1.11433	0.95	2.40859	2.05092	1.74847	0.851503	0.72593	0.852528	1	DNA helicase	85.889	37.781	9.3	8	10	8	2.40859	0.00632632	2.05092	0.0267766	1.74847	0.0491898	0.873276	0.152385	0.633359	0.00162374	0.636482	0.00246201	2.35767	0.00822173	0.854814	0.22622	0.728089
A0A1D5RP09	A0A1D5RP09	0.328	0.252	0.513	1.525	1.386	1.289	1.093	1.003	1.062	0.83	0.879	1.034	1.72744e-05	0.364333	1.4	1.05267	0.914333	3.84263	2.8893	2.50961	0.751905	0.653095	0.868588	1	Unknown	35.044	1.7623	3.1	1	2	1	3.84263	0.000602704	2.8893	0.00718947	2.50961	0.00594008	0.900309	0.214757	0.70711	0.0179843	0.596342	0.00553436	3.55169	0.000947917	0.832143	0.0541067	0.869221
A0A0H4TM98	A0A0H4TM98	0.429	0.325	0.336	0.314	0.213	0.254	0.99	0.954	0.961	1.637	1.877	1.767	2.04224e-08	0.363333	0.260333	0.968333	1.76033	0.716514	2.66514	4.84495	3.71959	6.76184	1.8179	1	Chitinase	33.565	3.1881	8.4	2	2	1	0.716514	0.0808373	2.66514	0.00127819	4.84495	0.000480006	1.05596	0.446493	1.55577	0.00489424	1.97602	0.000247815	2.41009	0.00171125	3.55186	8.46943e-05	1.40688
A0A077RUR1	A0A077RUR1	1.155	1.252	1.321	0.712	0.82	0.939	1.148	0.899	0.984	1.119	1.146	1.041	0.00511122	1.24267	0.823667	1.01033	1.102	0.662822	0.813036	0.886803	1.22663	1.33792	1.09073	1	Ubiquitin-conjugating enzyme E2 5A OS=Oryza sativa subsp. japonica GN=UBC5A PE=2 SV=1	16.564	2.1938	7.5	1	1	1	0.662822	0.00847306	0.813036	0.0659399	0.886803	0.0810285	1.16674	0.0996181	1.53247	0.0359608	1.16967	0.0620256	0.64029	0.00234439	1.12707	0.274442	1.20686
A0A077RPF9	A0A077RPF9	1.671	1.408	1.415	1.031	1.01	0.971	0.548	0.78	0.748	0.423	0.666	0.815	0.000237948	1.498	1.004	0.692	0.634667	0.670227	0.461949	0.423676	0.689243	0.632138	0.917148	1	Peroxidase	35.875	6.0721	23.4	8	11	3	0.670227	0.0254565	0.461949	0.00228083	0.423676	0.00478874	0.752907	0.0519273	0.521691	0.00707888	0.45237	0.010119	0.995105	0.959777	1.11786	0.184048	1.1238
A0A068B052	A0A068B052	1.036	1.315	1.244	1.416	1.372	1.554	0.839	0.878	0.746	0.621	0.376	0.699	0.000116639	1.19833	1.44733	0.821	0.565333	1.20779	0.685118	0.471766	0.56725	0.390603	0.688591	1	FVE	50.283	4.0268	15.8	6	12	1	1.20779	0.077635	0.685118	0.0295396	0.471766	0.00832319	1.12511	0.228018	0.693314	0.0385062	0.572363	0.011899	0.936022	0.534643	0.871948	0.0902124	0.947219
A0A075FKA2	0	1.169	1.473	1.234	0.922	0.86	0.75	1.105	1.124	1.445	0.901	0.711	0.721	0.00428579	1.292	0.844	1.22467	0.777667	0.653251	0.947884	0.601909	1.45103	0.921406	0.635003	1	Sucrose transporter 2A	53.859	11.357	10.3	5	7	1	0.653251	0.0224026	0.947884	0.66492	0.601909	0.0135369	0.859543	0.145024	0.89981	0.269388	0.931833	0.365176	0.813725	0.103688	1.0707	0.503413	0.772455
A0A077RR09	0	1.24	1.354	1.314	1.119	1.168	1.076	0.818	0.89	0.824	0.808	0.786	0.798	1.35153e-06	1.30267	1.121	0.844	0.797333	0.860542	0.647902	0.612078	0.752899	0.71127	0.944708	1	Unknown	14.929	30.785	30.3	4	5	1	0.860542	0.0145333	0.647902	0.000652358	0.612078	0.00334915	1.02824	0.172548	0.870821	0.00287011	0.862382	0.0046618	0.788383	0.00780397	0.942016	0.118855	1.05964
A0A077RVD7	0	1.54	1.623	1.61	1.007	1.195	1.151	0.915	0.884	0.865	0.83	0.814	0.835	6.15688e-07	1.591	1.11767	0.888	0.826333	0.702493	0.55814	0.51938	0.794512	0.739338	0.930556	1	Unknown	15.415	4.6488	24.8	4	7	4	0.702493	0.00607151	0.55814	0.000114286	0.51938	0.0006322	1.04972	0.0675146	0.937753	0.0377907	0.924125	0.070618	0.568825	0.000145089	0.849985	0.0966314	0.955706
A0A077S290	0	0.754	0.878	0.852	0.648	0.632	0.714	1.141	1.027	1.033	1.24	1.112	1.23	2.55498e-05	0.828	0.664667	1.067	1.194	0.802738	1.28865	1.44203	1.60532	1.79639	1.11903	1	Ras-related protein RABA1f OS=Arabidopsis thaliana GN=RABA1F PE=2 SV=1	24.055	15.096	36.7	9	15	4	0.802738	0.0287222	1.28865	0.0106768	1.44203	0.00286698	1.04521	0.430715	1.23538	0.0163559	1.40474	2.15498e-05	1.12198	0.106582	1.46088	0.00678548	1.0756
A0A077S3Y0	0	0.746	0.911	0.842	1.5	1.167	1.188	0.937	0.936	0.931	0.908	0.978	0.881	0.00346886	0.833	1.285	0.934667	0.922333	1.54262	1.12205	1.10724	0.727367	0.717769	0.986805	1	Protein SRG1 OS=Arabidopsis thaliana GN=SRG1 PE=2 SV=1	41.082	4.8294	7.5	3	4	3	1.54262	0.0361338	1.12205	0.167318	1.10724	0.200335	1.12441	0.0180177	1.10648	0.057824	1.14416	0.00188978	1.09364	0.243567	0.797147	0.132845	1.07846
A0A096UMZ0	0	1.353	1.373	1.553	1.03	1.114	1.234	1.019	1.19	0.949	0.919	0.945	0.91	0.00144327	1.42633	1.126	1.05267	0.924667	0.789437	0.738023	0.648282	0.934873	0.821196	0.878404	1	60S ribosomal protein L7-2 OS=Arabidopsis thaliana GN=RPL7B PE=1 SV=1	28.107	1.7769	43	13	38	2	0.789437	0.0261053	0.738023	0.0179675	0.648282	0.013821	0.917073	0.105622	0.864808	0.0490301	0.825436	0.0153491	0.670717	0.0122915	0.779159	0.0335872	0.78594
A0A096UT91	0	1.434	1.609	1.516	1.282	1.165	1.13	0.889	0.879	0.984	0.864	0.959	0.913	1.51002e-05	1.51967	1.19233	0.917333	0.912	0.784602	0.603641	0.600132	0.76936	0.764887	0.994186	1	60S ribosomal protein L7-4 OS=Arabidopsis thaliana GN=RPL7D PE=2 SV=1	28.305	3.0329	54.5	17	47	1	0.784602	0.00890014	0.603641	0.00113934	0.600132	0.00160241	0.963732	0.496083	0.828169	0.0356773	0.811972	0.0209202	0.622944	0.00126468	0.765166	0.0104227	0.854651
A0A0C4BIM0	0	1.343	1.505	1.512	1.232	1.296	1.259	0.979	0.983	1.176	1.117	0.791	0.925	0.0021975	1.45333	1.26233	1.046	0.944333	0.868578	0.719725	0.649771	0.828624	0.748086	0.902804	1	60S ribosomal protein L21-1 OS=Arabidopsis thaliana GN=RPL21A PE=2 SV=2	18.791	10.233	35.4	7	12	2	0.868578	0.0620561	0.719725	0.00938254	0.649771	0.0160366	0.857244	0.0386226	0.830035	0.00428584	0.800707	0.00337238	0.649083	0.00916722	0.640613	0.000798333	0.748566
A0A0C4BIR6	0	1.697	1.612	1.669	1.263	1.34	1.2	0.947	0.966	0.922	0.824	0.806	0.873	8.21559e-08	1.65933	1.26767	0.945	0.834333	0.763961	0.569506	0.502812	0.745464	0.658165	0.882892	1	60S ribosomal protein L10-2 OS=Oryza sativa subsp. indica GN=SG12 PE=2 SV=2	24.731	25.933	33.8	8	11	8	0.763961	0.0025145	0.569506	0.000141799	0.502812	2.01378e-05	0.98616	0.611244	0.758694	0.000424095	0.715401	0.00448295	0.566091	0.000174922	0.730739	0.0052896	0.754145
A0A0C4BIT2	0	0.758	0.799	0.787	0.839	0.856	0.789	1.023	1.013	1.078	1.309	1.264	1.232	3.32288e-07	0.781333	0.828	1.038	1.26833	1.05973	1.3285	1.62329	1.25362	1.5318	1.2219	1	"GDP-mannose 3,5-epimerase 1 OS=Oryza sativa subsp. indica GN=OsI_032456 PE=2 SV=1"	42.809	72.92	26.2	12	18	5	1.05973	0.133135	1.3285	0.00109647	1.62329	0.000258073	0.917224	0.0225173	0.987584	0.652909	1.04553	0.0408373	1.34002	0.00145133	1.15982	0.00780721	0.996146
A0A0C4BJP9	0	1.259	1.28	1.369	1.019	0.964	1.059	0.878	0.965	0.849	0.81	0.901	0.727	7.90393e-05	1.30267	1.014	0.897333	0.812667	0.778403	0.688843	0.623849	0.884944	0.801446	0.905646	1	Peptidyl-prolyl cis-trans isomerase	18.777	16.028	33	5	11	5	0.778403	0.00307812	0.688843	0.0011255	0.623849	0.00219286	1.01188	0.762026	0.940924	0.0321694	0.918152	0.13152	0.775333	0.0111846	1.00789	0.865128	1.05906
A0A0C4BK49	0	0.547	0.806	0.596	1.096	0.987	1.171	1.057	1.053	1.077	1.07	1.094	1.11	0.000463615	0.649667	1.08467	1.06233	1.09133	1.66957	1.6352	1.67984	0.97941	1.00615	1.0273	1	Proteasome subunit alpha type	31.156	41.734	48.3	11	21	1	1.66957	0.0141931	1.6352	0.0341384	1.67984	0.0286816	1.07231	0.0669806	1.11426	0.19815	1.02763	0.307225	1.50436	0.0468276	0.966195	0.563593	1.0251
A0A0C4BK99	0	1.574	1.505	1.581	1.185	1.337	1.306	0.913	0.907	0.89	0.817	0.753	0.763	1.87316e-07	1.55333	1.276	0.903333	0.777667	0.821459	0.581545	0.500644	0.707941	0.609457	0.860886	1	60S ribosomal protein L35a-3 OS=Arabidopsis thaliana GN=RPL35AC PE=3 SV=1	12.681	195.17	52.7	6	18	5	0.821459	0.0129165	0.581545	0.000662647	0.500644	2.17813e-05	0.944929	0.129831	0.824329	3.04602e-05	0.781457	4.58611e-05	0.615665	0.00111399	0.708203	0.00645691	0.872694
A0A0C4BKB7	0	0.348	0.45	0.367	1.054	0.989	1.03	1.037	1.007	1.094	1.088	1.098	1.122	5.40994e-08	0.388333	1.02433	1.046	1.10267	2.63777	2.69356	2.83948	1.02115	1.07647	1.05417	1	"Glycine cleavage system H protein 2, mitochondrial OS=Arabidopsis thaliana GN=GDH2 PE=2 SV=1"	17.052	9.722	20.9	3	8	1	2.63777	0.000236064	2.69356	0.000109304	2.83948	0.000800189	1.1098	0.0119359	1	1	1.0214	0.552012	2.76738	0.0001838	1.16433	0.00336078	1.02741
A0A0C4BKI1	0	1.597	2.044	1.539	1.308	1.217	1.4	0.875	0.838	0.925	0.745	0.705	0.726	0.000134512	1.72667	1.30833	0.879333	0.725333	0.757722	0.509266	0.420077	0.672102	0.554395	0.824867	1	60S ribosomal protein L35a-1 OS=Arabidopsis thaliana GN=RPL35AA PE=3 SV=1	12.72	22.761	46.4	5	9	4	0.757722	0.108226	0.509266	0.0310548	0.420077	0.0239639	0.923867	0.202549	0.786119	0.00184306	0.755312	0.00589476	0.545174	0.0374515	0.664713	0.00347818	0.841547
A0A1D5RQ14	0	0.812	0.602	0.66	0.946	0.849	0.766	0.959	0.867	0.858	0.947	1.111	1.061	0.00801902	0.691333	0.853667	0.894667	1.03967	1.23481	1.29412	1.50386	1.04803	1.21788	1.16207	1	Unknown	67.878	2.0164	11.8	7	9	1	1.23481	0.119248	1.29412	0.0633777	1.50386	0.0133966	1.16768	0.00589046	1.35002	0.0335522	1.36468	0.0110953	1.3486	0.0494292	1.27528	0.0325908	1.40686
A0A1D5RRD3	0	1.287	1.259	1.257	2.014	1.867	2.056	1.059	1.068	0.977	1.001	0.88	1.067	6.04303e-07	1.26767	1.979	1.03467	0.982667	1.56114	0.816198	0.775177	0.522823	0.496547	0.949742	1	60S ribosomal protein L29-1 OS=Arabidopsis thaliana GN=RPL29A PE=1 SV=1	6.9729	16.482	16.7	1	3	1	1.56114	0.00535285	0.816198	0.00924068	0.775177	0.0317021	0.876416	0.198815	0.941901	0.485701	1	1	0.534052	0.00419767	0.299815	0.000322305	0.616302
A0A1D5RRV7	0	1.41	1.51	1.26	1.018	1.062	1.056	0.96	0.874	0.938	0.787	0.894	0.892	9.56839e-05	1.39333	1.04533	0.924	0.857667	0.750239	0.663158	0.61555	0.883929	0.820472	0.928211	1	Annexin D4 OS=Arabidopsis thaliana GN=ANN4 PE=2 SV=1	34.88	34.738	30.2	10	15	4	0.750239	0.0369349	0.663158	0.0148196	0.61555	0.0077907	0.873041	0.00305122	0.80627	0.00617486	0.726959	0.00591442	0.763158	0.0413023	0.888074	0.00522041	0.92785
A0A1D5RST4	0	1.425	1.529	1.231	0.9	0.837	0.805	1.044	1.025	0.986	0.872	1.014	0.812	0.00045586	1.395	0.847333	1.01833	0.899333	0.607407	0.729988	0.644683	1.20181	1.06137	0.883142	1	Berberine bridge enzyme-like 26 OS=Arabidopsis thaliana GN=At5g44400 PE=2 SV=1	56.199	7.0067	16.7	8	17	2	0.607407	0.0170862	0.729988	0.0452314	0.644683	0.0126179	0.886076	0.142322	1.06569	0.350156	0.972631	0.53635	0.698447	0.0290555	1.01888	0.794457	1.01964
A0A1D5RTK6	0	0.714	0.339	0.566	0.952	1.117	1.321	1.041	1.039	0.876	1.215	1.104	0.998	0.00444313	0.539667	1.13	0.985333	1.10567	2.09389	1.82582	2.0488	0.871976	0.978466	1.12212	1	Universal stress protein PHOS34 OS=Arabidopsis thaliana GN=PHOS34 PE=1 SV=1	27.992	1.5245	15	3	7	1	2.09389	0.0180251	1.82582	0.0365007	2.0488	0.0179441	1.09897	0.442934	1.15892	0.232052	1.2437	0.117666	1.7412	0.0491347	0.913864	0.482214	1.10521
A0A1D5RTM9	0	1.403	1.389	1.422	1.023	0.981	1.017	0.858	0.931	0.891	0.773	0.897	0.819	3.7675e-07	1.40467	1.007	0.893333	0.829667	0.716896	0.635975	0.59065	0.887123	0.823899	0.928731	1	Unknown	13.601	1.2084	5.7	1	7	1	0.716896	3.4324e-05	0.635975	0.000325639	0.59065	0.00238685	1.08109	0.116503	0.980878	0.346457	1.02762	0.404514	0.670147	2.86771e-05	1.01059	0.773439	1.03358
A0A1D5RU62	0	0.927	0.881	0.855	1.647	1.536	1.66	1.556	1.32	1.437	0.72	0.797	0.849	2.40303e-06	0.887667	1.61433	1.43767	0.788667	1.81863	1.6196	0.888472	0.890564	0.48854	0.548574	1	Universal stress protein A-like protein OS=Arabidopsis thaliana GN=At3g01520 PE=1 SV=2	17.9	10.166	25	5	7	2	1.81863	0.000451468	1.6196	0.00979291	0.888472	0.100522	1.06237	0.167819	0.989818	0.89556	0.993636	0.919721	0.885092	0.0313704	0.517035	0.00252643	0.540923
A0A1D5RWD1	0	1.616	1.363	1.328	1.213	1.312	1.218	0.953	0.928	0.945	0.852	0.918	0.915	0.000155685	1.43567	1.24767	0.942	0.895	0.86905	0.656141	0.623404	0.755009	0.717339	0.950106	1	Cold shock protein 1 OS=Arabidopsis thaliana GN=CSP1 PE=1 SV=1	18.689	34.726	17.1	2	7	1	0.86905	0.164158	0.656141	0.0314455	0.623404	0.0221609	0.886215	0.0531368	0.839464	0.0227177	0.765899	0.00846925	0.675412	0.0270838	0.688752	0.00500496	0.864119
A0A1D5RWE5	0	0.973	1.032	1.141	1.43	1.177	1.244	0.859	0.979	0.84	0.653	0.75	0.689	0.000288512	1.04867	1.28367	0.892667	0.697333	1.22409	0.85124	0.664971	0.695404	0.543236	0.78118	1	Probable glutathione S-transferase GSTU6 OS=Oryza sativa subsp. japonica GN=GSTU6 PE=2 SV=2	24.725	13.676	29.9	7	12	2	1.22409	0.0697972	0.85124	0.0773836	0.664971	0.0070586	0.87047	0.0260794	0.885282	0.0414652	1.03278	0.420256	1.00858	0.885219	0.717216	0.0349339	1.04892
A0A1D5RY72	0	0.265	0.189	0.254	1.106	1.134	1.134	1.019	0.941	1.077	1.121	1.087	1.044	2.47875e-08	0.236	1.12467	1.01233	1.084	4.76554	4.28955	4.59322	0.900119	0.963841	1.07079	1	GTP-binding nuclear protein	19.912	2.39	28.9	6	16	1	4.76554	0.000149837	4.28955	0.000265573	4.59322	1.33205e-05	0.827786	0.00178407	0.956295	0.0356115	1.16151	0.0367105	4.87994	5.71298e-05	0.847659	0.00420448	1.08792
A0A1D5RYA4	0	0.424	0.342	0.394	0.979	0.888	0.868	1.134	1.227	1.158	1.04	1.076	1.026	1.25937e-07	0.386667	0.911667	1.173	1.04733	2.35776	3.03362	2.70862	1.28665	1.14881	0.892867	1	Patellin-5 OS=Arabidopsis thaliana GN=PATL5 PE=1 SV=2	54.533	27.622	17.7	9	12	6	2.35776	0.000428758	3.03362	3.36719e-05	2.70862	7.93593e-05	1.07657	0.0805447	0.949437	0.0770304	0.811037	0.00847575	2.98362	2.1719e-05	1.36234	0.00203821	0.933788
A0A1D5RYU6	0	0.754	0.852	0.764	1.162	1.215	1.338	1.063	1.044	0.989	1.063	0.943	0.929	0.000286785	0.79	1.23833	1.032	0.978333	1.56751	1.30633	1.2384	0.833378	0.79004	0.947997	1	Protein LIGHT-DEPENDENT SHORT HYPOCOTYLS 6 OS=Arabidopsis thaliana GN=LSH6 PE=1 SV=1	24.348	5.7003	8.2	1	2	1	1.56751	0.00382284	1.30633	0.00445766	1.2384	0.0269658	1.047	0.474635	0.936684	0.311557	0.847585	0.0104807	1.29283	0.0104761	0.863526	0.0891683	0.927003
A0A1D5S0G4	0	1.337	1.439	1.33	0.996	1.095	1.092	0.934	0.862	0.892	0.784	0.758	0.741	1.35843e-06	1.36867	1.061	0.896	0.761	0.775207	0.654652	0.556016	0.844486	0.717248	0.84933	1	Sulfotransferase	40.242	22.287	43.1	14	23	7	0.775207	0.0030954	0.654652	0.000950296	0.556016	0.00134817	0.979477	0.431849	0.859649	0.00100626	0.904998	0.106969	0.735753	0.00501595	0.929626	0.136044	0.966146
A0A1D5S1X7	0	0.423	0.38	0.538	1.173	1.208	1.257	1.159	1.251	1.307	1.2	1.222	1.196	4.52228e-07	0.447	1.21267	1.239	1.206	2.7129	2.77181	2.69799	1.02172	0.994502	0.973366	1	Heat shock 70 kDa protein 14 OS=Arabidopsis thaliana GN=HSP70-14 PE=2 SV=1	85.985	128.64	35	30	51	12	2.7129	0.00072714	2.77181	0.000255267	2.69799	0.00308831	1.03959	0.543334	1.05501	0.263639	0.928521	0.174802	2.12826	0.0064368	0.815558	0.032293	0.810062
A0A1D5S3H3	0	0.612	0.534	0.502	1.096	1.176	1.139	1.145	1.144	1.174	0.901	0.958	1.045	1.54632e-06	0.549333	1.137	1.15433	0.968	2.06978	2.10133	1.76214	1.01524	0.851363	0.838579	1	DNA helicase	91.309	39.125	12.1	9	10	9	2.06978	0.000241505	2.10133	0.00144791	1.76214	0.00177022	0.927253	0.167237	0.784238	0.0051064	0.736842	0.00277908	2.20206	0.000166955	0.986514	0.753498	0.821831
A0A1D5S6L5	0	0.665	0.68	0.555	0.985	0.983	0.96	0.992	1	0.984	0.998	1.027	0.973	5.06598e-06	0.633333	0.976	0.992	0.999333	1.54105	1.56632	1.57789	1.01639	1.02391	1.00739	1	Malic enzyme	67.583	77.807	12.1	7	9	7	1.54105	0.0105524	1.56632	0.0110296	1.57789	0.00544961	1.01792	0.21946	1.00126	0.879777	1.04904	0.346683	1.67421	0.00818241	1.10587	0.00222047	1.07023
A0A1D5S7P5	0	0.547	0.789	0.796	0.528	0.673	0.588	1.576	1.412	1.418	1.567	1.486	1.693	4.69716e-06	0.710667	0.596333	1.46867	1.582	0.839118	2.0666	2.22608	2.46283	2.65288	1.07717	1	"Pyruvate, phosphate dikinase"	96.194	0.92255	24.4	17	35	1	0.839118	0.302723	2.0666	0.00267714	2.22608	0.0014705	1.05912	0.472357	0.969595	0.409258	0.779054	0.0047977	1.38837	0.0681722	1.75238	0.00709972	0.651384
A0A1D5S8Z4	0	1.251	1.386	1.472	1.11	1.114	1.176	1.045	0.989	1.002	0.995	0.817	0.86	0.00034506	1.36967	1.13333	1.012	0.890667	0.827452	0.738866	0.65028	0.892941	0.785882	0.880105	1	Inactive protein RESTRICTED TEV MOVEMENT 2 OS=Arabidopsis thaliana GN=RTM2 PE=3 SV=1	23.251	1.6086	13.8	3	3	1	0.827452	0.0548685	0.738866	0.0246581	0.65028	0.00508958	1.05259	0.440662	1.00913	0.846489	0.832725	0.0519106	0.666342	0.00716246	0.847647	0.0359359	0.910079
A0A1D5SAL8	0	0.54	0.673	0.692	0.988	1.111	1.103	1.273	1.123	1.122	1.157	1.169	1.156	3.58368e-05	0.635	1.06733	1.17267	1.16067	1.68084	1.84672	1.82782	1.09869	1.08745	0.989767	1	Guanosine nucleotide diphosphate dissociation inhibitor	49.7	2.2704	28.3	11	28	1	1.68084	0.00253626	1.84672	0.00150171	1.82782	0.00780644	0.953649	0.544697	0.964497	0.640195	1.01578	0.83091	1.59685	0.0113824	0.905996	0.124123	0.833997
A0A1D5SB94	0	1.405	1.418	1.279	1.062	1.121	1.098	0.924	0.947	1.014	0.755	0.746	0.909	3.86374e-05	1.36733	1.09367	0.961667	0.803333	0.799854	0.703315	0.587518	0.879305	0.734532	0.835355	1	Ras-related protein Rab7 OS=Cenchrus ciliaris PE=2 SV=1	22.927	52.839	45.6	7	12	2	0.799854	0.0154422	0.703315	0.00306304	0.587518	0.00138731	0.989587	0.808213	0.910312	0.0182641	0.866308	0.0137336	0.725744	0.00877836	0.897897	0.0711613	0.939341
A0A1D5SE13	0	0.72	0.642	0.624	1.053	1.012	1.071	1.143	1.103	1.081	0.997	0.99	1.007	9.36147e-07	0.662	1.04533	1.109	0.998	1.57905	1.67523	1.50755	1.06091	0.954719	0.89991	1	DNA damage-binding protein 1 OS=Oryza sativa subsp. japonica GN=DBB1 PE=1 SV=1	116.68	10.163	7.6	8	9	8	1.57905	0.00104922	1.67523	0.000587263	1.50755	0.0064119	1.06737	0.305798	1.05225	0.0772677	1.01052	0.717647	1.53223	0.00139057	1.03571	0.542861	0.962429
A0A1D5SEI8	0	1.295	1.548	1.426	1.021	1.016	1.171	0.988	0.947	0.95	0.929	0.888	0.864	0.000172016	1.423	1.06933	0.961667	0.893667	0.751464	0.675802	0.628016	0.899314	0.835723	0.929289	1	Polyadenylate-binding protein 2 OS=Arabidopsis thaliana GN=PAB2 PE=1 SV=1	32.882	6.1751	12.6	3	4	3	0.751464	0.0205499	0.675802	0.0213311	0.628016	0.0139597	0.998578	0.961862	0.95272	0.59383	0.90615	0.0396575	0.658937	0.0210264	0.875623	0.103517	0.928943
A0A1D5SER7	0	0.73	0.555	0.708	1.08	1.115	1.08	1.089	1.207	1.003	1.01	0.993	0.973	0.000214545	0.664333	1.09167	1.09967	0.992	1.64325	1.65529	1.49323	1.00733	0.908702	0.902092	1	Protein STABILIZED1 OS=Arabidopsis thaliana GN=STA1 PE=1 SV=1	75.195	15.629	7.2	4	4	4	1.64325	0.0132001	1.65529	0.00581761	1.49323	0.0236332	0.995368	0.87559	0.923718	0.0425803	0.865658	0.0160138	1.62469	0.00971293	0.984122	0.531007	0.906638
A0A1D5SG39	0	1.344	1.414	1.394	1.059	1.097	1.017	0.956	0.924	0.941	0.842	0.804	1.013	4.26423e-05	1.384	1.05767	0.940333	0.886333	0.76421	0.679432	0.640414	0.889064	0.838008	0.942574	1	Nucleoside diphosphate kinase	16.617	73.048	36	5	13	5	0.76421	0.000492888	0.679432	0.000489172	0.640414	0.0103981	0.948024	0.259862	1.02456	0.681876	0.989676	0.872171	0.676541	0.000520073	0.839269	0.00532087	1.02021
A0A1D5SGD9	0	1.475	1.446	1.412	1.049	1.082	1.083	0.95	0.931	0.856	0.975	0.862	0.851	1.58978e-06	1.44433	1.07133	0.912333	0.896	0.741749	0.631664	0.620355	0.851587	0.836341	0.982097	1	40S ribosomal protein S17-4 OS=Arabidopsis thaliana GN=RPS17D PE=2 SV=3	12.122	12.553	36.2	4	7	1	0.741749	0.00022126	0.631664	0.000281374	0.620355	0.00149058	0.876788	0.0211467	0.85143	0.0131899	0.823797	0.0312968	0.709901	0.000227173	0.839141	0.00978487	0.956887
A0A1D5SGI1	0	0.545	0.475	0.418	1.335	1.144	1.391	0.966	1.084	1.02	0.867	1.022	0.851	3.29943e-05	0.479333	1.29	1.02333	0.913333	2.69124	2.13491	1.90542	0.793282	0.70801	0.892508	1	Unknown	122	2.6108	2.6	3	4	3	2.69124	0.00260739	2.13491	0.00042087	1.90542	0.00429097	1.0825	0.121776	0.776277	0.0308451	0.850264	0.0281599	2.36857	0.000220612	0.952713	0.519675	0.861238
A0A1D5SHM0	0	1.382	1.874	1.801	1.427	1.385	1.155	0.889	1.022	0.84	0.769	0.362	0.835	0.00125426	1.68567	1.32233	0.917	0.655333	0.784457	0.543998	0.388768	0.693471	0.495589	0.714649	1	Heterogeneous nuclear ribonucleoprotein 1 OS=Arabidopsis thaliana GN=RNP1 PE=1 SV=1	45.088	1.8486	11.5	4	7	1	0.784457	0.126231	0.543998	0.0268194	0.388768	0.00844484	0.980304	0.856471	0.791292	0.139246	0.657913	0.0397526	0.572276	0.0241341	0.71515	0.0277999	0.832425
A0A1D5SLI4	0	1.423	1.474	1.39	1.184	1.249	1.162	0.94	0.891	0.924	0.816	0.855	0.82	1.07257e-07	1.429	1.19833	0.918333	0.830333	0.838582	0.642641	0.581059	0.766342	0.692907	0.904174	1	40S ribosomal protein S4	29.95	280.03	64.9	19	40	19	0.838582	0.00302025	0.642641	0.000231951	0.581059	0.000226676	1.0203	0.0753725	0.889957	0.000229682	0.896011	0.000294598	0.655003	0.00149651	0.79694	0.00924793	0.907078
A0A1D5SM29	0	1.166	1.328	1.282	1.283	1.355	1.313	1.014	0.985	1.004	0.677	0.725	0.832	1.03675e-05	1.25867	1.317	1.001	0.744667	1.04635	0.795286	0.591631	0.760061	0.565426	0.743923	1	Probable glutathione S-transferase GSTF1 OS=Oryza sativa subsp. japonica GN=GSTF1 PE=1 SV=2	28.001	5.2825	16.9	4	13	1	1.04635	0.355058	0.795286	0.0300606	0.591631	0.00152437	1.16591	0.04125	1.19795	0.033474	1.09979	0.123091	0.644862	0.00253908	0.718552	0.00036403	0.971362
A0A1D5SPD0	0	1.44	1.482	1.544	1.234	1.131	1.189	0.924	0.858	0.919	0.902	0.868	0.845	3.77142e-07	1.48867	1.18467	0.900333	0.871667	0.79579	0.604792	0.585535	0.759989	0.735791	0.96816	1	Unknown	11.831	10.542	9.2	1	2	1	0.79579	0.00201212	0.604792	0.000185107	0.585535	0.000310161	0.891261	0.0904794	0.754599	0.00465552	0.805519	0.00751648	0.681594	0.000329916	0.763365	0.00582493	0.850426
A0A1D5SQR1	0	1.577	1.32	1.525	1.11	1.051	1.088	0.994	1.032	0.992	0.933	1.022	0.899	0.000134045	1.474	1.083	1.006	0.951333	0.734735	0.682497	0.645409	0.928901	0.878424	0.945659	1	Notchless protein homolog OS=Arabidopsis thaliana GN=NLE1 PE=2 SV=1	48.225	19.645	14.7	6	6	6	0.734735	0.0329626	0.682497	0.0243956	0.645409	0.0107124	0.989784	0.837699	1.0193	0.765223	0.953084	0.0845437	0.597693	0.0152108	0.805171	0.0170318	0.892644
A0A1D5SR18	0	1.278	1.429	1.529	1.076	1.045	1.009	0.82	0.865	0.809	0.776	0.61	0.679	1.89697e-05	1.412	1.04333	0.831333	0.688333	0.738905	0.588763	0.487488	0.796805	0.659744	0.827987	1	Cytosolic sulfotransferase 13 OS=Arabidopsis thaliana GN=SOT13 PE=3 SV=1	149.15	39.448	10.7	14	20	7	0.738905	0.0301541	0.588763	0.0119763	0.487488	0.00211518	0.947729	0.0647142	0.793404	0.00145159	0.883323	0.0203855	0.758735	0.0368788	0.973163	0.284937	1.02245
A0A1D5SR31	0	1.243	1.329	1.423	1.084	1.122	1.062	0.879	0.98	0.881	0.99	0.818	0.826	0.000246631	1.33167	1.08933	0.913333	0.878	0.818023	0.685857	0.659324	0.838433	0.805998	0.961314	1	Phosphotransferase	54.708	13.961	36.5	15	22	3	0.818023	0.0324694	0.685857	0.00433513	0.659324	0.00411345	1.05458	0.238764	0.937865	0.163746	0.879849	0.0503689	0.729161	0.00789462	0.940024	0.103714	0.99708
A0A1D5SR34	0	1.088	1.138	1.212	0.78	0.749	0.794	1.096	1.093	1.155	1.311	1.182	1.068	0.000368577	1.146	0.774333	1.11467	1.187	0.675684	0.972659	1.03578	1.43952	1.53293	1.06489	1	Short-chain type dehydrogenase/reductase OS=Picea abies PE=2 SV=1	26.312	8.7919	17.8	4	5	4	0.675684	0.00456414	0.972659	0.500789	1.03578	0.639363	1.06594	0.155582	1.31162	0.0877939	1.29956	0.0492754	0.723386	0.0032874	1.1412	0.0177703	0.975478
A0A1D5SRE1	0	0.339	0.471	0.681	1.087	1.054	1.045	1.057	1.062	0.986	1.117	1.057	0.972	0.000220194	0.497	1.062	1.035	1.04867	2.13682	2.08249	2.10999	0.974576	0.987445	1.0132	1	Amidophosphoribosyltransferase	58.637	15.966	7	3	3	3	2.13682	0.0280236	2.08249	0.0268861	2.10999	0.0188552	1.09947	0.0243565	1.02487	0.466732	0.950886	0.21433	2.15761	0.0255148	1.11017	0.00799826	1.06184
A0A1D5SRH1	0	1.641	1.493	1.452	1.358	1.163	1.218	0.862	0.949	0.883	0.808	0.84	0.856	1.07746e-05	1.52867	1.24633	0.898	0.834667	0.815307	0.58744	0.54601	0.720514	0.669698	0.929473	1	Glycine-rich protein 2 OS=Nicotiana sylvestris GN=GRP-2 PE=2 SV=1	19.645	15.216	13	3	3	2	0.815307	0.0258584	0.58744	0.00284532	0.54601	0.00466866	0.924685	0.115815	0.920721	0.19674	0.785225	0.0528003	0.605102	0.00343211	0.68628	0.0117205	0.948404
A0A1D5SRX8	0	1.462	1.467	1.537	1.279	1.377	1.269	0.984	0.941	0.932	0.973	0.868	0.815	2.73707e-06	1.48867	1.30833	0.952333	0.885333	0.878863	0.639722	0.594716	0.727898	0.676688	0.929646	1	60S ribosomal protein L18a	21.284	15.891	38.8	7	18	3	0.878863	0.0161715	0.639722	0.000136595	0.594716	0.00137566	1.0167	0.777443	0.840015	0.0540694	0.796585	0.0257351	0.603224	0.000473874	0.697834	0.00113136	0.79209
A0A1D5SSX4	0	1.039	1.024	1.022	1.19	1.342	1.271	0.909	0.884	0.82	0.824	0.728	0.966	0.00040506	1.02833	1.26767	0.871	0.839333	1.23274	0.847002	0.816207	0.687089	0.662109	0.963643	1	Unknown	12.802	9.6682	20.2	2	3	2	1.23274	0.0304786	0.847002	0.0235117	0.816207	0.11093	0.952907	0.165638	0.890874	0.0713554	0.997077	0.921913	0.998055	0.889281	0.771496	0.00956938	1.04975
A0A1D5ST38	0	1.294	1.35	1.275	1.136	1.256	1.228	0.84	0.902	0.949	0.639	0.651	0.768	3.95123e-06	1.30633	1.20667	0.897	0.686	0.923705	0.686655	0.525134	0.74337	0.568508	0.764771	1	Malate dehydrogenase	35.475	88.896	36	12	48	1	0.923705	0.0926256	0.686655	0.000759125	0.525134	0.000791115	1.16924	0.115616	1.0558	0.260416	1.0257	0.372281	0.695075	0.000220263	0.879834	0.122992	1.06875
A0A1D5SVB8	0	1.341	1.31	1.432	1.119	1.035	1.042	0.883	0.971	0.894	0.866	0.77	0.82	6.88986e-06	1.361	1.06533	0.916	0.818667	0.782758	0.673035	0.601518	0.859825	0.768461	0.893741	1	Probable beta-D-xylosidase 5 OS=Arabidopsis thaliana GN=BXL5 PE=2 SV=2	65.869	22.41	10.2	5	5	2	0.782758	0.00385112	0.673035	0.000893622	0.601518	0.000435438	0.91891	0.221332	0.857776	0.0800738	0.823567	0.0621234	0.773206	0.00793758	0.907697	0.0838828	0.985444
A0A1D5SVG4	0	0.645	0.833	0.525	0.879	0.807	0.697	1.441	1.203	1.207	1.33	1.123	1.329	0.000593261	0.667667	0.794333	1.28367	1.26067	1.18972	1.92262	1.88817	1.61603	1.58708	0.982083	1	"Translation initiation factor IF-2, chloroplastic OS=Arabidopsis thaliana GN=At1g17220 PE=2 SV=2"	136.04	3.8879	2.3	3	4	3	1.18972	0.304712	1.92262	0.00698301	1.88817	0.00752731	0.960548	0.564332	1.08543	0.344919	0.914248	0.260691	1.5312	0.0370349	1.23626	0.0540979	0.864451
A0A1D5SX19	0	0.332	0.365	0.363	1.073	1.242	1.2	1.107	1.092	1.055	1.044	1.051	0.99	1.37263e-07	0.353333	1.17167	1.08467	1.02833	3.31604	3.06981	2.91038	0.925747	0.877667	0.948064	1	Eukaryotic translation initiation factor 3 subunit D	64.505	17.507	14	7	11	7	3.31604	0.00276912	3.06981	8.30088e-06	2.91038	5.61926e-05	0.984714	0.45163	0.970957	0.443876	0.943442	0.0029247	3.08585	5.71781e-06	0.916358	0.185053	0.97603
A0A1D5SXT9	0	1.273	1.135	1.396	1.462	1.48	1.461	0.81	0.836	0.856	0.612	0.597	0.511	1.30853e-06	1.268	1.46767	0.834	0.573333	1.15747	0.657729	0.452156	0.568249	0.390643	0.68745	1	Probable glutathione S-transferase GSTU6 OS=Oryza sativa subsp. japonica GN=GSTU6 PE=2 SV=2	25.525	13.848	25.8	5	9	2	1.15747	0.116916	0.657729	0.0258822	0.452156	0.00519943	1.08944	0.18148	0.842052	0.0667413	0.860614	0.0706346	0.778917	0.0441408	0.733136	2.20786e-05	0.997202
A0A1D5SZ58	0	1.271	1.464	1.661	0.997	1.07	1.213	0.928	0.741	0.823	0.957	0.893	0.797	0.00113201	1.46533	1.09333	0.830667	0.882333	0.746133	0.566879	0.602138	0.759756	0.807012	1.0622	1	Guanine nucleotide-binding protein subunit beta-like protein A OS=Oryza sativa subsp. japonica GN=RACK1A PE=1 SV=1	33.002	41.459	29.8	7	9	4	0.746133	0.0599081	0.566879	0.0162877	0.602138	0.0226351	1.00846	0.682819	1.01986	0.849194	1.06436	0.591317	0.618517	0.0377142	0.835976	0.0984415	1.11276
A0A1D5T065	0	0.758	0.671	0.643	1.268	1.158	1.127	0.928	1.115	1.02	0.951	1.003	0.997	0.000150667	0.690667	1.18433	1.021	0.983667	1.71477	1.47828	1.42423	0.862088	0.830566	0.963435	1	Nuclear pore complex protein NUP50B OS=Arabidopsis thaliana GN=NUP50B PE=1 SV=1	43.254	5.9542	9.1	4	5	2	1.71477	0.00103773	1.47828	0.0102971	1.42423	0.00550265	1.00117	0.975321	0.761224	0.00493678	0.788921	0.00147671	1.65541	0.000832942	0.966507	0.506197	0.852432
A0A1D5T0M4	0	0.66	0.597	0.685	0.5	0.494	0.569	0.932	0.864	0.823	1.078	1.046	0.952	1.10444e-05	0.647333	0.521	0.873	1.02533	0.80484	1.34861	1.58393	1.67562	1.96801	1.17449	1	Probable sarcosine oxidase OS=Arabidopsis thaliana GN=At2g24580 PE=2 SV=1	42.961	14.525	9.1	3	4	3	0.80484	0.0240197	1.34861	0.00599056	1.58393	0.00194399	1.12258	0.0582827	1.28033	0.00479015	1.32974	0.00465068	1.62564	0.00168735	2.26743	3.71015e-05	1.54334
A0A1D5T1L6	0	0.65	0.789	0.604	0.781	0.854	0.746	0.81	0.93	0.922	0.972	1.169	1.009	0.00376139	0.681	0.793667	0.887333	1.05	1.16544	1.30299	1.54185	1.11802	1.32297	1.18332	1	Methionine S-methyltransferase	122.48	51.949	8.5	10	11	1	1.16544	0.171598	1.30299	0.0443479	1.54185	0.0110595	0.893835	0.22646	0.942494	0.445003	0.988665	0.87599	1.77044	0.00541796	1.35783	0.0130361	1.28062
A0A1D5T261	0	0.665	0.685	0.7	0.935	0.929	0.91	1.201	1.139	1.158	1.367	1.365	1.358	5.37055e-10	0.683333	0.924667	1.166	1.36333	1.35317	1.70634	1.99512	1.26099	1.47441	1.16924	1	"Isovaleryl-CoA dehydrogenase, mitochondrial OS=Oryza sativa subsp. japonica GN=Os05g0125500 PE=2 SV=2"	44.577	29.396	21.6	9	20	9	1.35317	7.92187e-05	1.70634	0.000137943	1.99512	8.75574e-05	1.03599	0.069322	1.09224	0.00414516	0.931866	0.0390989	1.3961	4.91318e-05	1.06885	0.00639283	0.893654
A0A1D5T2E9	0	1.677	1.391	1.408	1.299	1.151	1.293	1.116	1.19	0.927	0.849	0.793	1.011	0.00218614	1.492	1.24767	1.07767	0.884333	0.836238	0.722297	0.592717	0.863746	0.70879	0.8206	1	Putative 12-oxophytodienoate reductase 5 OS=Oryza sativa subsp. japonica GN=OPR5 PE=2 SV=1	40.292	11.578	26	9	18	2	0.836238	0.100952	0.722297	0.0280549	0.592717	0.00786369	0.935178	0.588002	0.845716	0.261537	0.935936	0.636958	0.589366	0.00843701	0.659097	0.00283987	0.690071
A0A1D5T2Q5	0	1.842	1.747	2.2	1.198	1.4	1.618	1.187	1.356	1.313	0.978	1.158	1.243	0.00290943	1.92967	1.40533	1.28533	1.12633	0.728278	0.666091	0.583693	0.914611	0.801471	0.876297	1	Dirigent protein	33.373	10.181	13.9	4	7	2	0.728278	0.0470521	0.666091	0.030957	0.583693	0.0130277	0.907186	0.72439	1.13114	0.602169	1.11018	0.663682	0.288478	0.00180757	0.359345	0.00525231	0.489886
A0A1D5T371	0	0.546	0.392	0.523	1.025	1.104	1.032	1.092	1.143	1.044	1.112	1.145	1.081	1.7951e-06	0.487	1.05367	1.093	1.11267	2.16359	2.24435	2.28474	1.03733	1.05599	1.01799	1	"Stromal 70 kDa heat shock-related protein, chloroplastic OS=Pisum sativum GN=HSP70 PE=2 SV=1"	72.977	30.572	25.4	17	22	1	2.16359	0.0017897	2.24435	0.00113875	2.28474	0.00238442	1.01142	0.723045	0.965443	0.522011	0.952484	0.241303	2.21834	0.00220157	1.03701	0.330488	0.954254
A0A1D5T487	0	1.41	1.519	1.408	1.209	1.136	1.075	0.702	0.7	0.669	0.565	0.594	0.457	2.45224e-07	1.44567	1.14	0.690333	0.538667	0.788564	0.477519	0.372608	0.605556	0.472515	0.780299	1	Mitochondrial dicarboxylate/tricarboxylate transporter DTC OS=Arabidopsis thaliana GN=DTC PE=1 SV=1	13.42	4.6636	15.7	2	4	1	0.788564	0.00463353	0.477519	0.00117967	0.372608	9.1753e-05	0.897789	0.0726349	0.773184	0.00880477	0.847832	0.0343542	0.80309	0.00559797	0.914327	0.115048	1.30034
A0A1D5T5A8	0	0.927	1.264	1.01	0.941	1.126	1.161	1.269	1.6	1.287	1.898	1.795	2.23	0.000854726	1.067	1.076	1.38533	1.97433	1.00843	1.29834	1.85036	1.28748	1.83488	1.42517	1	Cysteine-rich repeat secretory protein 55 OS=Arabidopsis thaliana GN=CRRSP55 PE=2 SV=1	31.536	3.9455	22.1	6	8	1	1.00843	0.945301	1.29834	0.0976825	1.85036	0.00648494	1.35978	0.142969	1.56437	0.0509808	1.70564	0.0288365	0.448922	0.0116391	0.605328	0.00945647	0.540905
A0A1D5T5H1	0	0.639	0.715	0.627	1.031	1.077	1.065	1.106	1.061	1.054	1.033	1.042	1.058	4.56768e-07	0.660333	1.05767	1.07367	1.04433	1.60172	1.62595	1.58152	1.01513	0.987394	0.972679	1	Ubiquitin carboxyl-terminal hydrolase 12 OS=Arabidopsis thaliana GN=UBP12 PE=2 SV=2	113.03	6.476	16.2	16	20	1	1.60172	0.00110957	1.62595	0.000669232	1.58152	0.00319681	1.04422	0.378657	0.980675	0.745246	1.11038	0.236147	1.54114	0.00184987	1.00473	0.914731	0.929525
A0A1D5T695	0	1.377	1.404	1.329	1.356	1.397	1.416	0.995	0.989	0.994	0.884	0.922	0.884	2.23757e-08	1.37	1.38967	0.992667	0.896667	1.01436	0.724574	0.654501	0.71432	0.645239	0.903291	1	60S ribosomal protein L23A OS=Fritillaria agrestis GN=RPL23A PE=2 SV=1	16.113	39.145	28.5	6	15	6	1.01436	0.525369	0.724574	0.00317945	0.654501	0.000223564	0.930432	0.0279882	0.694311	0.00596789	0.735093	0.00739351	0.709976	0.00214152	0.651235	4.39807e-05	0.680322
A0A1D5T6R4	0	1.415	1.434	1.407	1.03	0.958	0.997	0.846	0.892	0.834	0.832	0.89	0.788	1.27113e-07	1.41867	0.995	0.857333	0.836667	0.701363	0.604323	0.589756	0.861642	0.840871	0.975894	1	Glutamate--glyoxylate aminotransferase 2 OS=Arabidopsis thaliana GN=GGAT2 PE=1 SV=1	49.14	25.892	28.1	10	12	10	0.701363	0.000765521	0.604323	0.000153652	0.589756	0.00142545	0.973394	0.240288	0.866321	0.0013927	0.911097	0.00937885	0.724154	1.61806e-05	1.00503	0.859064	1.0381
A0A1D5T798	0	1.26	1.275	1.216	0.393	0.37	0.333	1.363	1.66	1.673	2.74	2.673	2.969	5.65406e-08	1.25033	0.365333	1.56533	2.794	0.292189	1.25193	2.2346	4.28467	7.64781	1.78492	1	Glyceraldehyde-3-phosphate dehydrogenase	38.776	28.286	9.9	3	9	3	0.292189	3.73286e-06	1.25193	0.0854521	2.2346	0.0024892	0.805734	0.115033	0.7652	0.068628	0.784973	0.0981798	0.539323	0.00382943	1.48723	0.00176657	0.329642
A0A1D5T8F2	0	0.693	0.688	0.628	1.174	1.194	1.252	1.045	1.052	0.978	1.154	0.748	0.894	0.0020179	0.669667	1.20667	1.025	0.932	1.80189	1.53061	1.39174	0.849448	0.772376	0.909268	1	26S proteasome non-ATPase regulatory subunit 1 homolog A OS=Arabidopsis thaliana GN=RPN2A PE=1 SV=1	54.514	5.4287	22.9	10	17	1	1.80189	7.45606e-05	1.53061	0.000381105	1.39174	0.154072	0.905859	0.392459	0.795506	0.125656	0.796359	0.128621	1.75012	0.0326738	0.879834	0.0623088	0.909593
A0A1D5T8Y9	0	1.376	1.339	1.417	0.905	0.852	0.909	0.914	0.913	0.969	0.85	0.913	0.822	4.80476e-07	1.37733	0.888667	0.932	0.861667	0.645208	0.67667	0.625605	1.04876	0.969617	0.924535	1	Sugar transport protein 1 OS=Arabidopsis thaliana GN=STP1 PE=1 SV=2	56.293	6.5109	9.3	7	8	3	0.645208	9.6532e-05	0.67667	0.000136513	0.625605	0.000151795	1.03696	0.385264	0.990429	0.74462	0.848515	0.0176832	0.733301	0.000317783	1.17854	0.0220996	1.07332
A0A1D5TAD7	0	0.609	0.773	0.806	1.27	1.015	0.981	1.094	1.042	1.151	0.974	0.976	1.014	0.00628278	0.729333	1.08867	1.09567	0.988	1.49269	1.50229	1.35466	1.00643	0.907532	0.901734	1	Serine/threonine protein phosphatase 2A 59 kDa regulatory subunit B' eta isoform OS=Arabidopsis thaliana GN=B'ETA PE=2 SV=1	47.061	15.121	8.6	3	4	2	1.49269	0.037401	1.50229	0.012856	1.35466	0.0458686	1.01452	0.635692	1.00924	0.872791	1.01584	0.723499	1.38528	0.0303309	0.941519	0.558557	0.930636
A0A1D5TBS2	0	0.959	1.096	0.781	0.672	0.705	0.64	0.992	0.965	1.047	1.137	1.129	1.201	0.000845146	0.945333	0.672333	1.00133	1.15567	0.711213	1.05924	1.2225	1.48934	1.71889	1.15413	1	Aldose 1-epimerase	39.457	1.7405	11.4	4	7	1	0.711213	0.0902103	1.05924	0.606367	1.2225	0.140495	0.981667	0.647132	1.18333	0.0160546	1.2781	0.046065	1.01939	0.864259	1.40704	0.00340433	1.13881
A0A1D5TDT1	0	0.694	0.683	0.647	0.823	0.979	1.007	1.044	0.992	0.941	1.099	1.118	1.203	0.00013566	0.674667	0.936333	0.992333	1.14	1.38785	1.47085	1.68972	1.05981	1.21752	1.14881	1	"Probable L-ascorbate peroxidase 7, chloroplastic OS=Oryza sativa subsp. japonica GN=APX7 PE=2 SV=1"	37.316	26.46	24	7	10	6	1.38785	0.0380561	1.47085	0.00285452	1.68972	0.00138996	1.00686	0.828127	1.03787	0.176285	1.17793	0.065201	1.51334	0.000237306	1.0979	0.246172	1.06785
A0A1D5TGX9	0	0.171	0.211	0.23	1.2	1.105	1.11	1.147	1.228	1.177	1.273	1.312	1.247	2.63984e-09	0.204	1.13833	1.184	1.27733	5.58007	5.80392	6.26144	1.04012	1.12211	1.07883	1	Heat shock 70 kDa protein BIP5 OS=Oryza sativa subsp. japonica GN=BIP5 PE=1 SV=1	71.867	12.749	4	2	4	1	5.58007	8.34308e-05	5.80392	1.06791e-05	6.26144	2.10241e-06	0.931825	0.206709	0.901174	0.0860255	0.774563	0.0210379	5.70425	0.000351885	0.952562	0.309426	0.885698
A0A1D5TIY3	0	0.972	0.859	0.839	0.731	0.665	0.762	0.896	1.062	0.82	0.98	1.207	1.089	0.00914325	0.89	0.719333	0.926	1.092	0.80824	1.04045	1.22697	1.2873	1.51807	1.17927	1	Probable NAD(P)H-dependent oxidoreductase 1 OS=Oryza sativa subsp. japonica GN=Os10g0113000 PE=1 SV=1	35.44	18.7	25.2	8	8	3	0.80824	0.0329931	1.04045	0.690576	1.22697	0.070866	0.999701	0.99809	0.987736	0.907339	0.997009	0.978007	1.25206	0.150204	1.54866	0.0271949	1.18862
A0A1D5TK48	0	1.293	1.259	1.252	1.006	0.941	0.987	0.875	0.904	0.906	0.819	0.866	0.849	1.26195e-07	1.268	0.978	0.895	0.844667	0.771293	0.705836	0.666141	0.915133	0.863667	0.943762	1	Ricin B-like lectin R40G2 OS=Oryza sativa subsp. japonica GN=R40G2 PE=2 SV=1	41.529	36.372	39.9	14	19	10	0.771293	0.000527579	0.705836	3.16043e-05	0.666141	2.37229e-05	1.04523	0.0270816	1.07143	0.109144	1.18737	0.0207575	0.732387	6.24982e-05	0.992502	0.753492	1.11173
A0A1D5TLL5	0	0.584	0.483	0.518	1.011	1.056	0.982	1.122	1.08	1.089	1.018	1.033	1.071	1.82184e-07	0.528333	1.01633	1.097	1.04067	1.92366	2.07634	1.96972	1.07937	1.02394	0.948648	1	Acetyl-CoA carboxylase 2 OS=Oryza sativa subsp. japonica GN=ACC2 PE=3 SV=2	148.3	39.432	12.7	15	21	15	1.92366	0.000313977	2.07634	0.000697238	1.96972	0.000556293	1.00665	0.719129	0.947703	0.0336792	0.772898	0.0017762	2.1836	0.000485366	1.14267	0.00732508	0.996658
A0A1D5TR91	0	0.659	0.556	0.618	0.757	1.068	1.101	1.341	1.208	1.337	1.146	1.143	1.05	0.000362903	0.611	0.975333	1.29533	1.113	1.59629	2.12002	1.8216	1.32809	1.14115	0.859238	1	Unknown	100.28	8.8174	5.4	5	6	5	1.59629	0.0707739	2.12002	0.000418755	1.8216	0.00032573	1.00793	0.912072	0.956694	0.601851	0.750534	0.0441909	1.78887	0.0103243	1.12953	0.368096	0.807257
A0A1D5TSX0	0	0.481	0.515	0.402	0.961	1.214	1.31	1.232	1.08	1.092	1.212	1.029	0.999	0.000257549	0.466	1.16167	1.13467	1.08	2.49285	2.43491	2.3176	0.976758	0.929699	0.951821	1	Eukaryotic translation initiation factor 3 subunit H	37.281	85.939	25.7	8	12	1	2.49285	0.0147064	2.43491	0.000665019	2.3176	0.00397785	0.998723	0.985267	0.998404	0.983963	0.999042	0.988062	2.24034	0.00165164	0.897561	0.376477	0.918625
A0A1D5TTF6	0	0.603	0.693	0.702	0.408	0.525	0.499	0.701	0.844	0.673	0.982	1.082	0.983	8.01641e-05	0.666	0.477333	0.739333	1.01567	0.716717	1.11011	1.52503	1.54888	2.12779	1.37376	1	Pathogenesis-related protein 1 OS=Asparagus officinalis GN=PR1 PE=2 SV=1	17.015	7.6717	68.3	9	31	1	0.716717	0.0169494	1.11011	0.313633	1.52503	0.00159778	1.04937	0.482384	1.02583	0.579388	1.41992	0.00153926	1.74374	0.00137794	2.55307	0.00106905	1.61136
A0A1D5TVU1	0	1.553	1.404	1.441	1.294	1.144	1.23	0.854	0.93	0.879	0.918	0.98	0.785	3.43161e-05	1.466	1.22267	0.887667	0.894333	0.834015	0.605503	0.61005	0.726009	0.731461	1.00751	1	Glutamine synthetase	46.082	8.5376	8.5	3	4	3	0.834015	0.017586	0.605503	0.00153289	0.61005	0.00181111	0.861396	0.0189548	0.800256	0.0107098	0.755442	0.0152241	0.710323	0.00251392	0.733642	0.00752851	0.938791
A0A1D5U013	0	1.223	1.253	1.419	1.091	0.996	1.112	0.902	0.982	0.803	0.797	0.98	0.719	0.00205293	1.29833	1.06633	0.895667	0.832	0.821309	0.689859	0.640822	0.83995	0.780244	0.928917	1	"3-oxoacyl-[acyl-carrier-protein] synthase III, chloroplastic OS=Arabidopsis thaliana GN=At1g62640 PE=2 SV=2"	34.614	40.543	13.8	3	4	3	0.821309	0.0416184	0.689859	0.00782031	0.640822	0.0103229	0.982283	0.542328	0.887795	0.0122247	0.919619	0.0200982	0.782542	0.03585	0.935917	0.190966	1.00707
A0A1D5U0Y7	0	0.495	0.728	0.518	0.977	0.943	1.059	1.062	1.101	1.038	1.041	1.063	1.058	0.000102519	0.580333	0.993	1.067	1.054	1.71109	1.8386	1.8162	1.07452	1.06143	0.987816	1	"K(+) efflux antiporter 2, chloroplastic OS=Arabidopsis thaliana GN=KEA2 PE=1 SV=2"	107.05	18.362	4.5	4	5	4	1.71109	0.0173064	1.8386	0.0177054	1.8162	0.0228855	0.913955	0.196526	0.821291	0.00869421	0.830667	0.0130689	2.08271	0.00574806	1.11245	0.173532	0.930334
A0A1D5U1S4	0	0.441	0.397	0.581	0.998	0.952	1.114	1.126	1.195	1.228	1.241	1.34	1.424	6.95451e-06	0.473	1.02133	1.183	1.335	2.15927	2.50106	2.82241	1.15829	1.30711	1.12849	1	NADPH--cytochrome P450 reductase OS=Catharanthus roseus GN=CPR PE=2 SV=1	66.371	6.8452	10.5	6	8	5	2.15927	0.00186002	2.50106	0.00133036	2.82241	0.000360477	0.942727	0.575834	1.00879	0.889022	0.978197	0.686139	2.16561	0.00188223	0.945496	0.603674	0.873485
A0A1D5U2W0	0	0.97	0.83	1.191	0.62	0.629	0.546	0.94	0.971	0.919	1.246	1.225	1.072	0.00100079	0.997	0.598333	0.943333	1.181	0.600134	0.946172	1.18455	1.5766	1.97382	1.25194	1	Aldose 1-epimerase	37.756	9.7974	11.9	4	7	1	0.600134	0.0554987	0.946172	0.661643	1.18455	0.217971	0.945617	0.117814	1.14427	0.0227019	1.18682	0.0975253	1.04514	0.71321	1.6468	0.00141139	1.26396
A0A1D5U5C8	0	0.432	0.462	0.459	0.491	0.547	0.534	1.134	1.081	1.112	1.444	1.387	1.364	4.70689e-10	0.451	0.524	1.109	1.39833	1.16186	2.45898	3.10052	2.11641	2.66858	1.2609	1	Probable pyridoxal 5'-phosphate synthase subunit PDX1.1 OS=Oryza sativa subsp. japonica GN=PDX11 PE=2 SV=1	45.616	75.144	20.2	8	20	6	1.16186	0.0301896	2.45898	1.8485e-05	3.10052	0.000120886	1.07565	0.0172529	1.29348	0.00143941	1.30429	0.000190491	2.18847	2.48311e-05	2.02608	5.17286e-05	1.15119
A0A1D5U5Q9	0	1.581	1.331	1.258	1.008	1.221	1.061	0.783	0.725	0.808	0.538	0.491	0.819	0.000514525	1.39	1.09667	0.772	0.616	0.788969	0.555396	0.443165	0.703951	0.561702	0.797927	1	RPM1-interacting protein 4 OS=Arabidopsis thaliana GN=RIN4 PE=1 SV=1	25.42	1.5732	10	2	3	2	0.788969	0.0760696	0.555396	0.0190959	0.443165	0.00548173	0.61308	0.0469254	0.623828	0.0283392	0.578093	0.0215254	1.04868	0.689288	0.814894	0.314728	1.17789
A0A1D5U8F8	0	2.311	1.948	2.049	1.801	1.541	1.604	1.124	1.166	1.134	1.104	1.246	1.173	3.0664e-05	2.10267	1.64867	1.14133	1.17433	0.784084	0.542803	0.558497	0.692277	0.712293	1.02891	1	Dirigent protein	33.654	63.598	17.2	4	8	4	0.784084	0.0315231	0.542803	0.0115751	0.558497	0.00699641	0.818235	0.191736	0.741672	0.202429	0.762712	0.144462	0.271243	0.00259043	0.283057	0.000473526	0.370619
A0A1D5U9J7	0	1.26	1.154	1.278	1.045	1.021	0.978	0.897	0.587	0.823	0.876	0.895	1.034	0.00306542	1.23067	1.01467	0.769	0.935	0.824485	0.624865	0.759751	0.757884	0.921485	1.21586	1	"L-ascorbate peroxidase 2, cytosolic OS=Oryza sativa subsp. japonica GN=APX2 PE=1 SV=1"	27.425	107.26	65.4	13	29	1	0.824485	0.0160158	0.624865	0.0253641	0.759751	0.0108286	0.8125	0.122758	0.69682	0.0327534	0.705866	0.0419577	0.988082	0.890598	0.973719	0.320737	1.10186
A0A1D5U9X8	0	0.558	0.571	0.565	0.964	0.977	0.975	1.037	1.012	1.047	0.998	1.089	1.04	3.07014e-08	0.564667	0.972	1.032	1.04233	1.72137	1.82763	1.84593	1.06173	1.07236	1.01001	1	Malic enzyme	69.255	46.072	24.9	13	18	13	1.72137	2.16016e-07	1.82763	0.000119521	1.84593	0.00256632	1.02455	0.0912242	1.11457	0.0215538	1.12471	0.00159542	1.80342	5.10814e-05	1.07339	0.00174212	1.09981
A0A1D5UA19	0	0.642	0.606	0.658	0.962	0.957	0.961	1.015	1.088	1.074	1.026	1.106	1.08	4.24659e-07	0.635333	0.96	1.059	1.07067	1.51102	1.66684	1.6852	1.10312	1.11528	1.01102	1	"Lon protease homolog, mitochondrial"	105.84	18.098	10.6	10	14	10	1.51102	0.00205445	1.66684	0.000214461	1.6852	0.000264792	1.02995	0.435744	1.0274	0.363603	1.01911	0.465097	1.6469	0.000203632	1.12257	0.0539379	1.01511
A0A1D5UDE7	0	1.544	1.458	1.409	1.104	1.047	1.161	0.998	0.936	0.918	0.906	1.105	0.86	0.000159747	1.47033	1.104	0.950667	0.957	0.75085	0.646565	0.650873	0.861111	0.866848	1.00666	1	Polyadenylate-binding protein RBP45 OS=Nicotiana plumbaginifolia GN=RBP45 PE=1 SV=1	47.753	4.5209	7.4	3	3	3	0.75085	0.00230501	0.646565	0.000937817	0.650873	0.00887028	0.938015	0.256217	0.894661	0.0546629	0.857399	0.0234862	0.632736	0.0006184	0.790459	0.00761373	0.875526
A0A1D5UE96	0	1.323	1.384	1.354	1.077	1.113	1.081	0.924	0.926	0.941	0.838	0.835	0.858	5.45452e-09	1.35367	1.09033	0.930333	0.843667	0.805467	0.687269	0.623246	0.853256	0.773769	0.906843	1	Probable V-type proton ATPase subunit H OS=Oryza sativa subsp. japonica GN=Os07g0549700 PE=2 SV=1	51.382	111.59	28.3	14	27	14	0.805467	0.000553002	0.687269	0.00077114	0.623246	0.000263609	1.00457	0.820043	0.84894	0.00367683	0.812724	0.0059362	0.75474	0.000161513	0.941302	0.0145123	0.932282
A0A1D5UEB9	0	1.353	1.284	1.34	1.213	1.215	1.161	0.989	0.958	1.045	0.695	0.824	0.864	1.18506e-05	1.32567	1.19633	0.997333	0.794333	0.902439	0.752326	0.599195	0.833658	0.663973	0.796457	1	"ATP synthase subunit delta', mitochondrial OS=Ipomoea batatas PE=1 SV=1"	21.587	4.5004	13.6	3	5	3	0.902439	0.0101161	0.752326	0.000682408	0.599195	0.00380259	0.946546	0.0981358	0.914613	0.0583145	0.935439	0.450884	0.724415	0.000226556	0.759822	0.000319344	0.880682
A0A1D5UEW7	0	0.583	0.897	0.723	0.745	0.628	0.625	1.102	0.966	0.985	1.15	0.971	1.13	0.00288244	0.734333	0.666	1.01767	1.08367	0.906945	1.38584	1.47571	1.52803	1.62713	1.06485	1	Acyl transferase 15 OS=Oryza sativa subsp. japonica GN=AT15 PE=2 SV=1	48.182	2.897	2.8	1	1	1	0.906945	0.54426	1.38584	0.0709115	1.47571	0.0400724	0.847578	0.0503296	0.905825	0.144193	0.956995	0.420117	1.66773	0.0160802	1.55856	0.0027446	1.09008
A0A1D5UFM0	0	1.49	1.376	1.425	1.236	1.198	1.255	0.801	0.853	0.926	0.801	0.91	0.811	2.01524e-06	1.43033	1.22967	0.86	0.840667	0.859706	0.601258	0.587742	0.699377	0.683654	0.977519	1	40S ribosomal protein S12	15.234	28.62	39.2	4	5	4	0.859706	0.0126896	0.601258	0.000327723	0.587742	0.000255379	0.940702	0.0759779	0.862807	0.00815611	0.952281	0.505845	0.664181	0.00085298	0.726755	0.000126867	0.953101
A0A1D5UG53	0	1.728	1.808	1.53	1.205	1.214	1.159	0.838	0.916	0.846	0.81	0.82	0.798	2.2087e-06	1.68867	1.19267	0.866667	0.809333	0.706277	0.513225	0.479274	0.726663	0.678591	0.933846	1	Peroxidase	28.434	11.315	13.2	3	5	3	0.706277	0.0228594	0.513225	0.00619608	0.479274	0.00841523	1.05352	0.32278	0.812859	0.000240346	0.725216	0.00513515	0.549546	0.0107172	0.819732	0.0174599	0.870385
A0A1D5UH41	0	0.737	0.832	0.661	1.083	1.037	1.054	1.151	1.095	1.12	0.791	0.943	0.842	0.00019901	0.743333	1.058	1.122	0.858667	1.42332	1.50942	1.15516	1.06049	0.811594	0.7653	1	Ubiquitin carboxyl-terminal hydrolase 12 OS=Arabidopsis thaliana GN=UBP12 PE=2 SV=2	44.75	2.5802	15.1	7	9	2	1.42332	0.0181554	1.50942	0.010584	1.15516	0.159319	0.939968	0.488145	1.03128	0.758932	1.02686	0.725466	1.41928	0.0263399	0.937303	0.243455	0.969697
A0A1D5UI70	0	0.233	0.328	0.237	1.047	1.01	1.046	1.112	1.091	1.119	1.096	1.076	1.2	2.73522e-08	0.266	1.03433	1.10733	1.124	3.88847	4.16291	4.22556	1.07058	1.08669	1.01505	1	Unknown	35.731	8.7622	10	3	3	3	3.88847	0.000442809	4.16291	0.000686716	4.22556	8.75808e-05	0.982976	0.827581	0.819055	0.0102311	0.870126	0.018962	4.56391	2.78918e-05	1.15372	0.182574	0.897953
A0A1D5UMA7	0	1.189	1.263	1.146	1.292	1.214	1.192	0.943	0.993	0.962	0.801	0.837	0.802	5.89122e-06	1.19933	1.23267	0.966	0.813333	1.02779	0.805447	0.678155	0.783667	0.659816	0.84196	1	V-type proton ATPase subunit D OS=Arabidopsis thaliana GN=VHA-D PE=1 SV=2	26.994	14.378	19.2	5	7	5	1.02779	0.506649	0.805447	0.0110119	0.678155	0.00394838	0.967472	0.266074	0.820934	0.00151479	0.816103	0.0014175	0.862979	0.0234782	0.812331	0.00526849	0.879572
A0A1D5UP68	0	0.837	0.798	0.775	1.182	1.403	1.191	1	0.947	1.019	0.868	0.734	0.87	0.000319219	0.803333	1.25867	0.988667	0.824	1.5668	1.23071	1.02573	0.785487	0.654661	0.833446	1	Non-functional NADPH-dependent codeinone reductase 2 OS=Papaver somniferum GN=COR2 PE=1 SV=1	29.747	4.9604	15	4	8	3	1.5668	0.0192122	1.23071	0.00304739	1.02573	0.702477	1.24037	0.00935	1.26541	0.0184001	1.22342	0.0321787	1.07718	0.192798	0.852754	0.109552	1.10755
A0A1D5UP88	0	1.525	1.5	1.581	1.196	1.131	1.01	0.862	0.865	0.833	0.832	0.821	0.756	8.66185e-07	1.53533	1.11233	0.853333	0.803	0.72449	0.555797	0.523013	0.767156	0.721906	0.941016	1	Ras-related protein RABB1c OS=Arabidopsis thaliana GN=RABB1C PE=1 SV=1	17.767	12.357	29.9	4	6	2	0.72449	0.00764495	0.555797	0.000248162	0.523013	2.65539e-05	0.989026	0.79976	0.8762	0.0645775	0.874829	0.0726942	0.633087	0.000483049	0.864249	0.10671	0.998047
A0A1D5UPI1	0	0.59	0.594	0.584	0.93	0.917	0.872	1.09	1.072	1.123	1.168	1.199	1.173	3.42757e-09	0.589333	0.906333	1.095	1.18	1.5379	1.85803	2.00226	1.20816	1.30195	1.07763	1	Glucose-6-phosphate 1-dehydrogenase	57.818	107.87	34.4	18	36	17	1.5379	0.00246664	1.85803	0.000589328	2.00226	8.51138e-05	1.02209	0.278206	1.10061	0.0648012	1.21414	0.00228382	1.66403	0.000985734	1.10592	0.0221264	0.985693
A0A1D5UQ35	0	1.445	1.568	1.606	1.206	1.159	1.111	0.76	0.744	0.761	0.625	0.69	0.558	2.2907e-07	1.53967	1.15867	0.755	0.624333	0.752544	0.490366	0.405499	0.651611	0.538838	0.826932	1	Aquaporin TIP2-3 OS=Zea mays GN=TIP2-3 PE=2 SV=2	20.92	12.767	7.7	1	1	1	0.752544	0.00544863	0.490366	0.00346251	0.405499	0.000171723	0.967885	0.0606361	0.681202	0.00079897	0.7198	0.0175214	0.734791	0.0128891	0.945052	0.132854	1.02075
A0A1D5UR97	0	0.602	0.477	0.533	1.037	0.989	1.037	1.083	1.158	1.107	0.981	1.13	1.143	7.04502e-06	0.537333	1.021	1.116	1.08467	1.90012	2.07692	2.01861	1.09305	1.06236	0.971924	1	Anamorsin homolog	27.641	3.1112	8	2	3	2	1.90012	0.00175713	2.07692	0.000500888	2.01861	0.00161749	1.00093	0.984652	1.09184	0.124711	0.8599	0.0347877	1.99256	0.000500525	1.04962	0.251383	1.04749
A0A1D5UT07	0	1.307	1.294	1.391	1.003	1.083	1.058	1.001	0.98	0.894	0.865	0.936	0.86	1.8493e-05	1.33067	1.048	0.958333	0.887	0.787575	0.72019	0.666583	0.91444	0.846374	0.925565	1	SWI/SNF complex component SNF12 homolog OS=Arabidopsis thaliana GN=At5g14170 PE=1 SV=1	39.803	7.9695	9.3	3	3	3	0.787575	0.00229961	0.72019	0.00115938	0.666583	0.000434084	0.997566	0.882809	0.972879	0.646105	0.961405	0.328162	0.720441	0.00217366	0.912532	0.0570492	0.973217
A0A1D5UTZ2	0	0.637	0.848	0.716	0.602	0.592	0.532	0.788	0.778	0.886	0.813	0.918	0.914	0.00370216	0.733667	0.575333	0.817333	0.881667	0.784189	1.11404	1.20173	1.42063	1.53244	1.07871	1	Probable NAD(P)H dehydrogenase (quinone) FQR1-like 1 OS=Arabidopsis thaliana GN=At4g27270 PE=1 SV=1	21.497	49.309	52	10	35	3	0.784189	0.111073	1.11404	0.317461	1.20173	0.122661	1.0853	0.155589	1.26467	0.0104708	1.23866	0.00953729	1.50204	0.0106541	2.07879	0.000172153	1.70514
A0A1D5UV36	0	0.673	0.725	0.749	0.759	0.684	0.931	1.274	1.228	1.283	1.393	1.404	1.279	1.12614e-05	0.715667	0.791333	1.26167	1.35867	1.10573	1.76293	1.89846	1.59436	1.71693	1.07688	1	FACT complex subunit SPT16 OS=Zea mays GN=SPT16 PE=2 SV=1	121.1	4.607	2.7	3	3	3	1.10573	0.412367	1.76293	6.97843e-05	1.89846	0.00060832	1.05087	0.3428	1.19978	0.0522089	1.13749	0.0643763	1.26362	0.00704002	1.20093	0.148995	0.859974
A0A1D5UV70	0	1.297	1.457	1.275	0.931	1.081	1.086	1.006	0.787	0.924	0.873	0.781	0.803	0.000479301	1.343	1.03267	0.905667	0.819	0.768925	0.674361	0.609829	0.877017	0.793092	0.904306	1	Sulfotransferase	35.943	7.0685	7.4	2	2	2	0.768925	0.0159403	0.674361	0.0072288	0.609829	0.0043306	0.928889	0.207537	0.801778	0.00537918	0.682667	0.00020322	0.837677	0.0576611	1.01194	0.863961	0.995951
A0A1D5UY12	0	2.396	2.097	2.272	1.419	1.382	1.373	1.044	1.526	1.097	0.775	1.064	0.904	6.16699e-05	2.255	1.39133	1.22233	0.914333	0.616999	0.542055	0.405469	0.878534	0.657163	0.748023	1	"Tricetin 3',4',5'-O-trimethyltransferase OS=Triticum aestivum GN=OMT2 PE=1 SV=1"	38.729	1.9769	6.4	2	3	1	0.616999	0.00858301	0.542055	0.00838302	0.405469	0.000373537	0.813425	0.0691228	0.914905	0.339056	0.772727	0.0490436	0.279675	0.000745189	0.368711	5.09577e-06	0.472048
A0A1D5V0T4	0	0.911	0.992	0.99	0.667	0.727	0.656	1.046	1.003	1.044	1.272	1.17	1.161	4.45059e-06	0.964333	0.683333	1.031	1.201	0.708607	1.06913	1.24542	1.50878	1.75756	1.16489	1	Secoisolariciresinol dehydrogenase (Fragment) OS=Forsythia intermedia PE=1 SV=1	29.973	12.923	21.8	6	8	5	0.708607	0.00144853	1.06913	0.113057	1.24542	0.00741021	1.02511	0.517428	1.24891	0.049041	1.30786	0.000955455	0.949879	0.211099	1.37415	0.00299297	1.1096
A0A1D5V2A2	0	1.868	1.384	1.392	0.937	1.123	1.167	0.71	0.84	0.77	0.777	0.638	0.729	0.000744895	1.548	1.07567	0.773333	0.714667	0.694875	0.499569	0.461671	0.718934	0.664394	0.924138	1	Potassium transporter	72.277	2.6925	1.5	1	1	1	0.694875	0.0810731	0.499569	0.0343468	0.461671	0.0287163	0.974344	0.715411	0.698687	0.0199788	0.717482	0.0326869	0.721792	0.100993	1.01209	0.882907	1.00948
A0A1D5V2U3	0	0.58	0.676	0.609	0.597	0.571	0.498	0.934	0.955	0.914	0.98	1.112	0.985	9.2299e-06	0.621667	0.555333	0.934333	1.02567	0.893298	1.50295	1.64987	1.68247	1.84694	1.09775	1	Dihydroflavonol 4-reductase OS=Vitis vinifera GN=DFR PE=1 SV=1	37.963	0.99576	2.6	1	1	1	0.893298	0.181654	1.50295	0.00328663	1.64987	0.00257876	1.05923	0.379746	0.937757	0.332937	1.01042	0.875802	1.9555	0.000204406	2.31873	0.00212755	1.22012
A0A1D5V330	0	0.984	0.779	0.952	0.674	0.634	0.806	1.038	1.096	0.944	0.992	1.21	1.167	0.00457801	0.905	0.704667	1.026	1.123	0.778637	1.1337	1.24088	1.45601	1.59366	1.09454	1	Probable NAD(P)H-dependent oxidoreductase 1 OS=Oryza sativa subsp. japonica GN=Os10g0113000 PE=1 SV=1	34.31	18.599	24	7	9	2	0.778637	0.0739511	1.1337	0.202201	1.24088	0.0774002	1.23924	0.00493913	1.32299	0.0655655	1.46219	0.0674057	0.949908	0.55837	1.51183	0.00839824	1.10851
A0A1D5V3G5	0	1.336	1.484	1.431	1.221	1.409	1.399	0.988	0.957	0.882	0.884	0.898	0.877	2.46469e-05	1.417	1.343	0.942333	0.886333	0.947777	0.66502	0.6255	0.701663	0.659965	0.940573	1	60S ribosomal protein L27a-3 OS=Arabidopsis thaliana GN=RPL27AC PE=2 SV=2	16.016	1.2853	46.9	7	14	1	0.947777	0.384505	0.66502	0.00134029	0.6255	0.00578829	1.03755	0.435105	0.826511	0.0739841	0.867818	0.155537	0.626441	0.00100062	0.685778	0.0113033	0.778564
A0A1D5V3L0	0	1.537	1.562	1.562	1.335	1.306	1.32	0.79	0.969	0.887	0.68	0.744	0.746	1.12486e-07	1.55367	1.32033	0.882	0.723333	0.849818	0.567689	0.465565	0.668013	0.547841	0.820106	1	Alcohol dehydrogenase-like 2 OS=Arabidopsis thaliana GN=At1g22440 PE=2 SV=1	44.223	5.5507	2.4	1	2	1	0.849818	3.8764e-05	0.567689	0.00495712	0.465565	0.000151007	0.824244	0.0105473	0.709878	0.00112498	0.674977	0.000463178	0.688479	9.3433e-05	0.667761	0.00255054	0.860922
A0A1D5V4F3	0	0.702	0.677	0.709	0.952	0.916	0.96	0.975	1.015	1.166	1.327	0.967	1.062	0.00600415	0.696	0.942667	1.052	1.11867	1.35441	1.51149	1.60728	1.11598	1.1867	1.06337	1	"Glutamate synthase 1 [NADH], chloroplastic OS=Oryza sativa subsp. japonica GN=Os01g0681900 PE=2 SV=1"	73.295	3.5265	24.5	15	32	1	1.35441	0.000223937	1.51149	0.0231272	1.60728	0.058137	0.963488	0.742354	1.31336	0.0510716	1.22616	0.104712	1.35105	0.0945167	0.961103	0.544723	1.17395
A0A1D5V4J9	0	0.374	0.268	0.633	1.296	1.403	1.087	1.116	1.215	1.024	0.918	0.994	1.131	0.000464189	0.425	1.262	1.11833	1.01433	2.96941	2.63137	2.38667	0.88616	0.803751	0.907004	1	Aspartokinase	52.192	1.2963	1.9	1	1	1	2.96941	0.00453862	2.63137	0.0109998	2.38667	0.0157173	1.05249	0.470593	0.789443	0.01802	0.733759	0.0462745	2.70431	0.0125833	0.958531	0.666354	0.811326
A0A1D5V4V1	0	0.865	0.819	0.886	0.66	0.757	0.666	1.004	0.894	1.029	1.133	1.089	1.128	3.99523e-05	0.856667	0.694333	0.975667	1.11667	0.810506	1.13891	1.3035	1.40518	1.60826	1.14452	1	4-coumarate--CoA ligase-like 5 OS=Oryza sativa subsp. japonica GN=4CLL5 PE=2 SV=1	43.151	5.7536	5.5	2	3	2	0.810506	0.0172679	1.13891	0.0849349	1.3035	0.000739971	1.02511	0.704652	1.10998	0.224286	1.05849	0.535584	1.22412	0.0338436	1.54825	0.00403637	1.19303
A0A1D5V522	0	1.028	1.043	1.023	1.686	1.516	1.573	1.544	1.447	1.432	0.604	0.631	0.784	9.79247e-07	1.03133	1.59167	1.47433	0.673	1.54331	1.42954	0.652553	0.926283	0.422827	0.456478	1	Fasciclin-like arabinogalactan protein 11 OS=Arabidopsis thaliana GN=FLA11 PE=2 SV=2	19.476	6.7426	5.6	1	1	1	1.54331	0.00719494	1.42954	0.00514752	0.652553	0.0225511	0.769231	0.00772737	0.811813	0.0782222	0.675824	0.00299211	0.941176	0.00285232	0.46911	0.000745784	0.534479
A0A1D5V590	0	1.336	1.33	1.284	0.919	0.955	0.891	0.771	0.882	0.857	0.812	0.822	0.9	2.34244e-06	1.31667	0.921667	0.836667	0.844667	0.7	0.635443	0.641519	0.907776	0.916456	1.00956	1	Protein YIPF	25.044	54.337	14.8	2	3	2	0.7	9.93182e-05	0.635443	0.00120073	0.641519	0.000452859	0.863677	0.109423	0.847045	0.082167	0.868132	0.110239	0.852405	0.0693072	1.05172	0.128626	1.13625
A0A1D5V695	0	1.374	1.353	1.242	1.004	1.029	0.99	0.903	0.926	0.94	0.835	0.786	0.868	3.61656e-06	1.323	1.00767	0.923	0.829667	0.761653	0.697657	0.62711	0.915978	0.823354	0.89888	1	"Glycine dehydrogenase (decarboxylating) 2, mitochondrial OS=Arabidopsis thaliana GN=GLDP2 PE=1 SV=1"	102.21	35.167	12.8	13	20	13	0.761653	0.0117216	0.697657	0.00714717	0.62711	0.00138892	0.931344	0.026432	0.916266	0.00199306	0.832852	5.37845e-05	0.785336	0.0179623	0.960304	0.106288	1.03142
A0A1D5V6R0	0	1.489	1.427	1.537	1.152	1.207	1.054	1.146	0.998	0.903	1.099	0.707	0.829	0.00214098	1.48433	1.13767	1.01567	0.878333	0.76645	0.684258	0.591736	0.892763	0.772048	0.864785	1	Abscisic stress-ripening protein 1 OS=Solanum lycopersicum GN=ASR1 PE=2 SV=1	23.681	3.1619	12.3	2	2	2	0.76645	0.00451065	0.684258	0.0112716	0.591736	0.0276052	1.17642	0.218574	1.00043	0.994658	1.3111	0.0296581	0.521895	9.23354e-05	0.801055	0.0830898	0.763046
A0A1D5V782	0	0.678	0.765	0.704	0.577	0.619	0.613	0.827	0.719	0.673	1.006	0.882	0.827	0.00341639	0.715667	0.603	0.739667	0.905	0.842571	1.03354	1.26456	1.22664	1.50083	1.22352	1	Probable NADPH:quinone oxidoreductase 1 OS=Oryza sativa subsp. japonica GN=Os01g0953600 PE=2 SV=1	33.304	5.5992	9.9	3	6	1	0.842571	0.0305718	1.03354	0.676741	1.26456	0.0511626	1.04992	0.0376116	1.12803	0.0163675	1.1489	0.00392452	1.65161	0.00197707	2.05804	5.32344e-06	1.80261
A0A1D5V7B4	0	0.583	0.695	0.467	0.859	0.799	0.828	1.152	1.198	1.134	1.059	1.139	0.898	0.000188142	0.581667	0.828667	1.16133	1.032	1.42464	1.99656	1.77421	1.40145	1.24537	0.888634	1	"Probable alpha,alpha-trehalose-phosphate synthase [UDP-forming] 7 OS=Arabidopsis thaliana GN=TPS7 PE=1 SV=1"	90.339	8.9167	2.3	2	2	1	1.42464	0.0560636	1.99656	0.00843123	1.77421	0.00974387	0.918237	0.347443	0.845235	0.125551	0.72498	0.0453726	2.15874	0.00284714	1.39139	0.0217624	0.913892
A0A1D5V7I2	0	1.271	1.505	1.324	1.086	1.128	1.237	0.988	0.932	0.91	0.813	0.881	0.764	0.000166308	1.36667	1.15033	0.943333	0.819333	0.841707	0.690244	0.599512	0.820052	0.712257	0.868551	1	40S ribosomal protein S2-4 OS=Arabidopsis thaliana GN=RPS2D PE=2 SV=1	30.355	1.6237	42.1	13	27	1	0.841707	0.0724974	0.690244	0.0187821	0.599512	0.00698041	0.980211	0.67466	0.823879	0.0851937	0.828826	0.0133534	0.739512	0.0248041	0.8612	0.0512743	0.882686
A0A1D5V923	0	0.373	0.369	0.389	1.188	1.206	1.232	1.163	1.085	1.091	1.052	1.078	1.063	6.66125e-10	0.377	1.20867	1.113	1.06433	3.20601	2.95225	2.82317	0.920849	0.880585	0.956274	1	26S protease regulatory subunit 6A homolog OS=Brassica campestris GN=TBP1 PE=2 SV=1	47.943	117.03	32.7	14	23	13	3.20601	1.6431e-05	2.95225	0.000652265	2.82317	4.00946e-07	1.03008	0.224867	0.923573	0.0350446	0.922652	0.00279015	2.88064	1.3289e-07	0.925538	0.0224711	0.901168
A0A1D5V9D8	0	0.725	0.751	0.835	1.283	1.213	1.15	1.124	1.138	0.987	0.96	0.839	0.862	0.000200075	0.770333	1.21533	1.083	0.887	1.57767	1.40588	1.15145	0.891114	0.729841	0.819021	1	Polynucleotide 3'-phosphatase ZDP OS=Arabidopsis thaliana GN=ZDP PE=1 SV=1	51.148	8.0369	4.7	2	2	2	1.57767	0.00102551	1.40588	0.00822064	1.15145	0.0798667	0.975725	0.318185	0.765838	0.0200109	0.755773	0.0279015	1.4617	0.00717285	0.904004	0.0735423	0.796245
A0A1D5V9K5	0	0.944	1.002	1.094	0.815	0.9	0.77	0.785	0.735	0.642	0.744	0.641	0.59	0.0016966	1.01333	0.828333	0.720667	0.658333	0.817434	0.711184	0.649671	0.87002	0.794769	0.913506	1	Pectin acetylesterase	46.785	6.3664	3.3	1	1	1	0.817434	0.0340241	0.711184	0.00846121	0.649671	0.00487709	1.11849	0.0729406	0.959931	0.301888	0.965369	0.315177	1.14934	0.0617674	1.57264	0.00126841	1.55134
A0A1D5V9Q5	0	1.41	1.483	1.35	1.065	1.117	0.89	0.899	0.942	0.985	0.894	0.849	0.841	6.72783e-05	1.41433	1.024	0.942	0.861333	0.724016	0.666038	0.609003	0.919922	0.841146	0.914367	1	"Glycine-rich RNA-binding protein 4, mitochondrial OS=Arabidopsis thaliana GN=RBG4 PE=2 SV=1"	16.932	5.3725	34.7	5	10	3	0.724016	0.0140877	0.666038	0.00107328	0.609003	0.00153491	0.875935	0.0109695	0.746571	0.000182991	0.741584	0.000893969	0.756069	0.0061702	0.914714	0.331316	0.847488
A0A1D5V9R9	0	0.485	0.7	0.65	0.909	0.854	1.064	0.976	0.953	0.914	0.998	1.098	1.076	0.00100917	0.611667	0.942333	0.947667	1.05733	1.5406	1.54932	1.72861	1.00566	1.12204	1.11572	1	Glycosyltransferase	50.633	3.1896	5.4	2	2	1	1.5406	0.0216621	1.54932	0.0281426	1.72861	0.00991197	1.06873	0.263912	1.09584	0.141408	1.15844	0.0445328	1.68883	0.0083125	1.17156	0.106907	1.19451
A0A1D5VAC7	0	0.8	0.852	0.875	0.825	0.867	0.858	1.08	1.116	1.106	1.282	1.238	1.317	3.1305e-07	0.842333	0.85	1.10067	1.279	1.0091	1.30669	1.5184	1.2949	1.50471	1.16202	1	3-hydroxyisobutyryl-CoA hydrolase-like protein 5 OS=Arabidopsis thaliana GN=At1g06550 PE=1 SV=2	42.814	76.348	26.2	9	13	9	1.0091	0.782976	1.30669	0.00218886	1.5184	0.000164874	0.985841	0.721395	1.08885	0.133239	1.19929	0.0223649	1.11793	0.041781	1.09216	0.0640177	0.931557
A0A1D5VAF5	0	1.262	1.296	1.382	1.166	1.268	1.271	0.913	0.859	0.779	0.778	0.665	0.715	5.41622e-06	1.31333	1.235	0.850333	0.719333	0.940355	0.647462	0.547716	0.688529	0.582456	0.845943	1	Unknown	170.65	28.312	4.7	7	9	7	0.940355	0.189922	0.647462	0.000965602	0.547716	0.000265	0.970047	0.351488	0.804056	0.00517417	0.826833	0.00632169	0.813452	0.00669831	0.839136	0.0201392	1.01019
A0A1D5VB02	0	1.953	1.725	1.828	1.456	1.419	1.517	0.892	1.19	1.126	0.931	0.957	0.939	1.73368e-05	1.83533	1.464	1.06933	0.942333	0.797675	0.582637	0.51344	0.730419	0.64367	0.881234	1	Unknown	38.436	8.999	11.8	3	3	3	0.797675	0.0177298	0.582637	0.00330399	0.51344	0.00492759	0.804427	0.0915967	0.704628	0.0353584	0.686519	0.0223889	0.451326	0.000360966	0.455146	0.000297192	0.545823
A0A1D5VC56	0	0.27	0.329	0.343	1.195	1.193	1.17	1.138	1.048	1.078	0.983	0.961	1.043	9.46086e-09	0.314	1.186	1.088	0.995667	3.77707	3.46497	3.17091	0.917369	0.839517	0.915135	1	"Protein FATTY ACID EXPORT 3, chloroplastic OS=Arabidopsis thaliana GN=FAX3 PE=2 SV=2"	35.135	1.9548	2.8	1	1	1	3.77707	0.000173126	3.46497	2.96035e-05	3.17091	3.53366e-05	1.03683	0.30405	0.842845	0.0185164	0.796177	0.00377487	3.77601	2.37427e-05	1.03654	0.212597	0.918505
A0A1D5VCG7	0	1.29	1.301	1.173	1.659	1.453	1.672	0.861	0.902	0.857	0.683	0.725	0.627	1.99269e-06	1.25467	1.59467	0.873333	0.678333	1.27099	0.696068	0.540648	0.547659	0.425376	0.776718	1	Probable glutathione S-transferase GSTU6 OS=Oryza sativa subsp. japonica GN=GSTU6 PE=2 SV=2	25.172	1.7454	14.2	3	3	1	1.27099	0.0223871	0.696068	0.00622119	0.540648	0.000596174	1.03415	0.370655	0.77475	0.00224718	0.779924	0.0250205	0.770191	0.00757678	0.626672	0.00847697	0.857252
A0A1D5VDV6	0	1.294	1.366	1.307	1.096	1.088	1.007	0.962	0.916	0.969	0.712	0.786	0.855	6.82789e-06	1.32233	1.06367	0.949	0.784333	0.804386	0.717671	0.593143	0.892197	0.737386	0.826484	1	Malate dehydrogenase	34.291	1.6869	32.6	10	16	1	0.804386	0.0024823	0.717671	0.000275393	0.593143	0.0012858	1.04445	0.133534	0.936885	0.0620174	0.932134	0.0503318	0.742879	0.000352567	0.964588	0.317033	0.969793
A0A1D5VE94	0	0.677	0.626	0.736	1.023	1.125	1.032	1.004	1.12	1.089	1.098	0.974	1.254	0.000876508	0.679667	1.06	1.071	1.10867	1.55959	1.57577	1.63119	1.01038	1.04591	1.03517	1	Unknown	29.882	52.37	30.6	7	8	1	1.55959	0.00112609	1.57577	0.00117798	1.63119	0.0221829	0.994627	0.930496	1.04735	0.55749	1.08764	0.326896	1.46052	0.0031718	0.931447	0.31761	0.970744
A0A1D5VEC1	0	0.71	0.608	0.681	1.211	1.251	1.259	0.999	1.006	1.113	0.912	0.926	1.006	5.00215e-06	0.666333	1.24033	1.03933	0.948	1.86143	1.55978	1.42271	0.837947	0.764311	0.912123	1	Nuclear pore complex protein NUP62 OS=Arabidopsis thaliana GN=NUP62 PE=1 SV=1	70.024	8.317	4.5	3	3	3	1.86143	0.000533227	1.55978	0.00168404	1.42271	0.00262325	1.0569	0.467425	0.834958	0.0409271	0.862622	0.0694717	1.5913	0.00320376	0.903521	0.175571	0.851828
A0A1D5VFA6	0	0.437	0.478	0.442	1.211	1.355	1.201	0.985	0.958	1.104	0.883	0.823	0.874	1.59084e-06	0.452333	1.25567	1.01567	0.86	2.77598	2.24539	1.90125	0.808866	0.684895	0.846734	1	RGG repeats nuclear RNA binding protein B OS=Arabidopsis thaliana GN=RGGB PE=1 SV=1	39.769	10.687	20.1	7	8	3	2.77598	0.00234013	2.24539	0.00375608	1.90125	0.000128636	0.895126	0.0805706	0.874315	0.0031671	0.716867	0.000155382	2.69123	2.7777e-06	0.867799	0.0650654	1.04792
A0A1D5VFC5	0	0.782	0.725	0.668	1.017	1.138	1.139	1.02	0.988	1.025	1.042	0.964	0.964	0.000114838	0.725	1.098	1.011	0.99	1.51448	1.39448	1.36552	0.920765	0.901639	0.979228	1	"Heat shock 70 kDa protein, mitochondrial OS=Phaseolus vulgaris PE=2 SV=1"	70.35	276.43	33.4	23	50	2	1.51448	0.00236547	1.39448	0.00732792	1.36552	0.00381999	1.00293	0.893886	0.968709	0.274569	1.03716	0.126956	1.41057	0.00464754	0.934123	0.208998	0.979888
A0A1D5VFL6	0	1.492	1.469	1.497	1.226	1.284	1.224	0.855	0.875	0.916	0.817	0.808	0.812	1.85424e-09	1.486	1.24467	0.882	0.812333	0.837595	0.59354	0.546658	0.708623	0.652651	0.921013	1	40S ribosomal protein S10-2 OS=Oryza sativa subsp. japonica GN=RPS10-2 PE=2 SV=1	20.142	41.494	45.6	8	21	4	0.837595	0.00226353	0.59354	0.000107668	0.546658	4.84677e-05	0.974465	0.191709	0.795376	0.000292968	0.847136	0.0113228	0.650067	8.30848e-06	0.756294	0.000799785	0.871126
A0A1D5VI53	0	0.879	0.925	0.857	0.656	0.587	0.759	0.821	0.855	0.937	0.908	1.126	1.115	0.00349516	0.887	0.667333	0.871	1.04967	0.752349	0.981962	1.18339	1.30519	1.57293	1.20513	1	Bowman-Birk type trypsin inhibitor OS=Hordeum vulgare GN=BBBI PE=1 SV=1	19.089	31.221	8.3	1	2	1	0.752349	0.0341034	0.981962	0.713146	1.18339	0.140331	1.01855	0.666812	1.21729	0.00572908	1.33289	0.026058	1.13454	0.028577	1.53596	0.00685343	1.40643
A0A1D5VID7	0	0.908	0.815	0.734	0.657	0.722	0.845	1.05	1.03	1.118	1.279	1.301	1.393	4.83373e-05	0.819	0.741333	1.066	1.32433	0.905169	1.30159	1.61701	1.43795	1.78642	1.24234	1	Trans-cinnamate 4-monooxygenase OS=Glycine max GN=CYP73A11 PE=2 SV=1	56.782	83.455	44.9	22	39	2	0.905169	0.357098	1.30159	0.0219349	1.61701	0.00190069	1.00825	0.946009	1.32583	0.0323011	1.31984	0.0364067	1.08547	0.443501	1.20908	0.188869	1.10569
A0A1D5VJ72	0	1.131	1.341	1.446	0.957	0.963	1.038	0.947	0.859	0.857	0.894	0.885	0.68	0.00227342	1.306	0.986	0.887667	0.819667	0.754977	0.679684	0.627616	0.90027	0.831305	0.923395	1	Unknown	50.682	6.7906	4.5	2	3	2	0.754977	0.0651263	0.679684	0.0356139	0.627616	0.0160318	1.11751	0.147253	1.06823	0.328973	0.901103	0.229294	0.740684	0.0641277	1.09635	0.196022	1.1641
A0A1D5VJR7	0	1.496	1.587	1.396	1.343	1.463	1.394	0.747	0.741	0.764	0.59	0.657	0.751	6.71036e-07	1.493	1.4	0.750667	0.666	0.937709	0.502791	0.446082	0.53619	0.475714	0.887211	1	Zinc finger CCCH domain-containing protein 5 OS=Oryza sativa subsp. japonica GN=Os01g0257400 PE=2 SV=1	38.153	3.7622	3.1	1	1	1	0.937709	0.239399	0.502791	0.00492736	0.446082	0.000385546	0.986129	0.710396	0.725231	0.0184504	0.843461	0.0354972	0.676044	0.00812313	0.710952	0.00100731	0.975133
A0A1D5VLV1	0	0.671	0.964	0.695	0.671	0.791	0.685	1.025	1.03	0.987	1.137	1.085	1.018	0.00342951	0.776667	0.715667	1.014	1.08	0.921459	1.30558	1.39056	1.41686	1.50908	1.06509	1	Probable leucine-rich repeat receptor-like protein kinase At5g49770 OS=Arabidopsis thaliana GN=At5g49770 PE=2 SV=1	103.64	23.344	8.7	8	9	3	0.921459	0.594815	1.30558	0.124557	1.39056	0.0699806	1.13108	0.163666	1.17534	0.0776813	1.27635	0.0601781	1.27039	0.147772	1.55939	0.00931055	1.14366
A0A1D5VMT6	0	0.718	0.471	0.382	0.708	0.572	0.36	1.082	0.94	0.918	1.384	1.104	1.144	0.0012458	0.523667	0.546667	0.98	1.21067	1.04392	1.87142	2.3119	1.79268	2.21463	1.23537	1	Subtilisin-like protease SBT3.8 OS=Arabidopsis thaliana GN=SBT3.8 PE=3 SV=1	57.299	1.8882	6.3	3	3	1	1.04392	0.87974	1.87142	0.0276061	2.3119	0.00706494	1.02081	0.760409	1.50188	0.0817036	1.48038	0.0870233	1.86569	0.0405304	1.82439	0.0279947	1.49728
A0A1D5VPJ9	0	0.973	1.024	0.825	0.756	0.762	0.664	1.026	1.084	1.168	0.996	1.166	1.376	0.00705793	0.940667	0.727333	1.09267	1.17933	0.77321	1.16159	1.25372	1.50229	1.62145	1.07932	1	"Carbamoyl-phosphate synthase large chain, chloroplastic OS=Oryza sativa subsp. japonica GN=CARB PE=2 SV=1"	54.973	6.6373	24.3	11	14	3	0.77321	0.0499463	1.16159	0.11283	1.25372	0.149813	1.00461	0.897808	1.05137	0.0834438	1.01877	0.617322	1.07619	0.353066	1.39826	0.00259644	0.97407
A0A1D5VQZ0	0	0.96	0.935	0.951	0.637	0.59	0.712	0.735	0.758	0.888	1.02	1.002	0.966	0.000170329	0.948667	0.646333	0.793667	0.996	0.681307	0.836613	1.04989	1.22795	1.541	1.25493	1	"Glucan endo-1,3-beta-glucosidase GV OS=Hordeum vulgare PE=2 SV=2"	34.427	66.027	42.7	13	18	4	0.681307	0.0109984	0.836613	0.0796112	1.04989	0.0786313	1.08937	0.132616	1.15515	0.0290503	1.3113	0.00635576	1.05762	0.256652	1.69108	0.000770324	1.46031
A0A1D5VRQ9	0	1.331	1.282	1.3	0.676	0.736	0.745	1.051	1.044	1.019	1.059	0.995	1.047	7.53846e-08	1.30433	0.719	1.038	1.03367	0.551239	0.795809	0.792487	1.44367	1.43764	0.995825	1	Myosin-17 OS=Arabidopsis thaliana GN=XI-K PE=1 SV=2	76.075	5.2302	2.1	1	1	1	0.551239	6.94466e-05	0.795809	0.000234859	0.792487	0.000594059	1.07952	0.238605	1.26644	0.0219075	1.07358	0.287721	0.687708	0.000441385	1.34678	0.0143846	1.09441
A0A1D5VSN2	0	1.509	1.605	1.435	1.315	1.203	1.271	0.915	0.933	0.958	0.673	0.698	0.797	1.24679e-06	1.51633	1.263	0.935333	0.722667	0.83293	0.616839	0.476588	0.740565	0.572183	0.77263	1	Suppressor of mec-8 and unc-52 protein homolog 1 OS=Arabidopsis thaliana GN=SMU1 PE=1 SV=1	55.322	12.626	9.8	5	5	5	0.83293	0.0172193	0.616839	0.00481568	0.476588	0.000312843	0.971457	0.304632	0.786591	0.0125321	0.69698	0.00047387	0.662343	0.00515087	0.772499	0.00386213	0.844619
A0A1D5VSU1	0	0.809	0.677	0.698	0.498	0.4	0.471	1.037	0.957	1.03	1.111	1.174	1.158	8.73147e-07	0.728	0.456333	1.008	1.14767	0.626832	1.38462	1.57647	2.20891	2.51497	1.13856	1	Peroxidase	41.274	11.17	36	12	25	2	0.626832	0.00754996	1.38462	0.00744155	1.57647	0.00338313	0.912818	0.17086	0.983602	0.722969	0.949166	0.30717	1.67537	0.00133852	2.43974	0.000596196	1.19015
A0A1D5VXB2	0	1.306	1.449	1.304	0.981	0.982	1.025	0.861	0.891	0.825	0.881	0.845	0.848	3.85869e-06	1.353	0.996	0.859	0.858	0.736142	0.634885	0.634146	0.86245	0.861446	0.998836	1	(DL)-glycerol-3-phosphatase 1 OS=Arabidopsis thaliana GN=GPP1 PE=1 SV=1	31.107	2.1718	6	2	3	2	0.736142	0.0120177	0.634885	0.00417485	0.634146	0.00673093	1.03791	0.225904	0.978334	0.381593	0.953622	0.251206	0.727765	0.0114389	1.0261	0.375091	1.12146
A0A1D5VXQ9	0	1.292	1.298	1.235	0.941	0.888	0.922	0.825	0.872	0.845	0.91	1.019	0.856	1.96869e-05	1.275	0.917	0.847333	0.928333	0.719216	0.664575	0.728105	0.924028	1.01236	1.09559	1	Hydroxyphenylpyruvate reductase OS=Plectranthus scutellarioides GN=HPPR PE=1 SV=2	51.888	2.6806	19.1	9	13	3	0.719216	0.0002148	0.664575	0.000146919	0.728105	0.00968549	1.04202	0.298248	1.01926	0.457354	1.10819	0.114496	0.746667	0.000337943	1.08179	0.0856126	1.14516
A0A1D5VZI4	0	0.159	0.186	0.351	1.206	1.28	1.2	1.097	1.006	1.006	0.904	0.989	0.978	4.09604e-07	0.232	1.22867	1.03633	0.957	5.29598	4.46695	4.125	0.843462	0.778893	0.923448	1	Unknown	41.046	53.181	11.2	5	8	4	5.29598	0.00104417	4.46695	0.00134063	4.125	0.00229755	1.06962	0.110574	0.899662	0.0421608	0.782131	0.00825765	5.0977	0.00131109	1.02957	0.421788	1.0267
A0A1D5VZI9	0	1.178	1.09	1.143	1.137	1.034	1.03	0.788	0.831	0.75	0.624	0.89	0.683	0.000650012	1.137	1.067	0.789667	0.732333	0.938434	0.694518	0.644093	0.740081	0.686348	0.927396	1	Eukaryotic translation initiation factor 3 subunit A OS=Zea mays GN=TIF3A1 PE=2 SV=1	103.67	55.85	20.2	18	24	4	0.938434	0.188317	0.694518	0.000580308	0.644093	0.0283839	0.924539	0.236587	0.766129	0.0230749	0.784274	0.019164	1.01788	0.738853	1.00281	0.956198	1.12284
A0A1D5W7I4	0	1.399	1.316	1.437	1.146	1.165	1.223	0.96	0.89	0.879	0.836	0.823	0.749	1.9283e-06	1.384	1.178	0.909667	0.802667	0.851156	0.657274	0.579961	0.772213	0.681381	0.882374	1	Ribosomal protein	24.633	63.585	25.9	5	13	3	0.851156	0.0122912	0.657274	0.000703211	0.579961	0.000308328	0.978048	0.501974	0.878419	0.10963	0.816954	0.000808803	0.71315	0.00422162	0.819468	0.00362635	0.953096
A0A1D5W7M9	0	1.52	1.356	1.399	1.104	1.182	1.121	0.933	0.945	0.954	0.89	0.89	0.933	4.31923e-06	1.425	1.13567	0.944	0.904333	0.796959	0.662456	0.63462	0.83123	0.796302	0.95798	1	Ras-related protein RIC1 OS=Oryza sativa subsp. japonica GN=RIC1 PE=2 SV=2	22.503	32.448	38.9	8	24	5	0.796959	0.0144318	0.662456	0.00942239	0.63462	0.00547349	1.00111	0.964071	0.98405	0.593292	0.989243	0.688404	0.630643	0.00417222	0.792193	0.00436117	0.936794
A0A1D5W7V0	0	1.433	1.396	1.474	1.227	1.028	1.21	0.946	1.083	0.929	0.849	0.796	0.956	0.000166545	1.43433	1.155	0.986	0.867	0.805252	0.687427	0.604462	0.85368	0.750649	0.87931	1	Peptide-N4-(N-acetyl-beta-glucosaminyl)asparagine amidase A OS=Prunus dulcis PE=1 SV=2	63.687	3.1984	3.7	2	2	2	0.805252	0.0364132	0.687427	0.00454321	0.604462	0.00202263	0.914324	0.271623	0.833668	0.10049	0.810241	0.0600923	0.694399	0.00893119	0.788456	0.0504333	0.842123
A0A1D5W9V9	0	1.409	1.349	1.295	1.07	1.064	1.065	0.923	0.898	0.899	0.834	0.921	0.892	9.93035e-07	1.351	1.06633	0.906667	0.882333	0.789292	0.671108	0.653096	0.850266	0.827446	0.973162	1	UDP-arabinopyranose mutase 1 OS=Oryza sativa subsp. japonica GN=UAM1 PE=1 SV=1	30.634	69.013	44.3	13	28	5	0.789292	0.0129032	0.671108	0.00363222	0.653096	0.00049037	0.89351	0.0185895	0.879017	0.0104977	0.733774	0.00499312	0.783124	0.00352979	0.886527	0.00192914	1.02574
A0A1D5W9X6	0	0.742	0.662	0.668	1.133	1.148	1.176	1.01	1.004	0.993	1.017	0.989	0.993	1.62977e-07	0.690667	1.15233	1.00233	0.999667	1.66844	1.45125	1.44739	0.869829	0.867515	0.99734	1	Protein SGT1 homolog OS=Oryza sativa subsp. japonica GN=SGT1 PE=1 SV=1	39.534	35.419	28.6	9	20	9	1.66844	0.000618891	1.45125	0.00533446	1.44739	0.00348256	0.95346	0.266302	0.883046	0.0492562	0.905107	0.0714945	1.59701	0.000867623	0.912641	0.00917685	0.971733
A0A1D5WBJ8	0	1.303	1.59	1.481	1.238	1.133	1.211	0.962	0.971	0.873	0.805	0.903	0.713	0.000138716	1.458	1.194	0.935333	0.807	0.81893	0.641518	0.553498	0.783361	0.675879	0.862794	1	Unknown	48.168	1.6133	1.8	1	3	1	0.81893	0.0729454	0.641518	0.0154221	0.553498	0.00472606	1.0543	0.312476	0.77903	0.0409111	0.772199	0.00431147	0.66941	0.0203342	0.861809	0.0269769	0.812901
A0A1D5WBU3	0	0.506	0.618	0.409	0.49	0.481	0.359	1.123	1.125	1.163	1.356	1.548	1.643	2.24988e-06	0.511	0.443333	1.137	1.51567	0.86758	2.22505	2.96608	2.56466	3.4188	1.33304	1	Alpha-dioxygenase 1 OS=Arabidopsis thaliana GN=DOX1 PE=1 SV=1	63.208	10.199	19	10	13	3	0.86758	0.41612	2.22505	0.0070682	2.96608	0.0010224	1.12046	0.0781735	1.44546	0.00108596	1.46015	0.000964296	1.77626	0.00897215	2.29398	0.00065268	1.15391
A0A1D5WEY7	0	0.641	0.556	0.759	1.103	1.162	1.007	0.932	1.071	1.086	0.983	1.003	0.962	0.000523155	0.652	1.09067	1.02967	0.982667	1.6728	1.57924	1.50716	0.944071	0.900978	0.954354	1	"Heat shock 70 kDa protein, mitochondrial OS=Phaseolus vulgaris PE=2 SV=1"	69.991	2.5421	29.4	20	41	1	1.6728	0.0050128	1.57924	0.00854723	1.50716	0.0263864	1.01592	0.576438	1.01072	0.840822	1.10559	0.0399855	1.57362	0.0169447	0.955685	0.405449	1.00712
A0A1D5WGJ4	0	0.872	0.852	0.617	0.792	0.736	0.856	1.14	1.071	1.125	1.189	1.252	1.262	0.000254002	0.780333	0.794667	1.112	1.23433	1.01837	1.42503	1.5818	1.39933	1.55327	1.11001	1	Amidophosphoribosyltransferase	54.387	1.1548	3.8	1	1	1	1.01837	0.883237	1.42503	0.0483457	1.5818	0.024185	0.883229	0.21411	1.13927	0.116199	1.10089	0.295488	1.29133	0.0927885	1.11997	0.234735	1.03237
A0A1D5WGS3	0	0.704	0.807	0.778	1.289	1.098	1.074	1.009	1.107	1.119	1.099	1.098	1.056	0.000716147	0.763	1.15367	1.07833	1.08433	1.51201	1.41328	1.42114	0.934701	0.939902	1.00556	1	Unknown	40.799	11.78	9.7	3	4	3	1.51201	0.0163501	1.41328	0.00259661	1.42114	0.0031778	1.0596	0.306948	0.96275	0.359652	0.911277	0.0459253	1.29008	0.00597297	0.904074	0.252766	0.878825
A0A1D5WH05	0	0.665	0.684	0.663	1.026	1.103	0.929	1.056	0.946	0.962	1.073	0.881	1.042	0.00116215	0.670667	1.01933	0.988	0.998667	1.51988	1.47316	1.48907	0.969261	0.979725	1.0108	1	Unknown	34.005	1.0605	2.6	1	1	1	1.51988	0.0187622	1.47316	0.00942064	1.48907	0.0300495	0.998686	0.984987	1.02529	0.682846	1.25714	0.0469863	1.51342	0.019028	0.994441	0.936475	1.05331
A0A1D5WHC2	0	1.125	1.093	1.098	0.618	0.647	0.696	0.733	0.769	0.703	0.802	0.871	0.755	3.68675e-06	1.10533	0.653667	0.735	0.809333	0.591375	0.664958	0.732207	1.12443	1.23814	1.10113	1	"Glucan endo-1,3-beta-glucosidase GV OS=Hordeum vulgare PE=2 SV=2"	34.389	16.534	39.2	12	15	3	0.591375	0.000619642	0.664958	0.00041802	0.732207	0.00835339	0.935901	0.0403136	0.944335	0.135269	1.06944	0.135254	1.07268	0.0284041	1.6976	0.00131867	1.52336
A0A1D5WHU0	0	1.376	1.381	1.468	1.169	1.031	1.151	0.856	0.842	0.704	0.805	0.733	0.603	2.04858e-05	1.40833	1.117	0.800667	0.713667	0.793136	0.568521	0.506746	0.716801	0.638914	0.891341	1	Unknown	41.509	6.599	16.8	4	5	4	0.793136	0.00732288	0.568521	0.00109722	0.506746	0.00196533	0.883835	0.0474163	0.680765	0.00128001	0.830243	0.00108977	0.817041	0.00417894	0.910474	0.152632	0.978351
A0A1D5WHV4	0	1.128	1.096	1.157	0.847	0.847	0.846	0.684	0.815	0.687	0.684	0.804	0.71	3.68174e-05	1.127	0.846667	0.728667	0.732667	0.751257	0.646554	0.650104	0.86063	0.865354	1.00549	1	"Glucan endo-1,3-beta-glucosidase GIII OS=Hordeum vulgare PE=1 SV=1"	34.75	9.5253	9.9	3	4	2	0.751257	0.00391518	0.646554	0.00533816	0.650104	0.00269741	0.972147	0.540796	1.04995	0.0928715	1.08992	0.129742	0.97693	0.364466	1.26417	0.0307997	1.58646
A0A1D5WIV5	0	0.223	0.284	0.211	1.319	1.203	1.242	1.056	1.031	1.139	1.085	1.063	1.129	2.26457e-08	0.239333	1.25467	1.07533	1.09233	5.24234	4.49304	4.56407	0.857067	0.870616	1.01581	1	"Cytochrome c oxidase subunit 5b-2, mitochondrial OS=Arabidopsis thaliana GN=COX5B-2 PE=2 SV=1"	17.954	30.687	43.7	6	10	6	5.24234	4.90344e-05	4.49304	7.27717e-05	4.56407	1.08581e-05	1.00396	0.668714	0.790218	0.00056827	0.812553	0.00184987	4.92618	0.00019918	0.943411	0.167833	0.866398
A0A1D5WJC2	0	1.333	1.344	1.301	1.051	1.04	0.99	0.821	0.842	0.821	0.739	0.623	0.795	1.62091e-06	1.326	1.027	0.828	0.719	0.77451	0.624434	0.542232	0.806232	0.700097	0.868357	1	Basic 7S globulin 2 OS=Glycine max PE=1 SV=1	44.427	7.6912	9.9	4	5	4	0.77451	0.000393235	0.624434	4.51456e-05	0.542232	0.00464002	1.05598	0.108112	0.930483	0.00601268	0.730544	0.00167527	0.817245	0.000299489	1.11425	0.0184662	1.21779
A0A1D5WK32	0	1.556	1.567	1.704	1.309	1.509	1.233	1.321	1.293	1.174	1.068	0.689	0.88	0.000992221	1.609	1.35033	1.26267	0.879	0.839238	0.784752	0.546302	0.935078	0.65095	0.696146	1	Basic 7S globulin 2 OS=Glycine max PE=1 SV=1	43.683	2.2084	6.2	2	2	1	0.839238	0.0674903	0.784752	0.00620801	0.546302	0.0114628	0.928099	0.356565	0.987208	0.909613	0.895457	0.217578	0.46965	0.00020487	0.519378	0.0122594	0.590813
A0A1D5WLL7	0	1.312	1.335	1.418	1.009	1.071	1.136	0.988	0.88	1.008	0.927	0.973	0.788	0.000257446	1.355	1.072	0.958667	0.896	0.791144	0.707503	0.661255	0.894279	0.835821	0.934631	1	Unknown	29.576	4.7236	16.2	4	5	4	0.791144	0.00462477	0.707503	0.00177411	0.661255	0.00451941	0.923483	0.260691	0.877968	0.0907283	0.866095	0.0730656	0.745879	0.00446165	0.870647	0.0600831	0.925591
A0A1D5WPC4	0	1.359	1.369	1.477	1.045	1.085	1.074	1.002	0.891	0.902	1.063	0.813	0.814	0.000331983	1.40167	1.068	0.931667	0.896667	0.76195	0.664685	0.639715	0.872347	0.839576	0.962433	1	UBP1-associated protein 2C OS=Arabidopsis thaliana GN=UBA2C PE=2 SV=1	44.027	14.933	13.6	5	9	5	0.76195	0.00780737	0.664685	0.000829784	0.639715	0.0140629	1.00278	0.946338	0.953707	0.300104	0.934215	0.179692	0.683234	0.000965885	0.899189	0.0114712	0.980322
A0A1D5WPN9	0	0.89	0.836	0.839	1.304	1.117	1.131	0.904	0.92	0.868	0.88	0.667	0.813	0.00117744	0.855	1.184	0.897333	0.786667	1.3848	1.04951	0.920078	0.757883	0.664414	0.876672	1	Unknown	20.01	16.464	19.7	4	5	4	1.3848	0.024419	1.04951	0.144757	0.920078	0.392247	1.00918	0.839759	0.809059	0.0271722	0.791889	0.0232792	1.31696	0.0145208	0.959741	0.514816	1.01523
A0A1D5WQ92	0	0.26	0.363	0.474	1.677	1.639	1.575	1.18	1.209	1.294	1.04	0.807	0.965	8.5517e-07	0.365667	1.63033	1.22767	0.937333	4.45852	3.35734	2.56335	0.753016	0.574934	0.763508	1	Unknown	75.791	-2	5.4	3	4	1	4.45852	0.000443283	3.35734	0.00097672	2.56335	0.00359354	1.07773	0.349965	0.756042	0.0260985	0.843893	0.00217478	2.79125	0.00712236	0.674709	0.00661801	0.628564
A0A1D5WT17	0	1.778	1.53	1.823	1.227	0.997	1.283	0.837	0.82	0.845	0.767	0.861	0.758	3.06363e-05	1.71033	1.169	0.834	0.795333	0.683492	0.487624	0.465017	0.71343	0.680354	0.953637	1	GDSL esterase/lipase At5g45920 OS=Arabidopsis thaliana GN=At5g45920 PE=2 SV=1	26.318	9.2312	12.1	4	4	2	0.683492	0.0128364	0.487624	0.010258	0.465017	0.0050026	0.952074	0.515137	0.846924	0.289995	0.895565	0.251318	0.544923	0.00370672	0.759053	0.0821358	0.946443
A0A1D5WT54	0	1.314	1.413	1.471	1.065	1.133	1.059	1.019	0.998	0.912	0.815	0.904	0.889	2.06086e-05	1.39933	1.08567	0.976333	0.869333	0.775846	0.697713	0.621248	0.899294	0.800737	0.890406	1	Protein pleiotropic regulatory locus 1 OS=Arabidopsis thaliana GN=PRL1 PE=1 SV=1	52.527	3.6103	8.4	4	4	4	0.775846	0.00894158	0.697713	0.00248051	0.621248	0.00149051	0.998936	0.979228	0.937234	0.214234	0.957092	0.352731	0.671748	0.00182795	0.864906	0.017154	0.902356
A0A1D5WTC9	0	0.381	0.281	0.307	1.258	1.335	1.376	1.059	1.195	1.127	1.042	0.913	0.98	2.29428e-07	0.323	1.323	1.127	0.978333	4.09598	3.48916	3.0289	0.851852	0.739481	0.868086	1	RuvB-like helicase	49.733	25.783	10.5	4	7	4	4.09598	3.047e-05	3.48916	0.000131089	3.0289	0.000215993	1.04303	0.226754	0.838491	0.0057912	0.782788	0.000730017	3.50155	0.000128782	0.89166	0.0344129	0.841467
A0A1D5WUK2	0	0.768	0.749	0.892	0.616	0.538	0.678	1.167	1.147	1.113	1.208	0.939	1.105	0.000215833	0.803	0.610667	1.14233	1.084	0.760482	1.42258	1.34994	1.87063	1.77511	0.948935	1	Unknown	31.159	2.1463	4.1	1	1	1	0.760482	0.0339164	1.42258	0.010242	1.34994	0.0487481	1.02064	0.792641	0.945278	0.390362	1.18793	0.044073	1.32752	0.0206277	1.78166	0.0035304	0.882113
A0A1D5WVZ5	0	1.424	1.585	1.662	1.045	1.054	1.108	0.919	0.88	0.919	0.897	0.883	0.874	4.16622e-06	1.557	1.069	0.906	0.884667	0.686577	0.581888	0.568187	0.847521	0.827565	0.976453	1	GTP-binding protein SAR1A OS=Arabidopsis thaliana GN=SAR1A PE=2 SV=1	22.128	31.879	28.5	6	7	2	0.686577	0.014624	0.581888	0.0095191	0.568187	0.0101809	0.918324	0.21268	0.938565	0.443267	0.949929	0.398075	0.602869	0.00350613	0.806361	0.00471943	0.972406
A0A1D5WW06	0	0.886	0.931	0.86	0.689	0.732	0.711	1.197	1.181	1.048	1.298	1.384	1.101	0.000207022	0.892333	0.710667	1.142	1.261	0.796414	1.27979	1.41315	1.60694	1.77439	1.1042	1	Pyruvate kinase	53.6	102.26	28.9	12	32	1	0.796414	0.00359954	1.27979	0.020603	1.41315	0.0411676	0.883681	0.45854	1.22743	0.214278	1.13924	0.404202	1.07583	0.637976	1.19371	0.00169334	1.03182
A0A1D5WW19	0	0.448	0.526	0.435	0.731	0.727	0.663	0.899	0.864	0.792	0.83	0.747	0.89	0.000104186	0.469667	0.707	0.851667	0.822333	1.50532	1.81334	1.75089	1.20462	1.16313	0.965558	1	Fructose-bisphosphate aldolase	41.655	147.93	38.2	13	26	1	1.50532	0.0033655	1.81334	0.000883759	1.75089	0.00338873	0.909637	0.0454562	0.909387	0.083809	1.08761	0.0337803	2.83534	0.00104378	1.71334	0.000162923	1.42192
A0A1D5WWG8	0	1.089	1.144	1.063	1.266	1.432	1.538	1.073	1.098	1.103	0.93	0.912	0.933	0.000245296	1.09867	1.412	1.09133	0.925	1.28519	0.993325	0.84193	0.772899	0.655099	0.847587	1	60S ribosomal protein L26-2 OS=Arabidopsis thaliana GN=RPL26B PE=2 SV=1	16.611	9.6486	22.3	4	8	4	1.28519	0.0483531	0.993325	0.796001	0.84193	0.0134244	0.898211	0.0553217	0.696585	0.00203385	0.677398	0.00218103	0.932949	0.132795	0.65203	0.0216459	0.654246
A0A1D5WYC0	0	1.458	1.396	1.373	1.184	1.066	1.167	0.826	0.965	0.847	0.803	0.854	0.79	4.62588e-06	1.409	1.139	0.879333	0.815667	0.808375	0.624083	0.578898	0.772022	0.716125	0.927597	1	"Phosphoglucomutase, cytoplasmic OS=Bromus inermis GN=PGM1 PE=2 SV=1"	70.281	6.3712	34.7	20	48	1	0.808375	0.00552714	0.624083	0.00129764	0.578898	7.9123e-05	0.960725	0.250433	0.886203	0.0467786	0.88721	0.00848603	0.704755	0.00255593	0.837577	0.0184983	1.00076
A0A1D5WZN1	0	0.484	0.525	0.423	1.026	1.034	1.128	1.073	1.048	1.056	1.092	1.021	0.991	6.64005e-07	0.477333	1.06267	1.059	1.03467	2.22626	2.21858	2.1676	0.99655	0.973651	0.977022	1	Protein TPLATE OS=Arabidopsis thaliana GN=TPLATE PE=1 SV=1	127	25.402	6.9	8	8	8	2.22626	0.000198867	2.21858	0.00157201	2.1676	0.000188782	1.00267	0.883102	0.90077	0.0376667	0.910545	0.00906201	2.35754	0.000300469	1.06179	0.173701	0.957192
A0A1D5WZW5	0	0.638	0.649	0.657	1.189	1.244	1.338	1.049	1.045	1.074	0.92	1.044	0.998	2.97796e-06	0.648	1.257	1.056	0.987333	1.93981	1.62963	1.52366	0.840095	0.785468	0.934975	1	Alanine--tRNA ligase	105.38	19.243	29.8	24	47	2	1.93981	0.0045321	1.62963	1.7283e-05	1.52366	0.00988429	0.975876	0.306505	0.937541	0.156043	1.04825	0.586079	1.55658	0.000145157	0.783081	0.0149495	0.895518
A0A1D5WZX1	0	0.554	0.454	0.484	1.034	1	0.935	0.987	1.039	0.869	0.875	0.982	0.875	4.12514e-05	0.497333	0.989667	0.965	0.910667	1.98995	1.94035	1.8311	0.975076	0.920175	0.943696	1	Protein MEI2-like 2 OS=Oryza sativa subsp. japonica GN=ML2 PE=2 SV=1	76.735	13.525	4.3	3	4	3	1.98995	0.000289389	1.94035	0.00305536	1.8311	0.00101764	0.8894	0.216029	0.722652	0.0471167	0.697967	0.0217812	2.76944	0.00528007	1.23779	0.00462821	1.03143
A0A1D5X023	0	1.574	1.373	1.417	0.984	0.923	0.909	0.604	0.675	0.827	0.498	0.644	0.809	7.91534e-05	1.45467	0.938667	0.702	0.650333	0.64528	0.482585	0.447067	0.747869	0.692827	0.926401	1	Unknown	59.873	13.653	6.8	3	7	3	0.64528	0.00728622	0.482585	0.00113166	0.447067	0.00288054	1.12	0.123169	0.762687	0.0261808	0.800299	0.0221916	0.767644	0.0135489	1.33239	0.013108	1.2132
A0A1D5X2E0	0	1.617	1.29	1.488	0.799	0.932	0.874	0.895	0.983	0.89	0.876	0.992	0.9	0.000205082	1.465	0.868333	0.922667	0.922667	0.592719	0.629807	0.629807	1.06257	1.06257	1	1	Protein transport protein Sec61 subunit beta OS=Arabidopsis thaliana GN=At2g45070 PE=1 SV=1	11.031	134.11	59.5	5	10	4	0.592719	0.0143084	0.629807	0.0212865	0.629807	0.0192762	0.967173	0.619079	1.01165	0.793977	1.09283	0.158142	0.644596	0.0230584	1.05182	0.505481	1.0354
A0A1D5X4Z8	0	1.424	1.203	1.426	1.023	0.919	1.003	0.88	0.927	0.736	0.89	1.159	0.893	0.00371472	1.351	0.981667	0.847667	0.980667	0.726622	0.627436	0.725882	0.863497	0.998981	1.1569	1	Unknown	15.031	10.325	7.9	1	1	1	0.726622	0.0241067	0.627436	0.00685637	0.725882	0.0346278	0.989662	0.798311	0.951413	0.145638	1.01585	0.666312	0.716013	0.028823	0.975212	0.611494	1.08573
A0A1D5X6M8	0	1.062	1.17	1.205	1.391	1.367	1.316	0.937	0.965	0.955	0.895	0.705	0.822	3.10944e-05	1.14567	1.358	0.952333	0.807333	1.18534	0.831248	0.704684	0.701276	0.594502	0.847742	1	Unknown	13.464	8.279	20.5	3	5	3	1.18534	0.0221112	0.831248	0.0419395	0.704684	0.009822	1.00104	0.975144	0.887961	0.038116	0.920668	0.107546	0.836194	0.0282408	0.706186	0.000791614	0.893245
A0A1D5X9L0	0	1.625	1.813	1.437	1.24	1.296	1.134	0.936	0.935	0.952	0.73	0.758	0.842	5.25063e-05	1.625	1.22333	0.941	0.776667	0.752821	0.579077	0.477949	0.76921	0.634877	0.825363	1	Aquaporin TIP1-1 OS=Zea mays GN=TIP1-1 PE=2 SV=1	22.402	12.031	12	3	12	3	0.752821	0.0490137	0.579077	0.024024	0.477949	0.0105251	0.88085	0.0187396	0.779954	0.0312537	0.738799	0.00271519	0.618051	0.0252293	0.723161	0.0152401	0.832448
A0A1D5XB58	0	1.548	1.48	1.55	1.043	0.964	1.032	0.801	0.792	0.689	0.528	0.563	0.382	2.89288e-07	1.526	1.013	0.760667	0.491	0.663827	0.498471	0.321756	0.750905	0.484699	0.645486	1	Protein IN2-1 OS=Zea mays GN=IN2-1 PE=2 SV=1	27.083	6.1313	15.6	4	8	2	0.663827	0.000113044	0.498471	0.000171975	0.321756	0.000818148	0.951156	0.385344	0.800289	0.0515592	0.809538	0.0640319	0.755789	0.00515807	1.08292	0.137159	1.21341
A0A1D5XDM2	0	0.717	0.846	0.805	1.02	1.108	1.068	1.219	1.099	1.053	1.166	1.177	1.215	0.000185103	0.789333	1.06533	1.12367	1.186	1.34966	1.42356	1.50253	1.05476	1.11327	1.05547	1	Unknown	79.806	3.2591	2.8	2	2	2	1.34966	0.00584652	1.42356	0.00701003	1.50253	0.00414416	0.945592	0.26036	1.04373	0.499793	1.00034	0.995457	1.22635	0.0247535	0.859199	0.0256624	0.89914
A0A1D5XDR7	0	1.188	1.254	1.267	1.338	1.34	1.307	0.976	0.971	1.003	0.781	0.855	0.808	1.31368e-07	1.23633	1.32833	0.983333	0.814667	1.07441	0.795363	0.658938	0.740276	0.6133	0.828475	1	"Chaperonin CPN60-1, mitochondrial OS=Zea mays GN=CPN60I PE=1 SV=2"	81.76	1.1226	1.1	1	3	1	1.07441	0.0472154	0.795363	0.00399428	0.658938	0.000226406	0.963847	0.419415	0.809619	0.0235497	0.802653	0.0188726	0.812888	0.00624578	0.729235	0.000846256	0.827458
A0A1D5XFB6	0	1.421	1.591	1.447	1.072	1.169	1.152	0.845	0.796	0.788	0.785	0.757	0.879	2.92035e-06	1.48633	1.131	0.809667	0.807	0.760933	0.544741	0.542947	0.715886	0.713528	0.996706	1	MFP1 attachment factor 1 OS=Solanum lycopersicum GN=MAF1 PE=1 SV=1	13.808	13.592	20.8	2	2	2	0.760933	0.00859382	0.544741	0.00301845	0.542947	0.000809197	0.931058	0.0903024	0.793173	0.00426555	1.02912	0.678472	0.670105	0.00557915	0.819923	0.00682466	0.97571
A0A1D5XFN6	0	0.537	0.676	0.639	0.422	0.536	0.593	1.127	1	1.057	1.365	1.385	1.311	1.09982e-06	0.617333	0.517	1.06133	1.35367	0.837473	1.71922	2.19276	2.05287	2.61831	1.27544	1	"Anthranilate phosphoribosyltransferase, chloroplastic OS=Arabidopsis thaliana GN=PAT1 PE=2 SV=1"	40.157	38.185	23	7	10	1	0.837473	0.201283	1.71922	0.00140638	2.19276	0.000520345	1.02816	0.539673	1.22758	0.029799	1.1732	0.0998997	1.66793	0.00182748	2.04771	0.00296173	1.19095
A0A1D5XGY7	0	0.695	0.608	0.556	0.53	0.588	0.467	0.997	0.947	0.95	1.012	1.071	1.084	3.70773e-06	0.619667	0.528333	0.964667	1.05567	0.852609	1.55675	1.7036	1.82587	1.99811	1.09433	1	Uclacyanin 1 OS=Arabidopsis thaliana GN=UCC1 PE=1 SV=1	21.101	36.007	19	3	4	2	0.852609	0.164691	1.55675	0.00674134	1.7036	0.00221371	1.18791	0.0160303	1.37684	0.00684645	1.44585	0.00112579	1.5745	0.0087335	2.19369	0.000189428	1.39254
A0A1D5XI63	0	1.393	1.236	1.583	1.09	1.078	1.131	0.983	1.111	0.888	0.873	0.867	0.857	0.00133111	1.404	1.09967	0.994	0.865667	0.783238	0.707977	0.616572	0.90391	0.787208	0.870892	1	Ricin B-like lectin R40C1 OS=Oryza sativa subsp. japonica GN=R40C1 PE=1 SV=1	38.658	83.898	51.9	18	38	1	0.783238	0.0901145	0.707977	0.0338317	0.616572	0.0327784	1.01029	0.640334	1.09074	0.186984	1.04041	0.630594	0.622745	0.0313655	0.803274	0.00242605	0.959423
A0A1D5XIN1	0	1.403	1.479	1.332	1.105	1.004	1.031	0.952	0.929	0.961	0.847	0.871	0.906	4.08576e-06	1.40467	1.04667	0.947333	0.874667	0.745135	0.674419	0.622686	0.905096	0.835669	0.923293	1	Unknown	12.096	12.924	26.4	3	8	3	0.745135	0.00338469	0.674419	0.00636324	0.622686	0.00247857	1.06646	0.137095	0.911392	0.112671	0.898383	0.0645486	0.674893	0.00164711	0.965924	0.372846	0.912034
A0A1D5XKT4	0	0.398	0.425	0.413	0.234	0.234	0.287	0.53	0.568	0.623	0.411	0.405	0.469	2.22475e-05	0.412	0.251667	0.573667	0.428333	0.610841	1.39239	1.03964	2.27947	1.70199	0.746659	1	Probable low-specificity L-threonine aldolase 1 OS=Arabidopsis thaliana GN=THA1 PE=1 SV=1	38.655	1.7427	14.3	5	6	1	0.610841	0.00501117	1.39239	0.020076	1.03964	0.517118	0.934003	0.25223	0.981759	0.825552	0.948555	0.344303	3.94741	0.00282735	6.03576	1.25369e-05	2.78327
A0A1D5XLD3	0	1.351	1.489	1.4	1.4	1.246	1.316	0.936	0.968	0.926	0.795	0.876	0.825	3.5636e-06	1.41333	1.32067	0.943333	0.832	0.934434	0.667453	0.588679	0.714286	0.629985	0.881979	1	Unknown	32.044	21.959	14.1	4	6	3	0.934434	0.198683	0.667453	0.00411718	0.588679	0.000781707	0.996398	0.965312	0.914625	0.302989	0.826729	0.0159006	0.654717	0.00130761	0.698132	0.0100356	0.897173
A0A1D5XLU8	0	0.39	0.339	0.198	1.114	1.027	1.06	1.26	1.21	1.271	1.147	1.13	1.291	7.61131e-07	0.309	1.067	1.247	1.18933	3.45307	4.0356	3.84898	1.1687	1.11465	0.953756	1	Heat shock cognate 70 kDa protein OS=Petunia hybrida GN=HSP70 PE=2 SV=1	71.287	71.42	38.6	27	81	1	3.45307	0.00183002	4.0356	0.00174543	3.84898	0.000356936	0.99482	0.910229	0.953382	0.364634	0.875381	0.0474447	3.54045	0.000873735	1.01999	0.632096	0.836407
A0A1D5XPW9	0	0.59	0.67	0.773	1.156	1.041	1.071	1.046	1.067	1.078	1.066	1.103	1.092	4.15114e-05	0.677667	1.08933	1.06367	1.087	1.60748	1.5696	1.60403	0.976438	0.997858	1.02194	1	ABC transporter E family member 2 OS=Arabidopsis thaliana GN=ABCE2 PE=2 SV=1	63.668	79.351	14.1	8	12	3	1.60748	0.00478528	1.5696	0.0159723	1.60403	0.0134522	1.0016	0.893452	0.95991	0.0695021	0.945799	0.0993533	1.53369	0.0204268	0.95563	0.293645	0.93795
A0A1D5XQ60	0	1.959	1.496	1.633	1.295	1.171	1.073	0.999	0.89	0.898	0.799	0.984	0.919	0.000448672	1.696	1.17967	0.929	0.900667	0.695558	0.547759	0.531053	0.787511	0.763493	0.969501	1	Dirigent protein	35.252	5.0392	20.3	7	9	3	0.695558	0.0460422	0.547759	0.0247178	0.531053	0.0177881	0.949792	0.577297	0.872782	0.313759	0.860325	0.317398	0.520637	0.0240007	0.710935	0.0202331	0.829566
A0A1D5XQV9	0	0.482	0.587	0.455	0.759	0.727	0.765	0.95	1.159	1.004	1.222	1.008	1.074	9.36422e-05	0.508	0.750333	1.03767	1.10133	1.47703	2.04265	2.16798	1.38294	1.46779	1.06136	1	"Probable N-acetyl-gamma-glutamyl-phosphate reductase, chloroplastic OS=Oryza sativa subsp. japonica GN=Os03g0617900 PE=1 SV=1"	44.829	50.973	22.2	9	16	1	1.47703	0.0197218	2.04265	0.00368759	2.16798	0.00266904	1.14967	0.065397	1.11249	0.147838	1.16142	0.0937184	2.06496	0.000670639	1.60729	0.008582	1.12464
A0A1D5XRL4	0	1.528	1.546	1.574	0.947	0.915	0.965	0.816	0.868	0.826	0.669	0.898	0.772	1.10791e-06	1.54933	0.942333	0.836667	0.779667	0.608219	0.540017	0.503227	0.887867	0.827379	0.931873	1	Protein NRT1/ PTR FAMILY 8.3 OS=Arabidopsis thaliana GN=NPF8.3 PE=1 SV=1	53.924	15.115	6.7	3	4	3	0.608219	7.28314e-06	0.540017	5.76059e-06	0.503227	0.0057091	0.86148	0.0617468	0.806955	0.0311519	0.723254	0.00743092	0.729991	0.00799453	1.03396	0.253824	1.09084
A0A1D5XSR5	0	1.512	1.54	1.624	1.147	1.19	1.228	0.929	0.961	0.937	0.831	0.838	0.796	5.21947e-08	1.55867	1.18833	0.942333	0.821667	0.762404	0.604577	0.52716	0.792987	0.691445	0.871949	1	"Phosphoglucomutase, cytoplasmic OS=Bromus inermis GN=PGM1 PE=2 SV=1"	69.988	179.89	37.8	21	50	2	0.762404	0.00139143	0.604577	0.00158668	0.52716	0.000630426	1.02261	0.613446	1.03509	0.707817	1.02612	0.611086	0.548546	0.000114514	0.735764	0.00390877	0.939158
A0A1D5XU53	0	1.419	1.375	1.269	1.2	1.144	1.079	0.824	0.853	0.939	0.728	0.661	0.842	3.15228e-05	1.35433	1.141	0.872	0.743667	0.842481	0.643859	0.549102	0.764242	0.651767	0.852829	1	"Multiple organellar RNA editing factor 1, mitochondrial OS=Arabidopsis thaliana GN=MORF1 PE=1 SV=1"	44.504	18.256	20.1	7	8	4	0.842481	0.0216608	0.643859	0.00132905	0.549102	0.00102833	0.921125	0.0117102	0.716906	2.9772e-05	0.87863	0.0568155	0.80507	0.0229466	0.880222	0.0437978	0.896407
A0A1D5XUJ3	0	1.641	1.758	1.671	1.211	1.194	1.108	0.661	0.591	0.549	0.606	0.58	0.465	4.79736e-08	1.69	1.171	0.600333	0.550333	0.692899	0.355227	0.325641	0.512667	0.469969	0.916713	1	40S ribosomal protein S21 OS=Oryza sativa subsp. japonica GN=RPS21 PE=3 SV=1	6.7856	17.61	18	1	1	1	0.692899	0.000415057	0.355227	2.31283e-05	0.325641	4.67329e-05	1.01992	0.633477	0.820373	0.018985	0.900707	0.0960728	0.613807	0.000217578	0.903501	0.0676296	1.41755
A0A1D5XV37	0	0.43	0.38	0.686	1.053	1.158	1.018	1.132	1.132	1.002	1.127	1.322	0.963	0.00104709	0.498667	1.07633	1.08867	1.13733	2.15842	2.18316	2.28075	1.01146	1.05667	1.0447	1	Flowering locus K homology domain OS=Arabidopsis thaliana GN=FLK PE=1 SV=1	55.181	25.736	9.6	4	5	3	2.15842	0.0142129	2.18316	0.0130969	2.28075	0.0106595	0.915427	0.391905	0.822397	0.123108	0.929717	0.388205	2.29211	0.0181168	0.972128	0.781715	0.863442
A0A1D5XWM0	0	0.248	0.185	0.285	1.194	1.269	1.147	1.071	1.107	1.038	1.119	0.965	0.884	9.69039e-07	0.239333	1.20333	1.072	0.989333	5.02786	4.47911	4.1337	0.890859	0.822161	0.922886	1	Acyl carrier protein	14.434	13.537	17.3	2	6	2	5.02786	4.07518e-05	4.47911	5.19517e-05	4.1337	0.00329354	1.01394	0.561013	0.950178	0.162524	0.949881	0.193783	4.69638	8.0946e-05	0.947091	0.209685	0.996269
A0A1D5XY49	0	0.573	0.426	0.478	1.174	1.111	1.183	1.125	1.333	1.083	1.096	0.769	1.022	0.000300314	0.492333	1.156	1.18033	0.962333	2.348	2.39743	1.95464	1.02105	0.832468	0.815306	1	Exosome complex exonuclease RRP44 homolog A OS=Arabidopsis thaliana GN=RRP44A PE=2 SV=2	100.86	7.0182	5.3	5	6	5	2.348	0.000809985	2.39743	0.00379241	1.95464	0.0271004	1.02218	0.649629	0.924947	0.0716159	0.848982	0.0324228	2.22817	0.000735362	0.970012	0.511286	0.859644
A0A1D5XYE0	0	0.622	0.592	0.51	1.048	1.118	0.998	0.993	0.957	0.98	0.929	0.948	1.064	2.38469e-05	0.574667	1.05467	0.976667	0.980333	1.83527	1.69954	1.70592	0.926043	0.92952	1.00375	1	Aconitate hydratase	106.98	2.8608	29.6	30	66	1	1.83527	0.000579439	1.69954	0.00381097	1.70592	0.00202885	0.955987	0.141605	0.903687	0.148335	0.898828	0.0642028	2.02958	0.000273557	1.05721	0.219212	1.07918
A0A1D5XZI7	0	0.587	0.648	0.517	1.049	1.024	1.082	1.075	1.126	1.057	0.917	0.905	0.958	1.85327e-06	0.584	1.05167	1.086	0.926667	1.8008	1.85959	1.58676	1.03265	0.881141	0.853284	1	Chitin elicitor-binding protein OS=Oryza sativa subsp. japonica GN=CEBIP PE=1 SV=1	28.211	4.746	4.1	1	1	1	1.8008	0.00216959	1.85959	0.00117418	1.58676	0.00533349	1	1	1.04428	0.306949	0.804458	0.00745737	1.92066	0.0020041	1.06656	0.0805812	1.07858
A0A1D5Y0Q8	0	0.976	0.866	0.844	0.552	0.536	0.562	1.049	1.092	1.058	1.125	1.071	1.161	1.01518e-06	0.895333	0.55	1.06633	1.119	0.614296	1.19099	1.24981	1.93879	2.03455	1.04939	1	Sugar transport protein 13 OS=Arabidopsis thaliana GN=STP13 PE=1 SV=2	51.853	3.98	7.3	3	3	3	0.614296	0.0115699	1.19099	0.0419797	1.24981	0.0144494	1.20967	0.0649716	1.45022	0.00458987	1.1181	0.164121	1.02457	0.741931	2.01758	0.00976679	1.24758
A0A1D5Y119	0	0.618	0.574	0.523	1.079	1.083	1.148	1.114	1.094	1.132	1.101	1.044	1.066	1.4823e-07	0.571667	1.10333	1.11333	1.07033	1.93003	1.94752	1.8723	1.00906	0.970091	0.961377	1	26S proteasome non-ATPase regulatory subunit 4 homolog OS=Arabidopsis thaliana GN=RPN10 PE=1 SV=1	41.586	9.5952	9.1	4	8	4	1.93003	0.000148531	1.94752	0.000766458	1.8723	0.000341479	1.00825	0.870657	1.00231	0.96398	0.963048	0.415805	1.76735	0.000955439	0.923263	0.0970363	0.909581
A0A1D5Y1Z6	0	1.28	1.329	1.352	1.01	0.996	1.022	0.863	0.864	0.809	0.826	0.819	0.784	5.44273e-08	1.32033	1.00933	0.845333	0.809667	0.764453	0.640242	0.613229	0.837517	0.80218	0.957808	1	Hypersensitive-induced response protein 1 OS=Arabidopsis thaliana GN=HIR1 PE=1 SV=1	30.107	28.632	35.2	9	12	6	0.764453	0.00203026	0.640242	8.28437e-05	0.613229	0.000131593	1.13647	0.0304324	0.975462	0.500953	0.827227	0.0133591	0.751073	0.00127835	1.11658	0.00245269	1.14432
A0A1D5Y245	0	1.274	1.33	1.326	0.881	0.964	0.827	0.895	0.887	0.888	0.89	0.744	0.833	1.2139e-05	1.31	0.890667	0.89	0.822333	0.679898	0.679389	0.627735	0.999251	0.923278	0.92397	1	Unknown	34.23	21.443	23.9	8	8	8	0.679898	0.00324516	0.679389	0.00154631	0.627735	0.0028488	0.943384	0.0761546	0.966677	0.19467	0.979618	0.468385	0.786514	0.000410038	1.09132	0.175769	1.1191
A0A1D5Y2D5	0	0.721	0.707	0.771	0.553	0.605	0.55	1.067	1.103	1.096	1.34	1.382	1.366	1.60041e-09	0.733	0.569333	1.08867	1.36267	0.776717	1.48522	1.85903	1.91218	2.39344	1.25168	1	Allene oxide synthase 2 OS=Oryza sativa subsp. japonica GN=CYP74A2 PE=2 SV=2	52.909	53.685	32.2	16	26	16	0.776717	0.00351612	1.48522	0.000395435	1.85903	4.41039e-05	0.883736	0.00668553	1.27311	8.19075e-05	1.04316	0.11614	1.41201	0.000490498	1.60656	0.000159405	1.21035
A0A1D5Y2N4	0	0.539	0.628	0.58	0.922	0.885	0.873	1.034	1.073	1.098	1.114	1.11	1.111	9.30012e-08	0.582333	0.893333	1.06833	1.11167	1.53406	1.83457	1.90899	1.1959	1.2444	1.04056	1	"Argininosuccinate lyase, chloroplastic OS=Arabidopsis thaliana GN=At5g10920 PE=2 SV=1"	81.566	101.79	8.5	5	7	5	1.53406	0.0014118	1.83457	0.000193423	1.90899	0.00230911	1.05955	0.128506	1.07293	0.0683165	1.0965	0.0362069	1.79737	0.000200681	1.24142	0.00392321	1.05117
A0A1D5Y2X9	0	0.259	0.348	0.225	1.019	1.011	1.045	1.234	1.197	1.271	1.272	1.302	1.31	3.55638e-09	0.277333	1.025	1.234	1.29467	3.69591	4.44952	4.66827	1.2039	1.26309	1.04916	1	Heat shock cognate 70 kDa protein OS=Petunia hybrida GN=HSP70 PE=2 SV=1	64.624	21.267	36.7	24	66	1	3.69591	0.00127009	4.44952	0.000118817	4.66827	0.000518799	1.11245	0.146118	1.07463	0.122159	1.04083	0.31254	3.59135	0.000140929	1.08098	0.239922	0.867369
A0A1D5Y345	0	1.275	1.189	1.253	1.105	1.07	1.037	0.976	0.888	0.881	0.754	0.772	0.853	1.43458e-05	1.239	1.07067	0.915	0.793	0.864138	0.738499	0.640032	0.854608	0.74066	0.866667	1	26S protease regulatory subunit 4 homolog OS=Oryza sativa subsp. japonica GN=TBP2 PE=2 SV=2	49.728	5.4812	32.7	14	23	1	0.864138	0.00788152	0.738499	0.00141963	0.640032	0.000421152	0.955432	0.317187	0.81368	0.0793926	0.83844	0.192354	0.869249	0.0230226	0.961083	0.228609	0.957741
A0A1D5Y3F5	0	0.891	0.768	0.845	0.63	0.628	0.71	0.991	1.034	1.03	0.978	1.211	1.108	0.000266615	0.834667	0.656	1.01833	1.099	0.785942	1.22005	1.31669	1.55234	1.6753	1.07921	1	4-coumarate--CoA ligase-like 4 OS=Oryza sativa subsp. japonica GN=4CLL4 PE=2 SV=1	58.339	40.462	27.3	14	17	2	0.785942	0.0189548	1.22005	0.0244649	1.31669	0.0395905	1.03285	0.704302	1.18824	0.0060838	1.15407	0.0244691	1.21565	0.0295585	1.59756	0.024937	1.18396
A0A1D5Y3I8	0	0.759	0.731	0.685	1.102	1.167	1.126	1.082	0.976	1.041	1.076	0.856	1.137	0.00164139	0.725	1.13167	1.033	1.023	1.56092	1.42483	1.41103	0.912813	0.903976	0.990319	1	"Cysteine--tRNA ligase, chloroplastic/mitochondrial OS=Arabidopsis thaliana GN=SYCO PE=2 SV=1"	63.667	64.403	17.9	9	11	9	1.56092	0.0001601	1.42483	0.00193454	1.41103	0.0652817	1.00724	0.845929	1.02073	0.66394	0.947351	0.111401	1.39724	0.000753799	0.90162	0.0492331	1.00097
A0A1D5Y3Q3	0	0.4	0.481	0.28	1.082	1.162	1.2	1.216	1.12	1.183	1.1	0.926	1.094	6.34374e-06	0.387	1.148	1.173	1.04	2.96641	3.03101	2.68734	1.02178	0.905923	0.886616	1	Cell division cycle protein 48 homolog OS=Glycine max GN=CDC48 PE=2 SV=1	90.806	323.31	40	29	60	7	2.96641	0.00103247	3.03101	0.00145926	2.68734	0.00132636	0.972973	0.612225	0.862934	0.0793017	0.681467	0.00826893	3.12317	0.000570317	1.02439	0.638315	0.889173
A0A1D5Y5R8	0	1.88	1.631	1.627	1.43	1.377	1.434	0.994	0.896	1.016	0.858	0.755	0.856	4.98978e-06	1.71267	1.41367	0.968667	0.823	0.825418	0.56559	0.480537	0.685216	0.582174	0.849621	1	Glycine-rich RNA-binding protein blt801 OS=Hordeum vulgare GN=blt801 PE=1 SV=1	16.112	57.741	60.8	7	21	3	0.825418	0.0640601	0.56559	0.0053131	0.480537	0.0037208	0.847563	0.0722022	0.815205	0.110995	0.700585	0.0304522	0.499221	0.00376533	0.512615	0.000772221	0.719546
A0A1D5Y5U1	0	0.946	1.051	1.064	1.588	1.98	1.866	1.23	1.217	1.251	1.247	1.224	1.245	9.9578e-05	1.02033	1.81133	1.23267	1.23867	1.77524	1.2081	1.21398	0.68053	0.683842	1.00487	1	40S ribosomal protein S25-2 OS=Arabidopsis thaliana GN=RPS25B PE=2 SV=1	10.388	10.326	43.3	4	7	4	1.77524	0.0141775	1.2081	0.0234455	1.21398	0.0244624	1.00474	0.923424	1.35469	0.0502089	1.41103	0.0170619	0.5508	0.00644678	0.311741	0.00667003	0.617631
A0A1D5Y679	0	0.856	0.743	0.897	1.19	1.261	1.132	0.87	0.629	0.742	0.872	0.566	0.706	0.00247164	0.832	1.19433	0.747	0.714667	1.4355	0.897837	0.858974	0.625454	0.598381	0.956716	1	Unknown	60.916	77.642	8.5	4	6	4	1.4355	0.00415264	0.897837	0.374184	0.858974	0.323909	1.01243	0.864513	0.726871	0.0115438	0.85446	0.0284404	1.45072	0.0037614	1.02316	0.751917	1.17448
A0A1D5Y8R5	0	0.288	0.289	0.466	1.421	1.476	1.326	1.175	1.1	1.068	0.922	1.038	0.967	8.95562e-07	0.347667	1.40767	1.11433	0.975667	4.0489	3.20518	2.80633	0.791617	0.693109	0.875561	1	Unknown	43.714	14.476	9.7	4	8	4	4.0489	0.000225121	3.20518	0.00131079	2.80633	0.00213358	0.969217	0.568794	0.844914	0.0590583	0.805336	0.0296925	3.27037	0.000600399	0.782856	0.01073	0.8621
A0A1D5YA63	0	0.301	0.352	0.37	1.105	1.034	1.127	1.137	1.111	1.119	1.102	1.121	1.088	3.60695e-09	0.341	1.08867	1.12233	1.10367	3.19257	3.2913	3.23656	1.03092	1.01378	0.983368	1	Probable mediator of RNA polymerase II transcription subunit 37e OS=Arabidopsis thaliana GN=MED37E PE=1 SV=3	71.113	61.712	34	23	64	3	3.19257	5.36003e-05	3.2913	0.000170359	3.23656	9.40348e-05	0.97454	0.408603	0.848373	0.0335012	0.836209	0.00234504	3.45552	8.03011e-06	1.05481	0.196013	0.890704
A0A1D5YAL5	0	0.619	0.651	0.625	0.678	0.666	0.7	1.054	0.982	1.012	1.228	1.235	1.199	4.00399e-09	0.631667	0.681333	1.016	1.22067	1.07863	1.60844	1.93245	1.49119	1.79159	1.20144	1	Glutamate decarboxylase	53.302	60.248	26.5	11	22	7	1.07863	0.0237707	1.60844	0.000637131	1.93245	2.69923e-06	1.07431	0.154234	1.25938	0.00615973	1.46603	0.000366594	1.49129	0.0015138	1.48532	0.00542559	1.16765
A0A1D5YCL8	0	1.465	1.272	1.314	1.211	1.08	1.204	0.92	0.995	0.825	0.78	0.95	0.962	0.000791253	1.35033	1.165	0.913333	0.897333	0.86275	0.676376	0.664527	0.783977	0.770243	0.982482	1	Replication factor C subunit 5 OS=Oryza sativa subsp. japonica GN=RFC5 PE=2 SV=1	32.569	3.8473	10.1	3	3	3	0.86275	0.068556	0.676376	0.00508168	0.664527	0.00547661	0.970139	0.553939	0.814388	0.0208554	0.878181	0.072062	0.727475	0.00953796	0.818026	0.0199711	0.875912
A0A1D5YDP6	0	0.377	0.681	0.493	0.982	0.963	0.923	1.188	1.155	1.138	1.105	1.179	1.285	6.16543e-05	0.517	0.956	1.16033	1.18967	1.84913	2.24436	2.3011	1.21374	1.24442	1.02528	1	E3 ubiquitin-protein ligase UPL1 OS=Arabidopsis thaliana GN=UPL1 PE=1 SV=3	216.55	25.204	6.6	11	12	11	1.84913	0.0342459	2.24436	0.016354	2.3011	0.00569956	1.03029	0.578377	1.02933	0.43672	0.977441	0.710659	2.00064	0.0201036	1.11471	0.109245	0.917552
A0A1D5YE22	0	0.721	0.577	0.57	1.198	1.322	1.365	1.013	0.846	1.194	1.004	0.76	0.735	0.00132766	0.622667	1.295	1.01767	0.833	2.07976	1.63437	1.33779	0.785843	0.643243	0.818539	1	Unknown	37.314	4.0018	6.2	2	2	2	2.07976	0.000664996	1.63437	0.0406073	1.33779	0.118104	1.00538	0.948202	0.79626	0.00238884	0.706999	0.000763816	1.88919	0.00348555	0.913256	0.332652	0.920406
A0A1D5YEU0	0	0.269	0.409	0.442	1.043	1.002	0.914	1.107	1.117	1.081	0.976	0.994	1.14	6.05167e-06	0.373333	0.986333	1.10167	1.03667	2.64196	2.95089	2.77679	1.11693	1.05103	0.940998	1	Vacuolar protein sorting-associated protein 35B OS=Arabidopsis thaliana GN=VPS35B PE=1 SV=1	80.82	6.3996	5	4	7	4	2.64196	0.00112841	2.95089	0.00399205	2.77679	0.000868511	0.944979	0.234587	0.8674	0.000364484	0.818432	0.00357127	3.24554	0.00342999	1.16087	0.0453549	0.954009
A0A1D5YF06	0	0.637	0.61	0.646	0.943	1.011	0.91	1.036	1.059	1.02	1.033	0.83	0.979	0.000160405	0.631	0.954667	1.03833	0.947333	1.51294	1.64554	1.50132	1.08764	0.992318	0.91236	1	Chitin elicitor-binding protein OS=Oryza sativa subsp. japonica GN=CEBIP PE=1 SV=1	43.581	7.5968	8.6	3	3	3	1.51294	0.00407147	1.64554	1.32003e-05	1.50132	0.0315809	1.02571	0.230808	1.08643	0.0479339	0.975836	0.280778	1.70523	9.10676e-06	1.15608	0.0209084	1.12584
A0A1D5YF62	0	0.312	0.291	0.327	1.246	1.317	1.301	1.062	1.111	1.077	0.983	0.932	0.963	4.74454e-10	0.31	1.288	1.08333	0.959333	4.15484	3.49462	3.09462	0.841097	0.744824	0.885538	1	Probable mediator of RNA polymerase II transcription subunit 37e OS=Arabidopsis thaliana GN=MED37E PE=1 SV=3	71.194	323.31	46.5	28	80	8	4.15484	4.33707e-05	3.49462	4.58416e-06	3.09462	1.02371e-05	0.924864	0.0315417	0.688097	0.000183201	0.692745	0.00128425	4.16452	5.20771e-05	0.927019	0.0313157	0.82
A0A1D5YGB0	0	1.345	1.405	1.248	1.236	1.488	1.198	0.862	0.827	0.877	0.766	0.611	0.903	0.000438496	1.33267	1.30733	0.855333	0.76	0.98099	0.641821	0.570285	0.654258	0.581336	0.888542	1	Nuclear pore complex protein NUP58 OS=Arabidopsis thaliana GN=NUP58 PE=1 SV=1	51.087	2.8159	5.6	3	4	3	0.98099	0.819869	0.641821	0.00514905	0.570285	0.00870924	1.00193	0.971636	0.76169	0.0290891	0.757498	0.0475368	0.775638	0.00784296	0.792198	0.0794959	0.920499
A0A1D5YGF9	0	0.22	0.286	0.266	1.15	1.143	1.145	1.083	1.087	1.093	1.218	1.14	1.102	2.12215e-09	0.257333	1.146	1.08767	1.15333	4.45337	4.22668	4.48187	0.949098	1.0064	1.06037	1	Peptidylprolyl isomerase	16.136	73.648	27.6	3	4	1	4.45337	0.000423427	4.22668	0.000430982	4.48187	0.000123832	0.929152	0.150162	0.941057	0.213414	0.912021	0.102126	4.46114	0.000226501	0.930774	0.0615643	0.993258
A0A1D5YGQ8	0	0.474	0.514	0.453	0.718	0.699	0.672	1.364	1.309	1.362	1.214	1.252	1.254	4.94591e-10	0.480333	0.696333	1.345	1.24	1.44969	2.80014	2.58154	1.93155	1.78076	0.921933	1	NADPH--cytochrome P450 reductase	77.425	6.9052	7.1	5	6	4	1.44969	0.000927564	2.80014	4.43423e-06	2.58154	1.01484e-05	1.00893	0.734084	1.27138	0.00552526	1.10237	0.0548981	2.02012	8.21995e-05	1.40594	0.000380384	0.917224
A0A1D5YGU5	0	0.474	0.717	0.392	1.187	1.011	1.27	1.351	1.266	1.082	1.124	0.995	1.352	0.00177576	0.527667	1.156	1.233	1.157	2.19078	2.3367	2.19267	1.06661	1.00087	0.938362	1	Elongation factor 2 OS=Parachlorella kessleri PE=2 SV=1	82.023	5.2833	1.9	1	1	1	2.19078	0.00826375	2.3367	0.00560302	2.19267	0.0117674	1.11508	0.231588	1.04816	0.386732	1.02833	0.377244	1.78395	0.0473131	0.908016	0.349487	0.800216
A0A1D5YIS3	0	1.384	1.304	1.366	1.226	1.106	1.117	0.904	0.951	0.939	0.86	0.85	0.87	1.92071e-06	1.35133	1.14967	0.931333	0.86	0.850765	0.689196	0.636408	0.81009	0.748043	0.923407	1	Elongation factor 1-alpha	47.09	67.371	30.3	14	91	4	0.850765	0.0163571	0.689196	0.000439423	0.636408	0.00152186	0.986753	0.65384	0.945578	0.118969	0.979592	0.441921	0.688949	0.000225485	0.799072	0.0153672	0.94524
A0A1D5YL29	0	0.721	0.866	0.743	0.617	0.659	0.728	1.093	1.036	1.057	1.266	1.336	1.3	1.92584e-06	0.776667	0.668	1.062	1.30067	0.860086	1.36738	1.67468	1.58982	1.94711	1.22473	1	Glycosyltransferase	52.486	10.67	6.3	4	4	4	0.860086	0.129198	1.36738	0.0151394	1.67468	0.00252577	1.05842	0.0854593	1.31882	0.00121283	1.48377	0.0134396	1.12403	0.15496	1.38323	0.00805058	1.08412
A0A1D5YPL6	0	1.932	1.79	1.924	1.106	1.142	1.144	0.896	0.943	0.883	0.826	0.887	0.839	1.36317e-08	1.882	1.13067	0.907333	0.850667	0.600779	0.482111	0.452001	0.802476	0.752358	0.937546	1	Cycloartenol-C-24-methyltransferase 1 OS=Oryza sativa subsp. japonica GN=Smt1-1 PE=2 SV=1	35.128	4.2022	9	3	3	3	0.600779	0.00221692	0.482111	0.000653448	0.452001	0.000542046	0.863886	0.0121958	0.793267	0.0111799	0.817417	0.0458538	0.48406	0.00163773	0.69605	0.000325006	0.796473
A0A1D5YQ65	0	0.607	0.847	0.756	1.731	1.229	1.552	1.191	1.116	1.146	0.952	1.157	0.92	0.00214092	0.736667	1.504	1.151	1.00967	2.04163	1.56244	1.37059	0.765293	0.671321	0.877208	1	Tubulin beta chain	49.842	75.881	28.6	11	16	2	2.04163	0.0200329	1.56244	0.0197584	1.37059	0.0556492	0.845773	0.0976264	0.826948	0.111513	0.844782	0.106597	1.37014	0.0408092	0.567598	0.045451	0.725167
A0A1D5YQY9	0	0.655	0.567	0.776	0.757	0.753	0.672	1.143	1.113	1.137	1.067	1.111	1.075	1.74734e-05	0.666	0.727333	1.131	1.08433	1.09209	1.6982	1.62813	1.555	1.49083	0.958739	1	Clathrin heavy chain	193.48	193.29	24.9	41	63	7	1.09209	0.429436	1.6982	0.0149065	1.62813	0.016588	1.19026	0.00243626	1.19523	0.00102367	0.985416	0.464493	1.51001	0.023979	1.64574	0.00204362	1.06278
A0A1D5YRP7	0	0.954	1.116	0.853	0.712	0.773	0.597	1.027	1.022	1.122	1.124	1.277	1.513	0.00299037	0.974333	0.694	1.057	1.30467	0.712282	1.08484	1.33904	1.52305	1.87992	1.23431	1	Citrate synthase	55.002	4.072	20.3	9	14	2	0.712282	0.0458182	1.08484	0.401077	1.33904	0.0817876	0.955401	0.503866	1.15401	0.0107716	1.15087	0.149533	0.981868	0.843361	1.317	0.0381158	1.04447
A0A1D5YT33	0	1.581	1.577	1.623	1.132	1.041	1.013	0.831	0.833	0.814	0.8	0.852	0.798	1.78728e-08	1.59367	1.062	0.826	0.816667	0.666388	0.518302	0.512445	0.777778	0.768989	0.988701	1	Ras-related protein RABF2b OS=Arabidopsis thaliana GN=RABF2B PE=1 SV=1	22.034	17.542	12.2	2	3	1	0.666388	0.00155093	0.518302	5.55089e-05	0.512445	6.25722e-06	0.960027	0.014256	0.875678	0.0529009	0.878049	0.00943763	0.617444	5.47435e-05	0.889517	0.0790279	1.04318
A0A1D5YTS9	0	0.642	0.348	0.547	1.215	1.165	1.01	1.25	0.984	1.226	1.262	1.025	1.129	0.000783876	0.512333	1.13	1.15333	1.13867	2.2056	2.25114	2.22251	1.02065	1.00767	0.987283	1	Flowering locus K homology domain OS=Arabidopsis thaliana GN=FLK PE=1 SV=1	55.414	3.5145	6.2	3	4	1	2.2056	0.00595057	2.25114	0.00616286	2.22251	0.00556589	0.997165	0.96643	0.888504	0.565055	0.946142	0.391226	2.06571	0.0144011	0.933923	0.42307	0.815318
A0A1D5YVL0	0	0.676	0.684	0.64	0.813	0.891	0.916	1.13	0.932	1.014	1.109	1.28	1.103	0.00026308	0.666667	0.873333	1.02533	1.164	1.31	1.538	1.746	1.17405	1.33282	1.13524	1	Glutathione synthetase	52.766	-2	27.4	11	22	1	1.31	0.0114753	1.538	0.0201173	1.746	0.0102394	1.09519	0.273229	1.23501	0.0473041	1.17957	0.101737	1.434	0.0367475	1.19885	0.0164646	1.1515
A0A1D5YVQ4	0	0.612	0.731	0.794	1.019	0.906	0.83	1.21	1.141	1.036	1.062	1.046	1.071	0.00097204	0.712333	0.918333	1.129	1.05967	1.28919	1.58493	1.4876	1.2294	1.1539	0.938589	1	Probable phosphoinositide phosphatase SAC9 OS=Arabidopsis thaliana GN=SAC9 PE=1 SV=1	87.744	3.745	3	2	2	2	1.28919	0.0546759	1.58493	0.0048234	1.4876	0.0211536	1.04045	0.488949	1.20537	0.0396239	1.10948	0.138998	1.34207	0.026036	1.08312	0.297691	1.02067
A0A1D5YWN8	0	0.466	0.492	0.422	0.882	0.871	0.866	1.097	1.218	1.22	1.299	1.201	1.283	1.25435e-07	0.46	0.873	1.17833	1.261	1.89783	2.56159	2.7413	1.34975	1.44444	1.07016	1	HSP-interacting protein OS=Zea mays GN=HIP PE=1 SV=1	66.864	9.4274	10.7	5	6	5	1.89783	0.00157216	2.56159	0.000608321	2.7413	7.12434e-05	1.08919	0.0141024	1.09218	0.0264938	1.05172	0.0690261	2.18551	4.48348e-05	1.2543	0.000725429	0.931825
A0A1D5YXC4	0	0.174	0.526	0.375	0.775	0.779	0.971	1.17	1.39	1.281	1.501	1.098	1.086	0.00048343	0.358333	0.841667	1.28033	1.22833	2.34884	3.57302	3.42791	1.52119	1.45941	0.959386	1	Scarecrow-like protein 14 OS=Arabidopsis thaliana GN=SCL14 PE=2 SV=2	72.135	5.7685	4.9	3	4	3	2.34884	0.0222497	3.57302	0.00308645	3.42791	0.00850923	1.1207	0.259537	1.17653	0.0246845	1.06854	0.101525	2.78233	0.0226951	1.32752	0.0545291	0.916168
A0A1D5Z1A6	0	0.699	0.834	0.729	0.612	0.604	0.663	1.073	1.08	1.025	1.141	1.272	1.129	7.67735e-06	0.754	0.626333	1.05933	1.18067	0.830681	1.40495	1.56587	1.69133	1.88505	1.11454	1	"Mitochondrial phosphate carrier protein 2, mitochondrial OS=Arabidopsis thaliana GN=MPT2 PE=2 SV=1"	37.014	4.6964	19.1	7	12	5	0.830681	0.071512	1.40495	0.00885994	1.56587	0.00236192	1.17613	0.00960319	1.15765	0.0429968	1.16605	0.0445893	1.31521	0.0238363	1.86216	8.05178e-05	1.0837
A0A1D5Z1Q1	0	1.116	1.336	1.26	0.711	0.745	0.85	0.918	0.982	1.095	1.192	1.14	0.91	0.00517551	1.23733	0.768667	0.998333	1.08067	0.621228	0.806843	0.873384	1.29879	1.4059	1.08247	1	Protein FLX-like 1 OS=Arabidopsis thaliana GN=FLXL1 PE=1 SV=1	36.929	2.6433	4.5	1	1	1	0.621228	0.00595681	0.806843	0.0470969	0.873384	0.22618	0.846925	0.0386117	1.21182	0.162823	1.0584	0.594672	0.779634	0.0374857	1.06288	0.440567	1.17095
A0A1D5Z2W2	0	1.182	1.312	1.394	0.922	0.992	1.076	0.963	0.894	0.807	0.9	0.817	0.799	0.000524896	1.296	0.996667	0.888	0.838667	0.769033	0.685185	0.647119	0.89097	0.841472	0.944444	1	Unknown	28.83	3.5119	11.2	3	5	3	0.769033	0.0204447	0.685185	0.0075857	0.647119	0.00737101	0.9682	0.376765	1.00947	0.809548	1.04093	0.42053	0.760288	0.0247711	0.957191	0.449833	1.12012
A0A1D5Z539	0	0.306	0.223	0.16	0.804	0.802	0.844	1.109	1.105	0.981	1.24	1.097	1.329	1.57094e-06	0.229667	0.816667	1.065	1.222	3.55588	4.63716	5.32075	1.30408	1.49633	1.14742	1	Ferredoxin	15.604	8.1016	16.3	3	7	3	3.55588	0.00261263	4.63716	0.000150437	5.32075	0.000631359	0.904326	0.100184	1.03716	0.50164	0.949806	0.212624	5.23367	9.01739e-05	1.33102	0.0162629	1.17058
A0A1D5Z5K8	0	0.798	0.696	0.787	0.72	0.629	0.674	0.87	0.92	0.976	1.152	1.048	1.092	4.05129e-05	0.760333	0.674333	0.922	1.09733	0.886892	1.21263	1.44323	1.36728	1.62729	1.19017	1	Syntaxin-121 OS=Arabidopsis thaliana GN=SYP121 PE=1 SV=1	33.609	4.1049	10.3	3	4	3	0.886892	0.110786	1.21263	0.0222471	1.44323	0.00161957	1.10025	0.00619496	1.06673	0.245118	1.03137	0.346208	1.42569	0.00365182	1.76866	0.000351112	1.25416
A0A1D5Z8D3	0	1.906	1.418	1.539	1.358	1.084	1.091	0.73	0.872	0.957	0.566	0.769	0.811	0.000905691	1.621	1.17767	0.853	0.715333	0.726506	0.526218	0.441291	0.724314	0.607416	0.838609	1	Ribosome production factor 2 homolog OS=Oryza sativa subsp. japonica GN=Os01g0513800 PE=2 SV=1	32.881	4.056	6.9	2	3	2	0.726506	0.0741766	0.526218	0.0207149	0.441291	0.0119826	0.899388	0.071472	0.67737	0.0185686	0.666055	0.024448	0.672424	0.0618721	0.832437	0.158034	0.865572
A0A1D5Z8I6	0	1.18	1.179	1.163	1.604	1.691	1.642	1.169	1.125	1.169	1.044	1.103	1.046	5.16204e-08	1.174	1.64567	1.15433	1.06433	1.40176	0.983248	0.906587	0.701438	0.646749	0.922033	1	Histone H4	16.412	45.894	55.1	7	42	7	1.40176	0.00194297	0.983248	0.31199	0.906587	0.0228265	1.17307	0.00408176	1	1	1.04375	0.16087	0.584043	0.000171363	0.488758	0.000330964	0.593994
A0A1D5Z9Z4	0	0.595	0.498	0.568	0.837	0.912	0.73	1.153	1.116	1.058	1.239	1.058	1.016	9.38533e-05	0.553667	0.826333	1.109	1.10433	1.49247	2.00301	1.99458	1.34207	1.33643	0.995792	1	ARF guanine-nucleotide exchange factor GNOM OS=Arabidopsis thaliana GN=GN PE=1 SV=1	126.01	5.1998	3.9	4	4	3	1.49247	0.0187663	2.00301	0.000157961	1.99458	0.00727901	0.998761	0.983446	1.12206	0.318374	0.995973	0.887307	1.94341	0.000195084	1.30052	0.0291183	1.08867
A0A1D5ZA19	0	0.619	0.649	0.678	0.946	0.914	0.959	0.967	1.039	1.022	1.074	1.051	0.992	2.28336e-06	0.648667	0.939667	1.00933	1.039	1.44861	1.55601	1.60175	1.07414	1.10571	1.02939	1	Calcium-transporting ATPase	79.67	42.86	3.5	2	4	1	1.44861	0.000246913	1.55601	0.000275295	1.60175	0.000377307	0.94456	0.20991	0.954993	0.285816	0.988972	0.826367	1.72405	3.65723e-05	1.12416	0.0639687	1.05812
A0A1D5ZCL5	0	1.098	1.109	1.076	0.777	0.759	0.786	1.01	1.103	1.011	1.229	1.286	1.207	1.57001e-06	1.09433	0.774	1.04133	1.24067	0.70728	0.951569	1.13372	1.34539	1.60293	1.19142	1	Peroxidase	22.91	5.0042	6.2	1	2	1	0.70728	1.9331e-05	0.951569	0.222084	1.13372	0.0144224	1.05071	0.090594	1.29151	0.000351647	1.06687	0.0492896	0.810844	0.000965949	1.20457	0.000761736	1.10051
A0A1D5ZCL9	0	1.546	1.742	1.507	1.424	1.418	1.555	0.999	0.991	0.97	0.757	0.814	0.804	3.09605e-06	1.59833	1.46567	0.986667	0.791667	0.916997	0.61731	0.495308	0.673186	0.540141	0.802365	1	Probable glutathione S-transferase GSTU1 OS=Oryza sativa subsp. japonica GN=GSTU1 PE=1 SV=1	25.043	9.5733	43.2	13	23	2	0.916997	0.209182	0.61731	0.0129004	0.495308	0.00571035	1.16265	0.0132021	0.951776	0.150306	0.869356	0.0111863	0.475704	0.00539716	0.603139	0.00545848	0.733446
A0A1D5ZCZ8	0	0.568	0.709	0.682	0.934	0.92	0.932	1.05	1.013	1.03	0.997	1.009	0.925	3.02291e-05	0.653	0.928667	1.031	0.977	1.42215	1.57887	1.49617	1.11019	1.05205	0.947624	1	Heat shock protein 81-3 OS=Oryza sativa subsp. japonica GN=HSP81-3 PE=1 SV=2	69.818	51.684	20.6	14	16	6	1.42215	0.0227594	1.57887	0.00948588	1.49617	0.00574248	0.931235	0.0434879	0.79159	0.00111183	0.766728	0.00340246	1.93007	0.00102072	1.26382	0.00163897	0.967669
A0A1D5ZD47	0	1.376	1.482	1.259	1.226	1.21	1.124	0.893	0.942	0.955	0.909	0.9	0.927	6.04854e-05	1.37233	1.18667	0.93	0.912	0.864707	0.677678	0.664562	0.783708	0.768539	0.980645	1	Coatomer subunit zeta-2 OS=Oryza sativa subsp. japonica GN=COPZ2 PE=2 SV=1	18.021	5.7193	6.7	2	2	2	0.864707	0.0837183	0.677678	0.0146759	0.664562	0.0178004	0.898329	0.0500603	0.91922	0.0726942	0.886142	0.0292761	0.697595	0.0137111	0.724719	0.00160099	0.946237
A0A1D5ZDN7	0	1.266	1.458	1.325	0.902	0.8	0.9	1.051	1.098	1.072	1.043	1.07	0.961	0.000123577	1.34967	0.867333	1.07367	1.02467	0.642628	0.795505	0.7592	1.23789	1.1814	0.954362	1	Pirin-like protein OS=Solanum lycopersicum PE=2 SV=1	34.184	12.609	18.9	5	5	5	0.642628	0.0040101	0.795505	0.0338653	0.7592	0.0135101	0.979901	0.680185	1.02045	0.647828	0.925952	0.191556	0.70042	0.0065134	1.06802	0.228877	0.898479
A0A1D5ZID2	0	0.96	0.971	1.109	0.644	0.642	0.79	1.04	1.033	0.897	1.217	1.201	0.991	0.00270526	1.01333	0.692	0.99	1.13633	0.682895	0.976974	1.12138	1.43064	1.6421	1.14781	1	Peroxidase	36.11	4.6949	5.7	2	2	2	0.682895	0.00940681	0.976974	0.744551	1.12138	0.241546	1.07323	0.0635251	1.25216	0.00259546	1.25758	0.00771003	0.911842	0.194913	1.43304	0.017331	1.16869
A0A1D5ZLG9	0	0.709	0.775	0.557	1.032	0.976	1.083	0.987	0.951	0.971	1.053	1.031	1.037	0.000332482	0.680333	1.03033	0.969667	1.04033	1.51445	1.42528	1.52915	0.941119	1.00971	1.07288	1	Molybdopterin synthase catalytic subunit	19.723	16.224	18.9	4	4	4	1.51445	0.0180986	1.42528	0.0432225	1.52915	0.0295906	0.966031	0.466662	0.916269	0.100087	0.928784	0.226217	1.64429	0.00863152	1.04885	0.31693	1.05706
A0A1D5ZMJ0	0	0.728	0.695	0.656	0.933	1.017	0.995	1.276	1.414	1.344	1.165	1.136	1.266	3.2797e-06	0.693	0.981667	1.34467	1.189	1.41655	1.94036	1.71573	1.36978	1.21121	0.884234	1	Eukaryotic translation initiation factor 3 subunit B	77.562	10.039	6.8	5	6	5	1.41655	0.00105463	1.94036	0.000691783	1.71573	0.00147266	0.988889	0.759374	1.04209	0.282091	0.822222	0.0237085	1.42857	0.00165705	0.997284	0.933782	0.767229
A0A1D5ZN32	0	1.491	1.179	1.379	0.924	1.144	1.037	0.913	0.989	0.795	0.767	0.837	0.87	0.00188397	1.34967	1.035	0.899	0.824667	0.766856	0.66609	0.611015	0.868599	0.796779	0.917316	1	THO complex subunit 4A OS=Arabidopsis thaliana GN=ALY1 PE=1 SV=1	28.963	21.451	15.9	4	8	3	0.766856	0.0540316	0.66609	0.0199365	0.611015	0.0203015	0.843325	0.0118414	0.789246	0.0258234	0.818603	0.0340696	0.79921	0.0880986	0.878905	0.177073	0.946978
A0A1D5ZP95	0	0.393	0.475	0.432	1.656	1.361	1.912	1.055	1.1	1.187	0.796	0.842	0.93	5.78154e-05	0.433333	1.643	1.114	0.856	3.79154	2.57077	1.97538	0.678028	0.520998	0.768402	1	Nascent polypeptide-associated complex subunit beta	17.312	3.0554	16.6	3	4	2	3.79154	0.0152656	2.57077	0.000370233	1.97538	0.00186739	0.929953	0.27689	0.743552	0.0127999	0.71102	0.0101594	2.62462	0.00147766	0.643741	0.060466	0.759126
A0A1D5ZRV7	0	0.581	0.488	0.493	0.996	1.023	0.95	1.128	1.074	1.069	1.071	1.153	1.1	3.70014e-07	0.520667	0.989667	1.09033	1.108	1.90077	2.09411	2.12804	1.10172	1.11957	1.0162	1	Calcium-dependent protein kinase 8 OS=Oryza sativa subsp. japonica GN=CPK8 PE=2 SV=1	59.812	9.5864	9.2	5	7	5	1.90077	0.000408872	2.09411	0.000275811	2.12804	0.000149999	1.07027	0.272483	1.01468	0.667654	0.931918	0.329319	2.04994	0.000215861	1.15426	0.0764643	0.993274
A0A1D5ZVH3	0	0.665	0.327	0.476	1.202	1.11	0.949	1.175	1.102	1.134	1.03	1.234	1.142	0.000373317	0.489333	1.087	1.137	1.13533	2.22139	2.32357	2.32016	1.046	1.04446	0.998534	1	Prefoldin subunit 4	14.423	4.7592	7.1	1	2	1	2.22139	0.00980858	2.32357	0.0183442	2.32016	0.00852668	0.990032	0.875323	0.870712	0.193264	0.761947	0.12917	2.32357	0.00993192	1.03557	0.68374	0.870712
A0A1D5ZW85	0	0.596	0.429	0.358	0.817	0.801	0.836	1.026	0.993	1.065	1.023	1.164	1.265	6.0336e-05	0.461	0.818	1.028	1.15067	1.7744	2.22993	2.49602	1.25672	1.40668	1.11933	1	Ferrochelatase	52.635	21.676	18.7	8	8	8	1.7744	0.0346238	2.22993	0.0102393	2.49602	0.00227519	0.942179	0.166417	1.05295	0.331028	1.09495	0.0646392	2.37599	0.0120685	1.26161	0.0119127	1.12192
A0A1D5ZX25	0	1.336	1.586	1.355	0.921	1.021	0.941	0.92	0.813	0.954	0.82	0.823	0.814	7.95117e-05	1.42567	0.961	0.895667	0.819	0.674071	0.628244	0.574468	0.932015	0.852237	0.914403	1	Subtilisin-like protease SBT1.7 OS=Arabidopsis thaliana GN=SBT1.7 PE=1 SV=1	75.886	9.2603	8.3	4	4	4	0.674071	0.0183532	0.628244	0.00971015	0.574468	0.0170098	0.863578	0.0445789	0.951118	0.214599	0.877636	0.0625409	0.731821	0.0349627	0.937565	0.288771	1.10793
A0A1D5ZY67	0	0.675	0.789	0.666	0.596	0.6	0.592	0.877	0.907	0.915	0.998	1.22	1.002	0.000204298	0.71	0.596	0.899667	1.07333	0.839437	1.26714	1.51174	1.50951	1.80089	1.19303	1	L-ascorbate oxidase OS=Cucumis sativus PE=1 SV=1	63.115	15.583	13.8	7	7	2	0.839437	0.101892	1.26714	0.0325574	1.51174	0.0212124	1.14456	0.165508	1.2752	0.0541307	1.34682	0.033085	1.41596	0.0292596	1.93065	0.00772351	1.42497
A0A1D5ZYK7	0	1.155	1.039	1.268	0.698	0.794	0.619	1.169	1.29	1.244	1.679	1.927	2.129	3.79872e-05	1.154	0.703667	1.23433	1.91167	0.609763	1.06961	1.65656	1.75414	2.71672	1.54874	1	Photosystem II protein D1 OS=Secale cereale GN=psbA PE=1 SV=3	6.7715	2.9915	18	1	3	1	0.609763	0.00681892	1.06961	0.360989	1.65656	0.0142602	1.00391	0.979158	1.27686	0.351897	1.17871	0.311114	0.591566	0.0155529	0.973946	0.763188	0.706184
A0A1D5ZYQ7	0	1.355	1.348	1.429	0.318	0.345	0.372	1.539	1.484	1.593	3.081	3.161	3.047	1.50612e-11	1.37733	0.345	1.53867	3.09633	0.250484	1.11713	2.24806	4.4599	8.97488	2.01235	1	Photosystem II D2 protein	37.709	27.442	6.9	2	2	2	0.250484	2.6716e-05	1.11713	0.0179169	2.24806	4.37385e-06	0.846686	0.0145429	0.742939	0.00284124	0.851297	0.13226	0.419894	5.14941e-05	1.41932	0.00231268	0.279246
A0A1D5ZZT6	0	0.319	0.478	0.267	0.188	0.349	0.325	2.026	1.732	1.857	3.231	2.609	3.293	6.66308e-07	0.354667	0.287333	1.87167	3.04433	0.81015	5.27726	8.58365	6.51392	10.5951	1.62654	1	Pathogenesis-related protein 1 OS=Hordeum vulgare PE=2 SV=1	17.574	84.085	28.7	5	14	4	0.81015	0.454316	5.27726	0.000227741	8.58365	0.00389614	1.34596	0.0977266	1.51719	0.106633	1.48491	0.132298	1.33929	0.194063	2.22506	0.0122965	0.38504
A0A1D6A188	0	1.477	1.364	1.435	1.085	1.085	1.092	0.887	0.906	0.92	0.867	0.963	0.875	6.67755e-07	1.42533	1.08733	0.904333	0.901667	0.762862	0.634471	0.632601	0.831698	0.829246	0.997051	1	"Diaminopimelate epimerase, chloroplastic OS=Oryza sativa subsp. japonica GN=DAPF PE=2 SV=1"	33.262	57.408	24.9	7	9	7	0.762862	0.00911848	0.634471	0.00219545	0.632601	0.000322738	1.00802	0.794108	0.970845	0.275088	0.990525	0.726952	0.641721	0.000792875	0.847946	0.0129061	0.981939
A0A1D6A1B6	0	0.757	0.889	0.764	1.231	1.205	1.454	0.971	0.822	0.766	0.821	0.827	0.7	0.000706162	0.803333	1.29667	0.853	0.782667	1.61411	1.06183	0.974274	0.657841	0.603599	0.917546	1	Auxilin-related protein 2 OS=Arabidopsis thaliana GN=At4g12770 PE=1 SV=1	98.206	2.1109	3	3	3	3	1.61411	0.0110735	1.06183	0.546489	0.974274	0.746204	0.86467	0.0901586	0.710083	0.0113895	0.785237	0.0388603	1.55145	0.00530979	0.831105	0.0972328	1.03751
A0A1D6A209	0	1.172	1.067	0.97	0.806	0.895	0.8	1.154	1.129	1.249	1.25	1.351	1.383	0.00024512	1.06967	0.833667	1.17733	1.328	0.779371	1.10065	1.24151	1.41224	1.59296	1.12797	1	Unknown	52.836	24.065	8.8	4	5	2	0.779371	0.0366878	1.10065	0.206035	1.24151	0.0267957	0.896425	0.0325008	1.06708	0.0859731	1.10874	0.0981264	0.845435	0.0916036	0.972411	0.569432	0.819649
A0A1D6A7A8	0	1.704	1.841	1.698	1.33	1.454	1.44	0.891	0.834	0.934	0.737	0.697	0.751	1.02598e-07	1.74767	1.408	0.886333	0.728333	0.805646	0.507152	0.416746	0.629498	0.517282	0.821737	1	Probable mediator of RNA polymerase II transcription subunit 36b OS=Arabidopsis thaliana GN=MED36B PE=1 SV=1	32.385	53.72	35.1	10	20	4	0.805646	0.00555011	0.507152	0.000303777	0.416746	0.000786023	1.01074	0.823153	0.818112	0.0289705	0.760936	0.0112193	0.497044	0.000217705	0.62358	0.00109044	0.801805
A0A1D6A7J5	0	0.314	0.245	0.309	1.47	1.5	1.54	0.981	0.895	0.969	0.761	0.687	0.91	1.42737e-07	0.289333	1.50333	0.948333	0.786	5.19585	3.27765	2.71659	0.63082	0.522838	0.828822	1	Unknown	13.331	3.7806	8.8	1	1	1	5.19585	2.45335e-06	3.27765	5.98317e-05	2.71659	0.0105554	1.07271	0.23799	0.845498	0.0586382	0.783016	0.01953	4.05645	0.000941552	0.837472	0.00360051	1.0464
A0A1D6A7L1	0	0.331	0.307	0.437	1.105	1.099	0.953	1.026	0.998	1.056	1.05	1.083	1.131	1.1175e-06	0.358333	1.05233	1.02667	1.088	2.93674	2.86512	3.03628	0.97561	1.03389	1.05974	1	Universal stress protein A-like protein OS=Arabidopsis thaliana GN=At3g01520 PE=1 SV=2	22.549	5.5964	12.8	3	4	3	2.93674	0.000513143	2.86512	0.00107146	3.03628	0.000360039	1.0239	0.529819	1.019	0.579387	1.03831	0.316108	3.03535	0.000191762	1.05828	0.345492	1.07955
A0A1D6A8W6	0	0.596	0.453	0.685	1.058	1.245	1.202	1.042	1.107	1.056	1.174	0.8	1.089	0.00190876	0.578	1.16833	1.06833	1.021	2.02134	1.84833	1.76644	0.914408	0.873894	0.955694	1	ADP-ribosylation factor GTPase-activating protein AGD12 OS=Arabidopsis thaliana GN=AGD12 PE=1 SV=1	58.378	3.6795	5.1	3	5	3	2.02134	0.00287879	1.84833	0.0129914	1.76644	0.038515	0.973668	0.614452	0.966053	0.596271	1.01935	0.761974	1.81776	0.00916002	0.875606	0.110426	0.950078
A0A1D6A9E2	0	0.598	0.338	0.609	0.965	1.159	1.018	1.133	1.132	1.113	1.016	0.853	1.117	0.000677448	0.515	1.04733	1.126	0.995333	2.03366	2.18641	1.93269	1.07511	0.95035	0.883955	1	DnaJ protein homolog 2 OS=Allium porrum GN=LDJ2 PE=2 SV=1	44.308	5.1276	14.5	6	10	3	2.03366	0.0107623	2.18641	0.0199049	1.93269	0.0155114	0.937231	0.291245	0.765356	0.0189023	0.707974	0.00614311	2.40259	0.00516794	1.10726	0.199212	0.84103
A0A1D6ABC9	0	1.238	1.137	1.204	1.058	1.014	1.028	0.965	0.979	0.919	0.803	0.774	0.775	2.78095e-06	1.193	1.03333	0.954333	0.784	0.866164	0.799944	0.657167	0.923548	0.75871	0.821516	1	Subtilisin-like protease SBT1.4 OS=Arabidopsis thaliana GN=SBT1.4 PE=2 SV=1	80.872	31.878	12.4	9	17	4	0.866164	0.0197584	0.799944	0.00458256	0.657167	0.00269075	1.03213	0.332885	0.976456	0.348084	0.82119	0.00387346	0.878178	0.0199343	1.04645	0.16369	1.07195
A0A1D6ABD0	0	0.879	0.472	0.555	0.982	1.28	1.093	1.117	1.193	1.138	1.133	0.987	1.009	0.00629781	0.635333	1.11833	1.14933	1.043	1.76023	1.80902	1.64166	1.02772	0.932638	0.907483	1	"Polyribonucleotide nucleotidyltransferase 2, mitochondrial OS=Oryza sativa subsp. japonica GN=PNP2 PE=2 SV=1"	54.007	1.257	3.6	2	2	2	1.76023	0.038938	1.80902	0.0495963	1.64166	0.0676364	0.920368	0.531374	0.99302	0.951223	0.927982	0.532553	1.65373	0.060684	0.86468	0.26113	0.907773
A0A1D6ABY8	0	0.626	0.578	0.537	0.993	0.838	0.92	1.015	0.924	1.007	0.965	1.064	1.071	5.63604e-05	0.580333	0.917	0.982	1.03333	1.58013	1.69213	1.78059	1.07088	1.12686	1.05227	1	Unknown	31.737	15.44	25.8	7	10	6	1.58013	0.0060503	1.69213	0.000532066	1.78059	0.000661176	1.01701	0.170786	0.984184	0.21331	0.993435	0.75767	1.92476	0.000834789	1.23882	0.0392019	1.11948
A0A1D6AEC8	0	1.899	1.547	1.342	0.827	0.89	0.855	0.781	0.777	0.829	0.732	0.919	0.94	0.000604128	1.596	0.857333	0.795667	0.863667	0.537176	0.498538	0.541145	0.928072	1.00739	1.08546	1	"Peroxiredoxin-2E-2, chloroplastic OS=Oryza sativa subsp. japonica GN=PRXIIE-2 PE=1 SV=1"	16.502	3.3675	19.2	3	4	2	0.537176	0.0436818	0.498538	0.0376804	0.541145	0.0319931	0.999385	0.989364	0.792435	0.00552071	0.75	0.0148052	0.679198	0.0835089	1.26361	0.0126117	1.0796
A0A1D6AG85	0	1.361	1.609	1.442	1.132	1.226	1.163	0.963	0.861	0.934	0.814	0.725	0.781	1.74384e-05	1.47067	1.17367	0.919333	0.773333	0.798051	0.625113	0.525839	0.7833	0.658904	0.841189	1	Pentatricopeptide repeat-containing protein At2g37230 OS=Arabidopsis thaliana GN=At2g37230 PE=2 SV=1	73.377	8.304	6.7	5	7	5	0.798051	0.0418524	0.625113	0.00873907	0.525839	0.00576408	0.998312	0.962377	0.851452	0.0251703	0.812964	0.00412331	0.671351	0.0155952	0.839818	0.00736363	0.914431
A0A1D6AGS4	0	1.701	1.75	1.628	1.15	1.106	1.103	0.975	0.991	0.982	0.965	0.996	0.983	1.71474e-08	1.693	1.11967	0.982667	0.981333	0.661351	0.580429	0.579642	0.877642	0.876451	0.998643	1	Allene oxide synthase 4 OS=Oryza sativa subsp. japonica GN=CYP74A4 PE=2 SV=1	57.693	30.056	22.7	12	25	12	0.661351	0.00112156	0.580429	0.00215199	0.579642	0.00146644	1.05136	0.113698	0.918652	0.289974	0.9659	0.24858	0.479228	0.00033326	0.761834	0.00298373	0.75848
A0A1D6AGT9	0	1.46	1.276	1.416	1.131	1.085	1.209	0.996	0.974	0.965	0.827	0.802	0.801	1.30303e-05	1.384	1.14167	0.978333	0.81	0.824904	0.706888	0.58526	0.856934	0.709489	0.827939	1	Phosphoglycerate kinase	42.174	1.2323	56.1	20	56	1	0.824904	0.0279912	0.706888	0.016122	0.58526	0.00805399	1.01688	0.801804	0.894829	0.190945	0.928245	0.339598	0.68473	0.00455807	0.844088	0.0198567	0.86678
A0A1D6AII7	0	0.455	0.477	0.561	0.383	0.43	0.463	1.368	1.372	1.273	1.66	1.783	1.493	2.11345e-07	0.497667	0.425333	1.33767	1.64533	0.854655	2.68788	3.3061	3.14498	3.86834	1.23	1	Subtilisin-like protease SBT3.8 OS=Arabidopsis thaliana GN=SBT3.8 PE=3 SV=1	71.955	9.8619	3	2	2	1	0.854655	0.150343	2.68788	5.16135e-05	3.3061	0.00213005	1.01872	0.812309	1.29211	0.0418356	1.41284	0.0107598	1.82518	0.0102373	2.17555	0.00148439	0.877398
A0A1D6ALF7	0	1.19	1.282	1.304	1.048	1.003	1.049	0.9	0.865	0.935	0.867	0.76	0.716	2.70669e-05	1.25867	1.03333	0.9	0.781	0.820975	0.715042	0.620498	0.870968	0.755806	0.867778	1	Pyrophosphate--fructose 6-phosphate 1-phosphotransferase subunit alpha	75.694	230.82	33.7	20	36	1	0.820975	0.012509	0.715042	0.00230529	0.620498	0.00140981	0.956138	0.0532329	0.905648	0.149128	0.910382	0.0120054	0.839248	0.0275082	0.977419	0.299246	1.06296
A0A1D6ALG9	0	0.538	0.748	0.378	1.148	1.167	1.248	0.92	1.01	1.008	1.083	0.935	0.994	0.000542186	0.554667	1.18767	0.979333	1.004	2.14123	1.76562	1.8101	0.824586	0.845355	1.02519	1	Dehydrin COR410 OS=Triticum aestivum GN=COR410 PE=2 SV=1	27.973	38.166	14.3	3	5	3	2.14123	0.0207973	1.76562	0.0494749	1.8101	0.0380172	0.816178	0.00542522	0.769954	0.000418966	0.769417	0.00303183	2.23618	0.0207594	0.852372	0.0152867	0.975153
A0A1D6ALS9	0	1.517	1.537	1.414	1.214	1.249	1.093	0.906	0.894	0.964	0.861	0.839	0.882	3.11737e-06	1.48933	1.18533	0.921333	0.860667	0.795882	0.618621	0.577887	0.777278	0.726097	0.934153	1	60S ribosomal protein L23 OS=Arabidopsis thaliana GN=RPL23A PE=2 SV=3	13.424	3.2013	55.2	6	13	2	0.795882	0.00835447	0.618621	0.000752923	0.577887	0.00171287	0.969782	0.135049	0.899508	0.00978797	0.791989	0.0452624	0.636974	0.00484933	0.776153	0.0245604	0.926194
A0A1D6ANT1	0	1.449	1.277	1.407	1.001	1.049	1.104	0.919	1.001	0.77	0.916	0.733	0.576	0.000850693	1.37767	1.05133	0.896667	0.741667	0.763126	0.650859	0.53835	0.852885	0.705453	0.827138	1	"Mitochondrial phosphate carrier protein 3, mitochondrial OS=Arabidopsis thaliana GN=MPT3 PE=1 SV=1"	39.419	80.967	37.4	14	35	2	0.763126	0.010228	0.650859	0.00588225	0.53835	0.0102713	0.956603	0.460971	0.829535	0.0399647	0.850765	0.051565	0.774982	0.0111619	0.971465	0.543372	0.987732
A0A1D6AQ59	0	0.803	0.804	0.868	0.733	0.614	0.682	0.935	0.777	0.86	1.016	1.005	1.071	0.000419517	0.825	0.676333	0.857333	1.03067	0.819798	1.03919	1.24929	1.26762	1.5239	1.20218	1	Blue copper protein OS=Pisum sativum PE=2 SV=1	15.953	10.092	11.8	1	3	1	0.819798	0.0292581	1.03919	0.569384	1.24929	0.00229077	1.08696	0.0482192	1.33118	0.000503636	1.30842	0.00661599	1.18949	0.0067787	1.57713	0.00149804	1.52372
A0A1D6AQL6	0	0.486	0.54	0.517	1.08	1.125	1.099	0.941	1.024	1.158	1.137	1.103	1.158	3.81334e-06	0.514333	1.10133	1.041	1.13267	2.14128	2.02398	2.2022	0.945218	1.02845	1.08806	1	Unknown	48.669	4.4844	5.7	3	4	3	2.14128	1.15043e-05	2.02398	0.0105562	2.2022	1.02881e-05	0.956883	0.289971	0.991377	0.874036	0.918386	0.0123059	2.10434	1.34293e-05	0.940375	0.170735	1.03074
A0A1D6AQW4	0	1.667	1.607	1.441	1.139	1.046	0.955	0.842	0.878	0.945	0.749	0.876	0.911	3.16729e-05	1.57167	1.04667	0.888333	0.845333	0.66596	0.565217	0.537858	0.848726	0.807643	0.951595	1	Ras-related protein RABB1c OS=Arabidopsis thaliana GN=RABB1C PE=1 SV=1	23.061	105.58	29	5	8	3	0.66596	0.00433574	0.565217	0.00369737	0.537858	0.0014357	0.958692	0.125747	0.861274	0.0966379	0.862995	0.00800673	0.616119	0.00903503	0.886943	0.152784	0.938837
A0A1D6ATA3	0	0.603	0.462	0.737	1.018	0.889	0.998	1.078	1.125	1.004	1.047	1.237	0.985	0.00156095	0.600667	0.968333	1.069	1.08967	1.6121	1.77969	1.8141	1.10396	1.1253	1.01933	1	Clustered mitochondria protein OS=Arabidopsis thaliana GN=FMT PE=2 SV=1	145.34	49.641	9.1	11	17	2	1.6121	0.0264059	1.77969	0.0154715	1.8141	0.0112615	0.943807	0.222842	0.996979	0.931677	0.92719	0.129819	1.83685	0.0131854	1.07539	0.209491	1.029
A0A1D6AW78	0	0.851	0.636	0.652	0.792	0.681	0.864	1.018	1.067	1.001	1.079	1.147	1.089	0.000780204	0.713	0.779	1.02867	1.105	1.09257	1.44273	1.54979	1.3205	1.41849	1.07421	1	IQ domain-containing protein IQM3 OS=Arabidopsis thaliana GN=IQM3 PE=2 SV=1	41.898	12.911	5.6	2	2	2	1.09257	0.49414	1.44273	0.0364173	1.54979	0.0220045	1.05008	0.323133	1.22741	0.0224858	1.21557	0.0618275	1.38149	0.0585127	1.32777	0.0211258	1.17531
A0A1D6AXW4	0	0.667	0.729	0.768	1.106	1.11	1.069	1.057	1.01	0.957	0.995	1.016	1.016	1.0657e-05	0.721333	1.095	1.008	1.009	1.51802	1.39741	1.3988	0.920548	0.921461	1.00099	1	Unknown	39.233	35.163	28.8	7	10	7	1.51802	0.00201131	1.39741	0.002249	1.3988	0.00759593	1.00734	0.634232	0.973508	0.355921	0.985318	0.452158	1.44778	0.00556237	0.960731	0.0763703	1.0086
A0A1D6AZ67	0	0.548	0.357	0.534	0.533	0.562	0.539	1.048	1.193	1.128	1.332	1.319	1.383	5.14976e-07	0.479667	0.544667	1.123	1.34467	1.13551	2.34121	2.80334	2.06181	2.46879	1.19739	1	Putative disease resistance protein At1g58400 OS=Arabidopsis thaliana GN=At1g58400 PE=3 SV=1	116.41	5.4916	3	3	3	3	1.13551	0.401339	2.34121	0.00169211	2.80334	0.00258718	0.878341	0.138499	1.02673	0.690015	0.914532	0.276752	2.49618	0.0011552	1.93084	1.46595e-05	1.09469
A0A1D6AZX2	0	0.273	0.507	0.526	1.262	1.067	1.037	1.269	1.22	1.252	1.076	1	1.086	3.11715e-05	0.435333	1.122	1.247	1.054	2.57734	2.86447	2.42113	1.11141	0.939394	0.845229	1	Unknown	10.786	1.5904	18.1	2	3	2	2.57734	0.00331761	2.86447	0.00832687	2.42113	0.0105828	1.00602	0.852841	0.840447	0.0160067	0.708393	0.00396371	2.67305	0.00594664	1.04337	0.562687	0.784282
A0A1D6AZY8	0	0.176	0.174	0.189	1.22	1.244	1.234	1.085	1.096	1.089	1.124	1.039	1.104	4.81459e-11	0.179667	1.23267	1.09	1.089	6.86085	6.06679	6.06122	0.884262	0.883451	0.999083	1	Probable protein phosphatase 2C 10 OS=Oryza sativa subsp. japonica GN=Os02g0149800 PE=2 SV=1	36.238	17.365	35.3	10	16	1	6.86085	1.5471e-07	6.06679	5.99895e-08	6.06122	0.000558561	0.979503	0.366454	0.913972	0.0435696	0.892321	0.00124451	6.42672	2.55588e-07	0.917523	0.02742	0.968196
A0A1D6B2F2	0	1.239	1.324	1.29	1.528	1.486	1.497	0.615	0.736	0.682	0.474	0.52	0.391	1.8467e-08	1.28433	1.50367	0.677667	0.461667	1.17078	0.527641	0.35946	0.450676	0.307027	0.681259	1	Probable glutathione S-transferase GSTU6 OS=Oryza sativa subsp. japonica GN=GSTU6 PE=2 SV=2	12.513	12.641	18.8	2	2	1	1.17078	0.00435425	0.527641	0.000276912	0.35946	0.000149702	1.19057	0.0336574	0.793933	0.0268275	0.88757	0.126406	0.787179	0.0139635	0.800488	0.00587384	1.18446
A0A1D6B2L5	0	0.633	0.379	0.566	1.032	1.015	1	0.874	0.874	0.831	0.826	0.88	0.798	0.000196	0.526	1.01567	0.859667	0.834667	1.93093	1.63435	1.58682	0.846406	0.821792	0.970919	1	"Ferredoxin--nitrite reductase, chloroplastic OS=Oryza sativa subsp. japonica GN=Os01g0357100 PE=2 SV=1"	66.001	69.902	17.1	10	12	10	1.93093	0.0219281	1.63435	0.0439633	1.58682	0.0450563	0.851781	0.00308445	0.791298	0.000513911	0.736553	0.000223263	2.65082	0.00487001	1.16935	0.0107428	1.28344
A0A1D6B4R6	0	1.539	1.623	1.505	1.095	1.259	1.2	0.854	0.893	0.819	0.766	0.723	0.805	6.79678e-07	1.55567	1.18467	0.855333	0.764667	0.761517	0.549818	0.491536	0.722003	0.64547	0.893998	1	Unknown	10.421	2.3756	10.8	1	2	1	0.761517	0.00447192	0.549818	0.000245303	0.491536	0.000121871	0.972381	0.407589	0.713333	0.00216612	0.706032	0.0013269	0.674952	0.000458745	0.861846	0.0754155	0.875682
A0A1D6B5M6	0	1.097	0.869	0.945	0.71	0.729	0.72	1.134	1.233	1.263	1.444	1.389	1.389	1.06086e-05	0.970333	0.719667	1.21	1.40733	0.74167	1.24699	1.45036	1.68133	1.95553	1.16309	1	"Formate dehydrogenase 2, mitochondrial OS=Oryza sativa subsp. japonica GN=Os06g0486900 PE=2 SV=1"	37.679	18.127	15.1	6	11	2	0.74167	0.0637129	1.24699	0.0489714	1.45036	0.0171346	1.14329	0.026483	1.4941	0.000258258	1.36654	0.000247071	0.786328	0.0832549	1.21214	0.0206943	0.942149
A0A1D6B6B3	0	1.522	1.416	1.212	0.966	1.007	0.902	0.889	0.862	0.907	0.756	0.889	0.877	0.000313023	1.38333	0.958333	0.886	0.840667	0.692771	0.640482	0.607711	0.924522	0.877217	0.948834	1	Peptidylprolyl isomerase	15.74	3.3049	11	1	5	1	0.692771	0.0323755	0.640482	0.029728	0.607711	0.0143762	0.958868	0.287418	0.942744	0.405715	0.947351	0.241921	0.732289	0.0462502	1.01357	0.746519	1.07788
A0A1D6B7H0	0	0.957	0.887	1.228	0.748	0.657	0.791	1.248	1.353	1.251	1.475	1.856	1.319	0.00212496	1.024	0.732	1.284	1.55	0.714844	1.25391	1.51367	1.7541	2.11749	1.20717	1	Peroxidase	26.671	4.7982	12.4	3	3	2	0.714844	0.0925457	1.25391	0.11824	1.51367	0.0600137	0.88244	0.0126988	1.12984	0.0492688	0.91183	0.330253	0.875	0.343131	1.08015	0.276181	0.788422
A0A1D6B8G6	0	1.197	1.457	1.359	1.29	1.221	1.141	0.888	1.002	0.737	0.881	0.927	1.134	0.00569149	1.33767	1.21733	0.875667	0.980667	0.910042	0.654622	0.733117	0.719332	0.805586	1.11991	1	Pentatricopeptide repeat-containing protein At1g19525 OS=Arabidopsis thaliana GN=At1g19525 PE=2 SV=2	75.188	1.7458	6.6	5	8	1	0.910042	0.256843	0.654622	0.0128244	0.733117	0.0303515	0.935698	0.463152	0.737488	0.0452442	0.869075	0.262822	0.751807	0.0328739	0.773001	0.00911366	0.846974
A0A1D6B9B8	0	1.072	1.055	1.101	0.74	0.682	0.748	0.991	1.03	1.01	1.236	1.063	1.107	4.09208e-05	1.076	0.723333	1.01033	1.13533	0.672243	0.938971	1.05514	1.39677	1.56959	1.12372	1	Probable beta-D-xylosidase 7 OS=Arabidopsis thaliana GN=BXL7 PE=2 SV=2	83.353	18.488	12.1	8	10	8	0.672243	0.000363304	0.938971	0.0211013	1.05514	0.372013	0.94024	0.383607	1.27369	0.01744	1.15453	0.0739546	0.876084	0.0975556	1.22535	0.0150751	1.18839
A0A1D6BAB6	0	0.364	0.332	0.361	1.312	1.335	1.349	1.121	1.107	1.081	1.016	0.951	0.989	1.2994e-10	0.352333	1.332	1.103	0.985333	3.78051	3.13056	2.79659	0.828078	0.73974	0.893321	1	60S ribosomal protein L12 OS=Prunus armeniaca GN=RPL12 PE=2 SV=1	14.968	18.854	50.7	6	14	6	3.78051	3.28334e-07	3.13056	1.35265e-06	2.79659	7.01692e-05	0.956019	0.0432423	0.824074	0.000781321	0.802083	0.00335822	3.26963	6.47413e-06	0.826827	0.000193751	0.860683
A0A1D6BB54	0	0.33	0.221	0.243	1.038	1.232	1.131	1.044	0.978	0.998	1.124	1.062	0.944	1.89253e-06	0.264667	1.13367	1.00667	1.04333	4.28338	3.80353	3.94207	0.887974	0.920318	1.03642	1	Ubiquitin carboxyl-terminal hydrolase	24.97	2.7587	8.2	2	4	2	4.28338	0.000594752	3.80353	0.000191603	3.94207	0.000612207	1.03925	0.32307	0.949326	0.190498	0.970416	0.507839	4.29975	4.43459e-05	1.04322	0.49054	1.07318
A0A1D6BBG6	0	1.345	1.373	1.3	1.096	1.19	1.1	0.915	0.889	0.853	0.864	0.809	0.851	8.40638e-07	1.33933	1.12867	0.885667	0.841333	0.842708	0.661274	0.628173	0.784702	0.745422	0.949944	1	Protein BTR1 OS=Arabidopsis thaliana GN=BTR1 PE=1 SV=1	68.635	22.704	6.6	4	10	4	0.842708	0.00683621	0.661274	0.000100032	0.628173	7.66248e-05	0.96539	0.322923	0.875336	0.0285877	0.897849	0.0498539	0.740667	0.000608509	0.848494	0.0196326	0.980429
A0A1D6BC02	0	1.243	1.296	1.236	0.863	0.879	0.869	0.959	0.894	0.911	0.759	0.815	0.897	5.55174e-06	1.25833	0.870333	0.921333	0.823667	0.691656	0.732185	0.65457	1.0586	0.946381	0.893994	1	4-hydroxyphenylpyruvate dioxygenase	46.508	9.2092	17.2	6	7	1	0.691656	0.00144238	0.732185	0.000243506	0.65457	0.00278167	0.990211	0.845448	0.908039	0.23178	0.736577	0.00959838	0.89298	0.0910258	1.27844	0.00360049	1.10745
A0A1D6BC44	0	0.452	0.673	0.719	0.99	0.889	0.841	1.147	1.122	1.171	1.242	1.196	1.166	9.9882e-05	0.614667	0.906667	1.14667	1.20133	1.47505	1.86551	1.95445	1.26471	1.325	1.04767	1	Coatomer subunit beta'	96.928	28.499	9.5	7	7	4	1.47505	0.0510129	1.86551	0.0206393	1.95445	0.014268	0.830046	0.0513694	0.857336	0.0848008	0.71278	0.0213363	2.00705	0.00508064	1.12941	0.0981201	0.922384
A0A1D6BC85	0	1.515	1.462	1.275	1.996	1.868	1.691	0.86	0.879	0.952	0.749	0.896	0.937	1.39157e-05	1.41733	1.85167	0.897	0.860667	1.30644	0.632879	0.607244	0.484428	0.464806	0.959495	1	Ribosomal protein L37	10.737	3.6271	12.9	1	2	1	1.30644	0.020546	0.632879	0.0108275	0.607244	0.00457839	0.960903	0.489624	0.716647	0.0468971	0.771463	0.0283809	0.58349	0.00561946	0.429163	0.00554848	0.660721
A0A1D6BEQ2	0	1.304	1.363	1.44	0.965	1.109	1.04	0.874	0.989	0.81	0.879	0.838	0.798	6.19396e-05	1.369	1.038	0.891	0.838333	0.758218	0.65084	0.612369	0.858382	0.807643	0.94089	1	"Probable diaminopimelate decarboxylase, chloroplastic OS=Oryza sativa subsp. japonica GN=LYSA PE=2 SV=1"	52.474	55.862	26.2	11	18	11	0.758218	0.00449078	0.65084	0.00248941	0.612369	0.000933481	0.954008	0.212017	0.840307	0.0126316	0.833919	0.00847649	0.762357	0.00371657	0.959216	0.417322	0.984287
A0A1D6BFK7	0	1.38	1.401	1.396	0.939	0.878	0.931	0.926	0.956	0.929	0.925	0.893	0.869	1.48659e-08	1.39233	0.916	0.937	0.895667	0.657888	0.672971	0.643285	1.02293	0.977802	0.955888	1	Peroxidase	33.633	12.232	18.2	4	6	3	0.657888	0.000619437	0.672971	9.53584e-06	0.643285	0.000258598	0.919051	0.00596013	0.961313	0.0733722	0.821196	0.00372281	0.736414	2.24001e-06	1.02875	0.310876	1.05194
A0A1D6BH34	0	0.504	0.545	0.426	0.465	0.503	0.437	1.013	1.049	1.01	1.353	1.264	1.287	2.10239e-08	0.491667	0.468333	1.024	1.30133	0.952542	2.08271	2.64678	2.18648	2.77865	1.27083	1	Catalase	52.457	63.964	34.4	13	27	11	0.952542	0.597623	2.08271	0.00179689	2.64678	8.23822e-05	0.996384	0.844597	1.16842	0.00478272	1.15125	0.00329186	2.25017	0.000671762	2.35374	0.000184448	1.26237
A0A1D6BH63	0	0.793	0.846	0.923	0.802	0.821	0.71	1.328	1.102	1.077	1.626	1.31	1.133	0.00460072	0.854	0.777667	1.169	1.35633	0.910617	1.36885	1.58821	1.50321	1.74411	1.16025	1	Unknown	29.906	8.4092	15.2	4	5	4	0.910617	0.20931	1.36885	0.0408134	1.58821	0.0651165	1.15454	0.302556	1.44942	0.0273695	1.42359	0.039928	0.906714	0.433263	1.14959	0.194332	0.96008
A0A1D6BHI2	0	0.948	0.806	0.815	0.695	0.617	0.653	0.966	1.084	0.956	1.189	1.134	1.21	3.40582e-05	0.856333	0.655	1.002	1.17767	0.764889	1.17011	1.37524	1.52977	1.79796	1.17532	1	"External alternative NAD(P)H-ubiquinone oxidoreductase B2, mitochondrial OS=Arabidopsis thaliana GN=NDB2 PE=1 SV=1"	61.977	2.6726	21.9	11	14	1	0.764889	0.0308369	1.17011	0.0781098	1.37524	0.00884363	0.899782	0.0353383	1.06505	0.0819099	1.12294	0.012624	1.25068	0.028641	1.47125	0.00101286	1.13839
A0A1D6BHK4	0	0.625	0.561	0.436	1.092	1.002	1.179	1.034	1.299	1.153	1.255	1.018	1.074	0.000409361	0.540667	1.091	1.162	1.11567	2.01788	2.1492	2.0635	1.06508	1.02261	0.960126	1	Unknown	46.929	1.003	4	2	2	1	2.01788	0.00192693	2.1492	0.00382814	2.0635	0.0038464	0.950942	0.255564	0.8965	0.0858363	0.81035	0.0115654	2.06104	0.00197138	0.97128	0.608151	0.859725
A0A1D6BI38	0	1.342	1.299	1.331	1.108	1.066	1.041	0.92	0.933	0.926	0.88	0.899	0.854	5.09645e-08	1.324	1.07167	0.926333	0.877667	0.809416	0.699648	0.66289	0.864386	0.818974	0.947463	1	26S protease regulatory subunit S10B homolog B OS=Arabidopsis thaliana GN=RPT4B PE=1 SV=1	44.743	91.751	32.8	14	33	13	0.809416	0.000874014	0.699648	0.000460939	0.66289	1.69406e-05	0.995113	0.733463	0.946248	0.157708	0.97801	0.367099	0.721299	3.18469e-05	0.886781	0.0249586	0.975531
A0A1D6BI98	0	0.697	0.737	0.606	0.787	0.772	0.823	1.103	1.121	1.13	1.213	1.269	1.232	3.49419e-07	0.68	0.794	1.118	1.238	1.16765	1.64412	1.82059	1.40806	1.55919	1.10733	1	"Probable adenylate kinase 2, chloroplastic OS=Oryza sativa subsp. japonica GN=Os08g0109300 PE=2 SV=1"	25.648	3.0697	8.9	2	3	2	1.16765	0.083764	1.64412	0.00602511	1.82059	0.00156322	0.944595	0.134609	1.13885	0.0115113	1.25574	0.00211728	1.45098	0.00715986	1.1738	0.010617	1.00507
A0A1D6BIN9	0	1.306	1.335	1.292	0.979	1.045	1.018	1.009	0.901	0.953	0.89	0.81	0.891	5.03892e-06	1.311	1.014	0.954333	0.863667	0.773455	0.727943	0.658785	0.941157	0.851742	0.904995	1	Protein mago nashi homolog OS=Oryza sativa subsp. japonica GN=Os12g0287200 PE=2 SV=2	18.615	10.497	30.1	4	6	4	0.773455	0.000467545	0.727943	0.00308351	0.658785	0.000836023	0.973693	0.643817	0.875041	0.108721	0.865505	0.0788741	0.773201	0.0177247	0.973373	0.42788	0.929445
A0A1D6BJP3	0	0.652	0.766	0.572	0.483	0.459	0.371	1.268	1.236	1.307	1.414	1.464	1.493	1.1672e-07	0.663333	0.437667	1.27033	1.457	0.659799	1.91508	2.19648	2.90251	3.32902	1.14694	1	L-gulonolactone oxidase 2 OS=Arabidopsis thaliana GN=GULLO2 PE=1 SV=1	63.663	5.4437	37.4	20	47	2	0.659799	0.0360106	1.91508	0.00415384	2.19648	0.00175886	1.01019	0.896232	1.37905	0.0100752	1.34667	0.0082404	1.38141	0.0276855	2.115	0.00168015	0.994752
A0A1D6BKL1	0	0.553	0.553	0.558	1.132	1.17	1.065	1.001	0.969	1.064	1.155	1.129	1.134	1.45183e-07	0.554667	1.12233	1.01133	1.13933	2.02344	1.82332	2.05409	0.901099	1.01515	1.12657	1	Unknown	33.239	18.374	16.8	6	7	1	2.02344	0.0028424	1.82332	0.00361448	2.05409	0.000103328	1.00319	0.872787	0.913099	0.0154855	1.08786	0.0277279	1.88101	0.00110425	0.932581	0.12366	0.941991
A0A1D6BMQ7	0	0.453	0.585	0.557	0.783	0.669	0.614	1.162	1.038	1.089	1.277	1.298	1.282	1.6421e-06	0.531667	0.688667	1.09633	1.28567	1.2953	2.06207	2.41818	1.59197	1.86689	1.1727	1	Cyclin-dependent kinase F-1 OS=Oryza sativa subsp. indica GN=CDKF-1 PE=3 SV=1	43.935	3.8597	2.7	1	1	1	1.2953	0.0728777	2.06207	0.000499624	2.41818	0.00231256	0.928432	0.177657	1.21666	0.025545	1.24008	0.0129783	1.92727	0.000842942	1.38141	0.0328607	1.13712
A0A1D6BP67	0	0.731	0.671	0.637	0.813	0.634	0.737	1.02	1.062	1.09	1.108	1.167	1.214	1.88599e-05	0.679667	0.728	1.05733	1.163	1.07111	1.55566	1.71113	1.45238	1.59753	1.09994	1	Tryptophan synthase	50.309	3.66	22.1	9	13	1	1.07111	0.469884	1.55566	0.000587379	1.71113	0.000322001	0.882867	0.0849748	0.920163	0.153029	0.986305	0.816042	1.68318	0.00295375	1.38736	0.0147006	0.995586
A0A1D6BT98	0	0.581	0.622	0.617	0.741	0.869	0.84	1.303	1.166	1.29	1.22	1.129	1.096	3.98125e-06	0.606667	0.816667	1.253	1.14833	1.34615	2.06538	1.89286	1.53429	1.40612	0.916467	1	Unknown	177.11	13.363	4	7	8	7	1.34615	0.0232518	2.06538	0.0024977	1.89286	0.00209172	1.14429	0.00957867	1.04767	0.125442	0.930934	0.137149	1.69451	1.88151e-05	1.44041	0.00319599	0.859537
A0A1D6BTS2	0	0.258	0.312	0.383	0.887	0.912	0.921	1.05	1.088	1.005	0.917	0.972	1.064	5.83187e-07	0.317667	0.906667	1.04767	0.984333	2.85414	3.29801	3.09864	1.15551	1.08566	0.939548	1	Unknown	19.901	1.9292	10.6	2	2	2	2.85414	0.0021232	3.29801	0.000188699	3.09864	0.000336057	1.08524	0.149589	1.10266	0.195636	1.17751	0.00656431	3.43442	0.000110927	1.30588	0.0176953	1.14827
A0A1D6BTZ7	0	0.759	0.818	0.846	1.37	1.293	1.264	1.096	1.144	1.049	0.818	1.097	0.87	0.000497922	0.807667	1.309	1.09633	0.928333	1.62072	1.35741	1.1494	0.837535	0.709193	0.846762	1	Glycosyltransferase	49.512	6.0851	34	13	18	2	1.62072	0.000317725	1.35741	0.00156744	1.1494	0.292206	0.927397	0.317109	1.02329	0.412492	0.976712	0.52742	1.20512	0.00815479	0.689585	0.00564731	0.908483
A0A1D6BU60	0	0.632	0.606	0.616	1.041	0.895	0.796	1.001	1.071	0.921	0.934	0.961	1.091	0.00157972	0.618	0.910667	0.997667	0.995333	1.47357	1.61435	1.61057	1.09553	1.09297	0.997661	1	"Transketolase, chloroplastic OS=Zea mays PE=1 SV=1"	80.168	5.314	26.1	18	38	1	1.47357	0.0528604	1.61435	0.0109526	1.61057	0.0143793	1.03011	0.488827	1.05868	0.332313	1.08879	0.366197	1.73732	0.00520527	1.21449	0.105627	1.13933
A0A1D6BU69	0	1.011	1.044	1.005	0.755	0.657	0.716	0.93	0.904	0.935	1.132	1.17	1.087	2.82876e-06	1.02	0.709333	0.923	1.12967	0.695425	0.904902	1.10752	1.30122	1.59258	1.22391	1	Peroxidase	36.944	99.553	49.1	15	37	1	0.695425	0.00324978	0.904902	0.00390828	1.10752	0.0272894	1.12575	0.103413	1.43956	0.00543025	1.24887	0.00123789	0.870588	0.00140597	1.4093	0.00577686	1.38498
A0A1D6BW79	0	1.457	1.561	1.589	1.186	1.2	1.227	0.901	0.882	0.83	0.726	0.81	0.66	4.45342e-07	1.53567	1.20433	0.871	0.732	0.784241	0.56718	0.476666	0.723222	0.607805	0.840413	1	Unknown	39.667	13.784	26.3	10	13	9	0.784241	0.00953356	0.56718	0.000648597	0.476666	0.000176075	0.901081	0.04106	0.787532	0.000663103	0.732188	0.000271254	0.68244	0.00339019	0.784113	0.00401796	0.94757
A0A1D6BYK5	0	0.968	0.868	0.951	0.622	0.602	0.618	1.261	1.368	1.302	1.526	1.586	1.419	2.49709e-07	0.929	0.614	1.31033	1.51033	0.660926	1.41048	1.62576	2.13409	2.45983	1.15263	1	Pathogenesis-related protein 1 OS=Asparagus officinalis GN=PR1 PE=2 SV=1	17.154	9.9867	64.4	8	25	2	0.660926	0.00761898	1.41048	0.00096582	1.62576	0.00123493	1.00928	0.889177	1.24092	0.00422477	1.33939	0.0939173	0.889128	0.0629905	1.35776	0.0361661	0.782244
A0A1D6BZC9	0	0.972	1.201	0.936	0.625	0.618	0.725	0.993	0.837	0.976	1.026	1.026	1.011	0.00261631	1.03633	0.656	0.935333	1.021	0.633001	0.902541	0.985204	1.42581	1.5564	1.09159	1	Aspartyl protease family protein At5g10770 OS=Arabidopsis thaliana GN=At5g10770 PE=2 SV=1	51.865	17.683	9.1	5	10	4	0.633001	0.0302673	0.902541	0.366944	0.985204	0.870572	0.701485	0.00348211	0.89479	0.0366775	0.701485	0.000726868	1.2779	0.060852	1.41616	0.0125725	1.26693
A0A1D6C0R9	0	1.28	1.295	1.197	1.323	1.456	1.361	1.097	1.044	1.103	0.885	0.884	0.947	1.32683e-05	1.25733	1.38	1.08133	0.905333	1.09756	0.860021	0.720042	0.783575	0.656039	0.837238	1	Sorbitol dehydrogenase OS=Arabidopsis thaliana GN=SDH PE=1 SV=1	38.769	29.337	29.2	9	17	1	1.09756	0.0740439	0.860021	0.012601	0.720042	0.00120543	0.979888	0.4542	0.928119	0.061679	0.812291	0.00270759	0.711824	0.00129349	0.635507	0.0044125	0.768187
A0A1D6C1I3	0	0.725	0.801	0.794	1.21	1.261	1.157	0.991	1.055	1.095	1.073	0.989	0.917	0.000116061	0.773333	1.20933	1.047	0.993	1.56379	1.35388	1.28405	0.865766	0.821114	0.948424	1	"Chaperone protein dnaJ GFA2, mitochondrial OS=Arabidopsis thaliana GN=GFA2 PE=2 SV=1"	47.394	6.7553	6.6	2	2	2	1.56379	0.000442176	1.35388	0.00253424	1.28405	0.0222268	1.0617	0.461287	1.00901	0.910438	1.03847	0.324012	1.24353	0.00490154	0.844267	0.0821389	0.926775
A0A1D6C241	0	1.498	1.558	1.501	0.966	1.104	1.029	0.879	0.809	0.855	0.836	0.745	0.866	6.80288e-07	1.519	1.033	0.847667	0.815667	0.680053	0.558043	0.536976	0.820587	0.78961	0.962249	1	Fructokinase-2 OS=Oryza sativa subsp. japonica GN=FRK2 PE=1 SV=1	35.635	45.662	38.6	11	24	1	0.680053	0.00188313	0.558043	1.92216e-05	0.536976	0.000389842	0.896874	0.114129	0.855301	0.112198	0.815662	0.0395257	0.68093	0.00246714	0.898032	0.103923	1.04365
A0A1D6C290	0	0.703	0.741	0.534	0.763	0.701	0.725	0.969	0.972	1.008	1.029	1.002	1.034	0.000131882	0.659333	0.729667	0.983	1.02167	1.10667	1.4909	1.54954	1.34719	1.40018	1.03934	1	DJ-1 protein homolog E OS=Arabidopsis thaliana GN=DJ1E PE=1 SV=1	40.702	7.7887	9.9	3	5	3	1.10667	0.385565	1.4909	0.0324614	1.54954	0.0270667	1.08084	0.0142771	1.165	0.0112999	1.24983	0.000754391	1.51972	0.0294429	1.48424	0.000141569	1.18752
A0A1D6C2P9	0	1.349	1.329	1.289	1.057	1.088	1.055	0.903	0.932	0.853	0.976	0.821	0.788	3.32025e-05	1.32233	1.06667	0.896	0.861667	0.806655	0.67759	0.651626	0.84	0.807813	0.961682	1	Protein TPR2 OS=Oryza sativa subsp. japonica GN=TPR2 PE=1 SV=1	105	13.129	11.6	11	12	1	0.806655	0.000707912	0.67759	0.000191054	0.651626	0.0102661	1.11545	0.0481915	0.955755	0.570259	0.873142	0.0444533	0.729266	0.00123032	1.00844	0.593674	1.02865
A0A1D6C4U0	0	1.814	2.097	1.959	1.378	1.304	1.327	0.84	0.906	0.922	0.894	0.811	0.828	4.38917e-07	1.95667	1.33633	0.889333	0.844333	0.682964	0.454514	0.431516	0.665503	0.631828	0.9494	1	Peroxidase	34.07	1.6024	11.6	3	3	1	0.682964	0.0123898	0.454514	0.00320788	0.431516	0.0028829	0.781649	0.0384073	0.85482	0.112614	0.752613	0.0424045	0.440034	0.00103142	0.503617	2.99064e-05	0.827586
A0A1D6C5P9	0	1.345	1.527	1.401	0.977	0.972	1.003	0.803	0.751	0.791	0.853	0.945	0.881	2.66971e-06	1.42433	0.984	0.781667	0.893	0.69085	0.548795	0.62696	0.794377	0.90752	1.14243	1	Purple acid phosphatase	55.193	18.384	9.6	5	9	1	0.69085	0.0125449	0.548795	0.00416285	0.62696	0.00324335	0.976641	0.47946	0.686872	0.00171725	0.764045	0.00155446	0.791481	0.0207937	1.1189	0.0367784	0.990618
A0A1D6C6R0	0	0.701	0.614	0.811	0.618	0.738	0.645	0.956	1.21	1.084	1.184	0.971	1.111	0.00110997	0.708667	0.667	1.08333	1.08867	0.941204	1.52869	1.53622	1.62419	1.63218	1.00492	1	"Indole-3-glycerol phosphate synthase, chloroplastic OS=Arabidopsis thaliana GN=IGPS PE=1 SV=2"	41.144	40.729	25.1	9	13	2	0.941204	0.576535	1.52869	0.0176271	1.53622	0.0110951	0.970977	0.687383	1.18929	0.0722533	1.2209	0.0456924	1.45861	0.0186325	1.50475	0.0028251	1.13477
A0A1D6C816	0	1.131	1.295	1.261	0.946	0.918	1.024	0.778	0.864	0.807	0.809	0.736	0.754	4.73184e-05	1.229	0.962667	0.816333	0.766333	0.783293	0.664226	0.623542	0.847992	0.796053	0.938751	1	Clathrin light chain	38.365	13.133	14	8	12	2	0.783293	0.0157582	0.664226	0.00540889	0.623542	0.00479209	1.01394	0.787758	0.830614	0.0196868	0.869178	0.0394143	0.914293	0.173658	1.18352	0.0262711	1.14332
A0A1D6CB88	0	1.403	1.412	1.404	1.073	1.023	1.094	0.931	0.932	0.968	0.875	0.983	0.9	5.27144e-07	1.40633	1.06333	0.943667	0.919333	0.756103	0.671012	0.653709	0.887461	0.864577	0.974214	1	Lactoylglutathione lyase OS=Oryza sativa subsp. japonica GN=GLYI-11 PE=1 SV=2	32.568	49.335	34	11	37	10	0.756103	0.00326743	0.671012	0.000384826	0.653709	0.00422423	1.02989	0.151638	0.979705	0.273835	1.00258	0.872637	0.642332	0.00033569	0.874922	0.0150186	0.937831
A0A1D6CCF2	0	0.46	0.527	0.444	0.668	0.761	0.759	0.948	1.094	1.017	1.418	1.378	1.379	1.24583e-07	0.477	0.729333	1.01967	1.39167	1.529	2.13767	2.91754	1.39808	1.90814	1.36483	1	"Tryptophan synthase beta chain 1, chloroplastic OS=Arabidopsis thaliana GN=TSB1 PE=2 SV=1"	50.674	71.913	30.3	11	18	1	1.529	0.00356368	2.13767	0.00104903	2.91754	6.71821e-05	1.08737	0.142114	1.20375	0.0227146	1.4694	0.00909196	1.97554	0.00074274	1.40494	0.00202645	1.11246
A0A1D6CEB2	0	0.564	0.369	0.569	1.279	1.407	1.211	1.106	1.175	1.264	1.002	1.042	1.171	3.4366e-05	0.500667	1.299	1.18167	1.07167	2.59454	2.36019	2.14048	0.909674	0.824994	0.906911	1	14-3-3-like protein GF14-A OS=Oryza sativa subsp. japonica GN=GF14A PE=2 SV=1	24.827	2.513	40.1	10	39	1	2.59454	0.000867325	2.36019	0.00172497	2.14048	0.00294958	0.953873	0.54564	0.79864	0.0813064	0.700769	0.0266867	2.25166	0.00304054	0.827816	0.0503515	0.761918
A0A1D6CEL0	0	1.264	1.222	1.304	1.189	1.239	1.018	0.94	0.929	0.951	0.782	0.804	0.839	9.13142e-05	1.26333	1.14867	0.94	0.808333	0.909235	0.744063	0.639842	0.81834	0.703714	0.859929	1	AT-hook motif nuclear-localized protein 10 OS=Arabidopsis thaliana GN=AHL10 PE=1 SV=2	27.568	11.487	5.1	1	1	1	0.909235	0.222584	0.744063	0.00331389	0.639842	0.000194842	1.07768	0.352607	0.839752	0.0691395	0.763055	0.0239544	0.808443	0.0258695	0.958212	0.611582	0.912411
A0A1D6CF20	0	0.484	0.492	0.45	0.235	0.328	0.249	0.408	0.474	0.432	0.336	0.458	0.364	0.00276853	0.475333	0.270667	0.438	0.386	0.569425	0.921459	0.812062	1.61823	1.42611	0.881279	1	Isoflavone reductase-like protein OS=Olea europaea PE=1 SV=1	33.992	11.015	25.2	8	12	1	0.569425	0.00964195	0.921459	0.19303	0.812062	0.124717	1.03227	0.578738	1.07601	0.185942	1.02923	0.559791	3.23843	0.00230753	5.87069	0.000223555	3.78158
A0A1D6CGN8	0	1.611	1.406	1.527	0.953	0.925	0.991	0.865	0.974	0.931	0.771	0.778	0.666	3.91445e-06	1.51467	0.956333	0.923333	0.738333	0.631382	0.609595	0.487456	0.965493	0.772046	0.799639	1	Pyrophosphate-energized vacuolar membrane proton pump OS=Hordeum vulgare PE=2 SV=2	79.466	69.771	16	14	25	1	0.631382	0.0066672	0.609595	0.00292356	0.487456	0.000983899	0.998444	0.952632	0.817362	0.0241918	0.730865	0.000470846	0.707306	0.0116679	1.11851	0.0132724	0.948375
A0A1D6CKM0	0	0.587	0.599	0.611	1.305	1.214	1.23	1.065	1.078	1.187	1.08	1.015	1.051	5.81711e-07	0.599	1.24967	1.11	1.04867	2.08625	1.85309	1.7507	0.888237	0.839157	0.944745	1	Ubiquitin receptor RAD23b OS=Arabidopsis thaliana GN=RAD23B PE=1 SV=3	36.233	9.1844	13.6	5	5	5	2.08625	0.00108974	1.85309	0.00459426	1.7507	0.000555399	0.965528	0.526606	0.851319	0.0561039	0.828837	0.0592918	1.85643	0.00796383	0.859162	0.0090501	0.852853
A0A1D6CKP1	0	1.423	1.503	1.324	1.19	1.223	1.182	0.935	0.9	1.023	0.847	0.752	0.904	2.58448e-05	1.41667	1.19833	0.952667	0.834333	0.845882	0.672471	0.588941	0.794993	0.696245	0.875787	1	Unknown	40.983	0.91973	3.3	1	1	1	0.845882	0.0451739	0.672471	0.00276591	0.588941	0.00114201	1.03162	0.598891	0.97061	0.53899	0.977307	0.638725	0.632471	0.00192488	0.771349	0.00903036	0.912876
A0A1D6CKW3	0	1.303	1.237	1.327	1.143	1.127	1.042	1.063	0.976	0.9	0.833	0.819	0.915	0.000129482	1.289	1.104	0.979667	0.855667	0.856478	0.760021	0.663822	0.887379	0.77506	0.873426	1	Ras-related protein RIC2 OS=Oryza sativa subsp. japonica GN=RIC2 PE=2 SV=2	34.984	47.249	41.7	13	19	2	0.856478	0.0115855	0.760021	0.009104	0.663822	0.00044807	0.928521	0.153777	0.999289	0.991845	1.0761	0.234185	0.727179	0.000840352	0.788345	0.00503427	0.956108
A0A1D6CLC0	0	0.258	0.426	0.355	0.922	1.028	1.008	1.098	1.045	1.081	1.16	1.083	1.13	4.5421e-07	0.346333	0.986	1.07467	1.12433	2.84697	3.10298	3.24639	1.08993	1.1403	1.04622	1	GTP-binding nuclear protein	25.178	47.355	27.5	7	20	2	2.84697	0.00080593	3.10298	0.00220988	3.24639	0.000996212	1.06747	0.117325	1.18716	0.0269037	0.97697	0.464995	2.96728	0.00109472	1.11258	0.0562074	1.13524
A0A1D6CLF0	0	0.56	0.605	0.647	0.463	0.443	0.558	0.932	0.929	0.692	1.022	1.109	1.061	0.000106099	0.604	0.488	0.851	1.064	0.807947	1.40894	1.76159	1.74385	2.18033	1.25029	1	"Indole-3-glycerol phosphate synthase, chloroplastic OS=Arabidopsis thaliana GN=IGPS PE=1 SV=2"	41.009	4.1504	21.4	8	12	1	0.807947	0.0623772	1.40894	0.0784978	1.76159	0.000205836	0.942264	0.429618	1.15017	0.0789997	1.21701	0.0216032	1.9404	0.000904834	2.26298	0.00418348	1.58402
A0A1D6CLK2	0	0.632	0.573	0.732	0.402	0.472	0.622	1.006	0.961	1.077	1.343	1.426	1.326	4.05084e-06	0.645667	0.498667	1.01467	1.365	0.772328	1.5715	2.11409	2.03476	2.7373	1.34527	1	L-gulonolactone oxidase 2 OS=Arabidopsis thaliana GN=GULLO2 PE=1 SV=1	63.829	187.57	37.4	20	48	2	0.772328	0.146618	1.5715	0.00408094	2.11409	0.000460799	0.96875	0.446093	1.38441	0.000191988	1.26915	0.0280888	1.5364	0.00810981	1.92714	0.00922687	1.35348
A0A1D6CLT9	0	0.268	0.32	0.424	1.103	1.201	1.182	1.249	1.188	1.174	1.204	1.026	1.151	7.97061e-07	0.337333	1.162	1.20367	1.127	3.44466	3.56818	3.34091	1.03586	0.96988	0.936306	1	Probable protein phosphatase 2C 58 OS=Oryza sativa subsp. japonica GN=Os06g0651600 PE=2 SV=1	43.669	15.105	17.6	6	9	6	3.44466	0.00028861	3.56818	0.000500378	3.34091	0.000388741	1.07456	0.185203	1.11916	0.0713416	1.10174	0.122169	2.83597	0.00058092	0.884682	0.0334916	0.889504
A0A1D6CLX4	0	0.343	0.361	0.302	1.447	1.353	1.521	1.252	1.224	1.285	1.105	1.302	1.185	2.00592e-07	0.335333	1.44033	1.25367	1.19733	4.29523	3.73857	3.57058	0.8704	0.831289	0.955065	1	14-3-3-like protein GF14-A OS=Oryza sativa subsp. japonica GN=GF14A PE=2 SV=1	28.789	34.771	38.7	11	45	1	4.29523	0.000664688	3.73857	3.18414e-06	3.57058	0.00231078	0.955859	0.323772	0.810693	0.00347928	0.731738	0.000976773	3.19781	3.82496e-05	0.711641	0.00331945	0.693433
A0A1D6CML0	0	1.088	1.264	1.08	0.591	0.761	0.488	1.025	1.165	1.064	1.302	1.331	1.075	0.000795335	1.144	0.613333	1.08467	1.236	0.536131	0.948135	1.08042	1.76848	2.01522	1.13952	1	Unknown	33.938	-2	3.2	1	2	1	0.536131	0.0073381	0.948135	0.467735	1.08042	0.416956	0.890154	0.0780009	1.3795	0.0687262	1.16789	0.311309	0.793124	0.049998	1.31685	0.120198	1.15396
A0A1D6CMV7	0	1.849	1.709	1.781	1.124	1.15	1.191	0.976	0.903	0.945	0.931	1.029	0.908	1.71134e-07	1.77967	1.155	0.941333	0.956	0.648998	0.528938	0.537179	0.815007	0.827706	1.01558	1	Unknown	25.908	7.0106	17.2	4	6	4	0.648998	0.000984661	0.528938	0.000338437	0.537179	0.00012031	0.782171	0.00521849	0.944051	0.0483779	0.754569	0.00419402	0.502154	0.000992366	0.605195	0.000143756	0.896246
A0A1D6CPZ3	0	1.381	1.342	1.446	1.027	1.212	1.025	0.845	0.732	0.843	0.751	0.764	0.775	1.16563e-05	1.38967	1.088	0.806667	0.763333	0.782922	0.580475	0.549292	0.741422	0.701593	0.946281	1	Peroxidase	34.185	4.2295	32	8	18	1	0.782922	0.0236648	0.580475	0.000335755	0.549292	0.00151547	0.855391	0.0520537	0.74729	0.00802238	0.710782	0.00154802	0.840969	0.00770858	0.918811	0.32783	1.08264
A0A1D6CQ34	0	0.585	0.73	0.681	1.256	1.169	1.263	1.071	1.107	1.026	0.958	0.915	0.959	5.81624e-06	0.665333	1.22933	1.068	0.944	1.8477	1.60521	1.41884	0.868764	0.767896	0.883895	1	"Elongation factor G, mitochondrial"	78.742	3.7406	2.5	2	3	2	1.8477	0.000709424	1.60521	0.00322038	1.41884	0.0148301	0.977662	0.266861	0.858935	0.00380128	0.841799	0.00294897	1.63727	0.00809682	0.866323	0.0167598	0.876092
A0A1D6CQ91	0	1.407	1.433	1.71	0.845	0.882	0.731	0.845	0.777	0.989	0.914	0.585	1.061	0.00203129	1.51667	0.819333	0.870333	0.853333	0.54022	0.573846	0.562637	1.06225	1.0415	0.980467	1	Pyrophosphate-energized vacuolar membrane proton pump 1 OS=Arabidopsis thaliana GN=AVP1 PE=1 SV=1	73.769	2.4887	12.4	9	16	1	0.54022	0.00869994	0.573846	0.00785901	0.562637	0.0222802	1.08902	0.674404	0.834506	0.165777	0.635057	0.0334343	0.718462	0.0289133	1.44833	0.188645	1.04481
A0A1D6CQH6	0	0.611	0.825	0.637	0.85	0.665	0.829	1.028	0.907	1.143	1.135	1.127	1.042	0.00302494	0.691	0.781333	1.026	1.10133	1.13073	1.4848	1.59383	1.31314	1.40956	1.07342	1	Tryptophan synthase	50.265	37.156	22.1	9	13	1	1.13073	0.369778	1.4848	0.0250146	1.59383	0.0143379	0.946678	0.563673	0.9712	0.870995	0.862561	0.158985	1.69175	0.00905226	1.41638	0.0212699	1.10656
A0A1D6CRV7	0	1.161	1.212	1.225	1.026	1.074	1.137	0.862	0.811	0.809	0.763	0.577	0.9	0.000766734	1.19933	1.079	0.827333	0.746667	0.899666	0.689828	0.622568	0.766759	0.691999	0.902498	1	NADH dehydrogenase [ubiquinone] 1 beta subcomplex subunit 2 OS=Arabidopsis thaliana GN=At1g76200 PE=3 SV=1	9.0959	11.746	28.9	2	3	1	0.899666	0.0431909	0.689828	0.000154126	0.622568	0.0354935	0.952941	0.40191	0.861237	0.0462952	0.88537	0.139811	0.921345	0.0206951	0.975904	0.683695	1.15028
A0A1D6CV19	0	0.649	1.008	0.607	0.731	0.78	0.682	1.214	1.048	1.271	1.197	1.385	1.341	0.00151881	0.754667	0.731	1.17767	1.30767	0.96864	1.56051	1.73277	1.61104	1.78887	1.11039	1	110 kDa U5 small nuclear ribonucleoprotein component CLO OS=Arabidopsis thaliana GN=CLO PE=1 SV=1	104.36	6.2566	5.4	5	5	5	0.96864	0.871317	1.56051	0.0597259	1.73277	0.0331558	1.10254	0.290092	1.283	0.0379956	1.24348	0.0579293	1.18463	0.401522	1.34838	0.0075951	0.97396
A0A1D6CV49	0	0.94	1.027	1.063	0.532	0.665	0.622	1.085	1.042	0.923	1.125	1.05	1.16	8.13225e-05	1.01	0.606333	1.01667	1.11167	0.60033	1.0066	1.10066	1.67675	1.83342	1.09344	1	12-oxophytodienoate reductase 7 OS=Oryza sativa subsp. japonica GN=OPR7 PE=2 SV=1	42.86	101.83	37.4	13	14	1	0.60033	0.00169285	1.0066	0.91817	1.10066	0.10681	1.05983	0.164921	1.12336	0.0273005	1.18185	0.0240173	0.981848	0.685335	1.73337	0.00120085	1.09574
A0A1D6CWE6	0	1.14	1.377	1.229	0.994	0.851	1.033	0.828	0.81	0.845	0.822	1.043	0.829	0.00396041	1.24867	0.959333	0.827667	0.898	0.768286	0.66284	0.719167	0.862752	0.936067	1.08498	1	Probable carboxylesterase 8 OS=Arabidopsis thaliana GN=CXE8 PE=2 SV=1	37.581	62.424	18.7	6	9	2	0.768286	0.0330347	0.66284	0.0239206	0.719167	0.0249886	0.871493	0.21189	0.909201	0.244702	0.885973	0.212777	0.884944	0.197686	1.00382	0.969919	1.21385
A0A1D6CXF2	0	0.335	0.409	0.59	1.216	1.207	1.122	1.14	1.098	1.122	1.113	1.061	1.063	5.25221e-06	0.444667	1.18167	1.12	1.079	2.65742	2.51874	2.42654	0.947814	0.913117	0.963393	1	Proteasome subunit alpha type	27.335	4.8778	24.1	6	15	1	2.65742	0.00485006	2.51874	0.0108147	2.42654	0.0109606	1.00727	0.857733	0.898213	0.0937853	0.86186	0.0447499	2.47451	0.00513734	0.937941	0.121023	0.88244
A0A1D6CY10	0	0.584	0.843	0.705	0.936	0.865	0.907	1.043	1.22	1.019	1.069	1.148	1.113	0.00175884	0.710667	0.902667	1.094	1.11	1.27017	1.5394	1.56191	1.21196	1.22969	1.01463	1	Aminoacylase	49.581	2.849	25.2	10	12	1	1.27017	0.115414	1.5394	0.0183114	1.56191	0.0252058	1.05716	0.454721	1.10752	0.056909	1.16706	0.0126309	1.37852	0.0571118	1.14734	0.142862	0.991773
A0A1D6CY43	0	0.496	0.521	0.495	1.184	1.094	1.167	1.052	1.029	1.051	1.014	0.993	0.944	3.19288e-08	0.504	1.14833	1.044	0.983667	2.27844	2.07143	1.95172	0.909144	0.856604	0.942209	1	Acyl carrier protein	17.873	6.3706	8.9	1	2	1	2.27844	0.00081281	2.07143	1.38015e-06	1.95172	0.000477278	0.970526	0.449492	0.923008	0.00286164	0.93985	0.0290728	2.19907	1.04548e-06	0.93672	0.180912	0.979885
A0A1D6CYX8	0	1.099	1.186	1.069	0.749	0.789	0.739	1.414	1.602	1.106	1.711	2	1.369	0.00304563	1.118	0.759	1.374	1.69333	0.678891	1.22898	1.51461	1.81028	2.23101	1.23241	1	Aspartyl protease family protein At5g10770 OS=Arabidopsis thaliana GN=At5g10770 PE=2 SV=1	53.117	15.732	9	4	6	3	0.678891	0.00371934	1.22898	0.214121	1.51461	0.0825343	0.934587	0.685243	1.18555	0.327889	0.969218	0.827252	0.697376	0.0201045	0.960035	0.780946	0.672732
A0A1D6CZ64	0	0.607	0.753	0.71	0.51	0.561	0.571	0.875	0.868	0.81	1.17	1.088	1.068	6.26465e-06	0.69	0.547333	0.851	1.10867	0.793237	1.23333	1.60676	1.55481	2.02558	1.30278	1	Probable polygalacturonase OS=Vitis vinifera GN=GSVIVT00026920001 PE=1 SV=1	51.104	40.707	13.5	5	10	5	0.793237	0.0639568	1.23333	0.0470479	1.60676	0.00209927	1.17669	0.0181871	1.49055	0.00413727	1.38501	0.000463346	1.40531	0.00941879	2.08465	0.000543948	1.69839
A0A1D6CZN7	0	1.543	1.552	1.601	1.204	1.268	1.184	0.9	0.949	0.785	0.709	0.857	0.635	3.78937e-06	1.56533	1.21867	0.878	0.733667	0.778535	0.560903	0.468697	0.72046	0.602024	0.835611	1	Putative ribonuclease H protein At1g65750 OS=Arabidopsis thaliana GN=At1g65750 PE=3 SV=1	45.4	1.2645	1.7	1	1	1	0.778535	0.000630418	0.560903	0.00206396	0.468697	0.00377862	1.14237	0.15864	0.981728	0.843168	0.915112	0.239084	0.559412	0.00148153	0.820842	0.0414795	0.979119
A0A1D6CZP8	0	0.668	0.661	0.6	1.01	1.02	1.091	1.066	1.013	1.06	0.97	0.996	0.963	1.19591e-06	0.643	1.04033	1.04633	0.976333	1.61794	1.62727	1.5184	1.00577	0.938481	0.9331	1	"Cytochrome c1-2, heme protein, mitochondrial (Fragment) OS=Solanum tuberosum GN=CYCL PE=1 SV=1"	19.912	37.88	9	2	4	2	1.61794	0.000332887	1.62727	0.000179794	1.5184	0.00107292	0.963642	0.487582	0.933787	0.103952	0.895655	0.0330622	1.75376	0.000211404	1.04454	0.432753	1.00637
A0A1D6D1N1	0	0.557	0.731	0.77	1.039	0.929	0.907	0.919	0.949	1.134	1.157	1.057	1.076	0.00340757	0.686	0.958333	1.00067	1.09667	1.39699	1.4587	1.59864	1.04417	1.14435	1.09594	1	"20 kDa chaperonin, chloroplastic OS=Arabidopsis thaliana GN=CPN20 PE=1 SV=2"	25.872	4.8555	9.3	2	2	1	1.39699	0.0323701	1.4587	0.0285161	1.59864	0.0125588	0.951049	0.579048	0.955002	0.467433	0.994223	0.907422	1.59815	0.00904243	1.088	0.387024	1.0463
A0A1D6D226	0	1.27	1.36	1.321	0.989	1.037	1.052	0.951	0.948	0.934	0.84	0.887	0.853	4.65168e-07	1.317	1.026	0.944333	0.86	0.779043	0.717034	0.652999	0.920403	0.838207	0.910695	1	Acyl-coenzyme A oxidase	77.52	35.066	16.6	11	14	4	0.779043	0.00125205	0.717034	0.00367291	0.652999	0.000521033	0.996785	0.936712	0.850482	0.0385685	0.791961	0.0244546	0.787142	0.00407603	1.00715	0.776869	0.933639
A0A1D6D2E4	0	1.184	1.486	1.377	0.999	1.068	1.132	1.045	0.935	0.916	0.97	0.934	0.769	0.00332617	1.349	1.06633	0.965333	0.891	0.790462	0.715592	0.660489	0.905283	0.835574	0.922997	1	Protein arginine N-methyltransferase PRMT10 OS=Oryza sativa subsp. japonica GN=PRMT10 PE=2 SV=1	42.382	5.3662	11.9	4	4	4	0.790462	0.0681599	0.715592	0.0328186	0.660489	0.0166335	0.835084	0.0384348	0.851321	0.0815431	0.86533	0.105784	0.77613	0.056916	0.819944	0.0206504	0.923343
A0A1D6D2F7	0	0.446	0.301	0.304	0.83	0.802	0.753	1.134	1.099	1.114	1.118	1.149	1.093	1.48837e-07	0.350333	0.795	1.11567	1.12	2.26927	3.18459	3.19696	1.40335	1.40881	1.00388	1	Unknown	60.447	8.6627	7.3	4	5	2	2.26927	0.00430161	3.18459	0.00279712	3.19696	0.0017225	1.0647	0.317384	1.17871	0.0477832	1.11212	0.113243	3.0295	0.000455419	1.42138	0.0028344	1.1213
A0A1D6D3N7	0	1.353	1.256	1.281	0.993	1.024	1.129	0.792	0.965	0.889	0.727	0.86	0.819	0.000119735	1.29667	1.04867	0.882	0.802	0.80874	0.680206	0.618509	0.841068	0.764781	0.909297	1	LIMR family protein Os06g0128200 OS=Oryza sativa subsp. japonica GN=Os06g0128200 PE=2 SV=1	52.439	2.2721	2.1	1	2	1	0.80874	0.0103476	0.680206	0.00445288	0.618509	0.000807992	0.813409	0.10687	0.793723	0.0839132	0.752068	0.0471696	0.901028	0.245663	0.90623	0.125574	1.0514
A0A1D6D5H9	0	0.312	0.126	0.501	1.378	1.535	1.249	1.146	1.179	1.179	1.096	1.03	1.089	2.23288e-05	0.313	1.38733	1.168	1.07167	4.43237	3.73163	3.42386	0.841903	0.772465	0.917523	1	Ankyrin repeat domain-containing protein 2A OS=Arabidopsis thaliana GN=AKR2A PE=1 SV=2	32.159	49.896	22.5	6	9	5	4.43237	0.00183634	3.73163	0.014908	3.42386	0.0168961	0.995423	0.925662	0.717105	0.0043703	0.666476	0.00152135	3.72311	0.0094766	0.836136	0.0934142	0.715468
A0A1D6D6L6	0	1.403	1.27	1.45	0.944	0.965	0.956	1.054	0.984	1.023	0.912	0.882	0.8	2.4502e-05	1.37433	0.955	1.02033	0.864667	0.694882	0.742421	0.629154	1.06841	0.90541	0.847435	1	Mediator of RNA polymerase II transcription subunit 33A OS=Arabidopsis thaliana GN=MED33A PE=1 SV=1	99.833	2.1534	1.4	1	1	1	0.694882	0.0151933	0.742421	0.0136209	0.629154	0.00268678	0.983524	0.793283	0.844317	0.0840561	0.975454	0.800936	0.721319	0.00590746	1.02094	0.668704	0.82032
A0A1D6D6Z3	0	0.733	0.893	0.895	0.944	0.812	0.774	1.265	0.963	0.967	1.266	1.29	1.341	0.00254882	0.840333	0.843333	1.065	1.299	1.00357	1.26735	1.54582	1.26285	1.54032	1.21972	1	4-hydroxyphenylacetaldehyde oxime monooxygenase OS=Sorghum bicolor GN=CYP71E1 PE=1 SV=1	58.187	3.5527	3.1	1	1	1	1.00357	0.969768	1.26735	0.140219	1.54582	0.00642261	0.71433	0.0535148	1.02631	0.845301	0.983596	0.875063	1.28163	0.0962587	0.912253	0.331877	1.03787
A0A1D6D7R5	0	0.765	0.806	0.678	0.582	0.412	0.387	1.153	1.128	1.111	1.119	1.245	1.139	5.54851e-06	0.749667	0.460333	1.13067	1.16767	0.614051	1.50823	1.55758	2.45619	2.53657	1.03272	1	Peroxidase	42.815	1.7549	30.5	11	24	1	0.614051	0.0227069	1.50823	0.00558026	1.55758	0.00154395	0.929367	0.0836129	1.06506	0.113386	1.02814	0.688248	1.51712	0.00630923	2.29616	0.00413227	1.07134
A0A1D6D8G2	0	0.477	0.586	0.624	0.879	0.913	0.957	1.335	1.166	1.138	1.069	0.943	1.049	4.26321e-05	0.562333	0.916333	1.213	1.02033	1.62952	2.15708	1.81446	1.32375	1.1135	0.841165	1	Auxin transport protein BIG OS=Oryza sativa subsp. japonica GN=Os09g0247700 PE=2 SV=1	42.268	5.2178	6	2	2	2	1.62952	0.00573919	2.15708	0.00154492	1.81446	0.00156168	0.912276	0.208338	0.774851	0.0210876	0.802281	0.0290079	2.18257	0.000896235	1.2219	0.028222	0.784007
A0A1D6D8I1	0	0.748	0.789	0.723	0.575	0.675	0.545	0.695	0.772	0.745	0.92	0.916	0.905	0.000149476	0.753333	0.598333	0.737333	0.913667	0.794248	0.978761	1.21283	1.23231	1.52702	1.23915	1	Basic secretory protease (Fragments) OS=Boswellia serrata PE=1 SV=1	24.047	6.8775	17.5	4	4	3	0.794248	0.0402793	0.978761	0.618718	1.21283	0.0108815	1.14655	0.0341505	1.17517	0.0243106	1.35905	0.0266529	1.42212	0.0050474	2.05292	0.000793929	1.7075
A0A1D6D8M0	0	0.58	0.672	0.519	0.496	0.582	0.516	1.305	1.218	1.35	1.505	1.482	1.527	4.71815e-08	0.590333	0.531333	1.291	1.50467	0.900056	2.1869	2.54884	2.42974	2.83187	1.1655	1	"Pyruvate, phosphate dikinase"	96.202	136.82	25	17	35	1	0.900056	0.329856	2.1869	0.000319235	2.54884	0.00117999	1.07762	0.478615	1.35605	0.00227868	1.24344	0.011146	1.54941	0.00539637	1.85508	0.0209104	0.960754
A0A1D6D920	0	0.521	0.369	0.53	1.052	1.142	1.122	1.19	1.193	1.221	1.167	1.032	1.087	1.87931e-06	0.473333	1.10533	1.20133	1.09533	2.33521	2.53803	2.31408	1.08685	0.990953	0.911765	1	Coatomer subunit beta'	101.74	16.253	7.6	6	8	3	2.33521	0.00169292	2.53803	0.00400435	2.31408	0.000968697	0.86574	0.0211191	0.713292	0.0033572	0.682803	0.000548365	2.6331	0.000923725	0.976176	0.583912	0.740011
A0A1D6DB22	0	1.254	1.219	1.379	1.43	1.289	1.502	0.929	0.949	0.81	0.784	0.625	0.716	3.16914e-05	1.284	1.407	0.896	0.708333	1.09579	0.697819	0.551661	0.636816	0.503435	0.790551	1	Unknown	13.019	1.7502	14.5	1	1	1	1.09579	0.199636	0.697819	0.00414451	0.551661	0.00101677	0.980969	0.737107	0.818685	0.012619	0.9609	0.649432	0.75026	0.0101249	0.671642	0.00536021	0.880208
A0A1D6DBI7	0	0.702	0.787	0.671	0.597	0.636	0.548	0.782	0.82	0.778	1.616	1.403	1.529	5.86218e-07	0.72	0.593667	0.793333	1.516	0.824537	1.10185	2.10556	1.33633	2.55362	1.91092	1	Zingipain-1 OS=Zingiber officinale PE=1 SV=1	29.766	19.657	26.2	7	14	5	0.824537	0.0472799	1.10185	0.157666	2.10556	0.00121601	1.00814	0.781286	1.15831	0.0213551	1.34475	0.041327	1.36574	0.00535617	1.66985	0.000530795	1.43571
A0A1D6DBK7	0	0.379	0.487	0.35	0.971	1.223	1.445	0.904	0.703	0.848	1.32	0.839	0.841	0.00521201	0.405333	1.213	0.818333	1	2.9926	2.01891	2.46711	0.674636	0.824402	1.222	1	Peroxisome biogenesis protein 19-1 OS=Arabidopsis thaliana GN=PEX19-1 PE=1 SV=1	27.937	2.4962	16.1	4	6	1	2.9926	0.0202044	2.01891	0.00671975	2.46711	0.0572987	0.968102	0.63387	0.678942	0.0144146	0.845176	0.0759062	3.17105	0.000551126	1.02583	0.846246	1.0664
A0A1D6DCW0	0	2.124	2.115	2.309	2.114	2.106	2.097	1.358	1.583	1.48	1.369	1.235	1.47	1.03794e-05	2.18267	2.10567	1.47367	1.358	0.964722	0.675168	0.622175	0.699858	0.644926	0.921511	1	NADH dehydrogenase [ubiquinone] 1 beta subcomplex subunit 2 OS=Arabidopsis thaliana GN=At1g76200 PE=3 SV=1	9.153	1.5029	29.8	2	2	1	0.964722	0.347294	0.675168	0.00144999	0.622175	0.000911657	0.798365	0.452274	1	1	0.854223	0.560216	0.112095	3.66907e-05	0.0927656	0.00034713	0.166026
A0A1D6DDI9	0	1.466	1.311	1.525	0.865	0.813	0.96	0.877	0.898	0.846	0.694	0.893	0.685	6.45404e-05	1.434	0.879333	0.873667	0.757333	0.613203	0.609252	0.528126	0.993556	0.861259	0.866845	1	Acid phosphatase 1 OS=Solanum lycopersicum GN=APS1 PE=2 SV=1	27.938	2.3997	6.9	2	4	2	0.613203	0.00320245	0.609252	0.00964262	0.528126	0.00193689	0.965474	0.277234	0.902439	0.0972418	0.882167	0.1081	0.733845	0.0205621	1.15542	0.0665936	1.08699
A0A1D6DE17	0	1.014	1.034	1.044	0.708	0.71	0.68	0.937	1.032	1.018	1.084	1.15	1.214	8.15355e-06	1.03067	0.699333	0.995667	1.14933	0.678525	0.966041	1.11514	1.42374	1.64347	1.15434	1	Alpha-galactosidase	35.64	21.36	10.5	3	5	3	0.678525	1.56199e-05	0.966041	0.359484	1.11514	0.0800916	1.11738	0.0920683	1.31226	0.00712391	1.26524	0.000114698	0.859638	0.000454853	1.41563	0.0107096	1.16773
A0A1D6DEK9	0	0.308	0.515	0.435	0.829	0.903	0.837	1.338	1.14	1.013	1.126	1.127	0.968	0.000140968	0.419333	0.856333	1.16367	1.07367	2.04213	2.77504	2.56041	1.35889	1.2538	0.922658	1	Cell division cycle 5-like protein OS=Arabidopsis thaliana GN=CDC5 PE=1 SV=2	80.135	1.1606	1.1	1	1	1	2.04213	0.0103533	2.77504	0.00468571	2.56041	0.00131715	1.02084	0.822364	0.90823	0.255801	0.703573	0.025671	2.93641	0.00113369	1.46789	0.0286562	0.961043
A0A1D6DEU2	0	1.132	1.179	1.115	0.936	0.895	0.96	1.241	1.195	1.214	1.504	1.563	1.248	0.000762493	1.142	0.930333	1.21667	1.43833	0.814653	1.06538	1.25949	1.30777	1.54604	1.18219	1	"Probable ribose-5-phosphate isomerase 3, chloroplastic OS=Arabidopsis thaliana GN=RPI3 PE=1 SV=1"	28.756	55.762	19.2	6	11	1	0.814653	0.0014208	1.06538	0.0385996	1.25949	0.0867627	0.939004	0.194215	1.07842	0.434837	1.17759	0.0186141	0.703444	0.000739463	0.81082	0.0025538	0.712055
A0A1D6DFJ1	0	1.542	1.483	1.497	0.938	0.999	1.035	0.999	0.884	0.916	0.885	0.906	0.848	3.93776e-07	1.50733	0.990667	0.933	0.879667	0.657231	0.618974	0.583591	0.94179	0.887954	0.942837	1	Uric acid degradation bifunctional protein TTL OS=Arabidopsis thaliana GN=TTL PE=1 SV=1	35.113	16.121	14.4	4	5	1	0.657231	0.000303592	0.618974	0.000652636	0.583591	1.42572e-05	1.00523	0.884739	0.923693	0.0278802	0.902439	0.0225787	0.634675	2.52906e-05	0.970727	0.508453	0.947124
A0A1D6DFM8	0	1.804	1.723	1.726	1.424	幼苗上部	1.417	0.966	1.004	0.974	0.756	0.931	0.817	7.10868e-08	1.751	1.4205	0.981333	0.834667	0.811251	0.560442	0.47668	0.690837	0.587587	0.850543	1	Thaumatin-like protein OS=Arabidopsis thaliana GN=At1g18250 PE=2 SV=2	25.5	1.7472	3.6	1	1	1	0.812298	0.00601865	0.560442	0.000220469	0.47668	0.000545938	0.866453	0.0793999	0.872451	0.0965265	0.808477	0.0310999	0.476109	8.48811e-05	0.507851	0.000611327	0.741168
A0A1D6DGU9	0	0.337	0.355	0.399	1.705	1.336	1.185	1.44	1.294	1.273	1.481	1.268	1.23	0.00010551	0.363667	1.40867	1.33567	1.32633	3.87351	3.67278	3.64711	0.948178	0.941552	0.993012	1	Heat shock 70 kDa protein 14 OS=Arabidopsis thaliana GN=HSP70-14 PE=2 SV=1	87.347	37.668	25	24	47	2	3.87351	0.0199411	3.67278	0.00115623	3.64711	0.00460594	1.06654	0.625305	0.933455	0.637373	0.872761	0.424898	2.50687	0.0287243	0.690251	0.0949928	0.637135
A0A1D6DHE7	0	1.271	1.512	1.37	1.02	1.098	1.087	1.042	0.867	0.851	0.903	0.841	0.83	0.000289174	1.38433	1.06833	0.92	0.858	0.771731	0.66458	0.619793	0.861154	0.80312	0.932609	1	ABC transporter I family member 20 OS=Arabidopsis thaliana GN=ABCI20 PE=2 SV=1	24.358	3.3621	9.5	2	4	2	0.771731	0.0342948	0.66458	0.00785678	0.619793	0.0110834	1.09173	0.197694	1.11514	0.126779	1.23068	0.0141174	0.616903	0.00672287	0.872699	0.0412794	1.03514
A0A1D6DKR9	0	0.683	0.59	0.534	1.498	1.717	1.499	1.03	1.12	1.113	0.945	0.875	1.043	7.05311e-06	0.602333	1.57133	1.08767	0.954333	2.60874	1.80576	1.58439	0.692193	0.60734	0.877413	1	Unknown	46.549	10.627	16.1	6	6	3	2.60874	0.000963553	1.80576	0.00140589	1.58439	0.00593711	0.958308	0.308561	0.736665	0.0187827	0.676272	0.0069985	1.8052	0.00173197	0.663131	0.00999419	0.736439
A0A1D6DL02	0	0.734	0.781	0.804	0.84	0.641	0.717	0.965	0.957	0.985	1.025	1.112	1.185	0.000417302	0.773	0.732667	0.969	1.10733	0.947822	1.25356	1.43251	1.32257	1.51137	1.14276	1	"Nudix hydrolase 14, chloroplastic OS=Arabidopsis thaliana GN=NUDT14 PE=1 SV=2"	33.427	1.8066	2.9	1	1	1	0.947822	0.567423	1.25356	0.004991	1.43251	0.0090772	1.07637	0.383902	1.25662	0.00689506	1.29653	0.0351768	1.25356	0.0164725	1.42357	0.0230553	1.25662
A0A1D6DLT8	0	0.724	0.749	0.694	0.939	0.943	0.947	1.059	1.073	1.047	1.096	1.101	1.119	1.11324e-08	0.722333	0.943	1.05967	1.10533	1.30549	1.46701	1.53023	1.12372	1.17215	1.0431	1	"Glutamate synthase 1 [NADH], chloroplastic OS=Oryza sativa subsp. japonica GN=Os01g0681900 PE=2 SV=1"	118.76	117.28	22.4	23	43	23	1.30549	0.00445677	1.46701	0.000421165	1.53023	0.000359757	1.03046	0.179594	1.1653	0.00135348	1.09172	0.0151391	1.34841	0.00032717	1.06433	0.00012686	1.07109
A0A1D6DLV1	0	0.441	0.45	0.471	1.065	1.04	1.054	1.189	1.173	1.186	1.124	1.046	1.106	8.26263e-10	0.454	1.053	1.18267	1.092	2.31938	2.60499	2.40529	1.12314	1.03704	0.923337	1	DNA damage-binding protein 1b OS=Arabidopsis thaliana GN=DDB1B PE=2 SV=2	119.29	23.968	9.2	9	11	9	2.31938	1.26668e-06	2.60499	4.03162e-06	2.40529	0.000386746	1.08316	0.0554471	0.905175	0.00618738	0.768172	9.27333e-05	2.45448	3.44577e-06	1.14625	0.0220929	0.852875
A0A1D6DLV4	0	0.402	0.467	0.431	1.01	1.101	1.026	1.273	1.106	1.109	1.221	1.128	1.21	1.12451e-06	0.433333	1.04567	1.16267	1.18633	2.41308	2.68308	2.73769	1.11189	1.13452	1.02036	1	E3 ubiquitin-protein ligase UPL2 OS=Arabidopsis thaliana GN=UPL2 PE=1 SV=3	130.04	7.6778	3	4	5	4	2.41308	0.000139337	2.68308	0.00275191	2.73769	9.14244e-05	0.981694	0.598938	0.946634	0.14293	0.984797	0.66832	2.47923	5.23329e-05	1.00861	0.820416	0.874713
A0A1D6DLY9	0	1.01	1.022	0.997	0.798	0.783	0.779	1.053	1.126	1.149	1.211	1.331	1.343	5.36748e-06	1.00967	0.786667	1.10933	1.295	0.779135	1.09871	1.2826	1.41017	1.64619	1.16737	1	Aspartyl protease family protein At5g10770 OS=Arabidopsis thaliana GN=At5g10770 PE=2 SV=1	41.283	19.788	15.8	6	11	5	0.779135	2.58065e-05	1.09871	0.0672534	1.2826	0.0187349	0.922993	0.057217	1.32393	0.00368354	0.994577	0.923899	0.913173	0.00199267	1.08178	0.0791702	1.10036
A0A1D6RD30	0	1.526	1.596	1.526	1.293	1.216	1.171	0.858	0.947	0.891	0.798	0.821	0.771	1.30896e-07	1.54933	1.22667	0.898667	0.796667	0.791738	0.580034	0.5142	0.732609	0.649457	0.886499	1	40S ribosomal protein S17-4 OS=Arabidopsis thaliana GN=RPS17D PE=2 SV=3	15.324	32.033	44.4	6	15	3	0.791738	0.00288275	0.580034	5.30886e-05	0.5142	4.78039e-05	1.01214	0.525185	0.830673	0.00080272	0.815406	0.0042152	0.620052	0.000149687	0.792663	0.0135095	0.887982
A0A1D6RDC7	0	1.474	1.461	1.503	1.256	1.406	1.231	1	0.828	1.075	0.818	0.498	0.687	0.000103364	1.47933	1.29767	0.967667	0.667667	0.877197	0.654123	0.451329	0.745697	0.514513	0.689976	1	Cold shock protein 1 OS=Arabidopsis thaliana GN=CSP1 PE=1 SV=1	19.494	56.01	14.1	4	12	2	0.877197	0.0731911	0.654123	0.0175455	0.451329	0.0117268	0.935743	0.534255	0.752008	0.0865805	0.788153	0.111862	0.673276	0.0257942	0.718212	0.00751775	0.774027
A0A1D6RDF5	0	1.367	1.263	1.448	1.319	1.202	1.33	0.927	0.954	0.977	0.753	0.867	0.729	2.297e-05	1.35933	1.28367	0.952667	0.783	0.944335	0.700834	0.576018	0.742145	0.609971	0.821903	1	"50S ribosomal protein L12, chloroplastic OS=Oltmannsiellopsis viridis GN=rpl12 PE=3 SV=1"	20.669	1.6212	4.6	1	1	1	0.944335	0.32845	0.700834	0.0123199	0.576018	0.00134655	0.905616	0.0643254	0.803922	0.0153666	0.832835	0.0206754	0.737862	0.020795	0.707608	0.0028089	0.846396
A0A1D6RDH7	0	0.7	0.728	0.748	0.603	0.611	0.505	0.797	0.914	0.952	1.216	1.113	1.138	1.0831e-05	0.725333	0.573	0.887667	1.15567	0.789982	1.22381	1.59329	1.54916	2.01687	1.30192	1	Basic endochitinase A OS=Secale cereale GN=rsca PE=1 SV=1	35.145	5.7231	9.3	3	3	2	0.789982	0.032461	1.22381	0.0632898	1.59329	0.00154998	0.952305	0.419119	1.28617	0.00684784	1.34763	0.00232736	1.43566	0.00152644	1.73066	0.00272746	1.50882
A0A1D6RG90	0	0.743	0.715	0.653	0.6	0.563	0.589	1.04	1.059	1.055	1.291	1.42	1.295	1.22674e-07	0.703667	0.584	1.05133	1.33533	0.829938	1.49408	1.89768	1.80023	2.28653	1.27013	1	Unknown	65.162	21.097	8.1	5	6	5	0.829938	0.0317806	1.49408	0.00426129	1.89768	0.000594927	1.11638	0.0306795	1.48889	0.000272915	1.38945	0.0048051	1.2577	0.019375	1.69178	0.000275249	1.25333
A0A1D6RJ30	0	1.545	1.564	1.464	1.553	1.789	1.619	0.956	0.94	0.945	0.825	0.863	0.922	1.38623e-06	1.52433	1.65367	0.947	0.87	1.08485	0.621255	0.570741	0.572667	0.526104	0.918691	1	"4-hydroxy-7-methoxy-3-oxo-3,4-dihydro-2H-1,4-benzoxazin-2-yl glucoside beta-D-glucosidase 1d, chloroplastic OS=Triticum aestivum GN=GLU1D PE=1 SV=1"	62.545	22.027	18.1	10	25	5	1.08485	0.199086	0.621255	0.0023197	0.570741	0.000100595	0.764061	0.000354829	0.759109	0.0105936	0.675274	0.00351608	0.618194	0.000791414	0.435396	0.00424496	0.755368
A0A1D6RJM6	0	1.009	1.034	1.089	0.836	0.821	0.904	1.301	1.419	1.319	1.976	2.072	1.909	6.67165e-08	1.044	0.853667	1.34633	1.98567	0.817688	1.28959	1.90198	1.57712	2.32604	1.47487	1	Peroxidase	38.179	144.78	38.4	11	32	3	0.817688	0.00552675	1.28959	0.00400675	1.90198	0.000435158	0.987459	0.636679	1.098	0.0720462	1	1	0.68742	0.00323405	0.830144	0.0132549	0.585293
A0A1D6RKC0	0	1.262	1.238	1.377	0.919	1.137	1.05	0.952	0.809	0.839	0.83	0.753	0.711	0.000246206	1.29233	1.03533	0.866667	0.764667	0.801135	0.670622	0.591695	0.83709	0.738571	0.882308	1	Sulfotransferase	37.27	7.4545	9.6	3	3	3	0.801135	0.0344917	0.670622	0.00223606	0.591695	0.000818465	1.15174	0.10936	0.922126	0.279061	0.908088	0.400285	0.771731	0.0137201	1.10947	0.238993	1.06115
A0A1D6RKM9	0	1.205	1.371	1.296	1.386	1.59	1.469	1.02	1.016	1.024	0.962	0.902	0.928	3.15488e-05	1.29067	1.48167	1.02	0.930667	1.14799	0.790289	0.721074	0.688414	0.628121	0.912418	1	Ribosomal protein L15	22.257	1.1679	8.1	2	2	2	1.14799	0.0690483	0.790289	0.0297876	0.721074	0.0101947	0.814224	0.0332063	0.701894	0.00626369	0.666334	0.0282457	0.777118	0.0113183	0.551181	0.00453621	0.690196
A0A1D6RKR9	0	0.73	0.733	0.676	1.081	0.798	0.956	0.848	0.982	1.104	1.044	1.137	1.109	0.00934682	0.713	0.945	0.978	1.09667	1.32539	1.37167	1.5381	1.03492	1.16049	1.12134	1	Isocitrate dehydrogenase [NADP]	46.316	23.334	19.6	9	19	4	1.32539	0.0986933	1.37167	0.062115	1.5381	0.000652004	1.01256	0.681284	1.1558	0.0756314	1.19416	0.000510187	1.37728	0.000643941	1.0522	0.614206	1.16053
A0A1D6RL66	0	0.519	0.553	0.591	1.232	1.298	1.122	0.965	0.961	0.979	0.889	0.954	1.032	6.72305e-06	0.554333	1.21733	0.968333	0.958333	2.19603	1.74684	1.7288	0.795455	0.78724	0.989673	1	SNF1-related protein kinase regulatory subunit gamma-1 OS=Arabidopsis thaliana GN=KING1 PE=1 SV=2	46.905	25.204	20.5	8	9	8	2.19603	0.00225688	1.74684	0.00144276	1.7288	0.00336933	1.09659	0.0961795	0.880561	0.052597	0.835466	0.0325602	1.97354	0.000802229	0.985487	0.786571	0.994836
A0A1D6RL87	0	0.641	0.703	0.715	0.997	1.033	1.049	1.049	1.175	1.091	0.99	0.982	1	6.86486e-06	0.686333	1.02633	1.105	0.990667	1.49539	1.61	1.44342	1.07665	0.965248	0.896531	1	26S proteasome non-ATPase regulatory subunit 1 homolog A OS=Arabidopsis thaliana GN=RPN2A PE=1 SV=1	109.94	42.28	16	15	27	6	1.49539	0.000528647	1.61	0.00151804	1.44342	0.00401457	1.04573	0.349543	0.914597	0.0845222	0.824349	0.0267244	1.60369	0.000870955	1.12147	0.0507068	0.911011
A0A1D6RLH8	0	0.665	0.782	0.679	0.789	0.826	0.804	1.008	1.17	1.092	1.206	1.385	1.198	5.85915e-05	0.708667	0.806333	1.09	1.263	1.13782	1.5381	1.78222	1.3518	1.56635	1.15872	1	Non-functional NADPH-dependent codeinone reductase 2 OS=Papaver somniferum GN=COR2 PE=1 SV=1	36.068	2.0163	8.3	3	6	2	1.13782	0.108234	1.5381	0.0036579	1.78222	0.00317344	1.16501	0.0485935	1.38596	0.0597594	1.46529	0.0291105	1.18579	0.0625125	1.21414	0.0289228	1.0685
A0A1D6RLM2	0	0.685	0.803	0.765	1.165	1.105	1.115	0.993	1.022	1.065	0.789	0.739	0.967	0.000675743	0.751	1.12833	1.02667	0.831667	1.50244	1.36707	1.10741	0.909897	0.737075	0.810065	1	Sm-like protein LSM36B OS=Arabidopsis thaliana GN=LSM6B PE=1 SV=1	10.351	2.4359	13.1	1	2	1	1.50244	0.00224655	1.36707	0.00488354	1.10741	0.375285	0.945381	0.0349952	0.83527	0.0253056	0.898024	0.113352	1.52774	0.00269537	0.9613	0.12785	0.933442
A0A1D6RLQ3	0	1.287	1.477	1.417	0.884	0.935	0.932	0.885	0.942	0.949	0.945	0.682	0.811	0.00013454	1.39367	0.917	0.925333	0.812667	0.657977	0.663956	0.583114	1.00909	0.886223	0.878242	1	Sugar transport protein 1 OS=Arabidopsis thaliana GN=STP1 PE=1 SV=2	56.295	0.93058	7.5	5	7	1	0.657977	0.0090196	0.663956	0.00786331	0.583114	0.00462177	0.989793	0.860049	0.899474	0.0752964	0.733684	0.0119308	0.77326	0.0157139	1.16321	0.0842871	1.04755
A0A1D6RN38	0	0.698	0.645	0.598	0.617	0.519	0.529	0.932	0.977	0.971	1.094	1.042	1.115	1.03135e-06	0.647	0.555	0.96	1.08367	0.857805	1.48377	1.67491	1.72973	1.95255	1.12882	1	Phospho-2-dehydro-3-deoxyheptonate aldolase	58.767	169.14	38.5	22	62	3	0.857805	0.0965956	1.48377	0.00263777	1.67491	0.000408455	1.00467	0.889868	1.05814	0.0597298	1.03389	0.429934	1.76352	0.000403283	2.06547	0.000175141	1.25764
A0A1D6RNE9	0	1.374	1.331	1.282	0.635	0.739	0.706	1.081	1.158	1.132	1.518	1.467	1.488	7.29836e-08	1.329	0.693333	1.12367	1.491	0.521696	0.845498	1.1219	1.62067	2.15048	1.32691	1	Unknown	19.8	3.5069	6.1	1	2	1	0.521696	0.000111127	0.845498	0.00451241	1.1219	0.0115892	0.987013	0.787433	1.07674	0.292203	1.03148	0.592729	0.637321	0.000606299	1.20577	0.0391424	0.811629
A0A1D6RNY6	0	0.509	0.478	0.506	1.21	1.24	1.061	1.072	1.15	1.241	1.02	1.08	1.198	1.52735e-05	0.497667	1.17033	1.15433	1.09933	2.35164	2.31949	2.20898	0.986329	0.939334	0.952353	1	26S proteasome non-ATPase regulatory subunit 6 OS=Oryza sativa subsp. japonica GN=RPN7 PE=2 SV=1	44.066	74.213	21.4	8	14	4	2.35164	0.00548545	2.31949	0.00417934	2.20898	0.00601437	1.04884	0.0778209	1.0421	0.667386	0.990906	0.838363	1.98861	1.03039e-05	0.886927	0.130422	0.893445
A0A1D6RRD4	0	0.487	0.541	0.358	1.085	1.168	1.293	1.146	1.031	1.021	1.05	1.086	0.923	4.14797e-05	0.462	1.182	1.066	1.01967	2.55844	2.30736	2.20707	0.901861	0.862662	0.956535	1	"50S ribosomal protein L3-2, chloroplastic OS=Arabidopsis thaliana GN=RPL3B PE=2 SV=1"	25.514	4.0278	6	1	2	1	2.55844	0.000943341	2.30736	0.00125258	2.20707	0.00166908	0.936955	0.447788	0.865184	0.0469924	0.761328	0.0142904	2.56349	0.000659033	0.938804	0.499277	0.961226
A0A1D6RSG6	0	1.81	1.726	1.618	1.673	1.645	1.551	1.14	1.085	1.059	0.951	0.893	0.905	6.28404e-07	1.718	1.623	1.09467	0.916333	0.944703	0.637175	0.533372	0.674471	0.564592	0.837089	1	Probable glutathione S-transferase OS=Glycine max GN=HSP26-A PE=2 SV=1	25.284	10.968	19.1	5	7	2	0.944703	0.237615	0.637175	0.00297155	0.533372	0.00243579	0.816383	0.291232	0.889093	0.126081	0.877128	0.242911	0.421614	0.00253171	0.364346	0.00356248	0.588307
A0A1D6RT39	0	0.933	0.999	0.967	0.788	0.757	0.758	1.166	1.215	1.193	1.301	1.297	1.302	9.37025e-09	0.966333	0.767667	1.19133	1.3	0.794412	1.23284	1.34529	1.55189	1.69344	1.09121	1	NADH-cytochrome b5 reductase	31.042	29.129	29.4	8	13	8	0.794412	0.00252919	1.23284	0.00100734	1.34529	0.0030862	1.07137	0.015299	1.37178	0.000549278	1.36722	0.000361307	0.831321	0.00705746	1.12115	0.00329347	0.925014
A0A1D6RTF9	0	0.743	0.524	0.735	0.977	1.111	1.076	1.02	0.943	0.934	1.115	1.091	0.984	0.00116821	0.667333	1.05467	0.965667	1.06333	1.58042	1.44705	1.59341	0.915613	1.00822	1.10114	1	Unknown	50.877	7.696	10.2	5	5	5	1.58042	0.0162963	1.44705	0.0396831	1.59341	0.0152684	0.938231	0.175436	0.892654	0.0330196	1.01889	0.582005	1.66583	0.0248015	0.988938	0.834654	1.02761
A0A1D6RW57	0	1.549	1.652	1.537	1.296	1.472	1.34	0.75	0.805	0.763	0.694	0.572	0.75	7.57545e-07	1.57933	1.36933	0.772667	0.672	0.867033	0.489236	0.425496	0.564265	0.49075	0.869715	1	Nuclear pore complex protein NUP93A OS=Arabidopsis thaliana GN=NUP93A PE=1 SV=2	92.472	6.6299	3.8	3	3	3	0.867033	0.0366692	0.489236	0.00041615	0.425496	0.000290105	0.916855	0.0537827	0.704802	0.00374862	0.769256	0.00565153	0.654918	0.00411333	0.692551	0.00777243	0.943486
A0A1D6RWW9	0	0.801	0.941	0.899	0.671	0.68	0.58	1.19	1.003	0.916	1.08	1.091	1.069	0.00083433	0.880333	0.643667	1.03633	1.08	0.731162	1.17721	1.22681	1.61005	1.67789	1.04214	1	Cytochrome b561 and DOMON domain-containing protein At4g12980 OS=Arabidopsis thaliana GN=At4g12980 PE=2 SV=1	40.452	6.2155	6	2	3	1	0.731162	0.0123172	1.17721	0.184936	1.22681	0.037871	1.07165	0.514039	1.0349	0.475921	0.954602	0.20232	1.22605	0.0219416	1.797	0.0250381	1.07784
A0A1D6RXF7	0	0.841	1.028	0.791	1.433	1.221	1.381	1.056	1.097	1.085	0.846	1.079	0.881	0.00280843	0.886667	1.345	1.07933	0.935333	1.51692	1.21729	1.05489	0.802478	0.695415	0.866584	1	40S ribosomal protein S3a	29.991	34.003	36.5	11	16	1	1.51692	0.00923597	1.21729	0.112383	1.05489	0.659071	0.97853	0.636979	0.684911	0.000549255	0.672815	0.000419499	1.24323	0.0833952	0.801983	0.0322408	0.699506
A0A1D6RY60	0	0.836	0.59	0.468	0.602	0.721	0.691	0.95	0.949	1.025	1.04	0.95	0.935	0.00504811	0.631333	0.671333	0.974667	0.975	1.06336	1.54382	1.54435	1.45184	1.45233	1.00034	1	Serine/threonine-protein kinase	85.368	1.2167	2.8	3	3	2	1.06336	0.753756	1.54382	0.0797175	1.54435	0.0758332	0.916667	0.396842	0.825457	0.00507493	0.869411	0.244079	2.07814	0.0182257	1.79146	0.0244925	1.11115
A0A1D6RYK6	0	0.217	0.126	0.403	1.281	1.262	1.338	1.175	1.124	1.124	1.102	1.057	1.054	6.55591e-07	0.248667	1.29367	1.141	1.071	5.20241	4.58847	4.30697	0.881989	0.827879	0.93865	1	Putative 14-3-3-like protein GF14-H OS=Oryza sativa subsp. japonica GN=GF14H PE=3 SV=1	27.95	1.5799	3.2	1	4	1	5.20241	0.00367892	4.58847	0.00639211	4.30697	0.00791493	0.996371	0.909981	0.751535	0.003673	0.71608	0.00215563	4.80161	0.00312645	0.919608	0.0251277	0.786445
A0A1D6S059	0	1.441	1.14	1.491	0.953	0.812	1.005	0.759	0.921	0.757	0.748	0.985	0.681	0.00418905	1.35733	0.923333	0.812333	0.804667	0.680255	0.598477	0.592829	0.879783	0.87148	0.990562	1	Dirigent protein	34.206	43.926	25.1	8	12	4	0.680255	0.0387984	0.598477	0.0221782	0.592829	0.0191863	1.12345	0.0072411	1.16247	0.130465	1.0298	0.468983	0.692289	0.05956	1.14332	0.145358	1.34469
A0A1D6S344	0	1.214	1.499	1.299	0.844	0.86	0.925	0.958	0.856	0.896	0.998	0.886	0.892	0.000514131	1.33733	0.876333	0.903333	0.925333	0.655284	0.675474	0.691924	1.03081	1.05591	1.02435	1	"Outer envelope pore protein 24, chloroplastic OS=Oryza sativa subsp. indica GN=OEP24 PE=3 SV=1"	25.261	53.158	28.1	7	16	1	0.655284	0.0244811	0.675474	0.0255044	0.691924	0.0255134	1.01419	0.73654	1.0348	0.515776	0.963176	0.652501	0.737787	0.0385022	1.14188	0.0199554	1.13026
A0A1D6S3H3	0	0.73	0.546	0.61	1.036	0.903	1.023	0.941	1.008	1.078	1.047	0.969	1.087	0.000472986	0.628667	0.987333	1.009	1.03433	1.57052	1.60498	1.64528	1.02194	1.0476	1.02511	1	Probable aspartyl aminopeptidase OS=Ricinus communis GN=RCOM_1506700 PE=2 SV=2	50.093	19.01	17.6	8	11	1	1.57052	0.00740956	1.60498	0.00610737	1.64528	0.00537456	1.10212	0.0151604	1.16594	0.00266936	1.1001	0.145071	1.57847	0.0141985	1.1077	0.114008	1.14668
A0A1D6S494	0	0.403	0.467	0.217	1.134	1.085	1.287	1.089	1.076	1.115	1.103	0.997	1.075	1.20121e-05	0.362333	1.16867	1.09333	1.05833	3.22539	3.01748	2.92088	0.935539	0.90559	0.967988	1	Acyl carrier protein	11.688	6.3706	13.8	1	2	1	3.22539	0.00134441	3.01748	0.00911098	2.92088	0.00501205	0.947615	0.52732	0.808657	0.0910411	0.761511	0.0425009	3.33671	0.00128021	0.980319	0.791059	0.894207
A0A1D6S541	0	0.758	0.588	0.637	1.143	1.337	1.325	1.089	1.179	1.197	1.188	0.997	1.03	0.000196416	0.661	1.26833	1.155	1.07167	1.91881	1.74735	1.62128	0.910644	0.844941	0.92785	1	"Probable L-ascorbate peroxidase 6, chloroplastic OS=Oryza sativa subsp. japonica GN=APX6 PE=2 SV=1"	40.552	4.8302	14.9	4	5	1	1.91881	0.0019781	1.74735	0.00221302	1.62128	0.00653552	1.02648	0.585841	0.967596	0.685066	1.00976	0.861138	1.4473	0.0113599	0.774244	0.0447004	0.801443
A0A1D6S561	0	0.74	0.718	0.817	0.922	1.028	1.105	0.987	1.033	0.97	1.117	1.173	1.405	0.00209337	0.758333	1.01833	0.996667	1.23167	1.34286	1.31429	1.62418	0.978723	1.20949	1.23579	1	Unknown	20.745	9.6326	15	4	6	4	1.34286	0.0212623	1.31429	0.00463481	1.62418	0.0234686	1.10313	0.163905	1.22468	0.133202	1.14328	0.101614	1.19341	0.0604131	0.98036	0.745355	1.11204
A0A1D6S620	0	1.268	1.389	1.467	1.034	1.114	1.125	0.883	0.987	0.856	0.848	0.718	0.845	7.54058e-05	1.37467	1.091	0.908667	0.803667	0.793647	0.661009	0.584627	0.832875	0.736633	0.884446	1	Flowering time control protein FY OS=Arabidopsis thaliana GN=FY PE=1 SV=1	78.657	5.6235	2.7	2	3	2	0.793647	0.0230488	0.661009	0.00405314	0.584627	0.00191451	0.926724	0.32307	0.78048	0.00345838	0.720135	0.00903728	0.787585	0.021353	0.919646	0.283665	0.929934
A0A1D6S6G2	0	1.491	1.525	1.275	1.057	1.161	1.122	0.884	0.978	0.973	0.931	0.824	0.778	0.000171282	1.43033	1.11333	0.945	0.844333	0.778373	0.660685	0.590305	0.848802	0.758383	0.893474	1	40S ribosomal protein S2-4 OS=Arabidopsis thaliana GN=RPS2D PE=2 SV=1	30.428	1.7223	47.3	14	32	1	0.778373	0.0418761	0.660685	0.0152014	0.590305	0.00608056	1.0068	0.900889	0.953114	0.575806	0.944166	0.500653	0.65113	0.0114395	0.842216	0.0130333	0.93933
A0A1D6S6S0	0	0.512	0.423	0.386	0.414	0.364	0.439	1.095	1.102	1.074	1.446	1.477	1.459	1.64775e-09	0.440333	0.405667	1.09033	1.46067	0.921272	2.47615	3.31718	2.68776	3.60066	1.33965	1	Alpha-dioxygenase 1 OS=Arabidopsis thaliana GN=DOX1 PE=1 SV=1	70.301	25.978	17.7	10	15	3	0.921272	0.478895	2.47615	0.00223944	3.31718	0.000780306	1.10051	0.00837558	1.21144	0.0430386	1.19943	0.00341196	2.39516	0.00301365	2.86113	3.48865e-05	1.17181
A0A1D6S8H3	0	0.756	0.868	0.69	0.749	0.9	0.92	1.236	1.019	1.009	1.308	1.107	1.103	0.00581115	0.771333	0.856333	1.088	1.17267	1.1102	1.41054	1.52031	1.27053	1.3694	1.07782	1	Aminopeptidase M1-A OS=Oryza sativa subsp. japonica GN=Os02g0218200 PE=2 SV=1	107.69	1.883	15.9	16	24	1	1.1102	0.320014	1.41054	0.0297175	1.52031	0.0108464	0.982584	0.852377	1.04212	0.626899	0.900887	0.13542	1.36474	0.0152496	1.20786	0.147107	1.00827
A0A1D6SAA2	0	1.15	1.113	1.041	0.768	0.801	0.807	1.17	1.122	1.183	1.204	1.247	1.219	1.87898e-06	1.10133	0.792	1.15833	1.22333	0.719128	1.05176	1.11077	1.46254	1.54461	1.05612	1	Germin-like protein 2-4 OS=Oryza sativa subsp. japonica GN=Os02g0532500 PE=2 SV=1	24.24	7.8374	21.1	4	4	4	0.719128	0.00520263	1.05176	0.215177	1.11077	0.0476852	1.125	0.0119712	1.2261	0.000795635	1.09953	0.0305406	0.772397	0.00704994	1.20833	0.00195502	0.900432
A0A1D6SC22	0	1.213	1.095	1.275	0.701	0.657	0.716	1.02	1.073	1.03	1.349	1.134	1.245	6.37356e-05	1.19433	0.691333	1.041	1.24267	0.578845	0.871616	1.04047	1.50579	1.79749	1.19372	1	"60S ribosomal protein L2, mitochondrial OS=Oryza sativa GN=RPL2 PE=3 SV=1"	34.538	3.9967	5.3	1	11	1	0.578845	0.00617163	0.871616	0.090049	1.04047	0.585785	0.987204	0.728982	1.41334	0.0339898	1.21442	0.0276024	0.719788	0.0216109	1.22758	0.0116916	1.16715
A0A1D6SCD2	0	0.233	0.206	0.258	1.325	1.363	1.292	1.305	1.228	1.247	1.225	1.159	1.194	5.38014e-10	0.232333	1.32667	1.26	1.19267	5.71019	5.42324	5.13343	0.949749	0.898995	0.946561	1	Peptidylprolyl isomerase	62.007	70.185	29	18	27	1	5.71019	4.30902e-06	5.42324	1.35679e-05	5.13343	4.19725e-06	0.976429	0.555054	0.941233	0.0522112	0.933484	0.167841	4.44333	2.98642e-06	0.759799	0.00256146	0.771164
A0A1D6SCZ9	0	0.346	0.354	0.331	1.112	1.228	1.242	1.139	1.279	1.23	1.279	1.034	1.249	2.886e-06	0.343667	1.194	1.216	1.18733	3.4743	3.53831	3.4549	1.01843	0.994417	0.976425	1	Serine/threonine-protein phosphatase	37.45	2.5495	3.2	1	1	1	3.4743	0.00186802	3.53831	0.00175056	3.4549	0.00789064	1.05225	0.340598	1.03142	0.501745	0.945106	0.431372	2.93307	0.00268699	0.888331	0.0637123	0.854989
A0A1D6SDP1	0	1.268	1.274	1.211	1.125	0.972	1.173	0.862	0.84	0.767	0.865	0.985	0.894	0.000264857	1.251	1.09	0.823	0.914667	0.871303	0.657874	0.731148	0.755046	0.839144	1.11138	1	UPF0183 protein At3g51130 OS=Arabidopsis thaliana GN=At3g51130 PE=2 SV=2	40.023	3.2241	5.2	2	2	2	0.871303	0.10557	0.657874	0.000479887	0.731148	0.00333298	0.969188	0.738329	0.813259	0.151217	0.837224	0.168277	0.856115	0.162574	0.952294	0.486669	1.05832
A0A1D6SEC2	0	1.397	1.408	1.287	1.023	0.978	0.992	0.847	0.802	0.868	0.903	0.772	0.811	4.32009e-06	1.364	0.997667	0.839	0.828667	0.731427	0.615103	0.607527	0.840962	0.830605	0.987684	1	Vesicle-associated membrane protein 713 OS=Arabidopsis thaliana GN=VAMP713 PE=2 SV=1	24.752	28.672	25.3	4	9	4	0.731427	0.00607751	0.615103	0.00129608	0.607527	0.000614276	0.923292	0.105873	0.873913	0.0341172	0.848447	0.017147	0.786901	0.00486786	0.993318	0.730839	1.118
A0A1D6SF04	0	1.345	1.564	1.463	1.183	1.338	0.932	0.936	0.688	0.896	0.821	0.662	0.918	0.00204199	1.45733	1.151	0.84	0.800333	0.789799	0.576395	0.549177	0.7298	0.695337	0.952778	1	Non-lysosomal glucosylceramidase	103.58	5.6689	3.5	3	4	3	0.789799	0.104917	0.576395	0.00387704	0.549177	0.00281223	0.901408	0.117944	0.800367	0.14463	0.710349	0.00486003	0.747027	0.0117941	0.852592	0.287559	1.0373
A0A1D6SFF6	0	1.396	1.482	1.453	1	0.984	1.093	0.923	0.935	0.923	0.754	0.632	0.681	4.04433e-07	1.44367	1.02567	0.927	0.689	0.710459	0.642115	0.477257	0.903802	0.671758	0.743258	1	Pyrophosphate-energized vacuolar membrane proton pump OS=Hordeum vulgare PE=2 SV=2	79.378	2.2421	15.9	14	25	1	0.710459	0.000870484	0.642115	0.00193087	0.477257	0.000130382	0.953081	0.461512	0.812324	0.0215247	0.864561	0.0288913	0.738167	0.000594066	0.99025	0.881893	0.933837
A0A1D6SFH0	0	0.621	0.736	0.857	1.261	1.261	1.469	1.018	1.019	0.935	0.955	0.825	0.746	0.000519924	0.738	1.33033	0.990667	0.842	1.80262	1.34237	1.14092	0.744676	0.632924	0.849933	1	Protein BOBBER 1 OS=Arabidopsis thaliana GN=BOB1 PE=1 SV=1	35.287	19.639	19.8	7	8	7	1.80262	0.00367209	1.34237	0.050049	1.14092	0.319457	0.894627	0.00296279	0.79816	0.0256847	0.861383	0.0261461	1.52168	0.0271013	0.755199	0.041614	0.904778
A3KLL4	0	1.116	1.258	1.33	1.022	1.064	1.083	0.842	0.932	0.887	0.849	0.757	0.813	0.000189801	1.23467	1.05633	0.887	0.806333	0.855562	0.718413	0.653078	0.839697	0.763332	0.909057	1	Malate dehydrogenase	35.485	-2	36	12	50	1	0.855562	0.0953605	0.718413	0.0192513	0.653078	0.0110962	1.04316	0.221156	1.0665	0.127181	1.0619	0.167369	0.763229	0.031016	0.930577	0.0437484	1.13303
A9EEM6	0	0.572	0.62	0.641	1.209	1.113	0.804	1.082	1.046	1.144	1.271	1.185	1.334	0.000776652	0.611	1.042	1.09067	1.26333	1.7054	1.78505	2.06765	1.04671	1.21241	1.15831	1	Triticain beta 2	50.416	6.7862	8.3	3	4	3	1.7054	0.0680722	1.78505	0.000305717	2.06765	0.00109822	1.07212	0.236062	1.12189	0.455761	1.14677	0.067323	1.51282	0.00358481	0.951056	0.721331	0.950795
A9LIN4	0	0.715	0.695	0.581	0.72	0.853	0.744	1.158	1.297	1.277	1.356	1.807	1.313	0.000430989	0.663667	0.772333	1.244	1.492	1.16374	1.87443	2.24812	1.6107	1.93181	1.19936	1	Malic enzyme	63.088	78.461	28.9	17	42	3	1.16374	0.136571	1.87443	0.000652374	2.24812	0.0279257	1.02621	0.842424	1.08294	0.466543	1.16732	0.191037	1.39879	0.0634501	1.23349	0.141614	0.808146
C1K737	0	1.213	1.415	1.298	1.108	1.369	1.163	0.985	0.704	0.868	0.928	0.562	0.826	0.00459256	1.30867	1.21333	0.852333	0.772	0.927152	0.651299	0.589913	0.702473	0.636264	0.905749	1	Multiprotein bridging factor 1	15.716	4.9412	14.8	2	4	2	0.927152	0.393163	0.651299	0.0130499	0.589913	0.0216651	0.977043	0.747734	0.826469	0.0687599	1.00304	0.964952	0.754457	0.0154346	0.795055	0.0697545	0.957372
C6ETA8	0	1.29	1.143	1.096	0.769	0.795	0.846	0.857	0.895	0.866	0.73	0.683	0.807	0.000138335	1.17633	0.803333	0.872667	0.74	0.682913	0.741853	0.629073	1.08631	0.921162	0.847976	1	Peroxidase	33.07	34.275	21.5	6	16	1	0.682913	0.0142407	0.741853	0.0311169	0.629073	0.00570491	0.945489	0.134746	0.827746	0.000937683	0.789043	0.00523869	1.03967	0.513168	1.43942	0.000861407	1.16005
D4QGR1	0	1.363	1.205	1.229	1.241	1.038	1.151	0.898	0.976	0.871	0.762	0.933	0.82	0.000823655	1.26567	1.14333	0.915	0.838333	0.903345	0.722939	0.662365	0.800292	0.733236	0.916211	1	Protein DOG1-like 3 OS=Arabidopsis thaliana GN=DOGL3 PE=2 SV=1	27.872	8.3734	9.6	3	3	3	0.903345	0.187613	0.722939	0.00637929	0.662365	0.00369991	0.996076	0.929556	0.822106	0.100534	0.923806	0.0961808	0.805373	0.0196044	0.888047	0.148555	0.915847
D8L9B3	0	0.675	0.66	0.587	1.064	1.082	1.062	1.018	0.949	1.018	0.929	0.924	0.849	4.21999e-06	0.640667	1.06933	0.995	0.900667	1.66909	1.55307	1.40583	0.930486	0.842269	0.905193	1	Protein disulfide isomerase family protein 4-1	40.26	46.778	32.2	15	22	15	1.66909	0.00269246	1.55307	0.000654773	1.40583	0.00229852	0.993803	0.859624	0.889053	0.0121536	0.922986	0.0156579	1.76327	0.000839944	1.04988	0.252728	1.00938
D8L9B5	0	0.239	0.319	0.265	1.105	1.057	1.031	1.021	1.051	1.198	1.09	1.06	1.1	1.95846e-07	0.274333	1.06433	1.09	1.08333	3.87971	3.97327	3.94897	1.02412	1.01785	0.993884	1	Putative PDI-like protein	47.221	50.819	17.5	8	12	2	3.87971	1.69721e-05	3.97327	0.00138039	3.94897	8.17905e-05	0.927788	0.325854	0.737433	0.0442933	0.751467	0.00465657	4.76185	8.1764e-06	1.13874	0.173769	0.883792
D8L9P6	0	1.494	1.603	1.542	1.454	1.588	1.587	0.922	0.88	0.906	0.876	0.877	0.819	1.42198e-07	1.54633	1.543	0.902667	0.857333	0.997844	0.583746	0.55443	0.585008	0.555628	0.949778	1	"60S ribosomal protein L37a, expressed"	10.243	8.9775	44.6	5	9	5	0.997844	0.954506	0.583746	0.00074796	0.55443	0.000184331	0.964218	0.0321586	0.747621	0.0187864	0.717549	0.000907464	0.566286	0.00195749	0.547202	0.00330952	0.725258
E6Y289	0	0.284	0.275	0.236	1.317	1.236	1.333	1.197	1.168	1.258	1.094	1.139	1.269	6.87883e-08	0.265	1.29533	1.20767	1.16733	4.88805	4.55723	4.40503	0.932321	0.901184	0.966602	1	Translationally-controlled tumor protein	18.778	31.678	48.2	10	19	2	4.88805	9.43098e-05	4.55723	5.3243e-05	4.40503	0.00187147	0.98206	0.76611	0.872255	0.0183797	0.907826	0.0402184	4.06667	5.9583e-05	0.817036	0.0280787	0.77836
F4YWL9	0	1.487	1.464	1.372	1.114	1.29	1.302	0.875	0.93	0.935	0.82	0.78	0.874	1.17192e-05	1.441	1.23533	0.913333	0.824667	0.857275	0.633819	0.572288	0.739342	0.667566	0.90292	1	60S ribosomal protein L21	18.679	1.0571	29.9	6	14	1	0.857275	0.0562834	0.633819	0.000800465	0.572288	0.000227142	1.03107	0.442423	0.998194	0.970441	0.843931	0.00125977	0.640296	0.00184037	0.770103	0.0264864	1.00839
I7FHT3	0	1.308	1.181	1.247	0.996	0.973	1.035	0.874	0.897	1.132	0.703	0.888	0.832	0.0029216	1.24533	1.00133	0.967667	0.807667	0.804069	0.777034	0.648555	0.966378	0.806591	0.834654	1	Glutathione transferase 2	25.309	20.314	23.7	5	5	4	0.804069	0.0101699	0.777034	0.0604673	0.648555	0.00425764	1.01865	0.668293	1.00136	0.979306	1.00475	0.941786	0.789347	0.00612957	1	1	1.01722
L0GED8	0	0.323	0.186	0.229	1.266	1.311	1.268	1.151	1.155	1.168	1.077	1.074	1.082	2.47432e-09	0.246	1.28167	1.158	1.07767	5.21003	4.70732	4.38076	0.903511	0.840832	0.930628	1	14-3-3 protein	29.265	159.36	53.6	15	71	7	5.21003	0.000483346	4.70732	0.00170263	4.38076	0.00229179	1.00918	0.677327	0.83955	4.17869e-05	0.830965	0.0195945	4.57724	0.00207297	0.886606	0.00712228	0.81635
M4VSR0	0	1.624	1.485	1.49	1.152	1.043	1.174	0.83	0.915	0.746	0.719	0.709	0.649	2.16353e-06	1.533	1.123	0.830333	0.692333	0.732551	0.541639	0.45162	0.739389	0.616503	0.833802	1	Low temperature-responsive RNA-binding protein	15.884	94.232	60.5	8	24	4	0.732551	0.00266623	0.541639	0.000471467	0.45162	0.000599492	0.919856	0.183603	0.750082	0.0163207	0.862938	0.0518169	0.66471	0.00628783	0.834669	0.0328432	0.920514
M5AKY4	0	0.631	0.594	0.603	0.571	0.517	0.586	0.807	0.74	0.776	0.921	1.05	1.018	6.24991e-06	0.609333	0.558	0.774333	0.996333	0.915755	1.27079	1.63512	1.38769	1.78554	1.2867	1	Pathogenesis related protein-1.2	18.659	9.6297	32.6	6	12	1	0.915755	0.11782	1.27079	0.00413049	1.63512	0.0063801	1.03833	0.581216	0.960828	0.284798	1.28595	0.0433538	1.95514	0.001002	2.21685	0.00566761	1.47826
O82715	0	0.728	0.67	0.518	0.405	0.464	0.287	0.784	0.816	0.688	1.137	1.148	1.043	3.89369e-05	0.638667	0.385333	0.762667	1.10933	0.60334	1.19415	1.73695	1.97924	2.87889	1.45455	1	Pathogenesis related protein-1.2	18.8	114.87	28.9	4	21	3	0.60334	0.0374461	1.19415	0.1812	1.73695	0.00663004	0.998665	0.99061	0.97062	0.73168	1.11325	0.252792	1.95407	0.0071331	3.23443	0.00422816	1.58829
P04464	0	0.111	0.074	0.259	1.221	1.131	1.106	1.084	1.117	1.063	1.012	1.002	1.099	1.73558e-07	0.148	1.15267	1.088	1.03767	7.78829	7.35135	7.01126	0.943898	0.900231	0.953738	1	Calmodulin	16.847	116.56	57	10	19	1	7.78829	0.000346492	7.35135	0.00204237	7.01126	0.000699931	1.03301	0.240239	0.87515	0.0475149	0.843938	0.0415718	7.5045	0.00134268	0.995373	0.899481	0.893382
P10969	0	1.176	1.194	1.213	1.044	1.213	1.173	0.817	0.685	0.697	0.937	0.693	0.828	0.000300724	1.19433	1.14333	0.733	0.819333	0.957298	0.613732	0.686017	0.641108	0.716618	1.11778	1	Agglutinin isolectin 3 (Fragment)	18.756	2.6226	5.4	1	2	1	0.957298	0.423643	0.613732	0.00569494	0.686017	0.0312212	1.02861	0.720147	0.94617	0.587958	0.7247	0.0153961	0.90734	0.134131	0.974927	0.7473	1.39882
P12112	0	0.969	0.976	0.898	0.572	0.612	0.573	1.243	1.233	1.306	1.446	1.308	1.641	1.07973e-05	0.947667	0.585667	1.26067	1.465	0.618009	1.33028	1.5459	2.15253	2.50142	1.16208	1	"ATP synthase subunit alpha, chloroplastic"	55.295	22.996	5.4	3	8	1	0.618009	0.00095829	1.33028	0.000783719	1.5459	0.0269347	0.942748	0.31583	1.32176	0.0104289	1.18931	0.029442	0.921562	0.171747	1.40581	0.00242093	0.915653
P58386	0	1.63	1.681	1.7	0.387	0.378	0.371	1.385	1.481	1.511	2.568	2.537	2.665	1.36964e-10	1.67033	0.378667	1.459	2.59	0.226701	0.873478	1.55059	3.85299	6.83979	1.77519	1	Photosystem I P700 chlorophyll a apoprotein A2	82.584	8.2533	5	3	3	3	0.226701	0.000140572	0.873478	0.0151984	1.55059	0.000199122	0.859964	0.166134	0.982645	0.843092	1.00718	0.951703	0.333466	9.28335e-05	1.26496	0.045016	0.375143
Q1XHC6	0	0.959	1.342	1.257	1.147	1.158	1.166	1.049	0.886	0.866	0.825	0.731	0.743	0.00638452	1.186	1.157	0.933667	0.766333	0.975548	0.78724	0.64615	0.806972	0.662345	0.820778	1	Cysteine proteinase inhibitor	26.605	29.823	38.7	11	15	3	0.975548	0.826197	0.78724	0.149022	0.64615	0.0609198	1.02095	0.673715	0.943562	0.259355	0.98513	0.749626	0.831647	0.222086	0.870354	0.02924	0.996787
Q1XIR9	0	1.442	1.434	1.421	1.435	1.344	1.351	0.856	0.89	0.885	0.686	0.685	0.677	1.42508e-09	1.43233	1.37667	0.877	0.682667	0.961136	0.612288	0.476612	0.637046	0.495884	0.778411	1	"4-hydroxy-7-methoxy-3-oxo-3,4-dihydro-2H-1,4-benzoxazin-2-yl glucoside beta-D-glucosidase 1a, chloroplastic"	64.507	15.726	19.5	11	25	1	0.961136	0.193098	0.612288	1.32266e-05	0.476612	3.10783e-06	0.8922	0.00779653	0.796451	0.00274243	0.804486	0.000830184	0.695136	0.000269953	0.645278	0.000615857	0.904219
Q3S4I1	0	0.543	0.545	0.747	1.8	1.709	1.817	1.109	1.084	1.12	0.923	0.934	0.931	1.544e-07	0.611667	1.77533	1.10433	0.929333	2.90245	1.80545	1.51935	0.622043	0.52347	0.841533	1	Eukaryotic translation initiation factor 5A	17.362	17.009	29.8	5	10	4	2.90245	0.000680419	1.80545	0.0164624	1.51935	0.0422155	1.10676	0.00281431	0.802056	0.000355236	0.770889	0.0174307	1.6436	0.0257387	0.626737	0.000951291	0.730154
Q43663	0	0.596	0.581	0.615	0.599	0.585	0.512	0.819	0.886	0.809	1.025	0.901	1.019	1.35513e-05	0.597333	0.565333	0.838	0.981667	0.946429	1.4029	1.64342	1.48231	1.73644	1.17144	1	Wali3 protein	9.4961	2.3703	36.4	3	7	1	0.946429	0.359841	1.4029	0.00440132	1.64342	0.00795131	1.08307	0.303611	1.38427	0.00906551	1.35447	0.0115993	1.76004	0.0173664	2.01415	0.000111946	1.73667
Q4JH28	0	0.675	0.721	0.46	0.418	0.508	0.253	1.023	1.051	1.112	1.361	1.423	1.743	5.11336e-05	0.618667	0.393	1.062	1.509	0.635237	1.71659	2.43912	2.70229	3.83969	1.4209	1	"Beta-1,3-glucanase"	35.355	43.523	31.1	7	9	2	0.635237	0.109309	1.71659	0.0226356	2.43912	0.00512874	1.01645	0.798219	1.21282	0.0061249	1.48115	0.0269045	1.5722	0.0357258	2.51569	0.00429913	1.1108
Q5EWZ1	0	0.843	0.833	0.761	1.304	1.136	1.289	1.001	1.097	1.005	1.053	0.949	0.987	0.00027954	0.812333	1.243	1.03433	0.996333	1.53016	1.27329	1.22651	0.832127	0.801555	0.963261	1	Actin	41.727	12.841	37.4	13	67	1	1.53016	0.00625396	1.27329	0.00604806	1.22651	0.0105443	1.03612	0.416889	0.898522	0.0890008	0.880131	0.152159	1.24949	0.00742203	0.846071	0.0491196	0.881727
Q5I7K2	0	1.43	1.335	1.436	1.055	1.021	1.071	0.958	0.99	0.882	0.845	0.985	0.909	1.50818e-05	1.40033	1.049	0.943333	0.913	0.749107	0.673649	0.651988	0.899269	0.870353	0.967845	1	Ribosomal protein S7	22.256	21.257	27.1	6	8	5	0.749107	0.00309365	0.673649	0.000567133	0.651988	0.000886469	0.994288	0.926157	0.912174	0.425829	0.959657	0.457563	0.666746	0.00111393	0.88497	0.0579739	0.902827
Q6KCK6	0	0.608	0.574	0.551	1.14	1.145	1.09	1.108	1.122	1.118	1.029	1.085	1.064	1.16025e-08	0.577667	1.125	1.116	1.05933	1.94749	1.93191	1.83381	0.992	0.94163	0.949223	1	Putative calcium-dependent protein kinase	58.408	108.84	18.3	10	12	10	1.94749	2.30289e-05	1.93191	0.000500913	1.83381	3.21577e-05	0.992389	0.831861	1.02151	0.510581	1.0728	0.0511555	1.7438	6.75538e-05	0.888593	0.0265654	0.922043
Q6RUJ2	0	0.903	0.89	0.864	1.482	1.294	1.361	0.874	0.966	0.887	0.574	0.839	0.652	6.86167e-05	0.885667	1.379	0.909	0.688333	1.55702	1.02635	0.777192	0.659173	0.499154	0.757242	1	Glutamine synthetase	38.729	1.7578	18.6	6	25	1	1.55702	0.00978948	1.02635	0.512816	0.777192	0.125943	1.05489	0.219973	0.958995	0.0278713	1.00959	0.860557	1.13813	0.00150145	0.77109	0.0133772	1.06344
Q6V959	0	1.416	1.588	1.673	1.07	1.286	1.23	1.108	0.964	1.063	1.054	0.909	0.92	0.000438371	1.559	1.19533	1.045	0.961	0.766731	0.670301	0.616421	0.874233	0.80396	0.919617	1	Ribosomal protein L3	44.592	37.975	24.9	11	24	1	0.766731	0.022585	0.670301	0.00834944	0.616421	0.00477789	1.02175	0.616172	0.837645	0.0280508	0.748031	0.0039848	0.570237	0.0120753	0.7599	0.0295476	0.7126
Q7X748	0	1.389	1.423	1.468	1.119	1.241	1.159	1.029	0.928	0.897	0.933	0.777	0.775	2.32999e-05	1.42667	1.173	0.951333	0.828333	0.822196	0.666822	0.580607	0.811026	0.706167	0.870708	1	Ribosomal protein L3	44.624	9.2099	24.9	10	19	4	0.822196	0.00660654	0.666822	0.00146966	0.580607	0.00274639	1.04654	0.376919	0.872802	0.057298	0.738711	0.00499052	0.677804	0.000533972	0.862745	0.0292175	0.887176
Q8L5C6	0	0.772	0.713	0.707	0.591	0.552	0.585	0.933	0.937	0.979	1.407	1.489	1.417	5.43177e-09	0.730667	0.576	0.949667	1.43767	0.788321	1.29973	1.96761	1.64873	2.49595	1.51386	1	Xylanase inhibitor protein 1	33.274	23.123	38.5	11	17	6	0.788321	0.0060827	1.29973	0.00156752	1.96761	4.06903e-05	1.14317	0.00151113	1.30689	0.000113504	1.27083	0.0161017	1.26505	0.0037866	1.83449	1.08083e-05	1.27203
Q8L6B0	0	0.863	0.825	0.798	0.65	0.714	0.779	1.146	1.044	1.142	0.902	1.147	1.047	0.00082251	0.828667	0.714333	1.11067	1.032	0.862027	1.34031	1.24537	1.55483	1.4447	0.929172	1	Triacylglycerol lipase	39.134	1.0242	2	1	1	1	0.862027	0.0724033	1.34031	0.00433607	1.24537	0.0950902	1.01475	0.913629	1.09699	0.485509	0.999058	0.995062	1.28158	0.190196	1.50863	0.00712543	1.04892
Q8LRM8	0	0.282	0.241	0.224	1.384	1.217	1.32	1.158	1.172	1.074	1.058	1.196	1.13	1.21497e-07	0.249	1.307	1.13467	1.128	5.249	4.55689	4.53012	0.868146	0.863045	0.994125	1	Translationally-controlled tumor protein homolog	18.806	6.6656	48.2	10	18	2	5.249	0.000762953	4.55689	9.65241e-05	4.53012	0.000477303	0.966076	0.0927318	0.926345	0.035305	0.919315	0.0643434	4.38019	4.77077e-06	0.806172	0.0327244	0.890423
Q93W25	0	1.11	1.403	1.258	0.91	1.044	0.92	0.856	0.749	0.762	0.906	0.956	0.899	0.00121624	1.257	0.958	0.789	0.920333	0.762132	0.627685	0.732167	0.823591	0.960682	1.16646	1	Peptidyl-prolyl cis-trans isomerase	18.391	11.812	43.9	6	33	1	0.762132	0.0519157	0.627685	0.0197399	0.732167	0.0522109	1.0321	0.272555	0.92925	0.059582	0.98264	0.567257	0.8096	0.0973505	1.09638	0.159216	1.19856
Q93XQ6	0	1.368	1.328	1.387	0.974	0.953	0.964	0.882	0.866	0.956	0.904	1.038	0.926	6.33199e-06	1.361	0.963667	0.901333	0.956	0.708058	0.662258	0.702425	0.935316	0.992044	1.06065	1	Peptidyl-prolyl cis-trans isomerase	18.379	94.059	43.9	6	36	1	0.708058	0.00069355	0.662258	0.000419922	0.702425	0.00444947	1.078	0.0144235	1.03549	0.141318	1.15379	0.000738708	0.662503	0.000126785	1.00865	0.30376	1.03587
Q9FXQ8	0	0.426	0.421	0.466	1.252	1.328	1.154	1.218	1.181	1.145	1.064	1.177	1.286	2.58451e-06	0.437667	1.24467	1.18133	1.17567	2.84387	2.69916	2.68621	0.949116	0.944563	0.995203	1	TaWIN2	28.698	6.1123	39	11	44	2	2.84387	0.00218513	2.69916	2.54874e-05	2.68621	0.0055417	0.921848	0.157105	0.793725	0.0147503	0.773388	0.0233783	2.62148	0.00148292	0.849759	0.0454014	0.77088
Q9FXQ9	0	0.192	0.433	0.229	1.334	0.973	1.285	1.178	1.185	1.144	1.066	1.09	1.052	3.56266e-05	0.284667	1.19733	1.169	1.06933	4.20609	4.10656	3.75644	0.976336	0.893096	0.914742	1	TaWIN1	29.395	77.645	47.4	14	38	2	4.20609	0.0041552	4.10656	0.00595086	3.75644	0.0079283	0.984087	0.856353	0.714405	0.0472188	0.759073	0.0527066	4.19438	0.00129865	0.981347	0.869254	0.729683
Q9SP56	0	1.431	1.458	1.47	1.102	1.113	1.129	0.929	0.889	0.822	0.788	0.832	0.756	5.94997e-08	1.453	1.11467	0.88	0.792	0.767148	0.605643	0.545079	0.789474	0.710526	0.9	1	Glutathione S-transferase	23.339	75.463	28.8	6	19	6	0.767148	4.77099e-05	0.605643	0.0010771	0.545079	0.000111509	1.03888	0.223186	0.916637	0.0352355	0.977583	0.22441	0.654967	0.00022714	0.886962	0.0179025	0.991288
U5HTD8	0	1.367	1.343	1.384	1.108	1.18	1.114	0.965	0.913	0.936	0.869	0.942	0.887	3.76618e-07	1.36467	1.134	0.938	0.899333	0.830972	0.687347	0.659013	0.82716	0.793063	0.958778	1	Ribosomal protein S20	14.105	46.672	43.3	7	21	7	0.830972	0.00302931	0.687347	3.65174e-05	0.659013	0.000286763	1	1	0.924379	0.0940318	0.923659	0.0753387	0.67831	0.000511004	0.816285	0.0113702	0.912225
V9HXE6	0	1.651	1.628	1.566	1.471	1.563	1.498	0.918	0.879	0.89	0.673	0.786	0.821	6.02552e-08	1.615	1.51067	0.895667	0.76	0.935397	0.554592	0.470588	0.592895	0.503089	0.84853	1	Remorin OS=Solanum tuberosum PE=1 SV=1	19.554	9.4112	25.7	6	7	5	0.935397	0.0491722	0.554592	0.000204863	0.470588	0.000341938	1.01459	0.29224	0.812596	0.0110721	0.741551	0.00314206	0.537461	0.00100433	0.582966	0.000750675	0.787495
W4ZLQ2	0	1.495	1.571	1.552	1.125	1.197	1.106	0.997	1.053	0.954	0.984	0.839	0.82	4.81391e-06	1.53933	1.14267	1.00133	0.881	0.742313	0.650498	0.572326	0.876313	0.771004	0.879827	1	"Endo-1,3;1,4-beta-D-glucanase OS=Zea mays PE=1 SV=1"	25.402	9.5002	17.1	5	7	4	0.742313	0.000462584	0.650498	0.000170874	0.572326	0.00203335	1.09073	0.154085	1.01472	0.718032	0.976124	0.62621	0.544175	2.6769e-05	0.799592	0.00777536	0.848868
W4ZP11	0	0.545	0.562	0.591	0.989	0.959	0.996	0.822	0.878	0.94	1.088	0.818	0.983	0.000494022	0.566	0.981333	0.88	0.963	1.7338	1.55477	1.70141	0.896739	0.981318	1.09432	1	Unknown	25.203	4.6969	4.9	1	2	1	1.7338	2.38804e-05	1.55477	0.00559456	1.70141	0.0338565	1.05076	0.468561	1.08298	0.267185	1.38562	0.0141871	1.80978	0.0112755	1.09681	0.0576718	1.26061
W4ZRU3	0	1.384	1.394	1.487	1.36	1.122	1.101	0.903	0.95	1.06	0.745	0.776	0.828	0.000127207	1.42167	1.19433	0.971	0.783	0.840094	0.683001	0.550762	0.813006	0.655596	0.806385	1	60S ribosomal protein L30 OS=Triticum aestivum PE=1 SV=2	12.352	26.621	48.2	4	9	2	0.840094	0.0967673	0.683001	0.00212488	0.550762	0.00016704	0.963511	0.608178	0.789941	0.0732363	0.741617	0.0657364	0.713247	0.00382281	0.81803	0.108914	0.824923
W4ZSS8	0	0.64	0.559	0.591	1.161	1.223	1.245	1.005	1.008	1.018	0.856	0.957	0.837	1.03107e-06	0.596667	1.20967	1.01033	0.883333	2.02737	1.6933	1.48045	0.835216	0.730229	0.874299	1	Acyl carrier protein	13.789	5.43	26.8	3	4	3	2.02737	6.04871e-05	1.6933	0.00259964	1.48045	0.00506915	0.959942	0.224025	0.852161	0.00434359	0.853026	0.0011726	1.93855	0.00011511	0.917884	0.0538769	0.975586
W4ZUD0	0	0.4	0.44	0.46	1.051	0.867	0.953	0.932	0.975	1.091	1.091	1.091	1.081	5.92818e-06	0.433333	0.957	0.999333	1.08767	2.20846	2.30615	2.51	1.04424	1.13654	1.08839	1	Guanosine nucleotide diphosphate dissociation inhibitor	49.816	55.695	30	13	33	2	2.20846	0.00575936	2.30615	0.00315974	2.51	0.000495504	1.042	0.197842	1.10388	0.02449	1.18788	0.0217796	2.39923	5.15723e-05	1.13201	0.132244	1.14843
W4ZUJ8	0	1.594	1.792	1.823	1.566	1.527	1.545	0.861	0.866	0.838	0.691	0.643	0.614	9.15607e-08	1.73633	1.546	0.855	0.649333	0.890382	0.492417	0.373968	0.55304	0.420009	0.759454	1	Glutathione S-transferase 4 OS=Zea mays GN=GST4 PE=1 SV=2	28.744	5.4075	12	3	5	2	0.890382	0.114156	0.492417	0.00597789	0.373968	0.00221089	1.22725	0.00226097	1.01177	0.566681	0.990946	0.685752	0.424074	0.00486274	0.584519	4.91489e-06	0.871345
W4ZUS7	0	1.576	1.611	1.538	1.184	1.222	1.187	0.903	0.938	0.893	0.841	0.811	0.814	1.55481e-09	1.575	1.19767	0.911333	0.822	0.760423	0.578624	0.521905	0.760924	0.686335	0.901975	1	60S ribosomal protein L11 OS=Oryza sativa subsp. japonica GN=RPL11 PE=2 SV=1	20.688	56.021	35.6	8	19	8	0.760423	0.000402588	0.578624	4.41392e-05	0.521905	0.000111118	0.985075	0.556495	0.838664	0.013966	0.830846	0.00397263	0.595556	2.58734e-05	0.7715	0.000406654	0.863204
W4ZWP2	0	1.701	1.527	1.473	1.127	1.217	1.124	0.949	1.02	0.919	0.95	0.855	0.875	1.6408e-05	1.567	1.156	0.962667	0.893333	0.737715	0.614337	0.570091	0.832757	0.77278	0.927978	1	Peptidyl-prolyl cis-trans isomerase	25.941	6.8721	17.6	4	9	1	0.737715	0.0149721	0.614337	0.00557691	0.570091	0.00439381	0.974045	0.691589	0.878383	0.0652477	0.913978	0.279915	0.573708	0.00357689	0.757497	0.00786737	0.820291
W4ZXP0	0	0.516	0.558	0.619	0.579	0.815	0.79	1.006	1.149	1.165	1.056	1.506	1.379	0.000720935	0.564333	0.728	1.10667	1.31367	1.29002	1.96102	2.32782	1.52015	1.80449	1.18705	1	Malic enzyme	63.124	4.3171	27.4	16	42	2	1.29002	0.148293	1.96102	0.00193848	2.32782	0.0258347	1.04	0.677939	1.09869	0.449095	1.13016	0.281406	1.80154	0.0148351	1.45238	0.0273392	1.00934
W4ZY98	0	0.457	0.601	0.44	0.986	0.923	0.977	1.025	1.106	1.174	1.221	1.155	1.177	4.04192e-06	0.499333	0.962	1.10167	1.18433	1.92657	2.20628	2.37183	1.14518	1.23112	1.07504	1	"Heat shock 70 kDa protein 7, chloroplastic OS=Arabidopsis thaliana GN=HSP70-7 PE=2 SV=1"	73.212	3.8122	25.3	17	23	1	1.92657	0.00599995	2.20628	0.000953529	2.37183	0.00227077	1.00661	0.873834	1.03831	0.35502	1.15852	0.0276136	2.02136	0.00219169	1.05613	0.141596	0.951286
W5A377	0	1.377	1.224	1.156	1.07	1.026	1.028	0.828	0.867	0.854	0.788	0.869	0.841	0.000107441	1.25233	1.04133	0.849667	0.832667	0.831515	0.678467	0.664892	0.815941	0.799616	0.979992	1	NADH dehydrogenase [ubiquinone] 1 alpha subcomplex subunit 12	18.716	22.847	46.2	7	11	7	0.831515	0.0777621	0.678467	0.0225834	0.664892	0.0147659	0.981284	0.270391	0.919974	0.0864219	0.938367	0.0585778	0.82486	0.0736638	0.973431	0.186279	1.11848
W5A566	0	1.559	1.906	1.923	1.476	1.679	1.716	1.159	1.21	1.464	1.033	0.932	1.326	0.00508214	1.796	1.62367	1.27767	1.097	0.904046	0.711396	0.610802	0.786902	0.675631	0.858596	1	Thioredoxin H-type OS=Ricinus communis PE=3 SV=1	12.859	2.1672	16.1	2	4	2	0.904046	0.297638	0.711396	0.0289257	0.610802	0.0139712	1.15666	0.559347	1.45095	0.173734	1.3287	0.311443	0.253526	0.00112623	0.324369	0.00044465	0.517088
W5A5E2	0	1.498	1.451	1.477	1.263	1.27	1.382	0.976	0.969	0.916	0.837	0.807	0.768	1.87177e-07	1.47533	1.305	0.953667	0.804	0.884546	0.646408	0.544962	0.730779	0.616092	0.843062	1	"Ribosomal protein S10, mitochondrial OS=Pisum sativum GN=RPS10 PE=2 SV=1"	18.964	1.8585	5.5	1	2	1	0.884546	0.0358699	0.646408	5.0808e-05	0.544962	2.94926e-05	0.948537	0.401001	0.884032	0.153895	0.750088	0.0284932	0.640985	0.00323055	0.687356	0.00145746	0.876617
W5A5S8	0	0.811	0.688	0.683	0.667	0.672	0.577	0.807	0.746	0.75	0.984	1.049	1.007	0.000108556	0.727333	0.638667	0.767667	1.01333	0.878093	1.05545	1.39322	1.20198	1.58664	1.32002	1	Unknown	9.5041	16.359	41.6	3	6	2	0.878093	0.169638	1.05545	0.45063	1.39322	0.0103086	1.00556	0.766811	1.15791	0.0702516	1.35383	0.00793202	1.48304	0.00801671	1.69833	0.00184805	1.62701
W5A843	0	0.645	0.673	0.683	1.144	1.055	1.131	1.21	1.11	1.172	1.053	1.106	1.084	9.17318e-07	0.667	1.11	1.164	1.081	1.66417	1.74513	1.62069	1.04865	0.973874	0.928694	1	U1 small nuclear ribonucleoprotein 70 kDa OS=Arabidopsis thaliana GN=RNU1 PE=1 SV=1	41.689	1.1711	2.5	1	1	1	1.66417	0.00127105	1.74513	0.00117439	1.62069	5.0975e-05	1.04597	0.198033	1.06061	0.151378	0.95778	0.170601	1.46777	0.000696541	0.922523	0.0735399	0.892039
W5A846	0	0.283	0.49	0.378	1.024	0.915	0.882	1.153	1.084	1.185	1.224	1.152	1.302	4.36866e-06	0.383667	0.940333	1.14067	1.226	2.45091	2.97307	3.19548	1.21305	1.30379	1.07481	1	"NifU-like protein 4, mitochondrial OS=Arabidopsis thaliana GN=NIFU4 PE=2 SV=1"	29.326	3.9321	7.5	2	2	2	2.45091	0.00240274	2.97307	0.00163189	3.19548	0.000555043	1.01193	0.860938	1.0407	0.49526	0.95104	0.425907	2.83927	0.000965678	1.17228	0.0607088	0.993863
W5A9M3	0	0.178	0.27	0.152	0.161	0.196	0.087	0.323	0.362	0.322	0.176	0.148	0.132	0.00276248	0.2	0.148	0.335667	0.152	0.74	1.67833	0.76	2.26802	1.02703	0.45283	1	Glutathione S-transferase 4 OS=Zea mays GN=GST4 PE=1 SV=2	25.087	6.6337	13.9	3	6	1	0.74	0.341144	1.67833	0.0495655	0.76	0.311577	1.31285	0.00102252	0.986747	0.845509	0.91988	0.080885	8.3	2.13213e-05	14.7252	2.82611e-06	4.87984
W5AA79	0	0.119	0.419	0.56	1.696	1.261	1.054	1.105	1.08	1.055	0.616	0.871	1.115	0.00565897	0.366	1.337	1.08	0.867333	3.65301	2.95082	2.36976	0.807779	0.648716	0.803086	1	R1 protein	28.781	1.8903	4.7	1	2	1	3.65301	0.0172286	2.95082	0.0303052	2.36976	0.0617442	1.05214	0.737593	0.75703	0.0682026	0.670762	0.0329436	3.33607	0.0107987	0.960858	0.842929	0.855864
W5AAC8	0	1.413	1.229	1.357	1.052	0.983	0.963	0.823	0.87	0.862	0.738	0.773	0.74	6.12206e-06	1.333	0.999333	0.851667	0.750333	0.749687	0.63891	0.562891	0.852235	0.750834	0.881018	1	Mitochondrial dicarboxylate/tricarboxylate transporter DTC OS=Arabidopsis thaliana GN=DTC PE=1 SV=1	9.8994	35.01	57.4	5	9	3	0.749687	0.0126953	0.63891	0.00885885	0.562891	0.00671455	0.968358	0.136461	0.890664	0.00706996	0.890977	0.0289305	0.7982	0.0319907	1.03102	0.374542	1.11272
W5AC28	0	1.354	1.126	1.367	0.944	0.935	0.887	0.722	0.875	0.728	0.649	0.884	0.645	0.000839947	1.28233	0.922	0.775	0.726	0.719002	0.604367	0.566155	0.840564	0.787419	0.936774	1	Glutathione S-transferase DHAR2 OS=Arabidopsis thaliana GN=DHAR2 PE=1 SV=1	33.558	109.76	25.7	7	11	7	0.719002	0.0384559	0.604367	0.00862545	0.566155	0.00747743	0.79329	0.00215501	0.826557	0.00480083	1.01848	0.725037	0.914219	0.293022	1.00868	0.743969	1.25032
W5AFF5	0	1.123	1.08	1.095	1.304	1.513	1.505	0.926	0.988	0.875	0.727	0.601	0.711	1.133e-05	1.09933	1.44067	0.929667	0.679667	1.31049	0.845664	0.618253	0.645303	0.471772	0.731086	1	Probable glutathione S-transferase GSTU6 OS=Oryza sativa subsp. japonica GN=GSTU6 PE=2 SV=2	24.973	27.973	34.2	9	15	4	1.31049	0.034194	0.845664	0.02351	0.618253	0.00505683	0.897383	0.0180309	0.889118	0.0295796	1.1374	0.00761003	0.880534	0.0076759	0.602962	0.0118366	0.92578
W5AFW9	0	0.756	0.748	0.732	0.942	0.967	1.041	1.191	1.164	1.176	1.435	1.343	1.489	5.89249e-07	0.745333	0.983333	1.177	1.42233	1.31932	1.57916	1.90832	1.19695	1.44644	1.20844	1	Actin-7 OS=Oryza sativa subsp. indica GN=ACT7 PE=3 SV=1	41.575	97.64	34.3	11	51	6	1.31932	0.0117593	1.57916	2.35101e-06	1.90832	0.00321976	1.10784	0.0203014	1.24893	0.000756169	1.34314	0.000256918	1.04919	0.079532	0.881017	0.0586174	0.829793
W5AKY2	0	1.363	1.408	1.404	0.953	0.86	0.903	0.914	0.912	0.889	0.959	0.831	0.927	1.31645e-06	1.39167	0.905333	0.905	0.905667	0.650539	0.650299	0.650778	0.999632	1.00037	1.00074	1	Pto-interacting protein 1 OS=Solanum lycopersicum GN=PTI1 PE=1 SV=2	39.461	1.8564	38.7	13	26	1	0.650539	0.00047978	0.650299	6.10179e-05	0.650778	0.0027038	1.01374	0.898965	0.926609	0.553893	0.959786	0.745471	0.714731	0.0393644	1.11377	0.181556	1.01842
W5AL61	0	1.424	1.267	1.417	1.115	1.111	1.339	0.956	1	0.955	0.903	0.751	0.789	0.00030282	1.36933	1.18833	0.970333	0.814333	0.867819	0.708617	0.594693	0.81655	0.685273	0.839231	1	Protein RAE1 OS=Arabidopsis thaliana GN=RAE1 PE=1 SV=2	38.044	12.571	10.8	3	4	3	0.867819	0.127388	0.708617	0.0111245	0.594693	0.00134054	1.05856	0.409827	1.00964	0.875023	0.929207	0.322481	0.656767	0.00270212	0.801122	0.067717	0.935761
W5AMY7	0	0.714	0.674	0.455	0.676	0.61	0.451	0.885	0.883	0.845	1.174	0.948	0.85	0.00910924	0.614333	0.579	0.871	0.990667	0.942485	1.4178	1.61259	1.50432	1.711	1.13739	1	Peroxidase	35.537	3.8899	10	3	3	2	0.942485	0.753029	1.4178	0.0822878	1.61259	0.0412835	0.983141	0.846494	1.1677	0.217951	1.27891	0.0480384	1.83451	0.0120017	1.91364	0.0102779	1.51091
W5AN44	0	1.36	1.242	1.337	1.064	1.176	1.058	1.029	0.84	0.857	0.889	0.627	0.708	0.00048544	1.313	1.09933	0.908667	0.741333	0.837268	0.692054	0.56461	0.826562	0.674348	0.815847	1	Ras-related protein RABA2a OS=Arabidopsis thaliana GN=RABA2A PE=2 SV=1	24.169	4.1689	37.7	9	14	4	0.837268	0.0155285	0.692054	0.00823253	0.56461	0.00815765	0.864833	0.0808408	0.835847	0.0509047	0.741201	0.0131989	0.85834	0.0489761	0.886598	0.0741611	1.03668
W5AP51	0	1.505	1.367	1.407	1.48	0.96	1.103	0.79	0.479	0.624	0.797	0.665	0.955	0.00208786	1.42633	1.181	0.631	0.805667	0.827997	0.442393	0.564852	0.534293	0.68219	1.27681	1	Unknown	28.608	57.596	18.8	5	9	1	0.827997	0.250881	0.442393	0.00513144	0.564852	0.00765429	1.16655	0.274364	0.859797	0.493146	0.870946	0.581882	0.69175	0.045009	0.974598	0.866019	1.34443
W5ARN8	0	1.383	1.439	1.483	1.196	1.066	1.035	0.856	0.89	0.934	0.964	0.873	0.916	1.03802e-05	1.435	1.099	0.893333	0.917667	0.765854	0.622532	0.639489	0.81286	0.835002	1.02724	1	Peptide methionine sulfoxide reductase A2-1 OS=Oryza sativa subsp. japonica GN=MSRA2-1 PE=2 SV=2	20.117	14.485	13.3	2	3	2	0.765854	0.00796421	0.622532	0.000177008	0.639489	0.000199125	0.984712	0.843088	1.08938	0.284761	1.19443	0.0782582	0.592567	0.00202812	0.761905	0.0164917	1.03694
W5AS89	0	0.479	0.532	0.528	0.314	0.355	0.242	1.429	1.369	1.518	1.949	2.133	2.062	3.44086e-09	0.513	0.303667	1.43867	2.048	0.591943	2.80442	3.9922	4.73765	6.74424	1.42354	1	Peroxidase	36.521	170.3	55.4	19	74	1	0.591943	0.0111258	2.80442	0.000642836	3.9922	0.000473362	0.966701	0.623652	1.04336	0.423825	1.07423	0.279107	1.87329	0.00361504	3.05928	0.000482482	0.696942
W5AT28	0	1.416	1.42	1.217	1.612	1.674	1.403	0.809	0.839	0.92	0.74	0.756	0.852	2.90805e-05	1.351	1.563	0.856	0.782667	1.15692	0.633605	0.579324	0.547665	0.500746	0.91433	1	Aquaporin PIP2-5 OS=Zea mays GN=PIP2-5 PE=1 SV=1	30.419	5.5004	20.7	5	9	1	1.15692	0.118603	0.633605	0.00759904	0.579324	0.00479597	0.957031	0.27654	0.881037	0.0304708	0.71804	0.0756564	0.694794	0.0184525	0.574749	0.00991559	0.966121
W5AUA0	0	1.315	1.374	1.15	0.929	0.991	0.849	0.839	0.854	0.884	0.814	0.722	0.772	0.000130148	1.27967	0.923	0.859	0.769333	0.721282	0.671269	0.601198	0.930661	0.833514	0.895615	1	Unknown	17.855	2.6545	9.4	1	1	1	0.721282	0.0161009	0.671269	0.0211156	0.601198	0.00899111	0.968652	0.664135	0.931348	0.166974	0.996552	0.904924	0.830946	0.083071	1.11593	0.253614	1.15289
W5AVK6	0	1.148	1.052	1.237	0.758	0.839	0.821	1.023	1.058	1.018	1.444	1.323	1.401	1.79835e-05	1.14567	0.806	1.033	1.38933	0.703521	0.901658	1.21269	1.28164	1.72374	1.34495	1	Peroxidase	36.509	17.042	29	10	39	3	0.703521	0.0123255	0.901658	0.163633	1.21269	0.0246482	0.832109	0.00209312	0.978304	0.655609	0.908879	0.071785	0.87169	0.103198	1.03102	0.416917	0.945789
W5B0N3	0	0.612	0.581	0.691	0.918	0.968	0.935	1.132	1.279	1.39	1.469	1.314	1.273	3.06047e-05	0.628	0.940333	1.267	1.352	1.49735	2.01752	2.15287	1.34739	1.43779	1.06709	1	Protein RALF-like 33 OS=Arabidopsis thaliana GN=RALFL33 PE=2 SV=1	10.414	3.4535	10	2	2	1	1.49735	0.00430135	2.01752	0.00593677	2.15287	0.00152521	0.985007	0.714407	1.30172	0.00255609	1.08208	0.217511	1.41614	0.00414935	0.931585	0.108008	0.913707
W5B0R6	0	0.625	0.54	0.495	0.99	1.124	1.1	1.091	1.103	1.069	1.012	1.024	1.045	2.88579e-06	0.553333	1.07133	1.08767	1.027	1.93614	1.96566	1.85602	1.01525	0.958619	0.944223	1	"Alanine aminotransferase 2, mitochondrial OS=Arabidopsis thaliana GN=ALAAT2 PE=2 SV=1"	60.57	49.608	25	13	21	11	1.93614	0.000790883	1.96566	0.00319906	1.85602	0.00430029	1.08348	0.0326028	1.11563	0.000179842	1.14198	3.06175e-05	1.76084	0.00740085	0.985376	0.751193	0.999387
W5B1B3	0	1.578	1.386	1.428	1.093	1.065	1.084	0.905	0.955	0.887	0.909	0.799	0.881	8.20375e-06	1.464	1.08067	0.915667	0.863	0.73816	0.625455	0.589481	0.847316	0.798581	0.942483	1	"DNA-directed RNA polymerases II, IV and V subunit 8B OS=Arabidopsis thaliana GN=NRPB8B PE=1 SV=1"	16.886	26.75	14.9	2	3	1	0.73816	0.0206074	0.625455	0.00610176	0.589481	0.00236132	1.02682	0.396036	0.965467	0.54212	1.03343	0.388379	0.619763	0.00760812	0.862122	0.00979439	0.95668
W5B855	0	1.492	1.356	1.456	1.053	1.045	1.14	1.012	0.991	1.015	0.981	0.811	0.888	2.73219e-05	1.43467	1.07933	1.006	0.893333	0.752323	0.701208	0.622677	0.932057	0.827671	0.888005	1	Replication factor C subunit 4 OS=Oryza sativa subsp. japonica GN=RFC4 PE=2 SV=2	36.539	19.838	24.9	8	9	8	0.752323	0.00291277	0.701208	0.00729424	0.622677	0.00122893	0.984888	0.647832	1.03317	0.722016	0.967564	0.591044	0.630344	0.000934258	0.825201	0.0224072	0.928761
W5B9Y6	0	0.453	0.315	0.214	1.042	1.028	1.084	1.137	1.032	0.995	1.041	1.096	1.106	3.53007e-06	0.327333	1.05133	1.05467	1.081	3.21181	3.222	3.30244	1.00317	1.02822	1.02497	1	Probable glutathione S-transferase OS=Nicotiana tabacum PE=2 SV=1	24.613	10.079	20	4	4	4	3.21181	0.00648946	3.222	0.00195203	3.30244	0.00516399	1.30152	0.0947774	1.02717	0.505712	1.03214	0.44965	3.07332	0.00364259	1.2454	0.134738	0.979772
W5BAJ8	0	1.555	1.604	1.416	0.97	0.973	1.187	0.878	0.845	0.834	0.404	0.63	0.805	0.000150173	1.525	1.04333	0.852333	0.613	0.684153	0.558907	0.401967	0.816933	0.58754	0.719202	1	Aquaporin TIP2-3 OS=Zea mays GN=TIP2-3 PE=2 SV=2	25.136	12.647	6.5	1	3	1	0.684153	0.00720584	0.558907	0.00494531	0.401967	0.00655899	0.900056	0.482185	0.682121	0.0669192	0.700999	0.0781037	0.787322	0.0941794	1.03578	0.777095	0.960892
W5BCG4	0	0.6	0.645	0.624	0.413	0.453	0.432	0.896	0.946	0.926	1.383	1.305	1.35	8.32379e-10	0.623	0.432667	0.922667	1.346	0.694489	1.48101	2.16051	2.13251	3.11094	1.45882	1	Peroxidase	36.66	47.233	51.3	19	54	6	0.694489	0.00042597	1.48101	0.00011334	2.16051	6.49227e-05	1.0566	0.0459342	1.13269	0.0168338	1.17043	0.00196509	1.7298	4.37626e-05	2.63174	1.5762e-06	1.32298
W5BE41	0	0.753	0.641	0.7	0.976	1.039	1.085	1.111	1.151	1.212	1.175	1.227	1.2	5.44547e-06	0.698	1.03333	1.158	1.20067	1.48042	1.65903	1.72015	1.12065	1.16194	1.03685	1	Probable protein phosphatase 2C 45 OS=Oryza sativa subsp. japonica GN=Os04g0659500 PE=2 SV=2	30.884	18.084	25	7	12	4	1.48042	0.00176789	1.65903	0.000482808	1.72015	0.00105644	0.937605	0.0311439	1.00872	0.64999	0.985575	0.570464	1.42359	0.00614162	0.901613	0.0665684	0.865573
W5BFB7	0	1.498	1.53	1.48	1.295	1.35	1.328	0.951	0.948	0.957	0.826	0.789	0.81	5.07154e-10	1.50267	1.32433	0.952	0.808333	0.881322	0.63354	0.537933	0.718852	0.61037	0.84909	1	40S ribosomal protein S11 OS=Euphorbia esula GN=RPS11 PE=2 SV=1	17.802	50.553	42.1	11	26	11	0.881322	0.00122762	0.63354	0.000495065	0.537933	6.5713e-06	0.993576	0.773154	0.816203	0.00952334	0.806924	0.00755977	0.621562	2.06626e-05	0.70073	0.000445548	0.80077
W5BLY1	0	1.077	0.984	0.976	0.593	0.747	0.725	1.116	0.915	0.907	1.113	0.986	1.182	0.0032559	1.01233	0.688333	0.979333	1.09367	0.679947	0.967402	1.08034	1.42276	1.58886	1.11675	1	Ricin B-like lectin R40G2 OS=Oryza sativa subsp. japonica GN=R40G2 PE=2 SV=1	44.441	2.1909	18.6	6	7	2	0.679947	0.00737488	0.967402	0.693601	1.08034	0.301147	0.995531	0.931573	1.1351	0.0357376	1.30526	0.00275293	0.957853	0.396734	1.40242	0.0118978	1.12389
W5BMP6	0	0.539	0.476	0.537	0.776	0.819	0.836	1.034	0.971	0.862	0.957	0.919	1.095	0.000102379	0.517333	0.810333	0.955667	0.990333	1.56637	1.84729	1.9143	1.17935	1.22213	1.03627	1	Glycosyltransferase	51.575	2.937	2.1	1	1	1	1.56637	0.000478048	1.84729	0.00609864	1.9143	0.00634241	1.1571	0.00959338	1.24495	0.00207674	1.15357	0.0332496	2.00966	0.000131786	1.48457	8.89135e-05	1.35438
W5BNZ6	0	1.342	1.315	1.472	1.265	1.256	1.451	0.911	0.911	0.924	0.879	0.956	0.835	5.90061e-05	1.37633	1.324	0.915333	0.89	0.961976	0.665052	0.646646	0.691339	0.672205	0.972323	1	60S ribosomal protein L27a-3 OS=Arabidopsis thaliana GN=RPL27AC PE=2 SV=2	15.994	3.7913	46.9	7	15	2	0.961976	0.550691	0.665052	0.0104084	0.646646	0.00182222	0.990493	0.402612	0.75493	0.0130849	0.845775	0.0568463	0.687818	0.0121907	0.708207	0.0243568	0.780772
W5BP23	0	0.513	0.464	0.646	0.912	0.969	0.977	1.047	1.102	1.055	1.094	1.094	1.003	1.16888e-05	0.541	0.952667	1.068	1.06367	1.76094	1.97412	1.96611	1.12106	1.11652	0.995943	1	Brefeldin A-inhibited guanine nucleotide-exchange protein 5 OS=Arabidopsis thaliana GN=BIG5 PE=1 SV=2	189.62	43.727	7.5	13	17	13	1.76094	0.00960694	1.97412	0.0062872	1.96611	0.00299862	0.951557	0.0651353	0.908593	0.0719152	0.902249	0.0123979	2.13678	0.0075619	1.15465	0.00564522	0.983458
W5BPU1	0	0.687	0.597	0.615	1.282	1.342	1.361	1.081	1.014	1.031	0.991	0.96	0.908	2.8379e-07	0.633	1.32833	1.042	0.953	2.09847	1.64613	1.50553	0.784442	0.71744	0.914587	1	40S ribosomal protein SA	32.895	151.67	40.1	12	25	3	2.09847	5.12936e-05	1.64613	0.000449438	1.50553	0.00101671	1.01112	0.80284	0.820204	0.0386678	0.865616	0.0708541	1.70458	0.00160545	0.82133	0.00386557	0.849328
W5BRK9	0	1.398	1.799	1.76	1.076	1.312	1.229	1.017	0.861	0.881	0.876	0.817	0.721	0.000304038	1.65233	1.20567	0.919667	0.804667	0.729675	0.556587	0.486988	0.762787	0.667404	0.874955	1	60S ribosomal protein L13a-4 OS=Arabidopsis thaliana GN=RPL13AD PE=2 SV=1	23.611	5.0165	18.9	4	10	2	0.729675	0.0524274	0.556587	0.0185616	0.486988	0.0139237	1.04156	0.369044	0.807954	0.0761613	0.723038	0.0233638	0.563042	0.0242971	0.803705	0.066461	0.817325
W5BRQ1	0	1.612	1.707	1.586	1.11	1.169	1.014	0.816	0.861	0.877	0.824	0.728	0.843	5.96706e-07	1.635	1.09767	0.851333	0.798333	0.671356	0.520693	0.488277	0.775585	0.7273	0.937745	1	Lamin-like protein OS=Arabidopsis thaliana GN=At5g15350 PE=1 SV=1	20.078	3.4505	9	2	3	2	0.671356	0.00092587	0.520693	0.000362801	0.488277	8.25441e-05	1.03346	0.447715	0.84319	0.00275856	0.736397	0.00139577	0.603262	0.00083993	0.928637	0.243108	0.976899
W5BSV8	0	1.003	0.968	0.975	0.67	0.713	0.687	0.929	0.931	0.966	1.039	1.077	1.156	4.00432e-06	0.982	0.69	0.942	1.09067	0.702648	0.959267	1.11066	1.36522	1.58068	1.15782	1	Nicotinate phosphoribosyltransferase 2 OS=Arabidopsis thaliana GN=NAPRT2 PE=2 SV=1	62.83	7.7534	4.8	3	3	3	0.702648	7.01985e-05	0.959267	0.0685356	1.11066	0.0764943	0.984212	0.231066	1.08746	0.140646	1.02968	0.169587	1.07502	0.00732186	1.5058	0.000320339	1.21868
W5BV49	0	1.257	1.492	1.589	0.901	1.016	0.91	1.026	0.984	1.03	0.97	0.877	0.931	0.000442361	1.446	0.942333	1.01333	0.926	0.651683	0.700784	0.640387	1.07534	0.982667	0.913816	1	Unknown	15.039	1.781	6.7	1	1	1	0.651683	0.0248659	0.700784	0.0454495	0.640387	0.0271717	0.999274	0.977659	0.970599	0.561704	1.04646	0.393445	0.635085	0.0287412	0.973824	0.573643	0.879605
W5BY82	0	0.223	0.429	0.132	1.407	1.286	1.528	1.125	1.085	1.135	0.915	1.023	0.867	6.51072e-06	0.261333	1.407	1.115	0.935	5.38393	4.26658	3.57781	0.792466	0.664534	0.838565	1	"Protein RETICULATA, chloroplastic OS=Arabidopsis thaliana GN=RE PE=1 SV=1"	41.308	8.1747	5.6	2	2	2	5.38393	0.000665574	4.26658	0.00884381	3.57781	0.0063629	0.923057	0.349251	0.714888	0.0248743	0.69776	0.0309526	4.84056	0.00110928	0.829898	0.0565967	0.811061
W5BZM2	0	1.39	1.399	1.435	1.059	1.053	1.225	0.991	0.966	0.949	0.938	0.906	0.78	4.81752e-05	1.408	1.11233	0.968667	0.874667	0.790009	0.687973	0.621212	0.870842	0.786335	0.902959	1	PHD finger-like domain-containing protein 5A OS=Arabidopsis thaliana GN=At2g30000 PE=3 SV=1	12.414	33.54	20	2	3	2	0.790009	0.0287089	0.687973	2.04276e-05	0.621212	0.00507686	0.990402	0.854844	0.946321	0.577187	0.900818	0.0986035	0.665956	0.00198571	0.834882	0.0622362	0.916036
W5C4T7	0	1.334	1.509	1.297	1.075	0.953	0.929	0.784	0.814	0.909	0.797	0.963	0.944	0.000286789	1.38	0.985667	0.835667	0.901333	0.714251	0.605556	0.65314	0.847819	0.91444	1.07858	1	Glycine-rich RNA-binding protein RZ1C OS=Arabidopsis thaliana GN=RZ1C PE=1 SV=1	31.901	2.7843	16.7	5	5	1	0.714251	0.0103883	0.605556	0.00442781	0.65314	0.00533996	1.20998	0.0374614	1.08803	0.0333088	1.15282	0.074461	0.633816	0.0123726	1.07372	0.309081	1.13881
W5C6Q1	0	1.509	1.221	1.42	1.146	1.026	1.306	0.859	1.072	0.778	0.67	0.968	0.795	0.00559321	1.38333	1.15933	0.903	0.811	0.838072	0.652771	0.586265	0.778896	0.69954	0.898117	1	Unknown	12.055	3.734	25	3	4	3	0.838072	0.129653	0.652771	0.0171254	0.586265	0.0091864	0.961365	0.342797	0.745976	0.0546595	0.81906	0.00227096	0.748434	0.0527029	0.858539	0.170142	0.855297
W5C8T3	0	1.111	1.221	1.243	0.813	0.934	0.776	0.938	0.94	0.941	0.761	0.819	0.772	9.94407e-05	1.19167	0.841	0.939667	0.784	0.705734	0.788531	0.657902	1.11732	0.932224	0.834338	1	Peptidyl-prolyl cis-trans isomerase	13.004	2.7306	14	2	3	2	0.705734	0.00540745	0.788531	0.025216	0.657902	0.00396728	0.92418	0.229538	0.971966	0.62475	1.12169	0.23056	0.878042	0.0795131	1.14982	0.100594	1.0823
W5CCT9	0	0.478	0.268	0.238	1.169	1.358	1.388	1.014	1.03	1.037	1.043	1.128	0.939	1.36766e-05	0.328	1.305	1.027	1.03667	3.97866	3.1311	3.16057	0.786973	0.794381	1.00941	1	Unknown	19.32	18.062	23.9	3	3	3	3.97866	0.000693516	3.1311	0.0109779	3.16057	0.00231431	0.978853	0.668185	0.841831	0.0421064	0.882097	0.138161	3.50813	0.00207411	0.863091	0.10455	0.9432
W5CDW4	0	1.085	1.306	1.312	1.538	1.551	1.464	1.038	0.946	0.991	0.745	0.886	0.803	2.74796e-05	1.23433	1.51767	0.991667	0.811333	1.22954	0.803403	0.657305	0.653415	0.534593	0.818151	1	60S ribosomal protein L24 OS=Hordeum vulgare GN=RPL24 PE=2 SV=1	18.399	8.5518	22.8	5	9	2	1.22954	0.0497172	0.803403	0.0696645	0.657305	0.0144802	0.951624	0.0303669	0.787146	0.033289	0.757429	0.00557579	0.781528	0.0662716	0.604876	0.00071299	0.765714
W5CKU7	0	1.51	1.416	1.251	1.039	1.016	0.947	0.885	0.853	1.005	0.821	0.915	0.872	0.000227155	1.39233	1.00067	0.914333	0.869333	0.718698	0.656691	0.624372	0.913724	0.868754	0.950784	1	Unknown	29.713	8.1931	9.8	3	4	3	0.718698	0.0245275	0.656691	0.00966906	0.624372	0.0125185	1.11997	0.0660286	1.16647	0.0274339	1.19343	0.0337438	0.612641	0.00988953	0.954697	0.252309	1.08822
W5CRK6	0	0.361	0.245	0.414	1.077	1.09	1.039	1.135	0.991	1.083	1.057	0.957	1.176	6.91458e-06	0.34	1.06867	1.06967	1.06333	3.14314	3.14608	3.12745	1.00094	0.995009	0.994079	1	Unknown	18.212	17.498	19.8	4	5	4	3.14314	0.00247491	3.14608	0.000424285	3.12745	0.0010863	1.07296	0.31878	0.967505	0.614953	1.04936	0.465012	3.19804	0.000767911	1.0917	0.044613	0.983484
W5CT58	0	1.496	1.347	1.373	1.184	1.193	1.149	0.902	0.854	0.867	0.825	0.851	0.806	7.5585e-07	1.40533	1.17533	0.874333	0.827333	0.836338	0.622154	0.58871	0.743902	0.703914	0.946245	1	Unknown	14.904	23.85	18	3	8	3	0.836338	0.0296225	0.622154	0.00420826	0.58871	0.00379518	1.02171	0.476777	0.834125	0.000127076	0.835142	0.0128037	0.699241	0.0111418	0.854226	0.0079115	0.937476
W5CT90	0	0.134	0.222	0.161	1.013	0.886	0.98	1.053	1.084	1.064	1.049	1.034	1.033	1.05425e-08	0.172333	0.959667	1.067	1.03867	5.56867	6.19149	6.02708	1.11184	1.08232	0.973446	1	Calreticulin-3 OS=Arabidopsis thaliana GN=CRT3 PE=1 SV=2	50.033	19.981	20.2	8	11	8	5.56867	0.000159106	6.19149	0.000252998	6.02708	0.000601361	1.04103	0.147512	0.720866	0.00307249	0.780519	0.00636692	7.68472	5.68772e-06	1.43661	0.0069649	0.89472
W5CUA2	0	1.526	1.431	1.754	0.895	0.986	1.001	0.871	0.985	0.761	0.783	0.811	0.699	7.07039e-05	1.57033	0.960667	0.872333	0.764333	0.61176	0.555508	0.486733	0.90805	0.795628	0.876194	1	Aquaporin TIP4-3 OS=Zea mays GN=TIP4-3 PE=2 SV=1	24.924	0.98504	3.6	1	1	1	0.61176	0.0156819	0.555508	0.00572978	0.486733	0.00795701	1.11365	0.102155	0.897781	0.20904	0.786147	0.117266	0.631288	0.0147872	1.1492	0.0344307	1.02025
W5CUZ3	0	1.036	1.052	1.068	1.353	1.069	1.448	0.851	0.968	0.855	0.665	0.885	0.774	0.00353639	1.052	1.29	0.891333	0.774667	1.22624	0.847275	0.736375	0.690956	0.600517	0.86911	1	FVE	50.297	19.633	15.8	6	13	1	1.22624	0.170931	0.847275	0.04586	0.736375	0.0460432	1.11768	0.149762	0.807339	0.0404716	0.768744	0.0448301	1.00158	0.955852	0.91292	0.443902	0.954375
W5CWZ2	0	1.429	1.423	1.314	0.989	1.053	1.085	0.974	0.932	0.961	0.845	0.675	0.706	9.6264e-06	1.38867	1.04233	0.955667	0.742	0.7506	0.68819	0.534325	0.916853	0.711864	0.776421	1	GTP-binding protein YPTM2 OS=Zea mays GN=YPTM2 PE=2 SV=1	22.713	11.206	30	6	15	2	0.7506	0.00235535	0.68819	0.0039041	0.534325	0.000893038	0.88564	0.124855	0.898635	0.164361	0.961988	0.58214	0.738838	0.00499135	0.871762	0.0224243	0.964772
W5CZ06	0	1.398	1.324	1.302	1.151	1.13	1.058	1.03	0.953	0.99	0.826	0.881	0.88	5.04282e-06	1.34133	1.113	0.991	0.862333	0.829771	0.738817	0.642893	0.890386	0.774783	0.870165	1	Unknown	38.813	2.9838	5	2	2	2	0.829771	0.00486314	0.738817	0.000908128	0.642893	0.000429667	0.989033	0.802704	0.851113	0.0470535	0.793287	0.0122374	0.747763	0.0021809	0.891285	0.0293714	0.861419
W5D067	0	1.425	1.446	1.348	1.129	1.185	1.105	0.998	0.977	0.958	0.96	0.89	0.951	1.77597e-06	1.40633	1.13967	0.977667	0.933667	0.810382	0.695188	0.663901	0.857853	0.819245	0.954995	1	40S ribosomal protein S5 (Fragment) OS=Cicer arietinum GN=RPS5 PE=2 SV=1	22.316	59.578	43	11	16	11	0.810382	0.00262189	0.695188	0.00183681	0.663901	0.000351379	0.97251	0.395274	0.925027	0.14463	0.925027	0.0361519	0.663901	0.0036082	0.796724	0.00233521	0.883396
W5D2A3	0	1.276	1.436	1.405	1.006	1.083	1.081	1.077	0.906	0.951	0.854	0.89	0.91	0.000102973	1.37233	1.05667	0.978	0.884667	0.769978	0.712655	0.644644	0.925552	0.837224	0.904567	1	Probable mitochondrial import receptor subunit TOM20 OS=Oryza sativa subsp. japonica GN=TOM20 PE=2 SV=1	23.184	117.45	31.6	5	12	1	0.769978	0.0106002	0.712655	0.00513181	0.644644	0.00557402	0.988473	0.599363	0.897695	0.10595	1.1005	0.255681	0.674277	0.0098814	0.865615	0.0136194	0.849352
W5D2R4	0	0.263	0.393	0.332	1.25	1.203	1.22	1.143	1.124	1.121	1.095	1.114	1.07	5.90096e-09	0.329333	1.22433	1.12933	1.093	3.71761	3.42915	3.31883	0.922407	0.892731	0.967828	1	Small ubiquitin-related modifier	11.465	18.441	27.6	4	7	4	3.71761	0.0005687	3.42915	0.00165007	3.31883	0.000969563	1.07345	0.0970766	0.883846	0.0426921	0.812183	0.00724879	3.38968	0.00011203	0.978764	0.23366	0.873672
W5D7B8	0	1.456	1.577	1.402	1.257	1.433	1.259	0.96	0.968	1.078	0.864	0.811	0.878	3.24386e-05	1.47833	1.31633	1.002	0.851	0.890417	0.67779	0.575648	0.761205	0.646493	0.849301	1	60S ribosomal protein L18a	21.339	1.7096	28.7	6	17	2	0.890417	0.107301	0.67779	0.00244623	0.575648	0.00277265	0.975687	0.418077	0.786822	0.0121862	0.713531	0.00403438	0.63991	0.00608045	0.70119	0.0134452	0.742848
W5DDR2	0	0.63	0.632	0.594	1.357	1.256	1.344	1.214	1.171	1.313	1.085	1.077	1.119	4.47485e-07	0.618667	1.319	1.23267	1.09367	2.132	1.99246	1.76778	0.934546	0.829164	0.887236	1	"Cytochrome c1-1, heme protein, mitochondrial OS=Solanum tuberosum GN=CYCL PE=2 SV=1"	33.619	22.816	4.2	1	2	1	2.132	0.000606878	1.99246	0.00259761	1.76778	1.20081e-05	0.997674	0.952686	0.877076	0.00733867	0.822259	0.00312353	1.62177	0.000166586	0.758908	0.00205155	0.713899
W5DN26	0	1.197	1.043	1.013	0.567	0.497	0.412	0.842	0.837	0.888	1.101	1.211	1.184	1.10565e-05	1.08433	0.492	0.855667	1.16533	0.453735	0.789118	1.0747	1.73916	2.36856	1.3619	1	Chemocyanin OS=Lilium longiflorum PE=1 SV=1	12.502	9.3436	32	3	6	2	0.453735	0.00153571	0.789118	0.0478622	1.0747	0.301464	1.05995	0.0635704	1.11828	0.0111981	1.16656	0.0448379	0.948663	0.434237	2.21612	0.00203239	1.34437
W5DS33	0	1.534	1.393	1.455	1.135	1.167	1.087	0.983	1.009	0.966	0.854	0.968	0.877	4.87077e-06	1.46067	1.12967	0.986	0.899667	0.773391	0.675034	0.615929	0.872824	0.7964	0.912441	1	40S ribosomal protein S16 OS=Oryza sativa subsp. indica GN=RPS16A PE=2 SV=1	16.823	30.646	45	10	18	6	0.773391	0.00486169	0.675034	0.00421908	0.615929	0.000535547	0.971077	0.604232	0.926247	0.253498	0.897686	0.192429	0.631219	0.000830498	0.792564	0.00318578	0.866126
W5DXF0	0	1.277	1.435	1.351	1	0.954	0.939	0.874	0.792	0.887	0.875	0.909	0.991	2.30488e-05	1.35433	0.964333	0.851	0.925	0.712035	0.628353	0.682993	0.882475	0.959212	1.08696	1	"Probable enoyl-CoA hydratase 1, peroxisomal OS=Arabidopsis thaliana GN=ECHIA PE=1 SV=1"	28.616	25.92	29.1	7	12	7	0.712035	0.00661432	0.628353	0.00151375	0.682993	0.0022353	0.920888	0.244701	0.847717	0.0686756	0.890244	0.139751	0.787103	0.01459	1.01797	0.616562	1.06189
W5E2J7	0	1.373	1.463	1.512	1.086	1.174	1.173	0.967	0.947	0.915	0.854	0.858	0.846	1.03641e-06	1.44933	1.14433	0.943	0.852667	0.789558	0.650644	0.588316	0.824061	0.745121	0.904206	1	Eukaryotic translation initiation factor 3 subunit I	36.182	58.673	27.6	9	14	9	0.789558	0.0050275	0.650644	0.00283294	0.588316	0.0043804	0.996087	0.846386	0.883316	0.0212975	0.862682	0.000431094	0.646504	0.00502556	0.815613	0.00736193	0.877695
W5E2T2	0	1.313	1.674	1.606	0.97	1.066	1.214	1.119	0.976	0.899	1.105	0.704	0.779	0.00576621	1.531	1.08333	0.998	0.862667	0.707599	0.651862	0.563466	0.921231	0.796308	0.864395	1	Unknown	35.629	1.9536	10	2	2	2	0.707599	0.0349012	0.651862	0.0220538	0.563466	0.0159982	0.998587	0.975002	0.865724	0.136511	0.839223	0.0162945	0.616155	0.0273456	0.869538	0.17477	0.818303
W5E6M2	0	0.283	0.311	0.234	1.4	1.413	1.484	1.083	1.031	1.1	0.941	0.985	0.894	4.52436e-09	0.276	1.43233	1.07133	0.94	5.18961	3.88164	3.4058	0.747964	0.656272	0.877411	1	Eukaryotic translation initiation factor 2 subunit beta OS=Triticum aestivum PE=1 SV=1	30.365	6.3771	15.6	4	5	4	5.18961	5.79245e-06	3.88164	1.37953e-05	3.4058	5.16828e-05	0.983074	0.684693	0.72808	0.00294226	0.743618	0.0272545	4.35266	6.52716e-05	0.824529	0.0119147	0.816428
W5EB84	0	0.492	0.545	0.486	1.223	1.199	1.205	1.09	1.034	1.077	1.011	0.961	0.97	4.78331e-09	0.507667	1.209	1.067	0.980667	2.38148	2.10177	1.93171	0.882548	0.811139	0.919088	1	Ribonuclease TUDOR 1 OS=Arabidopsis thaliana GN=TSN1 PE=1 SV=1	108.65	118.21	28	24	39	24	2.38148	0.000160323	2.10177	2.67429e-05	1.93171	5.38912e-05	0.955176	0.0142124	0.703308	0.000195598	0.670224	5.72704e-06	2.46093	6.90832e-05	0.987042	0.277669	0.823493
W5ECE5	0	1.445	1.379	1.423	0.96	1.007	0.947	0.862	0.835	0.778	0.815	0.885	0.834	1.31222e-07	1.41567	0.971333	0.825	0.844667	0.686131	0.582764	0.596656	0.849348	0.869595	1.02384	1	Costars family protein OS=Oryza sativa subsp. japonica GN=Os03g0690000 PE=3 SV=1	10.031	9.3695	30	3	4	3	0.686131	7.75474e-05	0.582764	7.10485e-05	0.596656	3.82943e-05	1.00515	0.866848	0.893997	0.0304756	1.13585	0.0081452	0.686367	0.00012953	1.00549	0.869901	1.05293
W5ECL2	0	1.484	1.525	1.516	1.176	1.239	1.165	0.942	0.954	0.99	0.844	0.799	0.829	9.52755e-09	1.50833	1.19333	0.962	0.824	0.79116	0.63779	0.546298	0.806145	0.690503	0.856549	1	60S ribosomal protein L8 OS=Solanum lycopersicum GN=RPL8 PE=2 SV=1	28.191	76.48	45.2	12	26	12	0.79116	0.00110046	0.63779	1.0658e-05	0.546298	3.07665e-06	0.979527	0.215414	0.833745	0.00856473	0.803036	0.000590129	0.626077	5.20912e-06	0.77514	0.0069386	0.818434
W5EE00	0	1.148	1.203	1.096	0.823	0.792	0.72	1.064	1.081	1.026	1.223	1.293	1.259	5.51231e-06	1.149	0.778333	1.057	1.25833	0.677401	0.91993	1.09516	1.35803	1.6167	1.19048	1	Actin-1 OS=Oryza sativa subsp. indica GN=ACT1 PE=2 SV=1	41.816	302.8	40.8	14	75	1	0.677401	0.00103389	0.91993	0.0771837	1.09516	0.0499818	0.896552	0.0541968	0.828502	0.0111973	0.75801	0.00579384	0.950682	0.200205	1.25824	0.00993891	0.856197
W5EER4	0	1.389	1.335	1.417	1.142	0.995	1.059	0.844	1.017	0.871	0.795	0.864	0.868	3.92589e-05	1.38033	1.06533	0.910667	0.842333	0.771794	0.659744	0.610239	0.854819	0.790676	0.924963	1	Flavonoid O-methyltransferase-like protein Os11g0303600 OS=Oryza sativa subsp. japonica GN=Os11g0303600 PE=2 SV=1	39.343	33.814	21.4	7	12	1	0.771794	0.00645716	0.659744	0.00544554	0.610239	9.09158e-05	1.00288	0.940446	0.978746	0.66722	1.11455	0.0322718	0.670369	0.000630908	0.871089	0.0647389	0.99451
W5EFN4	0	0.216	0.211	0.181	1.15	1.291	1.244	1.033	1.099	1.04	1.002	0.913	1.006	2.66979e-08	0.202667	1.22833	1.05733	0.973667	6.06086	5.21711	4.80428	0.860787	0.792673	0.92087	1	"Probable NADH dehydrogenase [ubiquinone] 1 alpha subcomplex subunit 5, mitochondrial OS=Arabidopsis thaliana GN=At5g52840 PE=1 SV=1"	19.488	46.364	35.3	6	10	6	6.06086	0.000876528	5.21711	4.45407e-05	4.80428	0.000501143	1.00343	0.874712	0.784941	0.00111527	0.729723	0.000640759	6.22533	3.92493e-06	1.03066	0.474299	0.936633
W5EH10	0	1.333	1.236	1.319	1.22	1.226	1.136	0.978	0.961	0.988	0.856	0.785	0.918	1.66614e-05	1.296	1.194	0.975667	0.853	0.921296	0.752829	0.658179	0.817141	0.714405	0.874274	1	H/ACA ribonucleoprotein complex subunit 2-like protein OS=Arabidopsis thaliana GN=At5g08180 PE=1 SV=1	13.916	45.967	25	2	4	2	0.921296	0.0720029	0.752829	0.00602583	0.658179	0.00105186	0.954011	0.381856	0.855463	0.066199	0.931535	0.231178	0.743827	0.00330103	0.77024	0.00388852	0.845234
W5EHG4	0	0.888	0.643	0.862	0.737	0.756	0.767	0.955	0.974	1.016	1.112	1.244	1.2	0.000484103	0.797667	0.753333	0.981667	1.18533	0.944421	1.23067	1.486	1.3031	1.57345	1.20747	1	Salicylic acid-binding protein 2 OS=Nicotiana tabacum GN=SABP2 PE=1 SV=1	29.539	2.0777	16.4	4	7	1	0.944421	0.626618	1.23067	0.135119	1.486	0.0218617	1.05876	0.217392	1.47608	0.00152316	1.39247	0.0174842	1.10949	0.382133	1.24381	0.000215012	1.33073
W5EHJ5	0	1.551	1.563	1.708	1.404	1.48	1.53	0.935	0.827	0.8	0.697	0.808	0.738	6.99972e-07	1.60733	1.47133	0.854	0.747667	0.915388	0.531315	0.46516	0.580426	0.508156	0.875488	1	DNA-directed RNA polymerase subunit	12.974	1.4032	8.8	1	1	1	0.915388	0.101132	0.531315	0.000395816	0.46516	0.00036219	0.921391	0.398454	0.81746	0.149714	0.94709	0.560823	0.548735	0.00112199	0.552333	0.00024367	0.844262
W5EJD1	0	1.47	1.458	1.439	1.034	1.121	1.015	0.897	0.92	0.913	0.828	0.889	0.887	1.10604e-07	1.45567	1.05667	0.91	0.868	0.725899	0.625143	0.59629	0.861199	0.821451	0.953846	1	Mitochondrial outer membrane protein porin 5 OS=Oryza sativa subsp. japonica GN=VDAC5 PE=2 SV=1	29.457	43.803	41.5	11	21	11	0.725899	0.00414555	0.625143	2.42997e-06	0.59629	0.000193397	0.980569	0.0764307	0.961832	0.0222031	0.861207	6.82641e-05	0.65995	8.03005e-06	0.891483	0.0684898	1.01538
W5ELS3	0	1.481	1.458	1.416	1.233	1.166	1.112	1.067	1.101	0.982	0.818	0.848	0.842	1.64929e-06	1.45167	1.17033	1.05	0.836	0.8062	0.723307	0.57589	0.89718	0.714326	0.79619	1	Unknown	37.272	1.208	2.5	1	1	1	0.8062	0.00530636	0.723307	0.00193722	0.57589	0.000119231	0.889619	0.0869515	0.916955	0.185117	0.773702	0.0125112	0.663605	0.00123677	0.73227	0.00671752	0.84127
W5ELW0	0	1.487	1.421	1.439	1.12	1.066	1.079	0.878	0.895	0.85	0.851	0.836	0.86	7.80044e-09	1.449	1.08833	0.874333	0.849	0.751093	0.603405	0.585921	0.803369	0.780092	0.971026	1	U2 small nuclear ribonucleoprotein B'' OS=Oryza sativa subsp. indica GN=OsI_11177 PE=3 SV=1	26.277	5.5468	9.9	2	3	2	0.751093	0.00018197	0.603405	5.19754e-05	0.585921	0.00032734	0.970046	0.643225	0.801514	0.051547	0.800527	0.059225	0.698873	0.0095201	0.902603	0.0113502	0.928326
W5EPH8	0	1.89	2.057	1.835	1.434	1.916	1.446	1.151	1.294	1.258	1.105	0.857	1.173	0.00117606	1.92733	1.59867	1.23433	1.045	0.829471	0.640436	0.5422	0.772102	0.65367	0.846611	1	1-aminocyclopropane-1-carboxylate oxidase homolog 1 OS=Arabidopsis thaliana GN=At1g06620 PE=2 SV=1	40.859	3.7298	7.7	3	4	3	0.829471	0.162933	0.640436	0.00188426	0.5422	0.00257979	0.973082	0.859695	1.23553	0.225285	1.26918	0.169271	0.257004	0.000107281	0.301501	0.0190401	0.495814
W5EPP7	0	1.457	1.427	1.459	1.027	1.114	1.147	1.015	0.961	0.915	0.906	0.932	0.818	3.84564e-06	1.44767	1.096	0.963667	0.885333	0.75708	0.665669	0.611559	0.879258	0.807786	0.918713	1	Subtilisin-like protease SBT1.7 OS=Arabidopsis thaliana GN=SBT1.7 PE=1 SV=1	78.167	4.9507	4.5	3	4	3	0.75708	0.00657388	0.665669	0.00142976	0.611559	0.00196128	0.860443	0.0192733	0.807278	0.00725949	0.710127	0.00159183	0.727608	0.00265369	0.826946	0.0167379	0.882394
W5EPT9	0	1.261	1.162	1.148	1.234	1.129	1.183	0.771	0.832	0.832	0.655	0.726	0.769	5.58151e-06	1.19033	1.182	0.811667	0.716667	0.992999	0.681882	0.602072	0.686689	0.606317	0.882957	1	Unknown	13.156	1.2382	6.3	1	2	1	0.992999	0.867341	0.681882	0.00210604	0.602072	0.000638724	0.91369	0.0439149	0.750595	0.0107895	0.93869	0.103312	0.940913	0.192101	0.865764	0.0174961	1.03573
W5EPW2	0	1.291	1.373	1.439	0.92	0.953	0.988	0.909	0.866	0.893	1.027	0.925	0.814	7.66874e-05	1.36767	0.953667	0.889333	0.922	0.697295	0.650256	0.674141	0.932541	0.966795	1.03673	1	Cysteine proteinase 3 OS=Solanum lycopersicum GN=CYP-3 PE=2 SV=1	37.422	3.9761	9.6	3	4	1	0.697295	0.00400473	0.650256	0.00483574	0.674141	0.00571086	0.967061	0.479815	0.886473	0.166874	0.831148	0.0210947	0.762125	0.00470071	1.05697	0.215334	1.03898
W5EQM1	0	0.375	0.39	0.273	1.077	0.961	0.949	1.104	1.093	1.01	1.057	1.057	1.126	6.9654e-07	0.346	0.995667	1.069	1.08	2.87765	3.0896	3.12139	1.07365	1.0847	1.01029	1	Ubiquitin-activating enzyme E1 2 OS=Triticum aestivum GN=UBA2 PE=2 SV=1	116.16	12.724	14.2	16	20	4	2.87765	0.000310839	3.0896	0.000141328	3.12139	0.000227855	1.07427	0.0210063	1.06581	0.182539	1.06706	0.118091	3.07418	0.000784877	1.14764	0.0548193	1.06049
W5ER51	0	1.29	1.146	1.414	0.901	1.024	0.982	0.873	0.882	0.755	0.855	0.825	0.635	0.00117544	1.28333	0.969	0.836667	0.771667	0.755065	0.651948	0.601299	0.863433	0.796354	0.922311	1	Unknown	17.345	4.483	11.9	2	7	1	0.755065	0.0383319	0.651948	0.0141596	0.601299	0.00811001	0.942873	0.313123	0.805147	0.0276483	0.684389	0.0148115	0.918442	0.33033	1.14689	0.0482263	1.13426
W5ERE6	0	1.305	1.244	1.284	1.008	0.913	0.98	0.839	0.884	0.82	0.781	0.885	0.792	4.7193e-06	1.27767	0.967	0.847667	0.819333	0.756848	0.663449	0.641273	0.876594	0.847294	0.966575	1	Dynamin-related protein 1C OS=Arabidopsis thaliana GN=DRP1C PE=1 SV=2	67.643	40.221	31	18	26	14	0.756848	0.00157968	0.663449	8.11666e-05	0.641273	0.00103461	0.93582	0.0098337	0.926336	0.104318	0.940879	0.0127367	0.825202	0.00110422	1.02034	0.562399	1.15218
W5ERM8	0	1.352	1.387	1.337	1.016	1.094	1.036	1.013	0.986	0.956	0.877	0.88	0.898	2.02423e-07	1.35867	1.04867	0.985	0.885	0.771835	0.724975	0.651374	0.939288	0.843929	0.898477	1	Proteasome subunit beta type	23.197	64.215	31.8	7	17	7	0.771835	0.000864037	0.724975	7.81031e-05	0.651374	0.000161986	1.0235	0.200186	0.949074	0.0189432	0.949786	0.0170216	0.688911	0.000144903	0.913541	0.0417205	0.901861
W5ESF9	0	1.398	1.417	1.538	1.117	1.294	1.093	0.892	0.946	0.924	0.859	0.719	0.876	4.98392e-05	1.451	1.168	0.920667	0.818	0.804962	0.634505	0.563749	0.788242	0.700342	0.888487	1	Unknown	22.026	5.2325	15.7	3	3	3	0.804962	0.0261643	0.634505	0.00320877	0.563749	0.000725132	1.05328	0.456693	0.919006	0.162986	0.900648	0.338423	0.638181	0.00121042	0.835046	0.0799955	0.92433
W5ETF4	0	1.329	1.319	1.339	0.944	0.909	0.925	0.843	0.927	0.849	0.938	1.033	0.907	3.37598e-06	1.329	0.926	0.873	0.959333	0.696764	0.656885	0.721846	0.942765	1.036	1.09889	1	Oxalate oxidase 2 OS=Hordeum vulgare PE=2 SV=1	24.083	1.282	11	2	6	1	0.696764	3.33084e-05	0.656885	0.00248677	0.721846	0.00911405	1.14958	0.0011551	1.19248	0.000228135	1.04328	0.267208	0.660647	1.57098e-05	1.08999	0.00611976	1.19931
W5EWH0	0	0.566	0.476	0.503	1.196	1.219	1.219	1.142	1.007	1.035	1.002	0.989	0.991	2.51456e-07	0.515	1.21133	1.06133	0.994	2.3521	2.06084	1.9301	0.87617	0.820583	0.936558	1	Protein SAWADEE HOMEODOMAIN HOMOLOG 2 OS=Arabidopsis thaliana GN=SHH2 PE=2 SV=1	28.836	10.94	4.7	1	1	1	2.3521	0.000691744	2.06084	0.000820326	1.9301	0.00257445	1.09037	0.161215	0.871557	0.0209324	0.908078	0.149689	2.09126	0.00043074	0.969455	0.506825	0.884422
W5F781	0	1.037	1.281	1.103	1.132	1.203	1.254	0.861	0.809	0.928	0.71	0.609	0.865	0.00121211	1.14033	1.19633	0.866	0.728	1.04911	0.759427	0.63841	0.723879	0.608526	0.840647	1	S-acyltransferase	49.703	1.5725	2.5	1	1	1	1.04911	0.540723	0.759427	0.0457259	0.63841	0.0167185	0.981208	0.817901	0.76843	0.0772432	0.70425	0.0320848	1.01111	0.912687	0.945667	0.221002	1.02309
W5F9P7	0	1.686	1.641	1.339	1.309	1.258	1.066	1.103	1.046	1.126	0.839	0.968	0.988	0.00152539	1.55533	1.211	1.09167	0.931667	0.778611	0.701886	0.599014	0.901459	0.769337	0.853435	1	UDP-glucose 4-epimerase 3 OS=Oryza sativa subsp. japonica GN=UGE-3 PE=2 SV=1	40.424	5.3923	7.6	3	3	3	0.778611	0.0673059	0.701886	0.0454521	0.599014	0.0171747	1.20983	0.0054012	1.08466	0.600537	1.05234	0.65152	0.470853	0.0146289	0.731627	0.0446317	0.727634
W5F9R3	0	0.481	0.605	0.631	1.144	1.122	1.009	0.914	0.901	0.983	0.854	0.951	0.875	5.96137e-05	0.572333	1.09167	0.932667	0.893333	1.9074	1.62959	1.56086	0.854351	0.818321	0.957827	1	"NADH dehydrogenase [ubiquinone] iron-sulfur protein 8, mitochondrial OS=Solanum tuberosum PE=1 SV=2"	25.64	17.787	17	4	6	4	1.9074	0.00118804	1.62959	0.00574855	1.56086	0.00700368	1.07742	0.0354868	0.885706	0.0157657	0.873227	0.00625828	2.05358	0.00218532	1.16	0.03391	1.11615
W5FB05	0	0.692	0.734	0.584	1.161	1.115	1.162	1.057	1.119	1.112	1.012	0.948	1.057	1.49957e-05	0.67	1.146	1.096	1.00567	1.71045	1.63582	1.501	0.95637	0.877545	0.917579	1	"DNA-directed RNA polymerases II, IV and V subunit 3 OS=Arabidopsis thaliana GN=NRPB3 PE=1 SV=1"	36.726	11.504	13	4	4	4	1.71045	0.00454384	1.63582	0.00443803	1.501	0.00501497	0.99415	0.889099	0.866071	0.0545318	0.868227	0.0302599	1.61592	0.0026882	0.939209	0.138611	0.855535
W5FBD5	0	1.627	1.54	1.578	1.421	1.341	1.221	0.816	0.888	0.943	0.795	0.73	0.861	2.44808e-06	1.58167	1.32767	0.882333	0.795333	0.83941	0.55785	0.502845	0.664574	0.599046	0.901398	1	40S ribosomal protein S15 OS=Oryza sativa subsp. japonica GN=RPS15 PE=2 SV=2	17.262	2.1834	20.3	3	4	1	0.83941	0.0332116	0.55785	0.000213284	0.502845	0.000167782	1.02124	0.819202	0.852031	0.208855	0.84085	0.186468	0.565437	0.00618064	0.687924	0.0188074	0.863619
W5FCI5	0	0.27	0.311	0.251	1.006	0.966	0.995	0.865	0.898	0.881	0.714	0.746	0.701	1.42158e-09	0.277333	0.989	0.881333	0.720333	3.56611	3.17788	2.59736	0.891136	0.728345	0.817322	1	Phosphoenolpyruvate carboxylase 2 OS=Sorghum bicolor PE=3 SV=1	110.18	323.31	31.1	28	55	17	3.56611	1.63269e-05	3.17788	6.82609e-05	2.59736	6.37371e-05	1.02972	0.26731	0.84101	0.00405734	0.837048	0.00406304	4.85337	1.36022e-05	1.40142	5.00091e-05	1.28442
W5FE68	0	0.657	0.754	0.611	0.715	0.65	0.706	1.234	1.16	1.198	1.277	1.19	1.159	1.47153e-06	0.674	0.690333	1.19733	1.20867	1.02423	1.77646	1.79327	1.73443	1.75085	1.00947	1	E3 ubiquitin-protein ligase listerin OS=Arabidopsis thaliana GN=At5g58410 PE=3 SV=1	214.58	1.3112	0.4	1	2	1	1.02423	0.750986	1.77646	0.00166514	1.79327	0.000725503	1.04683	0.699812	1.49469	0.115958	1.20381	0.159539	1.35163	0.0959253	1.38146	0.0230671	1.13725
W5FET6	0	1.349	1.664	1.498	1.215	1.254	1.156	0.987	0.948	0.94	0.913	0.827	0.848	7.465e-05	1.50367	1.20833	0.958333	0.862667	0.803591	0.637331	0.573709	0.793103	0.713931	0.900174	1	60S ribosomal protein L13a-4 OS=Arabidopsis thaliana GN=RPL13AD PE=2 SV=1	23.544	27.555	34.5	7	18	5	0.803591	0.0720296	0.637331	0.0243383	0.573709	0.0141121	1.03804	0.266916	0.835763	0.00352778	0.779595	0.0015814	0.623587	0.0216905	0.805517	0.0035513	0.817739
W5FFT4	0	1.43	1.402	1.373	1.195	1.095	1.159	0.942	1.006	0.91	0.889	0.904	0.914	9.47325e-07	1.40167	1.14967	0.952667	0.902333	0.820214	0.679667	0.643757	0.828646	0.784865	0.947166	1	40S ribosomal protein S16 OS=Oryza sativa subsp. indica GN=RPS16A PE=2 SV=1	16.793	16.711	38.3	7	11	3	0.820214	0.00411898	0.679667	0.000573909	0.643757	0.000188527	0.978602	0.480823	0.954351	0.176917	0.885521	0.0320524	0.666825	9.66549e-05	0.795593	0.00629263	0.936319
W5FGH0	0	1.53	1.559	1.499	1.121	1.278	1.145	0.86	0.859	0.783	0.808	0.785	0.719	5.20821e-07	1.52933	1.18133	0.834	0.770667	0.77245	0.545336	0.503923	0.705982	0.65237	0.924061	1	UTP--glucose-1-phosphate uridylyltransferase OS=Hordeum vulgare PE=2 SV=1	51.68	146.65	46.3	20	47	1	0.77245	0.0117327	0.545336	6.17693e-05	0.503923	6.16726e-05	0.994907	0.92934	0.798642	0.0414305	0.904584	0.245476	0.641892	0.00327526	0.826749	0.0356864	0.940048
W5FGR3	0	0.487	0.539	0.603	1.616	1.52	1.558	1.188	1.104	1.116	1.078	0.963	1.108	2.01855e-07	0.543	1.56467	1.136	1.04967	2.88152	2.09208	1.93309	0.726033	0.670856	0.924002	1	Actin-depolymerizing factor 3 OS=Oryza sativa subsp. japonica GN=ADF3 PE=1 SV=1	15.751	18.581	16.9	2	5	2	2.88152	2.57699e-05	2.09208	0.000218485	1.93309	0.00109917	0.897979	0.123438	0.870274	0.0502909	0.802151	0.0230685	1.88336	0.000720252	0.586919	0.000284689	0.783451
W5FGW3	0	0.738	0.678	0.655	1.61	1.632	1.691	1.196	1.146	1.142	1.065	1.088	1.048	5.94143e-09	0.690333	1.64433	1.16133	1.067	2.38194	1.68228	1.54563	0.706264	0.648895	0.918772	1	60S ribosomal protein L32-1 OS=Arabidopsis thaliana GN=RPL32A PE=2 SV=2	15.582	12.426	30.1	3	3	2	2.38194	1.03346e-05	1.68228	0.00020084	1.54563	0.00109661	0.875366	0.0598907	0.705174	0.00494144	0.699317	0.00578615	1.48382	0.00281451	0.545307	7.78657e-05	0.621986
W5FHI0	0	1.248	1.278	1.155	1.273	1.229	1.087	0.686	0.797	0.884	0.838	0.822	0.863	0.000160959	1.227	1.19633	0.789	0.841	0.975007	0.643032	0.685412	0.659515	0.702981	1.06591	1	"GDP-mannose 3,5-epimerase 2 OS=Oryza sativa subsp. japonica GN=GME-2 PE=2 SV=2"	42.016	2.7872	27.2	11	14	1	0.975007	0.675424	0.643032	0.00507678	0.685412	0.00518924	0.966038	0.449419	0.749371	0.000352969	0.956604	0.0981402	0.863896	0.0295916	0.855949	0.0720255	1.00676
W5FIX9	0	1.366	1.467	1.393	1.092	1.112	1.098	0.905	0.866	0.932	0.876	0.858	0.773	6.62159e-07	1.40867	1.10067	0.901	0.835667	0.781354	0.639612	0.593232	0.818595	0.759237	0.927488	1	Unknown	12.057	17.911	10.4	1	4	1	0.781354	0.00763533	0.639612	0.000389778	0.593232	0.000200542	1.1284	0.0117645	1.04255	0.143811	1.1123	0.0254535	0.617369	0.000458078	0.891581	0.0169088	1.00629
W5FSF8	0	0.293	0.287	0.173	0.92	0.951	0.873	1.022	0.936	1.117	0.996	0.945	1.018	1.03566e-06	0.251	0.914667	1.025	0.986333	3.64409	4.08367	3.92961	1.12063	1.07835	0.962276	1	"3'(2'),5'-bisphosphate nucleotidase OS=Oryza sativa PE=2 SV=1"	44.635	2.2233	10.6	5	8	1	3.64409	0.000469571	4.08367	0.000443727	3.92961	0.000386714	1.16255	0.0132585	0.927595	0.0101597	1.11137	0.0268109	4.56707	0.00068257	1.457	0.000547429	1.0374
W5FSP7	0	0.644	0.802	0.692	0.995	0.834	0.821	0.961	1.048	0.967	1.145	1.066	1.085	0.000911263	0.712667	0.883333	0.992	1.09867	1.23948	1.39196	1.54163	1.12302	1.24377	1.10753	1	"Electron transfer flavoprotein subunit alpha, mitochondrial OS=Oryza sativa subsp. japonica GN=ETFA PE=2 SV=1"	37.246	14.22	12.1	4	5	4	1.23948	0.0814231	1.39196	0.0115903	1.54163	0.00536517	1.01818	0.766745	1.09088	0.10722	1.10646	0.13478	1.44107	0.0203611	1.18377	0.107178	1.12937
W5FUL8	0	1.212	1.271	1.199	1.104	1.182	1.16	0.749	0.849	0.821	0.945	0.819	0.809	2.23589e-05	1.22733	1.14867	0.806333	0.857667	0.935904	0.65698	0.698805	0.701973	0.746663	1.06366	1	"GDP-mannose 3,5-epimerase 2 OS=Oryza sativa subsp. japonica GN=GME-2 PE=2 SV=2"	42.044	24.158	27.2	11	16	1	0.935904	0.0704862	0.65698	0.000527694	0.698805	0.00506122	0.991767	0.680374	0.775491	0.0157441	0.928436	0.0639254	0.857686	0.00782249	0.90888	0.025516	1.0124
W5FUR4	0	0.703	0.752	0.707	0.645	0.718	0.657	1.025	1.04	1.002	1.216	1.177	1.221	3.71863e-08	0.720667	0.673333	1.02233	1.20467	0.93432	1.41859	1.6716	1.51832	1.78911	1.17835	1	Unknown	37.452	12.063	8.4	3	9	3	0.93432	0.169231	1.41859	0.000193973	1.6716	2.35835e-05	1.02105	0.46808	1.18191	0.00444356	1.13092	0.0148875	1.40611	0.000779549	1.53663	0.000598312	1.1715
W5FV23	0	1.776	1.837	1.854	1.071	1.136	1.089	1.064	1.078	1.073	0.928	0.996	0.881	1.30268e-08	1.82233	1.09867	1.07167	0.935	0.60289	0.588074	0.513078	0.975425	0.851032	0.872473	1	Berberine bridge enzyme-like 18 OS=Arabidopsis thaliana GN=At4g20820 PE=3 SV=1	57.098	86.421	19.4	8	16	8	0.60289	2.60023e-05	0.588074	0.000734753	0.513078	5.95733e-05	0.944088	0.062865	0.882886	0.00702023	0.698904	0.00277235	0.484178	2.24207e-05	0.758192	0.000870128	0.726905
W5FV77	0	1.586	1.598	1.408	1.579	1.495	1.323	0.88	0.921	0.972	0.773	0.876	0.923	3.32115e-05	1.53067	1.46567	0.924333	0.857333	0.957535	0.603876	0.560105	0.630657	0.584944	0.927515	1	40S ribosomal protein S23 OS=Fragaria ananassa GN=RPS23 PE=2 SV=1	15.66	13.428	21.8	4	7	4	0.957535	0.541727	0.603876	0.00412414	0.560105	0.00135263	1.03353	0.416421	0.783159	0.118253	0.772355	0.091578	0.584495	0.00522737	0.630885	0.0117505	0.758024
W5FV79	0	0.503	0.504	0.538	0.686	0.661	0.64	1.066	1.014	1.048	1.341	1.32	1.309	2.30384e-10	0.515	0.662333	1.04267	1.32333	1.28608	2.0246	2.56958	1.57423	1.99799	1.26918	1	"3-dehydroquinate synthase, chloroplastic OS=Actinidia chinensis GN=DHQS PE=1 SV=2"	47.374	36.577	25.3	13	21	13	1.28608	0.00121233	2.0246	1.92374e-05	2.56958	1.07175e-06	1.01115	0.244659	1.13025	0.00211157	1.18726	0.00472912	2.03236	0.000449786	1.59789	0.000102535	1.13459
W5FWF5	0	1.387	1.525	1.428	1.155	1.162	1.185	0.932	0.887	0.928	0.852	0.875	0.839	2.9415e-07	1.44667	1.16733	0.915667	0.855333	0.806912	0.632949	0.591244	0.784409	0.732724	0.93411	1	40S ribosomal protein S19 OS=Oryza sativa subsp. japonica GN=RPS19A PE=2 SV=1	17.07	53.984	60	11	38	11	0.806912	0.017048	0.632949	0.00276188	0.591244	0.00302716	1.01947	0.160151	0.903354	0.0138943	0.946268	0.0118548	0.63894	0.00463003	0.807253	0.000114257	0.911904
W5FZ36	0	1.483	1.575	1.544	1.155	1.112	1.059	0.877	0.808	0.88	0.748	0.78	0.789	5.80603e-08	1.534	1.10867	0.855	0.772333	0.722729	0.557366	0.503477	0.771197	0.696633	0.903314	1	Probable aldo-keto reductase 2 OS=Oryza sativa subsp. indica GN=OsI_15387 PE=3 SV=1	37.765	88.932	25.7	9	18	7	0.722729	0.000392735	0.557366	5.25208e-05	0.503477	0.000203935	1.04811	0.0912355	0.819769	0.00182637	0.788468	0.00091623	0.659496	0.000233295	0.956404	0.217335	0.969981
W5FZD8	0	0.711	0.643	0.783	0.936	1.028	1.028	1.033	0.949	1.044	1.067	1.126	1.163	0.000130871	0.712333	0.997333	1.00867	1.11867	1.40009	1.416	1.57043	1.01136	1.12166	1.10905	1	Cytochrome b5 OS=Oryza sativa subsp. japonica GN=Os05g0108800 PE=2 SV=2	14.818	31.949	34.3	4	5	3	1.40009	0.00606893	1.416	0.00533855	1.57043	0.00190971	1.07723	0.00857975	1.14978	0.014014	1.30065	0.0702654	1.30276	0.0266084	1.00234	0.947014	1.05783
W5FZJ8	0	0.377	0.335	0.339	1.092	1.099	1.087	1.094	1.073	1.147	1.096	0.996	1.101	1.58236e-08	0.350333	1.09267	1.10467	1.06433	3.11893	3.15319	3.03806	1.01098	0.97407	0.963488	1	DnaJ protein homolog OS=Cucumis sativus GN=DNAJ1 PE=2 SV=1	46.329	10.93	27.8	13	20	6	3.11893	0.00014307	3.15319	4.20402e-05	3.03806	0.000692715	0.899646	0.060838	0.827849	0.0150956	0.807724	0.0103551	3.49857	0.000632276	1.00915	0.715496	0.918527
W5G0B1	0	1.433	1.502	1.322	1.115	0.972	1.029	0.918	0.892	0.889	0.824	0.963	0.959	5.85526e-05	1.419	1.03867	0.899667	0.915333	0.731971	0.634015	0.645055	0.866175	0.881258	1.01741	1	Nuclear transport factor 2 OS=Arabidopsis thaliana GN=NTF2 PE=1 SV=1	13.41	6.2385	30.3	3	4	3	0.731971	0.00550468	0.634015	0.00846949	0.645055	0.00207075	0.98213	0.574502	1.07223	0.275463	1.0927	0.269425	0.630961	0.00472196	0.846598	0.04672	1.06706
W5G0E6	0	0.393	0.378	0.325	1.178	1.218	1.219	1.166	1.11	1.141	1.065	1.058	1.126	2.72875e-09	0.365333	1.205	1.139	1.083	3.29836	3.1177	2.96442	0.945228	0.898755	0.950834	1	Proteasome subunit alpha type	27.167	31.772	50.2	12	26	1	3.29836	1.75217e-05	3.1177	1.28893e-05	2.96442	1.80984e-05	1.01369	0.424885	0.843331	0.0007578	0.782178	0.00323603	3.13321	2.04886e-05	0.962932	0.0637753	0.847527
W5G105	0	0.559	0.572	0.607	1.248	1.238	1.088	1.036	1.081	1.117	1.132	1.038	0.977	1.22284e-05	0.579333	1.19133	1.078	1.049	2.05639	1.86076	1.8107	0.904868	0.880526	0.973098	1	60S ribosomal protein L5-1 OS=Oryza sativa subsp. japonica GN=RPL5A PE=2 SV=1	34.479	13.25	17.2	5	7	5	2.05639	0.00446626	1.86076	0.000196954	1.8107	0.0052672	0.971715	0.62585	0.923662	0.15996	0.82056	0.0426266	1.89183	0.000127287	0.893956	0.160311	0.939085
W5G1D3	0	0.475	0.546	0.45	1.036	0.961	0.875	1.106	1.087	1.017	1.184	1.257	1.197	1.49591e-06	0.490333	0.957333	1.07	1.21267	1.95241	2.18219	2.47315	1.11769	1.26671	1.13333	1	Protein DA1-related 1 OS=Arabidopsis thaliana GN=DAR1 PE=1 SV=3	47.038	22.252	15	5	8	5	1.95241	0.00223039	2.18219	0.000128283	2.47315	5.87587e-05	1.10319	0.0504079	1.20993	0.0116907	1.28688	0.160122	1.91706	0.000345192	1.08322	0.223339	1.06293
W5G2H3	0	0.29	0.208	0.11	1.448	1.46	1.48	1.18	1.166	1.267	1.1	1.036	1.193	6.62795e-08	0.202667	1.46267	1.20433	1.10967	7.21711	5.94243	5.47533	0.823382	0.75866	0.921395	1	Tubulin-folding cofactor A OS=Arabidopsis thaliana GN=TFCA PE=1 SV=2	12.79	5.7931	15.8	2	2	2	7.21711	0.00127275	5.94243	0.000279419	5.47533	0.000216557	0.965976	0.217885	0.813905	0.0131273	0.715976	0.000821997	5.55921	0.000932291	0.744075	4.03799e-05	0.761417
W5G3P9	0	0.417	0.336	0.3	1.279	1.241	1.245	1.126	1.177	1.143	1.05	1.073	1.077	4.24179e-09	0.351	1.255	1.14867	1.06667	3.5755	3.27255	3.03894	0.915272	0.849934	0.928613	1	"Heat shock protein 90-6, mitochondrial OS=Arabidopsis thaliana GN=HSP90-6 PE=2 SV=1"	91.398	112.13	15.6	12	20	9	3.5755	0.000498989	3.27255	0.000420044	3.03894	0.00142902	1.00758	0.838552	0.819056	0.00222234	0.793124	0.00385999	3.25926	0.00019132	0.918459	0.0811716	0.815728
W5G485	0	0.697	0.771	0.659	0.967	0.881	0.962	1.142	1.071	1.038	1.079	1.012	1.039	5.69159e-05	0.709	0.936667	1.08367	1.04333	1.32111	1.52844	1.47156	1.15694	1.11388	0.962781	1	Glutathione synthetase	52.9	124.07	30.9	12	20	2	1.32111	0.00663412	1.52844	0.00115837	1.47156	0.00229466	1.13543	0.0587768	1.07903	0.0508769	1.04863	0.446502	1.3921	0.00386949	1.19644	0.0236503	0.982775
W5G6Q9	0	0.81	0.868	0.827	0.722	0.706	0.772	1.041	1.021	0.947	1.166	1.189	1.187	1.16947e-06	0.835	0.733333	1.003	1.18067	0.878244	1.2012	1.41397	1.36773	1.61	1.17714	1	Protein TRANSPARENT TESTA GLABRA 1 OS=Arabidopsis thaliana GN=TTG1 PE=1 SV=1	38.358	14.129	7.6	2	2	2	0.878244	0.018747	1.2012	0.0121338	1.41397	0.000631306	1.19784	0.0621631	1.39684	0.00762293	1.40841	0.0171717	1.03513	0.636952	1.41182	0.000929962	1.20372
W5G736	0	0.609	0.576	0.392	0.843	0.794	0.813	0.962	1.048	1.168	1.078	1.208	1.283	0.000124344	0.525667	0.816667	1.05933	1.18967	1.55358	2.01522	2.26316	1.29714	1.45673	1.12303	1	"Soluble inorganic pyrophosphatase 6, chloroplastic OS=Arabidopsis thaliana GN=PPA6 PE=1 SV=1"	31.86	45.228	31	10	15	2	1.55358	0.0446159	2.01522	0.0042708	2.26316	0.00191992	0.991108	0.838716	1.13941	0.0309468	1.12766	0.0419375	1.99683	0.00670305	1.27388	0.00529457	1.12901
W5G8P8	0	1.498	1.232	1.589	1.223	1.068	1.177	0.855	0.956	0.927	0.834	0.9	0.766	0.00056889	1.43967	1.156	0.912667	0.833333	0.802964	0.633943	0.578838	0.789504	0.720877	0.913075	1	60S ribosomal protein L6	24.619	21.586	47.5	10	24	2	0.802964	0.102078	0.633943	0.0312586	0.578838	0.0200043	1.08946	0.104059	0.926838	0.350241	0.938428	0.0775302	0.639268	0.0370975	0.867359	0.0587949	0.934624
W5GA68	0	1.398	1.336	1.591	1.176	1.284	1.261	0.984	0.952	0.859	0.934	0.753	0.843	0.000143284	1.44167	1.24033	0.931667	0.843333	0.860347	0.646243	0.584971	0.751142	0.679925	0.905188	1	Pyrophosphate--fructose 6-phosphate 1-phosphotransferase subunit alpha	67.143	1.1569	38.1	20	35	1	0.860347	0.104205	0.646243	0.0103301	0.584971	0.00456143	0.957138	0.490289	0.79122	0.0240671	0.86934	0.0299252	0.668902	0.0202973	0.744155	0.00791609	0.818962
W5GBB3	0	1.374	1.286	1.305	1.224	1.102	1.159	0.792	0.854	0.908	0.821	0.848	0.893	6.93329e-06	1.32167	1.16167	0.851333	0.854	0.878941	0.644136	0.646154	0.732855	0.735151	1.00313	1	Eukaryotic translation initiation factor 3 subunit G	31.458	71.467	34.6	9	19	4	0.878941	0.0252591	0.644136	0.000506006	0.646154	0.000226007	0.909519	0.0509905	0.883619	0.0235502	0.915237	0.0595534	0.749811	0.000826238	0.775897	0.0128459	1.02858
W5GCA3	0	1.436	1.413	1.508	1.165	0.997	1.111	0.838	1.006	0.916	0.874	0.98	0.908	4.38356e-05	1.45233	1.091	0.92	0.920667	0.751205	0.633463	0.633922	0.843263	0.843874	1.00072	1	Eukaryotic translation initiation factor 3 subunit F	31.822	14.727	22.6	5	7	1	0.751205	0.00658016	0.633463	0.0018204	0.633922	0.000242782	1.00936	0.779932	1.01235	0.847589	1.02658	0.60526	0.613036	0.000239595	0.823709	0.0441097	0.97971
W5GCF7	0	0.08	0.152	0.116	1.172	1.139	1.098	1.203	1.162	1.132	1.041	1.076	0.989	1.72991e-09	0.116	1.13633	1.16567	1.03533	9.79598	10.0489	8.92529	1.02581	0.911118	0.88819	1	26S proteasome non-ATPase regulatory subunit 2 homolog A OS=Arabidopsis thaliana GN=RPN1A PE=1 SV=2	97.773	13.081	20	18	27	1	9.79598	4.39807e-06	10.0489	3.6018e-06	8.92529	1.32315e-05	1.01501	0.651216	0.983003	0.742016	0.830312	0.00762796	10.1437	1.10092e-05	1.05104	0.148515	0.992279
W5GDR6	0	1.337	1.34	1.594	1.081	1.057	1.119	0.7	0.88	0.827	0.881	0.939	0.921	0.000146173	1.42367	1.08567	0.802333	0.913667	0.762585	0.563568	0.64177	0.739024	0.841572	1.13876	1	Histone deacetylase complex subunit SAP18 OS=Arabidopsis thaliana GN=At2g45640 PE=1 SV=1	16.868	17.778	8.7	1	2	1	0.762585	0.0525296	0.563568	0.00605754	0.64177	0.0231365	1.00469	0.956669	0.854174	0.129298	0.88468	0.0481635	0.698431	0.0264435	0.920172	0.353174	1.05858
W5GE58	0	0.653	0.644	0.801	1.051	1.078	1.062	1.095	1.12	1.03	1.003	1.048	0.951	9.92883e-05	0.699333	1.06367	1.08167	1.00067	1.52097	1.54671	1.43089	1.01692	0.940771	0.925116	1	Aspartate aminotransferase	47.328	125.6	27.7	10	16	1	1.52097	0.0171181	1.54671	0.00672244	1.43089	0.0127198	1.05839	0.210089	1.24234	0.0358219	1.30766	0.0202201	1.30601	0.0496435	0.908806	0.0739753	1.049
W5GI63	0	0.615	0.647	0.628	0.995	0.956	1.024	1.009	0.994	1.004	1.03	1.032	1.023	1.78402e-08	0.63	0.991667	1.00233	1.02833	1.57407	1.59101	1.63228	1.01076	1.03697	1.02594	1	5-oxoprolinase OS=Arabidopsis thaliana GN=OXP1 PE=1 SV=1	136.38	70.705	11.4	14	16	14	1.57407	0.000637429	1.59101	6.80896e-05	1.63228	0.000210524	1.04759	0.0937896	1.07042	0.000993834	1.07492	0.0358974	1.6455	1.28434e-05	1.09513	0.0237954	1.10708
W5GJX6	0	1.453	1.483	1.462	1.104	1.168	1.15	0.932	0.915	0.901	0.857	0.874	0.841	2.00349e-09	1.466	1.14067	0.916	0.857333	0.778081	0.624829	0.584811	0.803039	0.751607	0.935953	1	60S ribosomal protein L14-1 OS=Arabidopsis thaliana GN=RPL14A PE=2 SV=1	15.29	16.036	49.6	9	20	2	0.778081	0.00080301	0.624829	1.66004e-06	0.584811	1.32454e-06	1.00531	0.812613	0.890896	0.0708098	0.88452	0.00085532	0.641883	1.94357e-06	0.82934	0.0017312	0.915211
W5GM22	0	0.549	0.593	0.716	0.961	0.933	0.926	1.181	1.062	1.251	1.151	1.191	1.102	3.39211e-05	0.619333	0.94	1.16467	1.148	1.51776	1.88052	1.85361	1.23901	1.22128	0.98569	1	Protein CROWDED NUCLEI 1 OS=Arabidopsis thaliana GN=CRWN1 PE=1 SV=1	130.69	5.8427	6.7	8	8	1	1.51776	0.0196652	1.88052	0.00191787	1.85361	0.00257791	1.08921	0.218476	0.939608	0.292193	0.754445	0.0178018	1.75565	0.00233018	1.25993	0.0328281	0.877218
W5GUD5	0	1.351	1.449	1.504	0.987	1.02	1.016	0.971	0.88	0.884	0.948	0.879	0.942	4.31364e-06	1.43467	1.00767	0.911667	0.923	0.70237	0.635455	0.643355	0.90473	0.915978	1.01243	1	Heterogeneous nuclear ribonucleoprotein 1 OS=Arabidopsis thaliana GN=RNP1 PE=1 SV=1	36.816	30.476	27.4	7	11	7	0.70237	0.00812615	0.635455	0.00121083	0.643355	0.00222425	1.0186	0.682561	0.890152	0.0856584	0.918388	0.148816	0.674721	0.00150615	0.978498	0.340753	0.945155
W5GUV0	0	0.211	0.397	0.249	1.214	1.144	1.361	0.781	0.844	0.597	0.746	0.71	0.87	3.62218e-05	0.285667	1.23967	0.740667	0.775333	4.33956	2.59277	2.71412	0.597472	0.625437	1.0468	1	Peroxisome biogenesis protein 19-1 OS=Arabidopsis thaliana GN=PEX19-1 PE=1 SV=1	27.762	32.471	16.3	4	6	2	4.33956	0.000395964	2.59277	0.00966243	2.71412	0.00303414	0.626222	0.0614469	0.628347	0.0237465	0.780918	0.105362	5.49125	0.00317548	0.792417	0.284782	1.33078
W5GWK2	0	1.23	1.269	1.321	0.846	0.926	1.109	0.837	0.81	0.814	0.803	0.912	0.956	0.00065025	1.27333	0.960333	0.820333	0.890333	0.754188	0.644241	0.699215	0.854217	0.927109	1.08533	1	Peptide methionine sulfoxide reductase B5 OS=Oryza sativa subsp. japonica GN=MSRB5 PE=2 SV=1	14.563	16.83	29.9	5	5	5	0.754188	0.0449151	0.644241	0.00159808	0.699215	0.00424305	0.966065	0.522088	0.882005	0.190082	0.922167	0.208662	0.840838	0.0273558	1.07706	0.444509	1.15116
W5GY47	0	0.741	0.732	0.707	1.082	1.051	1.097	1.161	1.141	1.151	1.019	1.001	1.01	4.90442e-09	0.726667	1.07667	1.151	1.01	1.48165	1.58394	1.38991	1.06904	0.93808	0.877498	1	Unknown	19.972	2.4391	6.9	1	3	1	1.48165	5.72933e-05	1.58394	2.94395e-05	1.38991	0.000151283	0.989093	0.831314	1.11895	0.146575	1.04772	0.382488	1.34587	0.0208779	0.898452	0.0135303	0.950767
W5GZS3	0	1.736	1.426	1.506	1.222	1.197	1.1	0.882	1.001	0.979	0.735	0.927	0.941	0.00023897	1.556	1.173	0.954	0.867667	0.753856	0.613111	0.557626	0.813299	0.739699	0.909504	1	Replication protein A 32 kDa subunit A OS=Oryza sativa subsp. japonica GN=RPA2A PE=1 SV=1	29.846	31.734	16.6	4	6	4	0.753856	0.0396232	0.613111	0.0135426	0.557626	0.00522868	0.85005	0.00238585	0.762746	0.0186471	0.738421	0.00540708	0.642888	0.0241927	0.724922	0.00619916	0.79979
W5H014	0	1.316	1.346	1.437	1.046	1.025	1.05	0.886	0.864	0.91	0.871	0.962	0.891	2.13897e-06	1.36633	1.04033	0.886667	0.908	0.761405	0.648939	0.664552	0.852291	0.872797	1.02406	1	Glycolipid transfer protein 1 OS=Arabidopsis thaliana GN=GLTP1 PE=2 SV=1	22.643	25.939	33.7	6	10	6	0.761405	0.00970996	0.648939	0.0025167	0.664552	0.00078235	0.942958	0.0252059	0.985915	0.626911	1.10599	0.0482515	0.692852	0.00708718	0.858058	0.000464948	1.05263
W5H102	0	0.36	0.502	0.352	0.903	0.888	0.921	1.061	0.924	1.092	0.959	1.067	1.113	1.58213e-05	0.404667	0.904	1.02567	1.04633	2.23394	2.5346	2.58567	1.13459	1.15745	1.02015	1	"Soluble inorganic pyrophosphatase 6, chloroplastic OS=Arabidopsis thaliana GN=PPA6 PE=1 SV=1"	31.788	1.7296	30.7	9	14	1	2.23394	0.00756943	2.5346	0.000954729	2.58567	0.0006687	1.07364	0.165206	1.0297	0.486623	1.21689	0.0160161	2.66227	0.000552589	1.2795	5.75534e-05	1.08157
W5H208	0	1.197	1.314	1.171	1.62	1.765	1.778	1.035	1	0.979	0.948	0.96	0.997	1.27684e-06	1.22733	1.721	1.00467	0.968333	1.40223	0.818577	0.788973	0.583769	0.562657	0.963835	1	40S ribosomal protein S24	15.715	5.3287	37.2	6	10	3	1.40223	0.00195742	0.818577	0.0255443	0.788973	0.019149	0.952292	0.293677	0.669046	0.00207649	0.746807	0.0047676	0.722977	0.00475811	0.490994	0.00152769	0.590909
W5H370	0	0.614	0.449	0.421	0.477	0.428	0.399	0.8	0.677	0.737	0.984	0.95	1	2.57417e-05	0.494667	0.434667	0.738	0.978	0.878706	1.49191	1.97709	1.69785	2.25	1.3252	1	Pathogen-related protein OS=Hordeum vulgare PE=2 SV=2	26.523	4.6803	9	2	2	2	0.878706	0.43057	1.49191	0.03545	1.97709	0.011514	1.05374	0.114606	1.1345	0.00808779	1.32048	0.00411896	2.39488	0.00312202	2.87193	0.000529953	1.82114
W5H3N4	0	0.627	0.704	0.678	1.034	1.179	1.09	1.102	1.05	1.091	1.08	1.056	1.009	1.01252e-05	0.669667	1.101	1.081	1.04833	1.6441	1.61424	1.56546	0.981835	0.952165	0.969781	1	Proteasome subunit alpha type	31.311	135.38	48.3	12	22	2	1.6441	0.00266928	1.61424	0.000237869	1.56546	0.000259831	1.06999	0.00822443	1.00804	0.599448	0.998995	0.954119	1.48631	0.00139373	0.967302	0.484338	0.928153
W5H4V7	0	1.339	1.413	1.572	1.252	1.24	1.189	0.986	0.982	0.976	0.925	0.945	0.83	4.45369e-05	1.44133	1.227	0.981333	0.9	0.851295	0.680851	0.624422	0.799783	0.733496	0.91712	1	Phosphoglycerate kinase	42.122	138.54	56.1	20	62	1	0.851295	0.0798024	0.680851	0.0214478	0.624422	0.00602438	1.18706	0.0595551	0.996941	0.963101	1.14117	0.117335	0.52914	0.00240133	0.737843	0.000270962	0.774796
W5H6J7	0	0.648	0.509	0.793	0.984	0.908	0.836	0.93	0.948	1.029	1.014	1.028	1.109	0.0027921	0.65	0.909333	0.969	1.05033	1.39897	1.49077	1.6159	1.06562	1.15506	1.08394	1	Probable inositol oxygenase OS=Oryza sativa subsp. japonica GN=Os06g0561000 PE=2 SV=1	35.434	4.0936	11.6	3	3	2	1.39897	0.067272	1.49077	0.0466121	1.6159	0.0282333	0.777276	0.00699442	0.780537	0.0100793	0.748182	0.00950088	2.04462	0.013989	1.136	0.0826971	1.07052
W5HCG9	0	0.55	0.171	0.437	1.173	1.18	1.197	1.027	1.036	1.035	0.929	0.799	0.783	8.01456e-05	0.386	1.18333	1.03267	0.837	3.06563	2.6753	2.16839	0.872676	0.707324	0.810523	1	Polyadenylate-binding protein 3 OS=Arabidopsis thaliana GN=PABN3 PE=1 SV=1	23.531	7.7727	23.9	4	8	3	3.06563	0.0189436	2.6753	0.0288114	2.16839	0.0416085	0.954728	0.246015	0.76105	0.0124994	0.765604	0.00679531	3.22366	0.0121782	1.00394	0.886395	0.917043
W5HFZ6	0	1.443	1.533	1.116	0.649	0.755	0.956	0.899	0.881	0.901	0.988	0.982	0.931	0.00396238	1.364	0.786667	0.893667	0.967	0.576735	0.655181	0.708944	1.13602	1.22924	1.08206	1	"6-phosphogluconate dehydrogenase, decarboxylating"	52.527	159.85	34.4	17	48	1	0.576735	0.0246586	0.655181	0.0651554	0.708944	0.0856759	1.2989	0.037816	1.13318	0.139649	1.15059	0.224524	0.645894	0.0468544	1.45466	0.0370635	1.11712
W5HTZ1	0	1.619	1.74	1.366	1.239	1.21	1.23	0.832	0.807	0.908	0.687	0.77	0.827	4.51663e-05	1.575	1.22633	0.849	0.761333	0.778624	0.539048	0.483386	0.692308	0.620821	0.896741	1	60S ribosomal protein L17-2 OS=Hordeum vulgare PE=2 SV=1	19.704	11.48	32.6	5	12	3	0.778624	0.086148	0.539048	0.0166736	0.483386	0.0104064	0.990779	0.754996	0.81694	0.00133924	0.789276	0.0142068	0.619683	0.030691	0.788529	0.00358063	0.939144
W5HV90	0	1.391	1.298	1.319	1.171	1.127	1.252	0.954	0.972	0.937	0.753	0.829	0.824	2.71864e-06	1.336	1.18333	0.954333	0.802	0.885729	0.714321	0.600299	0.806479	0.677746	0.840377	1	Signal recognition particle 9 kDa protein	12.118	10.667	30.1	3	3	3	0.885729	0.0327426	0.714321	0.00241024	0.600299	0.000156396	0.937333	0.32286	0.889333	0.145198	0.838333	0.0685056	0.748503	0.00751438	0.792113	0.0157008	0.93189
W5HWH1	0	1.846	1.656	1.665	1.489	1.39	1.293	0.895	0.973	0.969	0.749	0.838	0.854	2.68241e-06	1.72233	1.39067	0.945667	0.813667	0.807432	0.549061	0.472421	0.68001	0.585091	0.860416	1	THO complex subunit 4D OS=Arabidopsis thaliana GN=ALY4 PE=1 SV=1	32.727	1.5292	8.6	3	3	3	0.807432	0.0170043	0.549061	0.00238706	0.472421	0.000931996	0.8749	0.190559	0.899281	0.266132	0.908074	0.299906	0.484227	0.000460479	0.524688	0.00247831	0.793091
W5HYY0	0	1.22	1.436	1.354	0.986	1.108	1.089	0.87	0.763	0.758	1.049	0.793	0.82	0.000795734	1.33667	1.061	0.797	0.887333	0.793766	0.596259	0.66384	0.751178	0.836318	1.11334	1	Peroxidase	37.684	35.899	14.2	4	7	4	0.793766	0.0283177	0.596259	0.00401301	0.66384	0.0136359	0.945655	0.506009	0.734089	0.0822434	0.701831	0.0233025	0.858105	0.121309	1.02231	0.691406	1.05646
W5HZ68	0	1.432	1.358	1.387	1.17	1.112	1.09	0.945	0.921	0.904	0.855	0.859	0.854	7.7484e-08	1.39233	1.124	0.923333	0.856	0.807278	0.663155	0.614795	0.821471	0.761566	0.927076	1	40S ribosomal protein S27	9.5691	110.87	44.2	3	10	3	0.807278	0.00117693	0.663155	0.000248315	0.614795	0.00153418	0.97286	0.12058	0.917884	0.00388904	0.944328	0.046398	0.688054	0.000584474	0.829181	0.00802856	0.952347
[truncated: 9 more rows]
[truncated: 8 more columns]

## Sheet: T
Protein accession	Shared	T_CK_0d	T_CK_0d	T_CK_0d	T_HY_1d	T_HY_1d	T_HY_1d	T_HY_2d	T_HY_2d	T_HY_2d	T_HY_3d	T_HY_3d	T_HY_3d	P value	Mean-0d	Mean-1d	Mean-2d	Mean-3d	1d VS 0d	2d VS 0d	3d VS 0d	2d VS 1d	3d VS 1d	3d VS 2d	Protein description	Subcellular localization	Biological Process	Cellular Component	Molecular Function	Domain description
[truncated: 320 more rows]

## Sheet: Shared
Protein accession	S_Mean- 0d	S_Mean- 1d	S_Mean- 2d	S_Mean- 3d	T_Mean- 0d	T_Mean- 1d	T_Mean- 2d	T_Mean- 3d	Correlation	Protein description	Subcellular localization	Biological Process	Cellular Component	Molecular Function	Domain description
[truncated: 270 more rows]

[truncated: 4 more sheets: S not shared-induced, S not shared-inhibit, T not shared-induced, T not shared-inhibit]
