# Supplementary material for: Proteomic analysis reveals response of differential wheat (Triticum aestivum L.) genotypes to oxygen deficiency stress
Source: BMC Genomics. 2019 Jan 18;20:60. doi: 10.1186/s12864-018-5405-3 (PMC6339445; doi:10.1186/s12864-018-5405-3)
Supplement: Supplementary file 4 — Table S2. Clustering of the DEPs using K-mean method (XLS 593 kb) [file 12864_2018_5405_MOESM4_ESM.xls]

## Sheet: S-C1
Protein accession	Mean-0d	Mean-1d	Mean-2d	Mean-3d	MapMan Bin code	MapMan Bin name	MapMan description
A0A068B052	1.19833	1.44733	0.821	0.565333	33.99	development.unspecified	highly similar to ( 687) AT2G19520 | Symbols: FVE, ACG1, MSI4, NFC4, NFC04, ATMSI4 | FVE; metal ion binding | chr2:8456006-8459235 FORWARD WD40 protein|WD domain, G-beta repeat domain containing protein, expressed
W5E8H6	1.79633	2.21067	0.679	0.255333	28.1.3	DNA.synthesis/chromatin structure.histone	weakly similar to ( 153) AT5G59910 | Symbols: HTB4 | HTB4; DNA binding | chr5:24127206-24127658 FORWARDweakly similar to ( 156) H2B3_MEDTR Probable histone H2B.3 - Medicago truncatula (Barrel medic) H2B protein|Core histone H2A/H2B/H3/H4 domain containing protein, putative, expressed
A0A1D5ZU27	1.91	1.56133	0.712333	0.297	28.1.3	DNA.synthesis/chromatin structure.histone	H15 protein|linker histone H1 and H5 family protein, expressed
W5F9T2	1.65733	1.769	0.800333	0.344	28.1.3	DNA.synthesis/chromatin structure.histone	weakly similar to ( 153) AT5G59910 | Symbols: HTB4 | HTB4; DNA binding | chr5:24127206-24127658 FORWARDweakly similar to ( 156) H2B3_MEDTR Probable histone H2B.3 - Medicago truncatula (Barrel medic) H2B protein|Core histone H2A/H2B/H3/H4 domain containing protein, putative, expressed
W5G400	2.071	1.89	1.06767	0.55	28.1.3	DNA.synthesis/chromatin structure.histone	weakly similar to ( 153) AT5G59910 | Symbols: HTB4 | HTB4; DNA binding | chr5:24127206-24127658 FORWARDweakly similar to ( 156) H2B3_MEDTR Probable histone H2B.3 - Medicago truncatula (Barrel medic) H2B protein|Core histone H2A/H2B/H3/H4 domain containing protein, putative, expressed
Q8LRU5	1.85033	1.50733	0.799333	0.417	28.1.3	DNA.synthesis/chromatin structure.histone	protein|HMG-Y-related protein A, putative, expressed
A0A1D6B2F2	1.28433	1.50367	0.677667	0.461667	26.9	misc.glutathione S transferases	weakly similar to ( 200) AT1G10360 | Symbols: ATGSTU18, GST29 | ATGSTU18 (GLUTATHIONE S-TRANSFERASE TAU 18); glutathione transferase | chr1:3395738-3396806 REVERSEmoderately similar to ( 247) GSTU6_ORYSA Probable glutathione S-transferase GSTU6 (EC 2.5.1.18) (28 kDa cold-induced protein) - Oryza sativa (Rice) GST_C_Tau GST_N_Tau Gst protein|glutathione S-transferase, putative, expressed
A0A1D5SXT9	1.268	1.46767	0.834	0.573333	26.9	misc.glutathione S transferases	weakly similar to ( 187) AT1G10360 | Symbols: ATGSTU18, GST29 | ATGSTU18 (GLUTATHIONE S-TRANSFERASE TAU 18); glutathione transferase | chr1:3395738-3396806 REVERSEweakly similar to ( 200) GSTU6_ORYSA Probable glutathione S-transferase GSTU6 (EC 2.5.1.18) (28 kDa cold-induced protein) - Oryza sativa (Rice) GST_C_Tau GST_N_Tau Gst protein|glutathione S-transferase, putative, expressed
A0A1D5WK32	1.609	1.35033	1.26267	0.879	29.5.4	protein.degradation.aspartate protease	weakly similar to ( 142) AT1G03230 | Symbols: | extracellular dermal glycoprotein, putative / EDGP, putative | chr1:790110-791414 FORWARDweakly similar to ( 107) 7SBG2_SOYBN Basic 7S globulin 2 precursor (Bg) (SBg7S) [Contains: Basic 7S globulin 2 high kDa subunit; Basic 7S globulin 2 low kDa subunit] - Glycine max (Soybean) protein|xylanase inhibitor, putative, expressed
W5HZT5	0.817667	0.97	0.763	0.531667	26.6	misc.O-methyl transferases	weakly similar to ( 165) AT4G35160 | Symbols: | O-methyltransferase family 2 protein | chr4:16730989-16732808 REVERSEmoderately similar to ( 260) ZRP4_MAIZE O-methyltransferase ZRP4 (EC 2.1.1.-) (OMT) - Zea mays (Maize) Methyltransf_2 protein|O-methyltransferase, putative, expressed
O82071	1.669	1.146	0.739667	0.517	26.9	misc.glutathione S transferases	moderately similar to ( 269) AT3G55040 | Symbols: GSTL2 | GSTL2 | chr3:20398718-20400305 REVERSEmoderately similar to ( 390) IN21_MAIZE IN2-1 protein - Zea mays (Maize) GST_C_Lambda protein|IN2-1 protein, putative, expressed
A0A1D6ATE5	1.29567	0.880667	0.816	0.586	29.4	protein.postranslational modification	weakly similar to ( 152) AT5G50200 | Symbols: WR3, ATNRT3.1, NRT3.1 | WR3 (WOUND-RESPONSIVE 3); nitrate transmembrane transporter | chr5:20436612-20437535 FORWARD protein|high affinity nitrate transporter, putative, expressed
W5BAJ8	1.525	1.04333	0.852333	0.613	34.19.2	transport.Major Intrinsic Proteins.TIP	moderately similar to ( 295) AT5G47450 | Symbols: ATTIP2;3, TIP2;3, DELTA-TIP3 | AtTIP2;3; ammonia transporter/ methylammonium transmembrane transporter/ water channel | chr5:19248509-19249466 REVERSEmoderately similar to ( 362) TIP21_ORYSA Probable aquaporin TIP2.1 (Tonoplast intrinsic protein 2.1) (OsTIP2.1) - Oryza sativa (Rice) MIP MIP GlpF PRK05420 protein|aquaporin protein, putative, expres…
W5AFF5	1.09933	1.44067	0.929667	0.679667	26.9	misc.glutathione S transferases	moderately similar to ( 214) AT1G10360 | Symbols: ATGSTU18, GST29 | ATGSTU18 (GLUTATHIONE S-TRANSFERASE TAU 18); glutathione transferase | chr1:3395738-3396806 REVERSEmoderately similar to ( 248) GSTU6_ORYSA Probable glutathione S-transferase GSTU6 (EC 2.5.1.18) (28 kDa cold-induced protein) - Oryza sativa (Rice) GST_C_Tau GST_N_Tau Gst protein|glutathione S-transferase, putative, expressed
A0A1D6SFF6	1.44367	1.02567	0.927	0.689	34.3	transport.amino acids	nearly identical (1206) AT1G15690 | Symbols: AVP1, ATAVP3, AVP-3 | AVP1; ATPase/ hydrogen-translocating pyrophosphatase | chr1:5399115-5402185 FORWARDnearly identical (1267) AVP_HORVU Pyrophosphate-energized vacuolar membrane proton pump (EC 3.6.1.1) (Pyrophosphate-energized inorganic pyrophosphatase) (H(+)-PPase) - Hordeum vulgare (Barley)H_PPase hppA OVP1 protein|inorganic H+ pyrophosphatase, p…
A0A1D5SM29	1.25867	1.317	1.001	0.744667	26.9	misc.glutathione S transferases	moderately similar to ( 208) AT3G62760 | Symbols: ATGSTF13 | ATGSTF13; glutathione transferase | chr3:23217425-23218246 REVERSEmoderately similar to ( 444) GSTH1_ORYSA Probable glutathione S-transferase GSTF1 (EC 2.5.1.18) (GST-I) - Oryza sativa (Rice) GST_C_Phi GST_N_Phi Gst protein|glutathione S-transferase, putative, expressed
W4ZUJ8	1.73633	1.546	0.855	0.649333	26.9	misc.glutathione S transferases	weakly similar to ( 173) AT3G62760 | Symbols: ATGSTF13 | ATGSTF13; glutathione transferase | chr3:23217425-23218246 REVERSEmoderately similar to ( 254) GSTF4_MAIZE Glutathione S-transferase IV (EC 2.5.1.18) (GST-IV) (GST-27) (GST class-phi) - Zea mays (Maize) GST_C_Phi GST_N_Phi Gst protein|glutathione S-transferase, putative, expressed
A0A1D5ST38	1.30633	1.20667	0.897	0.686	8.2.9	TCA / org. transformation.other organic acid transformaitons.cyt MDH	highly similar to ( 544) AT5G43330 | Symbols: | malate dehydrogenase, cytosolic, putative | chr5:17390552-17392449 FORWARDhighly similar to ( 586) MDHC_ORYSA Malate dehydrogenase, cytoplasmic (EC 1.1.1.37) (PP37) - Oryza sativa (Rice) MDH_cytoplasmic_cytosolic PRK05442 MDH MDH_choloroplast LDH_MDH MDH_1B Mdh Ldh_1_C Ldh_1_N LDH-like_MDH PRK06223 LDH protein|lactate/malate dehydrogenase, putative,…
W5CWZ2	1.38867	1.04233	0.955667	0.742	30.5	signalling.G-proteins	moderately similar to ( 365) AT1G02130 | Symbols: ATRAB1B, ARA5, ARA-5, ATRABD2A, RABD2A | ARA-5 (ARABIDOPSIS RAS 5); GTP binding | chr1:400350-401788 REVERSEmoderately similar to ( 384) YPTM2_MAIZE GTP-binding protein YPTM2 - Zea mays (Maize) Rab1_Ypt1 Rab8_Rab10_Rab13_like RAB Ras Rab RabA_like Rab11_like Rab35 Rab18 Rab2 Rab19 Rab4 Rab5_related Rab26 Rab3 Rab30 Rab14 Rab15 Rab6 Rab7 Rab39 Rab2…
A0A1D5WPN4	1.40167	0.967333	0.698667	0.544333	0	0	0
A0A1D5T487	1.44567	1.14	0.690333	0.538667	34.9	transport.metabolite transporters at the mitochondrial membrane	moderately similar to ( 474) AT5G19760 | Symbols: | dicarboxylate/tricarboxylate carrier (DTC) | chr5:6679591-6681845 REVERSE Mito_carr protein|mitochondrial carrier protein, putative, expressed
A0A1D5RWE5	1.04867	1.28367	0.892667	0.697333	26.9	misc.glutathione S transferases	moderately similar to ( 214) AT1G10360 | Symbols: ATGSTU18, GST29 | ATGSTU18 (GLUTATHIONE S-TRANSFERASE TAU 18); glutathione transferase | chr1:3395738-3396806 REVERSEmoderately similar to ( 248) GSTU6_ORYSA Probable glutathione S-transferase GSTU6 (EC 2.5.1.18) (28 kDa cold-induced protein) - Oryza sativa (Rice) GST_C_Tau GST_N_Tau Gst protein|glutathione S-transferase, putative, expressed
A0A1D5UEB9	1.32567	1.19633	0.997333	0.794333	9.9	mitochondrial electron transport / ATP synthesis.F1-ATPase	moderately similar to ( 230) AT5G47030 | Symbols: | ATP synthase delta' chain, mitochondrial | chr5:19090384-19092034 FORWARDmoderately similar to ( 238) ATP4_IPOBA ATP synthase delta' chain, mitochondrial precursor (EC 3.6.3.14) - Ipomoea batatas (Sweet potato) (Batate) protein|ATP synthase delta chain, mitochondrial precursor, putative, expressed
A0A1D5U5Q9	1.39	1.09667	0.772	0.616	30.1	signalling.in sugar and nutrient physiology	protein|nitrate-induced NOI protein, expressed
A0A1D6RRU7	1.57633	1.64833	0.565	0.452667	35.2	not assigned.unknown	protein|expressed protein
W5BJN8	1.72233	1.32733	0.758	0.608	34.19.1	transport.Major Intrinsic Proteins.PIP	moderately similar to ( 415) AT3G54820 | Symbols: PIP2D, PIP2;5 | PIP2;5 (PLASMA MEMBRANE INTRINSIC PROTEIN 2;5); water channel | chr3:20302117-20303738 FORWARDmoderately similar to ( 489) PIP21_ORYSA Probable aquaporin PIP2.1 (Plasma membrane intrinsic protein 2a) (PIP2a) (OsPIP2.1) - Oryza sativa (Rice) MIP MIP GlpF PRK05420 protein|aquaporin protein, putative, expressed
W5AN44	1.313	1.09933	0.908667	0.741333	30.5	signalling.G-proteins	moderately similar to ( 324) AT1G09630 | Symbols: ATRAB11C, ATRABA2A, ATRAB-A2A, RAB-A2A | ATRAB11C (ARABIDOPSIS RAB GTPASE 11C); GTP binding | chr1:3118350-3119571 REVERSEmoderately similar to ( 294) RB2BV_BETVU Ras-related protein Rab2BV - Beta vulgaris (Sugar beet) Rab11_like RAB Rab Ras Rab5_related Rab1_Ypt1 Rab2 Rab8_Rab10_Rab13_like Rab4 Rab39 Rab19 Rab14 Rab18 Rab6 Rab35 RabA_like Rab30 R…
Q1XHC6	1.186	1.157	0.933667	0.766333	29.5.3	protein.degradation.cysteine protease	moderately similar to ( 266) AT3G12490 | Symbols: ATCYSB | cysteine protease inhibitor, putative / cystatin, putative | chr3:3960523-3961777 REVERSEweakly similar to ( 122) CYTI_VIGUN Cysteine proteinase inhibitor (Cystatin) - Vigna unguiculata (Cowpea) protein|cysteine proteinase inhibitor precursor protein, putative, expressed
A0A1D6ABC9	1.193	1.03333	0.954333	0.784	29.5.1	protein.degradation.subtilases	highly similar to ( 748) AT3G14067 | Symbols: | subtilase family protein | chr3:4658421-4660754 REVERSEPA_subtilisin_like protein|OsSub22 - Putative Subtilisin homologue, expressed
W4ZNK3	0.966	1.30433	0.675333	0.561667	35.2	not assigned.unknown	very weakly similar to (80.5) AT5G64130 | Symbols: | FUNCTIONS IN: molecular_function unknown; INVOLVED IN: biological_process unknown; LOCATED IN: plasma membrane; EXPRESSED IN: 24 plant structures; EXPRESSED DURING: 15 growth stages; CONTAINS InterPro DOMAIN/s: Lg106-like (InterPro:IPR012482); BEST Arabidopsis thaliana protein match is: unknown protein (TAIR:AT1G69510.3); Has 91 Blast hits to 9…
W5C8T3	1.19167	0.841	0.939667	0.784	35.2	not assigned.unknown	protein|expressed protein
W5DTX9	1.27267	0.978	0.971333	0.811667	26.12	misc.peroxidases	moderately similar to ( 389) AT5G05340 | Symbols: | peroxidase, putative | chr5:1579142-1580819 REVERSEmoderately similar to ( 379) PERP7_BRARA Peroxidase P7 (EC 1.11.1.7) (TP7) - Brassica rapa (Turnip)secretory_peroxidase plant_peroxidase peroxidase ascorbate_peroxidase protein|peroxidase precursor, putative, expressed
W5HV90	1.336	1.18333	0.954333	0.802	0	0	0
A0A1D5VAF5	1.31333	1.235	0.850333	0.719333	35.2	not assigned.unknown	moderately similar to ( 254) AT1G27430 | Symbols: | GYF domain-containing protein | chr1:9521045-9526928 REVERSE protein|GYF domain containing protein, putative, expressed
A0A1D5X6M8	1.14567	1.358	0.952333	0.807333	35.2	not assigned.unknown	weakly similar to ( 115) AT3G06610 | Symbols: | DNA-binding enhancer protein-related | chr3:2060837-2061845 FORWARD protein|huntingtin-interacting protein HYPK, putative, expressed
W5BFB7	1.50267	1.32433	0.952	0.808333	29.2.1.2.1.11	protein.synthesis.ribosomal protein.eukaryotic.40S subunit.S11	moderately similar to ( 264) AT3G48930 | Symbols: EMB1080 | EMB1080 (embryo defective 1080); structural constituent of ribosome | chr3:18141017-18142189 REVERSEmoderately similar to ( 261) RS11_SOYBN 40S ribosomal protein S11 - Glycine max (Soybean) rps17p Ribosomal_S17 RpsQ protein|ribosomal protein S17, putative, expressed
A0A1D5YZN0	1.74867	1.10333	0.888	0.754	29.2.1.2.1.2	protein.synthesis.ribosomal protein.eukaryotic.40S subunit.S2	moderately similar to ( 388) AT3G57490 | Symbols: | 40S ribosomal protein S2 (RPS2D) | chr3:21279824-21280887 REVERSE rps5p RpsE rpsE Ribosomal_S5 Ribosomal_S5_C protein|ribosomal protein, putative, expressed
A0A1D5XU53	1.35433	1.141	0.872	0.743667	33.99	development.unspecified	weakly similar to ( 142) AT1G11430 | Symbols: | plastid developmental protein DAG, putative | chr1:3847273-3848938 FORWARDweakly similar to ( 146) DAG_ANTMA DAG protein, chloroplast precursor - Antirrhinum majus (Garden snapdragon) protein|DAG protein, chloroplast precursor, putative, expressed
W5A566	1.796	1.62367	1.27767	1.097	35.2	not assigned.unknown	protein|expressed protein
W5HWH1	1.72233	1.39067	0.945667	0.813667	27.4	RNA.RNA binding	weakly similar to ( 152) AT5G37720 | Symbols: | RNA and export factor-binding protein, putative | chr5:14981805-14983978 REVERSE protein|RNA recognition motif containing protein, putative, expressed
A0A0C4BK99	1.55333	1.276	0.903333	0.777667	29.2.1.2.2.535	protein.synthesis.ribosomal protein.eukaryotic.60S subunit.L35A	weakly similar to ( 175) AT1G74270 | Symbols: | 60S ribosomal protein L35a (RPL35aC) | chr1:27928415-27929466 REVERSE Ribosomal_L35Ae COG2451 protein|60S ribosomal protein L35a-3, putative, expressed
A0A1D5VHQ5	1.5	1.59767	0.677667	0.584667	26.9	misc.glutathione S transferases	weakly similar to ( 119) AT3G03190 | Symbols: ATGSTF11, ATGSTF6 | ATGSTF11 (GLUTATHIONE S-TRANSFERASE F11); glutathione transferase | chr3:735071-735877 FORWARDvery weakly similar to (94.0) GSTF2_TOBAC Glutathione S-transferase APIC (EC 2.5.1.18) (GST class-phi) - Nicotiana tabacum (Common tobacco) GST_C_Phi Gst protein|glutathione S-transferase, C-terminal domain containing protein, expressed
A0A1D5WBJ8	1.458	1.194	0.935333	0.807	30.2.17	signalling.receptor kinases.DUF 26	moderately similar to ( 239) AT4G23160 | Symbols: | protein kinase family protein | chr4:12129485-12134086 FORWARDmoderately similar to ( 202) POLX_TOBAC Retrovirus-related Pol polyprotein from transposon TNT 1-94 [Includes: Protease (EC 3.4.23.-); Reverse transcriptase (EC 2.7.7.49); Endonuclease] - Nicotiana tabacum (Common tobacco)RVT_2 protein|retrotransposon protein, putative, unclassified, …
A0A1D6C5Q4	1.313	0.912	0.71	0.612667	34.3	transport.amino acids	nearly identical (1106) AT1G15690 | Symbols: AVP1, ATAVP3, AVP-3 | AVP1; ATPase/ hydrogen-translocating pyrophosphatase | chr1:5399115-5402185 FORWARDnearly identical (1106) AVP_PHAAU Pyrophosphate-energized vacuolar membrane proton pump (EC 3.6.1.1) (Pyrophosphate-energized inorganic pyrophosphatase) (H(+)-PPase) (Vacuolar H(+)-pyrophosphatase) - Phaseolus aureus (Mung bean) (Vigna radiata)H_PPa…
A0A1D5X779	1.642	1.287	0.957667	0.828333	29.2.1.2.2.3	protein.synthesis.ribosomal protein.eukaryotic.60S subunit.L3	highly similar to ( 640) AT1G43170 | Symbols: ARP1, RPL3A | ARP1 (ARABIDOPSIS RIBOSOMAL PROTEIN 1); structural constituent of ribosome | chr1:16267519-16268631 FORWARDhighly similar to ( 749) RL3_ORYSJ 60S ribosomal protein L3 OS=Oryza sativa subsp. japonica GN=RPL3 PE=2 SV=2 rpl3p Ribosomal_L3 RplC protein|ribosomal protein L3, putative, expressed
A0A1D6DDI9	1.434	0.879333	0.873667	0.757333	26.13	misc.acid and other phosphatases	weakly similar to ( 195) AT4G29260 | Symbols: | acid phosphatase class B family protein | chr4:14422310-14423409 REVERSEweakly similar to ( 152) VSPA_SOYBN Stem 28 kDa glycoprotein precursor (Vegetative storage protein A) - Glycine max (Soybean)Acid_phosphat_B protein|HAD superfamily phosphatase, putative, expressed
A0A1D6ALF7	1.25867	1.03333	0.9	0.781	35.2	not assigned.unknown	highly similar to ( 896) AT1G76550 | Symbols: | pyrophosphate--fructose-6-phosphate 1-phosphotransferase alpha subunit, putative / pyrophosphate-dependent 6-phosphofructose-1-kinase, putative | chr1:28722900-28726929 REVERSEhighly similar to ( 928) PFPA_RICCO Pyrophosphate--fructose 6-phosphate 1-phosphotransferase alpha subunit (EC 2.7.1.90) (PFP) (6-phosphofructokinase, pyrophosphate dependent)…
A0A1D5WJC2	1.326	1.027	0.828	0.719	29.5.4	protein.degradation.aspartate protease	weakly similar to ( 142) AT1G03230 | Symbols: | extracellular dermal glycoprotein, putative / EDGP, putative | chr1:790110-791414 FORWARDweakly similar to ( 107) 7SBG2_SOYBN Basic 7S globulin 2 precursor (Bg) (SBg7S) [Contains: Basic 7S globulin 2 high kDa subunit; Basic 7S globulin 2 low kDa subunit] - Glycine max (Soybean) protein|xylanase inhibitor, putative, expressed
A0A1D5V7I2	1.36667	1.15033	0.943333	0.819333	29.2.1.2.1.2	protein.synthesis.ribosomal protein.eukaryotic.40S subunit.S2	moderately similar to ( 388) AT3G57490 | Symbols: | 40S ribosomal protein S2 (RPS2D) | chr3:21279824-21280887 REVERSE rps5p RpsE rpsE Ribosomal_S5 Ribosomal_S5_C protein|ribosomal protein, putative, expressed
W5CUZ3	1.052	1.29	0.891333	0.774667	33.99	development.unspecified	highly similar to ( 687) AT2G19520 | Symbols: FVE, ACG1, MSI4, NFC4, NFC04, ATMSI4 | FVE; metal ion binding | chr2:8456006-8459235 FORWARD WD40 protein|WD domain, G-beta repeat domain containing protein, expressed
A0A1D6RW57	1.57933	1.36933	0.772667	0.672	29.3.1	protein.targeting.nucleus	nearly identical (1116) AT2G41620 | Symbols: | nucleoporin interacting component family protein | chr2:17350419-17354997 REVERSE NIC protein|nucleoporin interacting component, putative, expressed
A0A1D6CKW3	1.289	1.104	0.979667	0.855667	30.5	signalling.G-proteins	moderately similar to ( 362) AT4G18800 | Symbols: ATHSGBP, ATRAB11B, ATRABA1D | ATRABA1D (ARABIDOPSIS RAB GTPASE HOMOLOG A1D); GTP binding | chr4:10320156-10321339 REVERSEmoderately similar to ( 414) RIC2_ORYSA Ras-related protein RIC2 - Oryza sativa (Rice) Rab11_like RAB Ras Rab Rab2 Rab5_related Rab4 Rab8_Rab10_Rab13_like Rab1_Ypt1 Rab14 Rab18 Rab19 Rab39 RabA_like Rab6 Rab30 Rab35 Rab26 Rab7 R…
A0A1D6CCZ8	1.218	1.90967	1.008	0.881	29.2.1.2.1.24	protein.synthesis.ribosomal protein.eukaryotic.40S subunit.S24	weakly similar to ( 155) AT5G28060 | Symbols: | 40S ribosomal protein S24 (RPS24B) | chr5:10069791-10070792 REVERSE RPS24A Ribosomal_S24e protein|40S ribosomal protein S24, putative, expressed
W5EH10	1.296	1.194	0.975667	0.853	29.2.1.2.2.57	protein.synthesis.ribosomal protein.eukaryotic.60S subunit.L7A	weakly similar to ( 187) AT5G20160 | Symbols: | ribosomal protein L7Ae/L30e/S12e/Gadd45 family protein | chr5:6804653-6805102 REVERSE Ribosomal_L7Ae RPL8A rpl7ae protein|ribosomal protein L7Ae, putative, expressed
W5EHJ5	1.60733	1.47133	0.854	0.747667	27.2	RNA.transcription	weakly similar to ( 169) AT4G16265 | Symbols: NRPB9B, NRPD9B, NRPE9B | NRPB9B; DNA binding / DNA-directed RNA polymerase/ nucleic acid binding / transcription regulator/ zinc ion binding | chr4:9202529-9203975 REVERSE protein|DNA-directed RNA polymerase II subunit RPB9, putative, expressed
A0A1D6CKP1	1.41667	1.19833	0.952667	0.834333	35.2	not assigned.unknown	moderately similar to ( 369) AT1G33230 | Symbols: | FUNCTIONS IN: molecular_function unknown; INVOLVED IN: biological_process unknown; LOCATED IN: integral to membrane; EXPRESSED IN: 22 plant structures; EXPRESSED DURING: 13 growth stages; CONTAINS InterPro DOMAIN/s: TMPIT-like (InterPro:IPR012926); BEST Arabidopsis thaliana protein match is: unknown protein (TAIR:AT4G10430.3); Has 198 Blast hits…
W5CUA2	1.57033	0.960667	0.872333	0.764333	34.19.2	transport.Major Intrinsic Proteins.TIP	weakly similar to ( 194) AT2G25810 | Symbols: TIP4;1 | TIP4;1 (tonoplast intrinsic protein 4;1); water channel | chr2:11012658-11013906 FORWARDmoderately similar to ( 334) TIP42_ORYSA Probable aquaporin TIP4.2 (Tonoplast intrinsic protein 4.2) (OsTIP4.2) - Oryza sativa (Rice) MIP MIP GlpF PRK05420 protein|aquaporin protein, putative, expressed
A0A1D5T2Q5	1.92967	1.40533	1.28533	1.12633	26.16	misc.myrosinases-lectin-jacalin	very weakly similar to (80.1) AT1G73040 | Symbols: | jacalin lectin family protein | chr1:27475159-27475777 REVERSEweakly similar to ( 124) SALT_ORYSA Salt stress-induced protein (Salt protein) (Protein lectin-like) (Protein mannose-binding lectin) - Oryza sativa (Rice)Jacalin protein|Jacalin-like lectin domain containing protein, putative, expressed
A0A1D5W7V0	1.43433	1.155	0.986	0.867	35.2	not assigned.unknown	moderately similar to ( 441) AT3G14920 | Symbols: | unknown protein | chr3:5018275-5020104 FORWARD protein|peptide-N4-asparagine amidase A, putative, expressed
W4ZLQ2	1.53933	1.14267	1.00133	0.881	26.1	misc.misc2	moderately similar to ( 286) AT3G23600 | Symbols: | dienelactone hydrolase family protein | chr3:8473833-8475655 FORWARDweakly similar to ( 186) E134_MAIZE Endo-1,3;1,4-beta-D-glucanase precursor (EC 3.2.1.-) - Zea mays (Maize) COG0412 DLH protein|endo-1,3;1,4-beta-D-glucanase precursor, putative, expressed
A0A1D5VB02	1.83533	1.464	1.06933	0.942333	35.2	not assigned.unknown	moderately similar to ( 418) AT3G02420 | Symbols: | unknown protein | chr3:496179-498772 REVERSE protein|expressed protein
W5EPT9	1.19033	1.182	0.811667	0.716667	35.2	not assigned.unknown	protein|expressed protein
A0A1D5RST4	1.395	0.847333	1.01833	0.899333	26.8	misc.nitrilases, *nitrile lyases, berberine bridge enzymes, reticuline oxidases, troponine reductases	moderately similar to ( 398) AT4G20820 | Symbols: | FAD-binding domain-containing protein | chr4:11150160-11151758 FORWARDhighly similar to ( 665) POLX_TOBAC Retrovirus-related Pol polyprotein from transposon TNT 1-94 [Includes: Protease (EC 3.4.23.-); Reverse transcriptase (EC 2.7.7.49); Endonuclease] - Nicotiana tabacum (Common tobacco)RVT_2 rve GlcD FAD_binding_4 protein|retrotransposon protei…
A0A1D5SZE2	1.61433	0.882	0.65	0.575	11.9.2.1	lipid metabolism.lipid degradation.lipases.triacylglycerol lipase	moderately similar to ( 346) AT4G18550 | Symbols: | lipase class 3 family protein | chr4:10225006-10226862 REVERSE Lipase_3 Lipase_3 protein|phospholipase, putative, expressed
A0A1D6RD30	1.54933	1.22667	0.898667	0.796667	29.2.1.2.1.17	protein.synthesis.ribosomal protein.eukaryotic.40S subunit.S17	weakly similar to ( 180) AT3G10610 | Symbols: | 40S ribosomal protein S17 (RPS17C) | chr3:3319459-3319881 FORWARD Ribosomal_S17e RPS17A protein|40S ribosomal protein S17, putative, expressed
W5B855	1.43467	1.07933	1.006	0.893333	28.1	DNA.synthesis/chromatin structure	highly similar to ( 588) AT1G63160 | Symbols: | replication factor C 40 kDa, putative | chr1:23422068-23423771 REVERSE rfc PRK04132 PRK12402 HolB PRK04195 DnaX Rep_fac_C PRK07133 PRK05896 MGS1 PRK08451 protein|RFC2 - Putative clamp loader of PCNA, replication factor C subunit 2, expressed
A0A1D5WT54	1.39933	1.08567	0.976333	0.869333	29.4	protein.postranslational modification	highly similar to ( 665) AT4G15900 | Symbols: PRL1 | PRL1 (PLEIOTROPIC REGULATORY LOCUS 1); basal transcription repressor/ nucleotide binding / protein binding | chr4:9023775-9027443 FORWARDweakly similar to ( 114) PF20_CHLRE Flagellar WD repeat protein PF20 - Chlamydomonas reinhardtii WD40 COG2319 protein|WD domain, G-beta repeat domain containing protein, expressed
A0A1D6S6G2	1.43033	1.11333	0.945	0.844333	29.2.1.2.1.2	protein.synthesis.ribosomal protein.eukaryotic.40S subunit.S2	moderately similar to ( 388) AT3G57490 | Symbols: | 40S ribosomal protein S2 (RPS2D) | chr3:21279824-21280887 REVERSE rps5p RpsE rpsE Ribosomal_S5 Ribosomal_S5_C protein|ribosomal protein, putative, expressed
A0A1D5SVB8	1.361	1.06533	0.916	0.818667	10.6.1	cell wall.degradation.cellulases and beta -1,4-glucanases	highly similar to ( 885) AT5G20950 | Symbols: | glycosyl hydrolase family 3 protein | chr5:7107609-7110775 REVERSEBglX Glyco_hydro_3 Glyco_hydro_3_C protein|periplasmic beta-glucosidase precursor, putative, expressed
W5ERM8	1.35867	1.04867	0.985	0.885	29.5.11.20	protein.degradation.ubiquitin.proteasom	moderately similar to ( 314) AT4G14800 | Symbols: PBD2 | PBD2 (20S PROTEASOME BETA SUBUNIT 2); peptidase/ threonine-type endopeptidase | chr4:8500398-8502058 FORWARDmoderately similar to ( 394) PSB2_ORYSA Proteasome subunit beta type 2 (EC 3.4.25.1) (20S proteasome alpha subunit D) (20S proteasome subunit beta-4) - Oryza sativa (Rice) proteasome_beta_type_2 proteasome_beta proteasome_protease_Hsl…
Q9SP56	1.453	1.11467	0.88	0.792	26.9	misc.glutathione S transferases	weakly similar to ( 160) AT3G62760 | Symbols: ATGSTF13 | ATGSTF13; glutathione transferase | chr3:23217425-23218246 REVERSEmoderately similar to ( 396) GSTH2_ORYSA Probable glutathione S-transferase GSTF2 (EC 2.5.1.18) (GST-II) - Oryza sativa (Rice) GST_C_Phi GST_N_Phi Gst GST_N_GTT1_like protein|glutathione S-transferase, putative, expressed
W4ZUS7	1.575	1.19767	0.911333	0.822	29.2.1.2.2.11	protein.synthesis.ribosomal protein.eukaryotic.60S subunit.L11	weakly similar to ( 170) AT2G42740 | Symbols: RPL16A | RPL16A; structural constituent of ribosome | chr2:17791794-17792946 FORWARDweakly similar to ( 178) RL11_ORYSA 60S ribosomal protein L11 - Oryza sativa (Rice) Ribosomal_L5_C rpl5p protein|ribosomal protein L5, putative, expressed
A0A1D6CRV7	1.19933	1.079	0.827333	0.746667	35.2	not assigned.unknown	protein|expressed protein
W5E2J7	1.44933	1.14433	0.943	0.852667	17.3.2.99	hormone metabolism.brassinosteroid.signal transduction.other	moderately similar to ( 478) AT2G46290 | Symbols: | eukaryotic translation initiation factor 3 subunit 2, putative / eIF-3 beta, putative / eIF3i, putative | chr2:19005910-19007797 REVERSE WD40 COG2319 protein|WD domain, G-beta repeat domain containing protein, expressed
A0A0C4BJP9	1.30267	1.014	0.897333	0.812667	31.3.1	cell.cycle.peptidylprolyl isomerase	moderately similar to ( 259) AT3G56070 | Symbols: ROC2 | ROC2 (ROTAMASE CYCLOPHILIN 2); cyclosporin A binding / peptidyl-prolyl cis-trans isomerase | chr3:20806987-20807517 REVERSEmoderately similar to ( 245) CYPH_CATRO Peptidyl-prolyl cis-trans isomerase (EC 5.2.1.8) (PPIase) (Rotamase) (Cyclophilin) (Cyclosporin A-binding protein) - Catharanthus roseus (Rosy periwinkle) (Madagascar periwinkle) …
C1K737	1.30867	1.21333	0.852333	0.772	17.5.3	hormone metabolism.ethylene.induced-regulated-responsive-activated	weakly similar to ( 146) AT3G58680 | Symbols: MBF1B, ATMBF1B | MBF1B (MULTIPROTEIN BRIDGING FACTOR 1B); DNA binding / transcription coactivator | chr3:21707367-21708625 FORWARD protein|endothelial differentiation-related factor 1, putative, expressed
A0A1D6D226	1.317	1.026	0.944333	0.86	11.9.4.2	lipid metabolism.lipid degradation.beta-oxidation.acyl CoA DH	highly similar to ( 920) AT5G65110 | Symbols: ACX2, ATACX2 | ACX2 (ACYL-COA OXIDASE 2); acyl-CoA oxidase | chr5:26010060-26012482 REVERSEhighly similar to ( 899) ACOX2_CUCMA Acyl-coenzyme A oxidase, peroxisomal precursor (EC 1.3.3.6) (AOX) (Long-chain acyl-CoA oxidase) - Cucurbita maxima (Pumpkin) (Winter squash) AXO ACAD CaiA SCAD/SBCAD ACOX VLCAD GCD protein|acyl-coenzyme A oxidase, putative, e…
A0A1D6RKM9	1.29067	1.48167	1.02	0.930667	29.2.1.2.2.15	protein.synthesis.ribosomal protein.eukaryotic.60S subunit.L15	moderately similar to ( 280) AT4G17390 | Symbols: | 60S ribosomal protein L15 (RPL15B) | chr4:9714407-9715545 REVERSEmoderately similar to ( 278) RL15_PETHY 60S ribosomal protein L15 - Petunia hybrida (Petunia) Ribosomal_L15e RPL15A PRK04243 protein|60S ribosomal protein L15, putative, expressed
W5G8P8	1.43967	1.156	0.912667	0.833333	29.2.1.2.2.6	protein.synthesis.ribosomal protein.eukaryotic.60S subunit.L6	moderately similar to ( 243) AT1G74050 | Symbols: | 60S ribosomal protein L6 (RPL6C) | chr1:27847256-27848680 REVERSEmoderately similar to ( 251) RL6_MESCR 60S ribosomal protein L6 (YL16-like) - Mesembryanthemum crystallinum (Common ice plant) Ribosomal_L6e protein|60S ribosomal protein L6, putative, expressed
A0A1D5V9K5	1.01333	0.828333	0.720667	0.658333	10.8.2	cell wall.pectin*esterases.acetyl esterase	moderately similar to ( 387) AT3G62060 | Symbols: | pectinacetylesterase family protein | chr3:22980123-22982734 FORWARD PAE protein|pectinacetylesterase domain containing protein, expressed
W5AT28	1.351	1.563	0.856	0.782667	34.19.1	transport.Major Intrinsic Proteins.PIP	moderately similar to ( 431) AT2G37170 | Symbols: PIP2B, PIP2;2 | PIP2B (PLASMA MEMBRANE INTRINSIC PROTEIN 2); water channel | chr2:15613624-15614791 REVERSEhighly similar to ( 514) PIP23_ORYSA Probable aquaporin PIP2.3 (Plasma membrane intrinsic protein 2.3) (OsPIP2.3) - Oryza sativa (Rice) MIP MIP GlpF PRK05420 protein|aquaporin protein, putative, expressed
A0A1D5V9Q5	1.41433	1.024	0.942	0.861333	27.4	RNA.RNA binding	very weakly similar to (99.0) AT3G23830 | Symbols: GR-RBP4, GRP4 | GRP4 (GLYCINE-RICH RNA-BINDING PROTEIN 4); RNA binding / double-stranded DNA binding / single-stranded DNA binding | chr3:8606762-8607677 REVERSEvery weakly similar to (81.6) GRP1_DAUCA Glycine-rich RNA-binding protein - Daucus carota (Carrot) protein|RNA recognition motif containing protein, putative, expressed
W5HX73	1.28033	1.88767	0.959333	0.877333	29.2.1.2.2.44	protein.synthesis.ribosomal protein.eukaryotic.60S subunit.L44	weakly similar to ( 155) AT4G14320 | Symbols: | 60S ribosomal protein L36a/L44 (RPL36aB) | chr4:8242684-8243805 REVERSEweakly similar to ( 155) RL44_GOSHI 60S ribosomal protein L44 - Gossypium hirsutum (Upland cotton) Ribosomal_L44 RPL42A protein|60S ribosomal protein L44, putative, expressed
W5I5G5	1.43533	1.16033	0.933	0.853667	29.2.1.2.2.9	protein.synthesis.ribosomal protein.eukaryotic.60S subunit.L9	moderately similar to ( 239) AT1G33140 | Symbols: PGY2 | PGY2 (PIGGYBACK2); structural constituent of ribosome | chr1:12023360-12024502 FORWARDmoderately similar to ( 304) RL9_ORYSA 60S ribosomal protein L9 - Oryza sativa (Rice) rpl6p RplF protein|ribosomal protein L6, putative, expressed
W5H4V7	1.44133	1.227	0.981333	0.9	1.3.3	PS.calvin cycle.phosphoglycerate kinase	highly similar to ( 643) AT1G79550 | Symbols: PGK | PGK (PHOSPHOGLYCERATE KINASE); phosphoglycerate kinase | chr1:29924347-29926295 REVERSEhighly similar to ( 669) PGKY_WHEAT Phosphoglycerate kinase, cytosolic (EC 2.7.2.3) - Triticum aestivum (Wheat) pgk Phosphoglycerate_kinase PGK Pgk protein|phosphoglycerate kinase protein, putative, expressed
A0A1D6RJ30	1.52433	1.65367	0.947	0.87	26.3	misc.gluco-, galacto- and mannosidases	highly similar to ( 571) AT5G44640 | Symbols: BGLU13 | BGLU13 (BETA GLUCOSIDASE 13); catalytic/ cation binding / hydrolase, hydrolyzing O-glycosyl compounds | chr5:18011146-18012669 FORWARDmoderately similar to ( 483) BGLC_MAIZE Beta-glucosidase, chloroplast precursor (EC 3.2.1.21) (Gentiobiase) (Cellobiase) (Beta-D-glucoside glucohydrolase) - Zea mays (Maize) Glyco_hydro_1 BglB celA PRK09852 arb…
A0A1D6AMI9	1.36467	0.992667	0.919667	0.846667	26.19	misc.plastocyanin-like	weakly similar to ( 106) AT1G72230 | Symbols: | plastocyanin-like domain-containing protein | chr1:27188287-27189093 FORWARDweakly similar to ( 128) BCP_PEA Blue copper protein precursor - Pisum sativum (Garden pea)Cu_bind_like protein|plastocyanin-like domain containing protein, putative, expressed
A0A1D6DCW0	2.18267	2.10567	1.47367	1.358	35.2	not assigned.unknown	protein|expressed protein
W5ER51	1.28333	0.969	0.836667	0.771667	35.2	not assigned.unknown	weakly similar to ( 114) AT1G55265 | Symbols: | unknown protein | chr1:20617326-20617853 FORWARDDUF538 protein|expressed protein
A0A1D6D2E4	1.349	1.06633	0.965333	0.891	26.6	misc.O-methyl transferases	moderately similar to ( 358) AT1G04870 | Symbols: PRMT10, ATPRMT10 | PRMT10; [myelin basic protein]-arginine N-methyltransferase/ histone-arginine N-methyltransferase/ methyltransferase/ protein-arginine omega-N asymmetric methyltransferase/ protein-arginine omega-N monomethyltransferase | chr1:1373485-1375598 REVERSE protein|methyltransferase domain containing protein, expressed
A0A1D5XIN1	1.40467	1.04667	0.947333	0.874667	27.1	RNA.processing	weakly similar to ( 102) AT3G62840 | Symbols: | FUNCTIONS IN: molecular_function unknown; LOCATED IN: small nucleolar ribonucleoprotein complex, nucleus; EXPRESSED IN: 22 plant structures; EXPRESSED DURING: 13 growth stages; CONTAINS InterPro DOMAIN/s: Like-Sm ribonucleoprotein, core (InterPro:IPR001163), Like-Sm ribonucleoprotein, eukaryotic and archaea-type, core (InterPro:IPR006649), Like-Sm r…
A0A1D5VJ72	1.306	0.986	0.887667	0.819667	23.4.99	nucleotide metabolism.phosphotransfer and pyrophosphatases.misc	highly similar to ( 626) AT4G29680 | Symbols: | type I phosphodiesterase/nucleotide pyrophosphatase family protein | chr4:14538067-14539557 REVERSE Phosphodiest COG1524 protein|ectonucleotide pyrophosphatase/phosphodiesterase family member 1, putative, expressed
A0A1D5YIS3	1.35133	1.14967	0.931333	0.86	0	0	0
A0A1D5Y245	1.31	0.890667	0.89	0.822333	35.2	not assigned.unknown	moderately similar to ( 376) AT1G50510 | Symbols: | indigoidine synthase A family protein | chr1:18716578-18719060 FORWARD Indigoidine_A IndA protein|uncharacterized protein yeiN, putative, expressed
W5EER4	1.38033	1.06533	0.910667	0.842333	26.6	misc.O-methyl transferases	weakly similar to ( 165) AT4G35160 | Symbols: | O-methyltransferase family 2 protein | chr4:16730989-16732808 REVERSEmoderately similar to ( 260) ZRP4_MAIZE O-methyltransferase ZRP4 (EC 2.1.1.-) (OMT) - Zea mays (Maize) Methyltransf_2 protein|O-methyltransferase, putative, expressed
W5FIX9	1.40867	1.10067	0.901	0.835667	35.2	not assigned.unknown	weakly similar to ( 178) AT5G01650 | Symbols: | macrophage migration inhibitory factor family protein / MIF family protein | chr5:243067-244033 REVERSE MIF protein|macrophage migration inhibitory factor, putative, expressed
A0A1D5RRV7	1.39333	1.04533	0.924	0.857667	31.1	cell.organisation	moderately similar to ( 236) AT2G38750 | Symbols: ANNAT4 | ANNAT4 (ANNEXIN ARABIDOPSIS 4); calcium ion binding / calcium-dependent phospholipid binding | chr2:16196582-16198431 REVERSEweakly similar to ( 125) ANX4_FRAAN Annexin-like protein RJ4 - Fragaria ananassa (Strawberry) protein|annexin, putative, expressed
A0A1D5RTM9	1.40467	1.007	0.893333	0.829667	35.2	not assigned.unknown	protein|expressed protein
A0A1D5XRL4	1.54933	0.942333	0.836667	0.779667	34.13	transport.peptides and oligopeptides	highly similar to ( 856) AT2G02040 | Symbols: ATPTR2-B, NTR1, PTR2-B, PTR2, ATPTR2 | PTR2 (PEPTIDE TRANSPORTER 2); dipeptide transporter/ high affinity oligopeptide transporter/ nitrate transmembrane transporter/ peptide transporter/ transporter/ tripeptide transporter | chr2:487542-489707 FORWARD PTR2 PTR2 protein|peptide transporter PTR2, putative, expressed
A0A1D6DHE7	1.38433	1.06833	0.92	0.858	34.16	transport.ABC transporters and multidrug resistance systems	highly similar to ( 511) AT5G02270 | Symbols: ATNAP9, NAP9 | ATNAP9; transporter | chr5:467269-469041 REVERSE COG4586 CcmA ABC_cobalt_CbiO_domain1 ABC_tran ABC_DR_subfamily_A FepC ABC_NatA_like CbiO NatA Uup DppF ABC_ATPase COG1123 ABC_Carb_Solutes_like COG3638 ABC_NatA_sodium_exporter ABC_subfamily_A ABC_MJ0796_Lo1CDE_FtsE ABC_Iron-Siderophores_B12_Hemin ABC_NikE_OppD_transporters ModF protein|A…
W5FWF5	1.44667	1.16733	0.915667	0.855333	29.2.1.2.1.19	protein.synthesis.ribosomal protein.eukaryotic.40S subunit.S19	moderately similar to ( 325) AT4G23160 | Symbols: | protein kinase family protein | chr4:12129485-12134086 FORWARDhighly similar to ( 697) POLX_TOBAC Retrovirus-related Pol polyprotein from transposon TNT 1-94 [Includes: Protease (EC 3.4.23.-); Reverse transcriptase (EC 2.7.7.49); Endonuclease] - Nicotiana tabacum (Common tobacco) RVT_2 Ribosomal_S19e RPS19A PRK09333 rve protein|retrotransposon p…
W5GJX6	1.466	1.14067	0.916	0.857333	29.2.1.2.2.14	protein.synthesis.ribosomal protein.eukaryotic.60S subunit.L14	weakly similar to ( 115) AT4G27090 | Symbols: | 60S ribosomal protein L14 (RPL14B) | chr4:13594104-13595187 REVERSEweakly similar to ( 122) RL14_PEA Probable 60 ribosomal protein L14 (Hydroxyproline-rich glycoprotein HRGP1) - Pisum sativum (Garden pea) protein|ribosomal protein L14, putative, expressed
W5AC28	1.28233	0.922	0.775	0.726	21.2.1	redox.ascorbate and glutathione.ascorbate	moderately similar to ( 284) AT1G75270 | Symbols: DHAR2 | DHAR2 (DEHYDROASCORBATE REDUCTASE 2); glutathione binding / glutathione dehydrogenase (ascorbate) | chr1:28250255-28251237 REVERSE GST_C_DHAR Gst GST_C_CLIC protein|glutathione S-transferase, N-terminal domain containing protein, expressed
A0A1D5YPL6	1.882	1.13067	0.907333	0.850667	17.3.1.2.1	hormone metabolism.brassinosteroid.synthesis-degradation.sterols.SMT1	highly similar to ( 563) AT5G13710 | Symbols: SMT1, CPH | SMT1 (STEROL METHYLTRANSFERASE 1); sterol 24-C-methyltransferase | chr5:4424048-4426866 REVERSEhighly similar to ( 694) SMT1_ORYSA Cycloartenol-C-24-methyltransferase 1 (EC 2.1.1.41) (24-sterol C-methyltransferase 1) (Sterol C-methyltransferase 1) - Oryza sativa (Rice) Sterol_MT_C Methyltransf_11 UbiE ubiE Cfa protein|cycloartenol-C-24-met…
A0A1D6C816	1.229	0.962667	0.816333	0.766333	35.2	not assigned.unknown	protein|expressed protein
A0A1D6BEQ2	1.369	1.038	0.891	0.838333	13.1.3.5.5	amino acid metabolism.synthesis.aspartate family.lysine.diaminopimelate decarboxylase	highly similar to ( 734) AT3G14390 | Symbols: | diaminopimelate decarboxylase, putative / DAP carboxylase, putative | chr3:4806771-4808954 FORWARD LysA PRK08961 PRK11165 Orn_Arg_deC_N Orn_DAP_Arg_deC protein|pyridoxal-dependent decarboxylase protein, putative, expressed
A0A1D5UP88	1.53533	1.11233	0.853333	0.803	30.5	signalling.G-proteins	moderately similar to ( 382) AT4G17170 | Symbols: AT-RAB2, ATRABB1C, ATRAB2A, RAB2A, RABB1C, ATRAB-B1B, RAB-B1B | RABB1C (ARABIDOPSIS RAB GTPASE HOMOLOG B1C); GTP binding / GTPase | chr4:9644908-9646220 REVERSEmoderately similar to ( 387) RAB2B_MAIZE Ras-related protein Rab-2-B - Zea mays (Maize) Rab2 RAB Rab14 Rab Ras Rab11_like Rab4 Rab8_Rab10_Rab13_like Rab1_Ypt1 Rab39 Rab5_related Rab18 Rab19…
W5B1B3	1.464	1.08067	0.915667	0.863	27.2	RNA.transcription	weakly similar to ( 189) AT3G59600 | Symbols: NRPB8B, NRPD8B, NRPE8B | NRPB8B; DNA-directed RNA polymerase | chr3:22016629-22017923 FORWARD RNA_pol_Rpb8 RPOL8c protein|DNA-directed RNA polymerases I, II, and III subunit RPABC3, putative, expressed
A0A1D5SG39	1.384	1.05767	0.940333	0.886333	23.4.10	nucleotide metabolism.phosphotransfer and pyrophosphatases.nucleoside diphosphate kinase	weakly similar to ( 198) AT4G09320 | Symbols: NDPK1 | NDPK1; ATP binding / nucleoside diphosphate kinase | chr4:5923424-5924366 FORWARDmoderately similar to ( 206) NDK1_SACOF Nucleoside diphosphate kinase 1 (EC 2.7.4.6) (Nucleoside diphosphate kinase I) (NDK I) (NDP kinase I) (NDPK I) (PP18) - Saccharum officinarum (Sugarcane) NDPk_I NDK Ndk NDK ndk NDPk NDPk7A protein|nucleoside diphosphate kina…
A0A1D6DFJ1	1.50733	0.990667	0.933	0.879667	35.2	not assigned.unknown	weakly similar to ( 143) AT5G58220 | Symbols: TTL | TTL (Transthyretin-Like protein); steroid binding | chr5:23554546-23555861 REVERSEOHCU_decarbox protein|steroid binding protein, putative, expressed
A0A1D5Z2W2	1.296	0.996667	0.888	0.838667	13.2.6.2	amino acid metabolism.degradation.aromatic aa.tyrosine	weakly similar to ( 200) AT4G15940 | Symbols: | fumarylacetoacetate hydrolase family protein | chr4:9038361-9040163 FORWARD MhpD FAA_hydrolase PRK10691 protein|fumarylacetoacetase, putative, expressed
W5CT58	1.40533	1.17533	0.874333	0.827333	27.3.99	RNA.regulation of transcription.unclassified	weakly similar to ( 182) AT2G33845 | Symbols: | DNA-binding protein-related | chr2:14317781-14318712 FORWARD protein|DNA-binding protein-related, putative, expressed
A0A1D6BHM6	1.52033	0.935	0.815	0.771667	34.3	transport.amino acids	nearly identical (1106) AT1G15690 | Symbols: AVP1, ATAVP3, AVP-3 | AVP1; ATPase/ hydrogen-translocating pyrophosphatase | chr1:5399115-5402185 FORWARDnearly identical (1106) AVP_PHAAU Pyrophosphate-energized vacuolar membrane proton pump (EC 3.6.1.1) (Pyrophosphate-energized inorganic pyrophosphatase) (H(+)-PPase) (Vacuolar H(+)-pyrophosphatase) - Phaseolus aureus (Mung bean) (Vigna radiata)H_PPa…
A0A1D6C4U0	1.95667	1.33633	0.889333	0.844333	26.12	misc.peroxidases	moderately similar to ( 338) AT5G05340 | Symbols: | peroxidase, putative | chr5:1579142-1580819 REVERSEmoderately similar to ( 353) PER1_ARAHY Cationic peroxidase 1 precursor (EC 1.11.1.7) (PNPC1) - Arachis hypogaea (Peanut)secretory_peroxidase plant_peroxidase peroxidase ascorbate_peroxidase protein|peroxidase precursor, putative, expressed
D8L9P6	1.54633	1.543	0.902667	0.857333	29.2.1.2.2.537	protein.synthesis.ribosomal protein.eukaryotic.60S subunit.L37A	very weakly similar to (83.2) RL37A_ORYSA 60S ribosomal protein L37a - Oryza sativa (Rice) protein|60S ribosomal protein L37a, putative, expressed
A0A1D6SF04	1.45733	1.151	0.84	0.800333	35.2	not assigned.unknown	highly similar to ( 933) AT5G49900 | Symbols: | catalytic/ glucosylceramidase | chr5:20297235-20302019 REVERSE DUF608 COG4354 protein|non-lysosomal glucosylceramidase, putative, expressed
A0A1D5ZDN7	1.34967	0.867333	1.07367	1.02467	30.5	signalling.G-proteins	moderately similar to ( 403) AT2G43120 | Symbols: | pirin, putative | chr2:17927339-17928871 FORWARDCOG1741 Pirin Pirin_C protein|pirin, putative, expressed
A0A1D5Y679	0.832	1.19433	0.747	0.714667	31.4	cell.vesicle transport	moderately similar to ( 229) AT1G21380 | Symbols: | VHS domain-containing protein / GAT domain-containing protein | chr1:7485806-7488032 REVERSE VHS VHS VHS_Hrs_Vps27p VHS VHS_Tom1 VHS_STAM VHS_ENTH_ANTH protein|VHS and GAT domain containing protein, expressed
A0A1D5W7M9	1.425	1.13567	0.944	0.904333	30.5	signalling.G-proteins	moderately similar to ( 359) AT1G02130 | Symbols: ATRAB1B, ARA5, ARA-5, ATRABD2A, RABD2A | ARA-5 (ARABIDOPSIS RAS 5); GTP binding | chr1:400350-401788 REVERSEmoderately similar to ( 408) RIC1_ORYSA Ras-related protein RIC1 - Oryza sativa (Rice) Rab1_Ypt1 Rab8_Rab10_Rab13_like RAB Ras Rab Rab11_like RabA_like Rab35 Rab18 Rab2 Rab19 Rab26 Rab4 Rab3 Rab5_related Rab30 Rab39 Rab15 Rab14 Rab6 Rab27A R…
A0A1D5UKQ6	1.329	1.20233	0.602	0.579	35.2	not assigned.unknown	moderately similar to ( 320) AT5G11710 | Symbols: | epsin N-terminal homology (ENTH) domain-containing protein / clathrin assembly protein-related | chr5:3772981-3776316 FORWARD ENTH_epsin ENTH ENTH protein|ENTH domain containing protein, expressed
A0A1D6C241	1.519	1.033	0.847667	0.815667	2.2.1.1	major CHO metabolism.degradation.sucrose.fructokinase	moderately similar to ( 488) AT4G10260 | Symbols: | pfkB-type carbohydrate kinase family protein | chr4:6371486-6372770 REVERSEhighly similar to ( 649) SCRK2_ORYSA Fructokinase-2 (EC 2.7.1.4) (Fructokinase II) (OsFKII) - Oryza sativa (Rice) bac_FRK PRK09434 PfkB KdgK RbsK ribokinase ribokinase_group_A PRK11142 ribokinase_group_B adenosine_kinase Fructoselysine_kinase_like Guanosine_kinase_like pr…
W5H208	1.22733	1.721	1.00467	0.968333	29.2.1.2.1.24	protein.synthesis.ribosomal protein.eukaryotic.40S subunit.S24	weakly similar to ( 169) AT5G28060 | Symbols: | 40S ribosomal protein S24 (RPS24B) | chr5:10069791-10070792 REVERSE RPS24A Ribosomal_S24e protein|40S ribosomal protein S24, putative, expressed
W5ERE6	1.27767	0.967	0.847667	0.819333	26.17	misc.dynamin	highly similar to ( 963) AT1G14830 | Symbols: ADL1C, ADL5, DRP1C | ADL1C (ARABIDOPSIS DYNAMIN-LIKE PROTEIN 1C); GTP binding / GTPase | chr1:5107699-5111470 REVERSE DYNc Dynamin_M Dynamin_N COG0699 GED GED protein|dynamin family protein, putative, expressed
Q5I7K2	1.40033	1.049	0.943333	0.913	29.2.1.2.1.7	protein.synthesis.ribosomal protein.eukaryotic.40S subunit.S7	moderately similar to ( 280) AT1G48830 | Symbols: | 40S ribosomal protein S7 (RPS7A) | chr1:18059854-18060935 REVERSEmoderately similar to ( 327) RS7_ORYSA 40S ribosomal protein S7 - Oryza sativa (Rice) Ribosomal_S7e protein|40S ribosomal protein S7, putative, expressed
A0A1D6RWQ5	2.02433	1.165	0.864333	0.839	20.1	stress.biotic	moderately similar to ( 266) AT4G38660 | Symbols: | thaumatin, putative | chr4:18066448-18067792 REVERSEmoderately similar to ( 210) TLP1_PRUPE Thaumatin-like protein 1 precursor (PpAZ44) - Prunus persica (Peach)THN Thaumatin protein|thaumatin, putative, expressed
W5BNZ6	1.37633	1.324	0.915333	0.89	29.2.1.2.2.527	protein.synthesis.ribosomal protein.eukaryotic.60S subunit.L27A	moderately similar to ( 216) AT1G70600 | Symbols: | structural constituent of ribosome | chr1:26621168-26621608 REVERSE rpl15p protein|60S ribosomal protein, putative, expressed
W5FDU3	1.11567	0.843667	0.551333	0.538	13.1.3.1	amino acid metabolism.synthesis.aspartate family.asparagine	highly similar to ( 994) AT5G10240 | Symbols: ASN3 | ASN3 (ASPARAGINE SYNTHETASE 3); asparagine synthase (glutamine-hydrolyzing) | chr5:3212934-3216418 REVERSEnearly identical (1171) ASNS_ORYSA Asparagine synthetase [glutamine-hydrolyzing] (EC 6.3.5.4) (Glutamine-dependent asparagine synthetase) - Oryza sativa (Rice) asnB AsnB AsnB Asn_Synthase_B_C Asn_synthase Gn_AT_II GATase_2 GlmS protein|aspa…
A0A1D5UFM0	1.43033	1.22967	0.86	0.840667	29.2.1.2.1.12	protein.synthesis.ribosomal protein.eukaryotic.40S subunit.S12	weakly similar to ( 122) AT2G32060 | Symbols: | 40S ribosomal protein S12 (RPS12C) | chr2:13639228-13640104 REVERSEweakly similar to ( 165) RS12_HORVU 40S ribosomal protein S12 - Hordeum vulgare (Barley) Ribosomal_L7Ae protein|ribosomal protein L7Ae, putative, expressed
A0A1D5ZD47	1.37233	1.18667	0.93	0.912	29.3.4.99	protein.targeting.secretory pathway.unspecified	moderately similar to ( 248) AT3G09800 | Symbols: | protein binding | chr3:3007153-3007916 REVERSE RET3 protein|clathrin adaptor complex small chain domain containing protein, expressed
A0A1D5YCL8	1.35033	1.165	0.913333	0.897333	28.1	DNA.synthesis/chromatin structure	highly similar to ( 558) AT5G27740 | Symbols: EMB2775 | EMB2775 (EMBRYO DEFECTIVE 2775); DNA binding / nucleoside-triphosphatase/ nucleotide binding | chr5:9823831-9826869 FORWARD rfc PRK12402 HolB PRK04132 PRK04195 protein|RFC3 - Putative clamp loader of PCNA, replication factor C subunit 3, expressed
A0A1D5TXU0	0.913667	0.632333	0.583333	0.573333	35.2	not assigned.unknown	weakly similar to ( 107) AT2G22170 | Symbols: | lipid-associated family protein | chr2:9427010-9427742 REVERSEPLAT_plant_stress protein|dehydration stress-induced protein, putative, expressed
A0A1D6SEC2	1.364	0.997667	0.839	0.828667	31.4	cell.vesicle transport	moderately similar to ( 339) AT5G11150 | Symbols: ATVAMP713, VAMP713 | ATVAMP713 (VESICLE-ASSOCIATED MEMBRANE PROTEIN 713) | chr5:3546625-3547844 REVERSE Synaptobrevin protein|vesicle-associated membrane protein, putative, expressed
A0A1D5SGW0	1.82867	0.985667	0.762667	0.76	13.2.2.2	amino acid metabolism.degradation.glutamate family.proline	moderately similar to ( 356) AT5G38710 | Symbols: | proline oxidase, putative / osmotic stress-responsive proline dehydrogenase, putative | chr5:15501340-15503899 FORWARD Pro_dh PRK11904 protein|proline oxidase, mitochondrial precursor, putative, expressed
A0A1D5XFB6	1.48633	1.131	0.809667	0.807	35.2	not assigned.unknown	protein|MFP1 attachment factor 1, putative, expressed
A0A1D6A188	1.42533	1.08733	0.904333	0.901667	0	0	0
A0A1D5TYR3	1.632	0.998667	0.768333	0.769333	26.12	misc.peroxidases	moderately similar to ( 311) AT1G71695 | Symbols: | peroxidase 12 (PER12) (P12) (PRXR6) | chr1:26964359-26966557 FORWARDmoderately similar to ( 214) PER2_ORYSA Peroxidase 2 precursor (EC 1.11.1.7) - Oryza sativa (Rice)secretory_peroxidase plant_peroxidase peroxidase ascorbate_peroxidase protein|peroxidase precursor, putative, expressed
W5GBB3	1.32167	1.16167	0.851333	0.854	29.2.3	protein.synthesis.initiation	moderately similar to ( 369) AT3G11400 | Symbols: EIF3G1, ATEIF3G1 | eukaryotic translation initiation factor 3G / eIF3g | chr3:3578536-3580366 FORWARD protein|RNA recognition motif containing protein, putative, expressed
A0A1D5U6T4	1.51733	1.01233	0.752333	0.759	27.3.11	RNA.regulation of transcription.C2H2 zinc finger family	weakly similar to ( 138) AT1G70790 | Symbols: | C2 domain-containing protein | chr1:26700724-26702127 FORWARD protein|GTPase activating protein, putative, expressed
W5G0B1	1.419	1.03867	0.899667	0.915333	29.3.1	protein.targeting.nucleus	weakly similar to ( 174) AT1G27310 | Symbols: NTF2A | NTF2A (NUCLEAR TRANSPORT FACTOR 2A); Ran GTPase binding / protein transporter | chr1:9484615-9485790 REVERSEmoderately similar to ( 243) NTF2_ORYSA Nuclear transport factor 2 (NTF-2) - Oryza sativa (Rice) NTF2 NTF2 protein|nuclear transport factor, putative, expressed
W5ECE5	1.41567	0.971333	0.825	0.844667	35.2	not assigned.unknown	weakly similar to ( 131) AT4G33640 | Symbols: | unknown protein | chr4:16159727-16160211 REVERSE protein|expressed protein
A0A1D5U8F8	2.10267	1.64867	1.14133	1.17433	26.16	misc.myrosinases-lectin-jacalin	very weakly similar to (80.1) AT1G73040 | Symbols: | jacalin lectin family protein | chr1:27475159-27475777 REVERSEweakly similar to ( 124) SALT_ORYSA Salt stress-induced protein (Salt protein) (Protein lectin-like) (Protein mannose-binding lectin) - Oryza sativa (Rice)Jacalin protein|Jacalin-like lectin domain containing protein, putative, expressed
W5EPW2	1.36767	0.953667	0.889333	0.922	29.5.3	protein.degradation.cysteine protease	moderately similar to ( 451) AT1G02305 | Symbols: | cathepsin B-like cysteine protease, putative | chr1:455816-457974 FORWARDvery weakly similar to (96.3) CYSP2_MAIZE Cysteine proteinase 2 precursor (EC 3.4.22.-) - Zea mays (Maize) Peptidase_C1A_CathepsinB Peptidase_C1 Pept_C1 Peptidase_C1A Peptidase_C1A_CathepsinC Peptidase_C1A_CathepsinX Peptidase_C1 protein|Papain family cysteine protease doma…
A0A1D5UAB5	1.376	0.824667	0.699667	0.730333	27.1.19	RNA.processing.ribonucleases	moderately similar to ( 213) AT2G02990 | Symbols: RNS1, ATRNS1 | RNS1 (RIBONUCLEASE 1); endoribonuclease/ ribonuclease | chr2:873714-874667 FORWARDvery weakly similar to (94.0) RN28_PANGI Ribonuclease-like storage protein precursor (Root 28 kDa major protein) - Panax ginseng (Korean ginseng) Ribonuclease_T2 RNase_T2_euk RNase_T2 protein|ribonuclease T2 family domain containing protein, expressed
A0A1D6ALS2	1.291	1.365	0.693	0.731333	35.2	not assigned.unknown	weakly similar to ( 115) AT5G24860 | Symbols: FPF1 | FPF1 (FLOWERING PROMOTING FACTOR 1) | chr5:8541822-8542154 FORWARD protein|flowering promoting factor-like 1, putative, expressed
A0A1D5SEN7	1.18167	0.759	0.671	0.711	33.99	development.unspecified	weakly similar to ( 123) AT3G48140 | Symbols: | senescence-associated protein, putative | chr3:17778471-17779299 FORWARDB12D protein|B12D protein, putative, expressed
A0A1D6CWE6	1.24867	0.959333	0.827667	0.898	24	Biodegradation of Xenobiotics	moderately similar to ( 252) AT2G45600 | Symbols: | hydrolase | chr2:18789799-18790788 FORWARDweakly similar to ( 119) GID1_ORYSA Gibberellin receptor GID1 (EC 3.-.-.-) (Gibberellin-insensitive dwarf protein 1) (Protein GIBBERELLIN INSENSITIVE DWARF1) - Oryza sativa (Rice) Abhydrolase_3 Aes protein|CXE carboxylesterase, putative, expressed
A0A1D5VXQ9	1.275	0.917	0.847333	0.928333	1.2.6	PS.photorespiration.hydroxypyruvate reductase	moderately similar to ( 347) AT1G79870 | Symbols: | oxidoreductase family protein | chr1:30044794-30045851 FORWARDvery weakly similar to (84.7) DHGY_CUCSA Glycerate dehydrogenase (EC 1.1.1.29) (NADH-dependent hydroxypyruvate reductase) (HPR) (GDH) - Cucumis sativus (Cucumber) LdhA 2-Hacid_dh SerA 2-Hacid_dh_C PRK08410 PRK11790 PRK06487 PRK07574 PRK06932 PRK12480 PRK06436 PRK08605 protein|erythron…
A0A1D6C5P9	1.42433	0.984	0.781667	0.893	26.13	misc.acid and other phosphatases	highly similar to ( 662) AT5G34850 | Symbols: ATPAP26, PAP26 | PAP26 (PURPLE ACID PHOSPHATASE 26); acid phosphatase/ protein serine/threonine phosphatase | chr5:13108475-13111217 REVERSEhighly similar to ( 541) PPAF_SOYBN Purple acid phosphatase precursor (EC 3.1.3.2) (Manganese(II) purple acid phosphatase) - Glycine max (Soybean) Metallophos protein|Ser/Thr protein phosphatase family protein, pu…
W5AP51	1.42633	1.181	0.631	0.805667	29.3.2	protein.targeting.mitochondria	moderately similar to ( 205) AT5G24650 | Symbols: | mitochondrial import inner membrane translocase subunit Tim17/Tim22/Tim23 family protein | chr5:8437123-8438859 FORWARD protein|SAM domain family protein, expressed
A0A1D5T057	1.82033	1.913	0.793	0.363333	28.1.3	DNA.synthesis/chromatin structure.histone	weakly similar to ( 153) AT5G59910 | Symbols: HTB4 | HTB4; DNA binding | chr5:24127206-24127658 FORWARDweakly similar to ( 156) H2B3_MEDTR Probable histone H2B.3 - Medicago truncatula (Barrel medic) H2B protein|Core histone H2A/H2B/H3/H4 domain containing protein, putative, expressed
A0A1D5YQA8	2.025	1.77433	0.937333	0.595	28.1.3	DNA.synthesis/chromatin structure.histone	protein|HMG-Y-related protein A, putative, expressed
A0A1D5XB58	1.526	1.013	0.760667	0.491	26.9	misc.glutathione S transferases	moderately similar to ( 269) AT3G55040 | Symbols: GSTL2 | GSTL2 | chr3:20398718-20400305 REVERSEmoderately similar to ( 390) IN21_MAIZE IN2-1 protein - Zea mays (Maize) GST_C_Lambda protein|IN2-1 protein, putative, expressed
W5G5H0	1.66667	1.16933	0.749667	0.501	34.19.2	transport.Major Intrinsic Proteins.TIP	moderately similar to ( 295) AT5G47450 | Symbols: ATTIP2;3, TIP2;3, DELTA-TIP3 | AtTIP2;3; ammonia transporter/ methylammonium transmembrane transporter/ water channel | chr5:19248509-19249466 REVERSEmoderately similar to ( 362) TIP21_ORYSA Probable aquaporin TIP2.1 (Tonoplast intrinsic protein 2.1) (OsTIP2.1) - Oryza sativa (Rice) MIP MIP GlpF PRK05420 protein|aquaporin protein, putative, expres…
A0A1D5TVT4	1.70267	1.71167	0.770667	0.518	27.3.67	RNA.regulation of transcription.putative transcription regulator	very weakly similar to (87.8) AT3G61260 | Symbols: | DNA-binding family protein / remorin family protein | chr3:22675403-22676701 REVERSEvery weakly similar to (95.9) REMO_SOLTU Remorin (pp34) - Solanum tuberosum (Potato) protein|remorin, putative, expressed
A0A1D6RDC7	1.47933	1.29767	0.967667	0.667667	20.2.2	stress.abiotic.cold	weakly similar to ( 101) AT2G21060 | Symbols: ATGRP2B | ATGRP2B (GLYCINE-RICH PROTEIN 2B); DNA binding / nucleic acid binding / zinc ion binding | chr2:9036983-9037588 REVERSEvery weakly similar to (98.2) GRP2_NICSY Glycine-rich protein 2 - Nicotiana sylvestris (Wood tobacco) CSD protein|retrotransposon protein, putative, Ty1-copia subclass, expressed
A0A1D5XFK0	1.655	1.09867	0.715333	0.493667	26.9	misc.glutathione S transferases	moderately similar to ( 269) AT3G55040 | Symbols: GSTL2 | GSTL2 | chr3:20398718-20400305 REVERSEmoderately similar to ( 390) IN21_MAIZE IN2-1 protein - Zea mays (Maize) GST_C_Lambda protein|IN2-1 protein, putative, expressed
A0A1D6AK36	1.73033	1.35033	0.886	0.614	34.19.2	transport.Major Intrinsic Proteins.TIP	moderately similar to ( 295) AT5G47450 | Symbols: ATTIP2;3, TIP2;3, DELTA-TIP3 | AtTIP2;3; ammonia transporter/ methylammonium transmembrane transporter/ water channel | chr5:19248509-19249466 REVERSEmoderately similar to ( 362) TIP21_ORYSA Probable aquaporin TIP2.1 (Tonoplast intrinsic protein 2.1) (OsTIP2.1) - Oryza sativa (Rice) MIP MIP GlpF PRK05420 protein|aquaporin protein, putative, expres…
A0A1D5SHM0	1.68567	1.32233	0.917	0.655333	27.4	RNA.RNA binding	moderately similar to ( 237) AT4G14300 | Symbols: | heterogeneous nuclear ribonucleoprotein, putative / hnRNP, putative | chr4:8231179-8232785 FORWARD COG0724 RRM protein|RNA recognition motif containing protein, putative, expressed
A0A1D5Z6R0	1.471	1.27067	0.942667	0.691333	35.2	not assigned.unknown	moderately similar to ( 416) AT3G08030 | Symbols: | unknown protein | chr3:2564517-2565819 FORWARDDUF642 protein|expressed protein
A0A1D6BR26	1.79667	1.431	0.954	0.712	26.9	misc.glutathione S transferases	weakly similar to ( 197) AT1G10370 | Symbols: GST30, ATGSTU17, GST30B, ERD9 | ERD9 (EARLY-RESPONSIVE TO DEHYDRATION 9); glutathione transferase | chr1:3397274-3398273 REVERSEmoderately similar to ( 214) GSTU6_ORYSA Probable glutathione S-transferase GSTU6 (EC 2.5.1.18) (28 kDa cold-induced protein) - Oryza sativa (Rice) GST_C_Tau GST_N_Tau Gst protein|glutathione S-transferase, putative, expressed
A0A1D5UY12	2.255	1.39133	1.22233	0.914333	26.6	misc.O-methyl transferases	moderately similar to ( 416) AT5G54160 | Symbols: ATOMT1, OMT1 | ATOMT1 (O-METHYLTRANSFERASE 1); caffeate O-methyltransferase/ myricetin 3'-O-methyltransferase/ quercetin 3-O-methyltransferase | chr5:21982075-21984167 FORWARDhighly similar to ( 650) OMT1_ORYSA Quercetin 3-O-methyltransferase 1 precursor (EC 2.1.1.76) (Flavonol 3-O-methyltransferase 1) - Oryza sativa (Rice) Methyltransf_2 protein|…
W5AUU5	1.541	1.28033	1.02233	0.775	28.1.3	DNA.synthesis/chromatin structure.histone	moderately similar to ( 225) AT4G40030 | Symbols: | histone H3.2 | chr4:18555840-18556417 REVERSEmoderately similar to ( 213) H33_VITVI Histone H3.3 - Vitis vinifera (Grape) H3 Histone HHT1 protein|histone H3, putative, expressed
W5AMN1	2.061	1.362	0.887667	0.677667	16.2	secondary metabolism.phenylpropanoids	moderately similar to ( 369) AT5G17540 | Symbols: | transferase family protein | chr5:5782061-5783682 REVERSEweakly similar to ( 154) HCBT3_DIACA Anthranilate N-benzoyltransferase protein 3 (EC 2.3.1.144) (Anthranilate N-hydroxycinnamoyl/benzoyltransferase 3) - Dianthus caryophyllus (Carnation) (Clove pink)Transferase protein|transferase family protein, putative, expressed
A0A1D6DII8	1.31667	1.33667	0.826667	0.631333	26.11.1	misc.alcohol dehydrogenases	highly similar to ( 510) AT1G64710 | Symbols: | alcohol dehydrogenase, putative | chr1:24044836-24046313 FORWARDmoderately similar to ( 405) ADH2_SOLTU Alcohol dehydrogenase 2 (EC 1.1.1.1) - Solanum tuberosum (Potato) AdhC AdhP Tdh tdh PRK09422 Qor ADH_N PRK10083 ADH_zinc_N PRK10309 protein|dehydrogenase, putative, expressed
A0A1D5VSN2	1.51633	1.263	0.935333	0.722667	33.99	development.unspecified	highly similar to ( 906) AT1G73720 | Symbols: | transducin family protein / WD-40 repeat family protein | chr1:27725059-27729722 FORWARDvery weakly similar to (87.0) GBLP_SOYBN Guanine nucleotide-binding protein subunit beta-like protein - Glycine max (Soybean) WD40 COG2319 protein|WD domain, G-beta repeat domain containing protein, expressed
A0A1D5VCG7	1.25467	1.59467	0.873333	0.678333	26.9	misc.glutathione S transferases	weakly similar to ( 197) AT1G10370 | Symbols: GST30, ATGSTU17, GST30B, ERD9 | ERD9 (EARLY-RESPONSIVE TO DEHYDRATION 9); glutathione transferase | chr1:3397274-3398273 REVERSEmoderately similar to ( 214) GSTU6_ORYSA Probable glutathione S-transferase GSTU6 (EC 2.5.1.18) (28 kDa cold-induced protein) - Oryza sativa (Rice) GST_C_Tau GST_N_Tau Gst protein|glutathione S-transferase, putative, expressed
A0A1D6CJ37	1.44733	1.276	0.871667	0.678333	33.99	development.unspecified	moderately similar to ( 218) AT3G15000 | Symbols: | LOCATED IN: mitochondrion; EXPRESSED IN: 23 plant structures; EXPRESSED DURING: 13 growth stages; BEST Arabidopsis thaliana protein match is: plastid developmental protein DAG, putative (TAIR:AT3G06790.2); Has 50779 Blast hits to 24732 proteins in 941 species: Archae - 10; Bacteria - 4862; Metazoa - 25623; Fungi - 7071; Plants - 6957; Viruses - …
Q1XIR9	1.43233	1.37667	0.877	0.682667	26.3	misc.gluco-, galacto- and mannosidases	highly similar to ( 571) AT5G44640 | Symbols: BGLU13 | BGLU13 (BETA GLUCOSIDASE 13); catalytic/ cation binding / hydrolase, hydrolyzing O-glycosyl compounds | chr5:18011146-18012669 FORWARDmoderately similar to ( 483) BGLC_MAIZE Beta-glucosidase, chloroplast precursor (EC 3.2.1.21) (Gentiobiase) (Cellobiase) (Beta-D-glucoside glucohydrolase) - Zea mays (Maize) Glyco_hydro_1 BglB celA PRK09852 arb…
A0A1D6BN84	1.65	1.51967	0.942333	0.737	34.19.2	transport.Major Intrinsic Proteins.TIP	moderately similar to ( 265) AT3G16240 | Symbols: DELTA-TIP, TIP2;1, DELTA-TIP1, AQP1, ATTIP2;1 | DELTA-TIP; ammonia transporter/ methylammonium transmembrane transporter/ water channel | chr3:5505534-5506788 FORWARDmoderately similar to ( 357) TIP22_ORYSA Probable aquaporin TIP2.2 (Tonoplast intrinsic protein 2.2) (OsTIP2.2) - Oryza sativa (Rice) MIP MIP GlpF PRK05420 protein|aquaporin protein, …
A0A1D6DB22	1.284	1.407	0.896	0.708333	35.2	not assigned.unknown	protein|expressed protein
A0A1D5Z6U3	1.59867	1.645	0.813667	0.644333	28.1.3	DNA.synthesis/chromatin structure.histone	H15 protein|linker histone H1 and H5 family protein, expressed
W5ELS3	1.45167	1.17033	1.05	0.836	20.2	stress.abiotic	moderately similar to ( 342) AT1G16560 | Symbols: | Per1-like family protein | chr1:5669234-5670343 FORWARD Per1 PER1 protein|per1-like family protein, putative, expressed
A0A1D5V8R1	1.37233	1.35967	1.03867	0.829	29.2.1.1.3.2.15	protein.synthesis.ribosomal protein.prokaryotic.unknown organellar.50S subunit.L15	moderately similar to ( 258) AT5G64670 | Symbols: | ribosomal protein L15 family protein | chr5:25852535-25853880 REVERSE rplO RplO Ribosomal_L15 protein|50S ribosomal protein L15, putative, expressed
A0A1D6CGN8	1.51467	0.956333	0.923333	0.738333	34.3	transport.amino acids	nearly identical (1206) AT1G15690 | Symbols: AVP1, ATAVP3, AVP-3 | AVP1; ATPase/ hydrogen-translocating pyrophosphatase | chr1:5399115-5402185 FORWARDnearly identical (1267) AVP_HORVU Pyrophosphate-energized vacuolar membrane proton pump (EC 3.6.1.1) (Pyrophosphate-energized inorganic pyrophosphatase) (H(+)-PPase) - Hordeum vulgare (Barley)H_PPase hppA OVP1 protein|inorganic H+ pyrophosphatase, p…
A0A1D5ZCL9	1.59833	1.46567	0.986667	0.791667	26.9	misc.glutathione S transferases	weakly similar to ( 172) AT1G17170 | Symbols: ATGSTU24, GST | ATGSTU24 (GLUTATHIONE S-TRANSFERASE TAU 24); glutathione binding / glutathione transferase | chr1:5869895-5870691 FORWARDmoderately similar to ( 217) GSTU1_ORYSA Probable glutathione S-transferase GSTU1 (EC 2.5.1.18) - Oryza sativa (Rice) GST_C_Tau GST_N_Tau Gst protein|glutathione S-transferase, putative, expressed
A0A1D6BPT0	1.40867	1.00667	0.926667	0.747	26.12	misc.peroxidases	moderately similar to ( 307) AT5G06720 | Symbols: | peroxidase, putative | chr5:2077567-2078857 REVERSEmoderately similar to ( 268) PERX_TOBAC Lignin-forming anionic peroxidase precursor (EC 1.11.1.7) (TOPA) - Nicotiana tabacum (Common tobacco)secretory_peroxidase plant_peroxidase peroxidase protein|peroxidase precursor, putative, expressed
W4ZRU3	1.42167	1.19433	0.971	0.783	29.2.1.2.2.30	protein.synthesis.ribosomal protein.eukaryotic.60S subunit.L30	weakly similar to ( 159) AT1G77940 | Symbols: | 60S ribosomal protein L30 (RPL30B) | chr1:29304116-29305288 REVERSEweakly similar to ( 185) RL30_MAIZE 60S ribosomal protein L30 - Zea mays (Maize) RPL30 Ribosomal_L7Ae PRK01018 protein|ribosomal protein L7Ae, putative, expressed
A0A1D5Z4X9	1.27033	1.36267	1.01533	0.822333	20.1.7	stress.biotic.PR-proteins	weakly similar to ( 137) AT3G50950 | Symbols: | disease resistance protein (CC-NBS-LRR class), putative | chr3:18936127-18938685 FORWARD NB-ARC protein|LZ-NBS-LRR class RGA, putative, expressed
A0A1D6CXF9	1.597	1.578	0.752667	0.612333	31.5	cell.cell death	weakly similar to ( 118) AT2G32910 | Symbols: | FUNCTIONS IN: molecular_function unknown; INVOLVED IN: biological_process unknown; LOCATED IN: cellular_component unknown; EXPRESSED IN: 25 plant structures; EXPRESSED DURING: 15 growth stages; CONTAINS InterPro DOMAIN/s: Development and cell death domain (InterPro:IPR013989), Kelch related (InterPro:IPR013089); BEST Arabidopsis thaliana protein mat…
W5CDW4	1.23433	1.51767	0.991667	0.811333	29.2.1.2.2.24	protein.synthesis.ribosomal protein.eukaryotic.60S subunit.L24	weakly similar to ( 169) AT2G36620 | Symbols: RPL24A | RPL24A (ribosomal protein L24); structural constituent of ribosome | chr2:15350548-15351819 REVERSEweakly similar to ( 184) RL24_HORVU 60S ribosomal protein L24 - Hordeum vulgare (Barley) Ribosomal_L24e protein|ribosomal protein L24, putative, expressed
A0A1D5V3L0	1.55367	1.32033	0.882	0.723333	26.11.1	misc.alcohol dehydrogenases	moderately similar to ( 255) AT5G42250 | Symbols: | alcohol dehydrogenase, putative | chr5:16894087-16897450 FORWARDmoderately similar to ( 216) ADH_MALDO Alcohol dehydrogenase (EC 1.1.1.1) - Malus domestica (Apple) (Malus sylvestris) AdhC AdhP Tdh ADH_N PRK09422 protein|dehydrogenase, putative, expressed
A0A1D5T2E9	1.492	1.24767	1.07767	0.884333	17.7.1.5	hormone metabolism.jasmonate.synthesis-degradation.12-Oxo-PDA-reductase	highly similar to ( 530) AT1G76680 | Symbols: OPR1, ATOPR1 | OPR1; 12-oxophytodienoate reductase | chr1:28776982-28778271 FORWARD OYE_like_FMN PRK10605 NemA Oxidored_FMN OYE_like_FMN_family OYE_YqiM_FMN OYE_like_4_FMN OYE_like_5_FMN OYE_like_3_FMN OYE_like_2_FMN DCR_FMN PRK08255 TMADH_HD_FMN ER_like_FMN protein|12-oxophytodienoate reductase, putative, expressed
A0A1D6A7A8	1.74767	1.408	0.886333	0.728333	27.1	RNA.processing	moderately similar to ( 306) AT5G52470 | Symbols: FIB1, FBR1, ATFIB1, ATFBR1, SKIP7 | FIB1 (FIBRILLARIN 1); snoRNA binding | chr5:21294290-21296409 FORWARD Fibrillarin NOP1 PRK04266 protein|rRNA 2-O-methyltransferase fibrillarin 2, putative, expressed
A0A1D6RDF5	1.35933	1.28367	0.952667	0.783	29.2.1.1.1.2.12	protein.synthesis.ribosomal protein.prokaryotic.chloroplast.50S subunit.L12	weakly similar to ( 124) AT1G70190 | Symbols: | ribosomal protein L12 family protein | chr1:26430616-26431242 FORWARD rpl12 rplL RplL protein|ribosomal protein L7/L12 C-terminal domain containing protein, expressed
A0A1D5UCH6	1.27567	1.613	0.761333	0.627	34.19.1	transport.Major Intrinsic Proteins.PIP	moderately similar to ( 370) AT4G35100 | Symbols: PIP3, PIP3A, PIP2;7, SIMIP | PIP3 (PLASMA MEMBRANE INTRINSIC PROTEIN 3); water channel | chr4:16708672-16709958 FORWARDmoderately similar to ( 456) PIP26_ORYSA Probable aquaporin PIP2.6 (Plasma membrane intrinsic protein 2.6) (OsPIP2.6) - Oryza sativa (Rice) MIP MIP GlpF PRK05420 protein|aquaporin protein, putative, expressed
A0A0C4BKI1	1.72667	1.30833	0.879333	0.725333	29.2.1.2.2.535	protein.synthesis.ribosomal protein.eukaryotic.60S subunit.L35A	weakly similar to ( 175) AT1G74270 | Symbols: | 60S ribosomal protein L35a (RPL35aC) | chr1:27928415-27929466 REVERSE Ribosomal_L35Ae COG2451 protein|60S ribosomal protein L35a-3, putative, expressed
A0A1D5X9L0	1.625	1.22333	0.941	0.776667	34.19.2	transport.Major Intrinsic Proteins.TIP	moderately similar to ( 286) AT2G36830 | Symbols: GAMMA-TIP, TIP1;1, GAMMA-TIP1 | GAMMA-TIP (GAMMA TONOPLAST INTRINSIC PROTEIN); water channel | chr2:15445490-15446336 FORWARDmoderately similar to ( 351) TIP11_ORYSA Probable aquaporin TIP1.1 (Tonoplast intrinsic protein 1.1) (OsTIP1.1) (rTIP1) - Oryza sativa (Rice) MIP MIP GlpF PRK05420 protein|aquaporin protein, putative, expressed
A0A1D5VDV6	1.32233	1.06367	0.949	0.784333	8.1.9	TCA / org. transformation.TCA.malate DH	moderately similar to ( 484) AT3G15020 | Symbols: | malate dehydrogenase (NAD), mitochondrial, putative | chr3:5056139-5057865 FORWARDmoderately similar to ( 482) MDHM_FRAAN Malate dehydrogenase, mitochondrial precursor (EC 1.1.1.37) - Fragaria ananassa (Strawberry) MDH_glycosomal_mitochondrial PRK05086 Mdh LDH_MDH LDH-like_MDH Ldh_1_N PRK06223 Ldh_1_C MDH LDH ldh PRK05442 MDH_cytoplasmic_cytosol…
A0A1D5UQ35	1.53967	1.15867	0.755	0.624333	34.19.2	transport.Major Intrinsic Proteins.TIP	moderately similar to ( 295) AT5G47450 | Symbols: ATTIP2;3, TIP2;3, DELTA-TIP3 | AtTIP2;3; ammonia transporter/ methylammonium transmembrane transporter/ water channel | chr5:19248509-19249466 REVERSEmoderately similar to ( 362) TIP21_ORYSA Probable aquaporin TIP2.1 (Tonoplast intrinsic protein 2.1) (OsTIP2.1) - Oryza sativa (Rice) MIP MIP GlpF PRK05420 protein|aquaporin protein, putative, expres…
A0A1D6ANT1	1.37767	1.05133	0.896667	0.741667	34.9	transport.metabolite transporters at the mitochondrial membrane	highly similar to ( 507) AT5G14040 | Symbols: | mitochondrial phosphate transporter | chr5:4531059-4532965 REVERSE Mito_carr protein|phosphate carrier protein, mitochondrial precursor, putative, expressed
A0A1D6AGT9	1.384	1.14167	0.978333	0.81	1.3.3	PS.calvin cycle.phosphoglycerate kinase	highly similar to ( 643) AT1G79550 | Symbols: PGK | PGK (PHOSPHOGLYCERATE KINASE); phosphoglycerate kinase | chr1:29924347-29926295 REVERSEhighly similar to ( 669) PGKY_WHEAT Phosphoglycerate kinase, cytosolic (EC 2.7.2.3) - Triticum aestivum (Wheat) pgk Phosphoglycerate_kinase PGK Pgk protein|phosphoglycerate kinase protein, putative, expressed
A0A1D5SR18	1.412	1.04333	0.831333	0.688333	11.8	lipid metabolism.''exotics'' (steroids, squalene etc)	moderately similar to ( 239) AT2G14920 | Symbols: ATST4A, ST4A | ST4A (SULFOTRANSFERASE 4A); brassinosteroid sulfotransferase/ sulfotransferase | chr2:6418199-6419236 FORWARD Sulfotransfer_1 protein|sulfotransferase domain containing protein, expressed
A0A1D5XDR7	1.23633	1.32833	0.983333	0.814667	29.6	protein.folding	highly similar to ( 853) AT3G23990 | Symbols: HSP60, HSP60-3B | HSP60 (HEAT SHOCK PROTEIN 60); ATP binding | chr3:8669013-8672278 FORWARDhighly similar to ( 905) CH61_MAIZE Chaperonin CPN60-1, mitochondrial precursor (HSP60-1) - Zea mays (Maize) GroEL groEL groEL groEL groEL groEL groEL GroL chaperonin_type_I_II Cpn60_TCP1 chaperonin_like cpn60 TCP1_beta TCP1_zeta protein|T-complex protein, putat…
A0A1D6C4U5	1.61033	1.11867	0.767	0.638	26.12	misc.peroxidases	moderately similar to ( 370) AT5G05340 | Symbols: | peroxidase, putative | chr5:1579142-1580819 REVERSEmoderately similar to ( 372) PERP7_BRARA Peroxidase P7 (EC 1.11.1.7) (TP7) - Brassica rapa (Turnip)secretory_peroxidase plant_peroxidase peroxidase ascorbate_peroxidase protein|peroxidase precursor, putative, expressed
M4VSR0	1.533	1.123	0.830333	0.692333	27.4	RNA.RNA binding	weakly similar to ( 135) AT2G21660 | Symbols: ATGRP7, CCR2 | CCR2 (COLD, CIRCADIAN RHYTHM, AND RNA BINDING 2); RNA binding / double-stranded DNA binding / single-stranded DNA binding | chr2:9265477-9266316 REVERSEweakly similar to ( 144) GRP1_SINAL Glycine-rich RNA-binding protein GRP1A - Sinapis alba (White mustard) (Brassica hirta) COG0724 RRM RRM_1 protein|RNA recognition motif containing prot…
I7FHT3	1.24533	1.00133	0.967667	0.807667	26.9	misc.glutathione S transferases	weakly similar to ( 197) AT1G10360 | Symbols: ATGSTU18, GST29 | ATGSTU18 (GLUTATHIONE S-TRANSFERASE TAU 18); glutathione transferase | chr1:3395738-3396806 REVERSEmoderately similar to ( 224) GSTU6_ORYSA Probable glutathione S-transferase GSTU6 (EC 2.5.1.18) (28 kDa cold-induced protein) - Oryza sativa (Rice) GST_C_Tau GST_N_Tau Gst protein|glutathione S-transferase GSTU6, putative, expressed
A0A1D5SB94	1.36733	1.09367	0.961667	0.803333	30.5	signalling.G-proteins	moderately similar to ( 375) AT3G18820 | Symbols: ATRABG3F, ATRAB7B, RAB71, RABG3F, RAB7B | ATRAB7B (ARABIDOPSIS RAB GTPASE HOMOLOG G3F); GTP binding | chr3:6484266-6486005 FORWARDmoderately similar to ( 383) RAB7_GOSHI Ras-related protein Rab7 - Gossypium hirsutum (Upland cotton) Rab7 RAB Rab Ras Rab9 Rab32_Rab38 Rab11_like Rab6 Rab5_related Rab4 Rab8_Rab10_Rab13_like Rab21 Rab1_Ypt1 RabA_like R…
A0A1D6CZN7	1.56533	1.21867	0.878	0.733667	35.2	not assigned.unknown	weakly similar to ( 127) AT1G43760 | Symbols: | FUNCTIONS IN: molecular_function unknown; INVOLVED IN: biological_process unknown; LOCATED IN: cellular_component unknown; CONTAINS InterPro DOMAIN/s: RNA-directed DNA polymerase (reverse transcriptase), related (InterPro:IPR015706), Endonuclease/exonuclease/phosphatase (InterPro:IPR005135); BEST Arabidopsis thaliana protein match is: unknown protei…
A0A1D6RSG6	1.718	1.623	1.09467	0.916333	26.9	misc.glutathione S transferases	weakly similar to ( 186) AT2G29420 | Symbols: ATGSTU7, GST25 | ATGSTU7 (ARABIDOPSIS THALIANA GLUTATHIONE S-TRANSFERASE TAU 7); glutathione transferase | chr2:12618111-12618871 REVERSEweakly similar to ( 193) GSTX6_SOYBN Probable glutathione S-transferase (EC 2.5.1.18) (Heat shock protein 26A) (G2-4) - Glycine max (Soybean) GST_C_Tau GST_N_Tau Gst protein|glutathione S-transferase, putative, expre…
A0A1D6C0R9	1.25733	1.38	1.08133	0.905333	26.11.1	misc.alcohol dehydrogenases	highly similar to ( 553) AT5G51970 | Symbols: | sorbitol dehydrogenase, putative / L-iditol 2-dehydrogenase, putative | chr5:21111820-21113284 FORWARDvery weakly similar to (90.5) ADH1_HORVU Alcohol dehydrogenase 1 (EC 1.1.1.1) - Hordeum vulgare (Barley) Tdh tdh AdhP AdhC PRK09880 PRK10083 PRK10309 Qor ADH_N PRK09422 ADH_zinc_N protein|dehydrogenase, putative, expressed
A0A1D5Z8D3	1.621	1.17767	0.853	0.715333	29.2.2.50	protein.synthesis.misc ribosomal protein.BRIX	moderately similar to ( 363) AT3G23620 | Symbols: | brix domain-containing protein | chr3:8480147-8481873 FORWARDhighly similar to ( 556) BXDC1_ORYSA Brix domain-containing protein 1 homolog - Oryza sativa (Rice) RPF2 Brix protein|Brix domain containing protein, putative, expressed
W5AL61	1.36933	1.18833	0.970333	0.814333	27.1	RNA.processing	highly similar to ( 582) AT1G80670 | Symbols: | transducin family protein / WD-40 repeat family protein | chr1:30320809-30323543 REVERSE WD40 COG2319 protein|mitotic checkpoint protein, putative, expressed
A0A1D5YJX2	1.09633	1.051	0.554667	0.466	27.3.67	RNA.regulation of transcription.putative transcription regulator	weakly similar to ( 144) AT2G33620 | Symbols: | DNA-binding family protein / AT-hook protein 1 (AHP1) | chr2:14234749-14236563 FORWARDDUF296 protein|AT hook motif domain containing protein, expressed
A0A1D6BW79	1.53567	1.20433	0.871	0.732	35.2	not assigned.unknown	moderately similar to ( 259) AT5G25770 | Symbols: | unknown protein | chr5:8969308-8971806 REVERSE protein|OsPOP11 - Putative Prolyl Oligopeptidase homologue, expressed
W5F781	1.14033	1.19633	0.866	0.728	27.3.99	RNA.regulation of transcription.unclassified	moderately similar to ( 437) AT3G26935 | Symbols: | zinc finger (DHHC type) family protein | chr3:9933001-9935218 REVERSE COG5273 zf-DHHC protein|zinc finger DHHC domain-containing protein, putative, expressed
A0A1D6AG85	1.47067	1.17367	0.919333	0.773333	27.3	RNA.regulation of transcription	highly similar to ( 592) AT2G37230 | Symbols: | pentatricopeptide (PPR) repeat-containing protein | chr2:15637177-15639450 REVERSEweakly similar to ( 167) RF1_ORYSA Rf1 protein, mitochondrial precursor (PPR protein) (Fertility restorer) (Restorer for CMS) - Oryza sativa (Rice) protein|pentatricopeptide, putative, expressed
A0A1D5YB10	1.68233	1.11167	0.742	0.624333	26.13	misc.acid and other phosphatases	weakly similar to ( 148) AT4G29260 | Symbols: | acid phosphatase class B family protein | chr4:14422310-14423409 REVERSEweakly similar to ( 144) VSPA_SOYBN Stem 28 kDa glycoprotein precursor (Vegetative storage protein A) - Glycine max (Soybean)Acid_phosphat_B protein|HAD superfamily phosphatase, putative, expressed
A0A1D5UMA7	1.19933	1.23267	0.966	0.813333	34.1.1.3	transport.p- and v-ATPases.H+-transporting two-sector ATPase.subunit D	moderately similar to ( 360) AT3G58730 | Symbols: | vacuolar ATP synthase subunit D (VATD) / V-ATPase D subunit / vacuolar proton pump D subunit (VATPD) | chr3:21718495-21719280 REVERSE ATP-synt_D NtpD PRK00373 protein|vacuolar ATP synthase subunit D 1, putative, expressed
W5A5E2	1.47533	1.305	0.953667	0.804	29.2.1.1.2.1.10	protein.synthesis.ribosomal protein.prokaryotic.mitochondrion.30S subunit.S10	very weakly similar to (92.8) AT3G22300 | Symbols: RPS10 | RPS10 (RIBOSOMAL PROTEIN S10); structural constituent of ribosome | chr3:7885737-7886613 FORWARDvery weakly similar to (99.0) RT10_PEA Mitochondrial ribosomal protein S10 - Pisum sativum (Garden pea) protein|mitochondrial ribosomal protein S10, putative, expressed
W5FER8	1.504	1.19067	1.004	0.849333	34.19.1	transport.Major Intrinsic Proteins.PIP	moderately similar to ( 432) AT5G60660 | Symbols: PIP2F, PIP2;4 | PIP2;4 (PLASMA MEMBRANE INTRINSIC PROTEIN 2;4); water channel | chr5:24375673-24376939 REVERSEhighly similar to ( 516) PIP22_ORYSA Probable aquaporin PIP2.2 (Plasma membrane intrinsic protein 2.2) (OsPIP2.2) - Oryza sativa (Rice) MIP MIP GlpF PRK05420 protein|aquaporin protein, putative, expressed
W5EPH8	1.92733	1.59867	1.23433	1.045	17.5.1	hormone metabolism.ethylene.synthesis-degradation	moderately similar to ( 285) AT1G06620 | Symbols: | 2-oxoglutarate-dependent dioxygenase, putative | chr1:2025618-2027094 FORWARDmoderately similar to ( 248) DV4H_CATRO Desacetoxyvindoline 4-hydroxylase (EC 1.14.11.20) - Catharanthus roseus (Rosy periwinkle) (Madagascar periwinkle) PcbC 2OG-FeII_Oxy protein|1-aminocyclopropane-1-carboxylate oxidase homolog 1, putative, expressed
A0A1D6D6L6	1.37433	0.955	1.02033	0.864667	35.2	not assigned.unknown	highly similar to ( 790) AT3G23590 | Symbols: RFR1 | RFR1 (REF4-related 1) | chr3:8467638-8473469 FORWARD protein|structural constituent of ribosome, putative, expressed
A0A1D5WWG8	1.09867	1.412	1.09133	0.925	29.2.1.2.2.26	protein.synthesis.ribosomal protein.eukaryotic.60S subunit.L26	weakly similar to ( 160) AT3G49910 | Symbols: | 60S ribosomal protein L26 (RPL26A) | chr3:18504311-18504751 FORWARDweakly similar to ( 144) RL26_BRARA 60S ribosomal protein L26 - Brassica rapa (Turnip) rpl24p protein|ribosomal protein L24, putative, expressed
C6ETA8	1.17633	0.803333	0.872667	0.74	26.12	misc.peroxidases	moderately similar to ( 311) AT5G05340 | Symbols: | peroxidase, putative | chr5:1579142-1580819 REVERSEmoderately similar to ( 387) PER2_ORYSA Peroxidase 2 precursor (EC 1.11.1.7) - Oryza sativa (Rice)secretory_peroxidase plant_peroxidase peroxidase protein|peroxidase precursor, putative, expressed
V9HXE6	1.615	1.51067	0.895667	0.76	27.3.99	RNA.regulation of transcription.unclassified	very weakly similar to (84.7) AT3G48940 | Symbols: | remorin family protein | chr3:18142863-18144163 REVERSE protein|remorin, putative, expressed
W5D7B8	1.47833	1.31633	1.002	0.851	29.2.1.2.2.518	protein.synthesis.ribosomal protein.eukaryotic.60S subunit.L18A	moderately similar to ( 313) AT1G29970 | Symbols: | RPL18AA (60S RIBOSOMAL PROTEIN L18A-1) | chr1:10499952-10501311 REVERSEmoderately similar to ( 320) RL18A_ORYSA 60S ribosomal protein L18a - Oryza sativa (Rice) Ribosomal_L18ae protein|60S ribosomal protein L18a, putative, expressed
A0A1D5S0G4	1.36867	1.061	0.896	0.761	11.8	lipid metabolism.''exotics'' (steroids, squalene etc)	moderately similar to ( 239) AT2G14920 | Symbols: ATST4A, ST4A | ST4A (SULFOTRANSFERASE 4A); brassinosteroid sulfotransferase/ sulfotransferase | chr2:6418199-6419236 FORWARD Sulfotransfer_1 protein|sulfotransferase domain containing protein, expressed
A0A1D5Y5R8	1.71267	1.41367	0.968667	0.823	27.4	RNA.RNA binding	weakly similar to ( 135) AT2G21660 | Symbols: ATGRP7, CCR2 | CCR2 (COLD, CIRCADIAN RHYTHM, AND RNA BINDING 2); RNA binding / double-stranded DNA binding / single-stranded DNA binding | chr2:9265477-9266316 REVERSEweakly similar to ( 144) GRP1_SINAL Glycine-rich RNA-binding protein GRP1A - Sinapis alba (White mustard) (Brassica hirta) COG0724 RRM RRM_1 protein|RNA recognition motif containing prot…
A0A1D6DFM8	1.751	1.4205	0.981333	0.834667	20.1	stress.biotic	moderately similar to ( 270) AT1G73620 | Symbols: | thaumatin-like protein, putative / pathogenesis-related protein, putative | chr1:27681432-27682954 FORWARDweakly similar to ( 191) TP1A_MALDO Thaumatin-like protein 1a precursor (Allergen Mal d 2) (Mdtl1) (Pathogenesis-related protein 5a) (PR-5a) - Malus domestica (Apple) (Malus sylvestris)THN Thaumatin protein|thaumatin family domain containing…
W5F9P7	1.55533	1.211	1.09167	0.931667	10.1.2	cell wall.precursor synthesis.UGE	highly similar to ( 531) AT1G12780 | Symbols: UGE1 | UGE1 (UDP-D-glucose/UDP-D-galactose 4-epimerase 1); UDP-glucose 4-epimerase/ protein dimerization | chr1:4356124-4358120 REVERSEhighly similar to ( 536) GALE1_PEA UDP-glucose 4-epimerase (EC 5.1.3.2) (Galactowaldenase) (UDP-galactose 4-epimerase) - Pisum sativum (Garden pea) GalE PRK10675 WcaG Epimerase RfbB Gmd PRK10217 protein|UDP-glucose 4-e…
A0A1D5UWN7	1.185	0.867667	0.808333	0.69	13.1.6.1.1	amino acid metabolism.synthesis.aromatic aa.chorismate.3-deoxy-D-arabino-heptulosonate 7-phosphate synthase	highly similar to ( 828) AT1G22410 | Symbols: | 2-dehydro-3-deoxyphosphoheptonate aldolase, putative / 3-deoxy-D-arabino-heptulosonate 7-phosphate synthase, putative / DAHP synthetase, putative | chr1:7912120-7914742 FORWARDnearly identical (1040) AROG_ORYSA Phospho-2-dehydro-3-deoxyheptonate aldolase 2, chloroplast precursor (EC 2.5.1.54) (Phospho-2-keto-3-deoxyheptonate aldolase 2) (DAHP synthe…
W5ECL2	1.50833	1.19333	0.962	0.824	29.2.1.2.2.8	protein.synthesis.ribosomal protein.eukaryotic.60S subunit.L8	moderately similar to ( 426) AT4G36130 | Symbols: | 60S ribosomal protein L8 (RPL8C) | chr4:17097613-17098656 FORWARDmoderately similar to ( 420) RL8_TOBAC 60S ribosomal protein L8 (60S ribosomal protein L2) - Nicotiana tabacum (Common tobacco) rpl2p RplB Ribosomal_L2_C rpl2 rplB protein|60S ribosomal protein L8, putative, expressed
A0A1D5UTV7	0.772	0.962	0.438667	0.376	35.2	not assigned.unknown	protein|expressed protein
A0A1D6CEL0	1.26333	1.14867	0.94	0.808333	27.3.67	RNA.regulation of transcription.putative transcription regulator	weakly similar to ( 184) AT2G33620 | Symbols: | DNA-binding family protein / AT-hook protein 1 (AHP1) | chr2:14234749-14236563 FORWARDDUF296 protein|AT hook motif domain containing protein, expressed
A0A1D5SRH6	1.35033	1.35767	0.918333	0.790333	31.1	cell.organisation	moderately similar to ( 236) AT2G38750 | Symbols: ANNAT4 | ANNAT4 (ANNEXIN ARABIDOPSIS 4); calcium ion binding / calcium-dependent phospholipid binding | chr2:16196582-16198431 REVERSEweakly similar to ( 125) ANX4_FRAAN Annexin-like protein RJ4 - Fragaria ananassa (Strawberry) protein|annexin, putative, expressed
A0A1D6AQU3	1.30767	1.13067	0.848	0.73	26.2	misc.UDP glucosyl and glucoronyl transferases	highly similar to ( 505) AT1G22380 | Symbols: AtUGT85A3 | AtUGT85A3 (UDP-glucosyl transferase 85A3); glucuronosyltransferase/ transcription factor/ transferase, transferring glycosyl groups | chr1:7900522-7902332 REVERSEweakly similar to ( 173) IAAG_MAIZE Indole-3-acetate beta-glucosyltransferase (EC 2.4.1.121) (IAA-Glu synthetase) ((Uridine 5'-diphosphate-glucose:indol-3-ylacetyl)-beta-D-glucosy…
A0A1D5Z340	1.671	1.37633	0.995667	0.858333	29.2.1.2.2.57	protein.synthesis.ribosomal protein.eukaryotic.60S subunit.L7A	moderately similar to ( 332) AT3G62870 | Symbols: | 60S ribosomal protein L7A (RPL7aB) | chr3:23242862-23244273 REVERSEmoderately similar to ( 382) RL7A_ORYSA 60S ribosomal protein L7a - Oryza sativa (Rice) Ribosomal_L7Ae protein|ribosomal protein L7Ae, putative, expressed
W5E2T2	1.531	1.08333	0.998	0.862667	35.2	not assigned.unknown	moderately similar to ( 305) AT2G32600 | Symbols: | hydroxyproline-rich glycoprotein family protein | chr2:13833779-13835525 REVERSE PRP11 protein|splicing factor 3A subunit 2, putative, expressed
A0A1D5V6R0	1.48433	1.13767	1.01567	0.878333	35.2	not assigned.unknown	protein|abscisic stress-ripening, putative, expressed
A0A1D5Y345	1.239	1.07067	0.915	0.793	29.5.11.20	protein.degradation.ubiquitin.proteasom	highly similar to ( 723) AT4G29040 | Symbols: RPT2a | RPT2a (regulatory particle AAA-ATPase 2a); ATPase | chr4:14312369-14314386 FORWARDhighly similar to ( 749) PRS4_ORYSA 26S protease regulatory subunit 4 homolog (TAT-binding protein homolog 2) - Oryza sativa (Rice) RPT1 PRK03992 SpoVK HflB AAA hflB COG1223 protein|26S protease regulatory subunit 4, putative, expressed
W5CZ06	1.34133	1.113	0.991	0.862333	35.2	not assigned.unknown	moderately similar to ( 360) AT5G62270 | Symbols: | FUNCTIONS IN: molecular_function unknown; INVOLVED IN: biological_process unknown; LOCATED IN: cellular_component unknown; BEST Arabidopsis thaliana protein match is: mucin-related (TAIR:AT2G02880.1); Has 48 Blast hits to 48 proteins in 16 species: Archae - 0; Bacteria - 0; Metazoa - 3; Fungi - 4; Plants - 40; Viruses - 0; Other Eukaryotes - 1 (…
Q7X748	1.42667	1.173	0.951333	0.828333	29.2.1.2.2.3	protein.synthesis.ribosomal protein.eukaryotic.60S subunit.L3	highly similar to ( 640) AT1G43170 | Symbols: ARP1, RPL3A | ARP1 (ARABIDOPSIS RIBOSOMAL PROTEIN 1); structural constituent of ribosome | chr1:16267519-16268631 FORWARDhighly similar to ( 749) RL3_ORYSJ 60S ribosomal protein L3 OS=Oryza sativa subsp. japonica GN=RPL3 PE=2 SV=2 rpl3p Ribosomal_L3 RplC protein|ribosomal protein L3, putative, expressed
A0A1D5XI63	1.404	1.09967	0.994	0.865667	35.2	not assigned.unknown	weakly similar to ( 190) AT2G39050 | Symbols: | hydroxyproline-rich glycoprotein family protein | chr2:16303427-16305336 FORWARD protein|stress responsive protein, putative, expressed
W5GVR2	1.652	1.36	0.923333	0.804667	29.2.1.2.2.6	protein.synthesis.ribosomal protein.eukaryotic.60S subunit.L6	moderately similar to ( 243) AT1G74050 | Symbols: | 60S ribosomal protein L6 (RPL6C) | chr1:27847256-27848680 REVERSEmoderately similar to ( 251) RL6_MESCR 60S ribosomal protein L6 (YL16-like) - Mesembryanthemum crystallinum (Common ice plant) Ribosomal_L6e protein|60S ribosomal protein L6, putative, expressed
A0A1D5XSR5	1.55867	1.18833	0.942333	0.821667	35.2	not assigned.unknown	highly similar to ( 895) AT1G70730 | Symbols: | phosphoglucomutase, cytoplasmic, putative / glucose phosphomutase, putative | chr1:26669020-26673166 REVERSEhighly similar to ( 971) PGMC1_MAIZE Phosphoglucomutase, cytoplasmic 1 (EC 5.4.2.2) (Glucose phosphomutase 1) (PGM 1) - Zea mays (Maize) Pgm PRK07564 {ManB} protein|phosphoglucomutase, putative, expressed
W5FV23	1.82233	1.09867	1.07167	0.935	26.8	misc.nitrilases, *nitrile lyases, berberine bridge enzymes, reticuline oxidases, troponine reductases	moderately similar to ( 401) AT5G44410 | Symbols: | FAD-binding domain-containing protein | chr5:17891246-17892853 REVERSEFAD_binding_4 GlcD protein|reticuline oxidase-like protein precursor, putative, expressed
W5BRK9	1.65233	1.20567	0.919667	0.804667	29.2.1.2.2.513	protein.synthesis.ribosomal protein.eukaryotic.60S subunit.L13A	moderately similar to ( 233) AT3G24830 | Symbols: | 60S ribosomal protein L13A (RPL13aB) | chr3:9064613-9065871 FORWARDmoderately similar to ( 217) RL13A_LUPLU 60S ribosomal protein L13a - Lupinus luteus (European yellow lupin) Ribosomal_L13 Ribosomal_L13 rpl13p RplM protein|ribosomal protein L13, putative, expressed
A0A1D6RLQ3	1.39367	0.917	0.925333	0.812667	34.2	transport.sugars	highly similar to ( 655) AT1G11260 | Symbols: STP1, ATSTP1 | STP1 (SUGAR TRANSPORTER 1); carbohydrate transmembrane transporter/ sugar:hydrogen symporter | chr1:3777460-3780133 FORWARDhighly similar to ( 657) STC_RICCO Sugar carrier protein C - Ricinus communis (Castor bean) Sugar_tr xylE protein|transporter family protein, putative, expressed
A0A096UMZ0	1.42633	1.126	1.05267	0.924667	29.2.1.2.2.7	protein.synthesis.ribosomal protein.eukaryotic.60S subunit.L7	moderately similar to ( 289) AT3G13580 | Symbols: | 60S ribosomal protein L7 (RPL7D) | chr3:4433809-4435109 FORWARD Ribosomal_L7 rpl30p protein|60S ribosomal protein L7, putative, expressed
A0A1D6CRH8	1.506	1.39633	0.811333	0.714	34.19.2	transport.Major Intrinsic Proteins.TIP	moderately similar to ( 265) AT3G16240 | Symbols: DELTA-TIP, TIP2;1, DELTA-TIP1, AQP1, ATTIP2;1 | DELTA-TIP; ammonia transporter/ methylammonium transmembrane transporter/ water channel | chr3:5505534-5506788 FORWARDmoderately similar to ( 357) TIP22_ORYSA Probable aquaporin TIP2.2 (Tonoplast intrinsic protein 2.2) (OsTIP2.2) - Oryza sativa (Rice) MIP MIP GlpF PRK05420 protein|aquaporin protein, …
A0A1D5S8Z4	1.36967	1.13333	1.012	0.890667	35.2	not assigned.unknown	protein|hsp20/alpha crystallin family protein, putative, expressed
A0A1D6DAH2	1.37033	1.33	0.839	0.739	28.1.3	DNA.synthesis/chromatin structure.histone	H15 protein|linker histone H1 and H5 family protein, expressed
W5AAC8	1.333	0.999333	0.851667	0.750333	34.9	transport.metabolite transporters at the mitochondrial membrane	moderately similar to ( 474) AT5G19760 | Symbols: | dicarboxylate/tricarboxylate carrier (DTC) | chr5:6679591-6681845 REVERSE Mito_carr protein|mitochondrial carrier protein, putative, expressed
A0A1D5XLD3	1.41333	1.32067	0.943333	0.832	27.3.67	RNA.regulation of transcription.putative transcription regulator	weakly similar to ( 182) AT3G07030 | Symbols: | nucleic acid binding | chr3:2223001-2225254 REVERSE Alba protein|nucleic acid binding protein, putative, expressed
A0A1D6RKC0	1.29233	1.03533	0.866667	0.764667	11.8	lipid metabolism.''exotics'' (steroids, squalene etc)	moderately similar to ( 225) AT2G03760 | Symbols: ST, ATST1, RAR047, ST1 | ST; brassinosteroid sulfotransferase/ sulfotransferase | chr2:1149475-1150455 REVERSE Sulfotransfer_1 protein|sulfotransferase domain containing protein, expressed
A0A1D5W7I4	1.384	1.178	0.909667	0.802667	29.2.1.1.3.2.510	protein.synthesis.ribosomal protein.prokaryotic.unknown organellar.50S subunit.L10A	weakly similar to ( 196) AT1G08360 | Symbols: | 60S ribosomal protein L10A (RPL10aA) | chr1:2636231-2637694 FORWARDweakly similar to ( 154) RL10A_CHLRE 60S ribosomal protein L10a - Chlamydomonas reinhardtii Ribosomal_L1 RplA rpl1P protein|L1P family of ribosomal proteins domain containing protein, expressed
A0A0C4BIR6	1.65933	1.26767	0.945	0.834333	29.2.1.2.2.10	protein.synthesis.ribosomal protein.eukaryotic.60S subunit.L10	moderately similar to ( 350) AT1G66580 | Symbols: | 60S ribosomal protein L10 (RPL10C) | chr1:24839208-24840439 FORWARDmoderately similar to ( 396) RL102_ORYSA 60S ribosomal protein L10-2 (Putative tumor suppressor SG12) (Protein QM1) - Oryza sativa (Rice) rpl10e RplP Ribosomal_L16 protein|ribosomal protein, putative, expressed
A0A1D6S620	1.37467	1.091	0.908667	0.803667	27.1	RNA.processing	moderately similar to ( 495) AT5G13480 | Symbols: FY | FY; protein binding | chr5:4326638-4331557 REVERSEvery weakly similar to (88.6) PF20_CHLRE Flagellar WD repeat protein PF20 - Chlamydomonas reinhardtii WD40 COG2319 protein|WD domain, G-beta repeat domain containing protein, expressed
A0A1D5VJR7	1.493	1.4	0.750667	0.666	27.3.12	RNA.regulation of transcription.C3H zinc finger family	moderately similar to ( 306) AT2G47850 | Symbols: | zinc finger (CCCH-type) family protein | chr2:19595953-19598119 FORWARDhighly similar to ( 724) ZFNL3_ORYSA Zinc finger CCCH domain-containing protein ZFN-like 3 - Oryza sativa (Rice) protein|zinc finger C-x8-C-x5-C-x3-H type family protein, expressed
A0A1D5YUP0	1.486	1.17133	0.715	0.634667	13.1.3.4	amino acid metabolism.synthesis.aspartate family.methionine	moderately similar to ( 346) AT3G63250 | Symbols: HMT-2, ATHMT-2, HMT2 | HMT2 (HOMOCYSTEINE METHYLTRANSFERASE 2); homocysteine S-methyltransferase | chr3:23370575-23372587 REVERSEmoderately similar to ( 444) HMT2_MAIZE Homocysteine S-methyltransferase 2 (EC 2.1.1.10) (S-methylmethionine:homocysteine methyltransferase 2) (SMM:Hcy S-methyltransferase 2) (ZmHMT-2) - Zea mays (Maize) mmuM MHT1 S-meth…
W5ESF9	1.451	1.168	0.920667	0.818	35.2	not assigned.unknown	protein|expressed protein
A0A1D5YGB0	1.33267	1.30733	0.855333	0.76	29.3.1	protein.targeting.nucleus	moderately similar to ( 274) AT4G37130 | Symbols: | hydroxyproline-rich glycoprotein family protein | chr4:17489567-17491773 FORWARD protein|nucleoporin p58/p45, putative, expressed
W5D5R6	1.60433	1.52267	0.572667	0.509	35.2	not assigned.unknown	protein|expressed protein
A0A1D5ZV83	1.32933	0.849667	0.921	0.819	10.6.1	cell wall.degradation.cellulases and beta -1,4-glucanases	highly similar to ( 885) AT5G20950 | Symbols: | glycosyl hydrolase family 3 protein | chr5:7107609-7110775 REVERSEBglX Glyco_hydro_3 Glyco_hydro_3_C protein|periplasmic beta-glucosidase precursor, putative, expressed
A0A1D5WHU0	1.40833	1.117	0.800667	0.713667	35.2	not assigned.unknown	weakly similar to ( 103) AT1G07310 | Symbols: | C2 domain-containing protein | chr1:2247775-2248833 REVERSE protein|C2 domain containing protein, expressed
A0A1D6BC02	1.25833	0.870333	0.921333	0.823667	16.1.3.1	secondary metabolism.isoprenoids.tocopherol biosynthesis.hydroxyphenylpyruvate dioxygenase	moderately similar to ( 417) AT1G06570 | Symbols: PDS1, HPD | PDS1 (PHYTOENE DESATURATION 1); 4-hydroxyphenylpyruvate dioxygenase | chr1:2012173-2013543 REVERSEhighly similar to ( 507) HPPD_HORVU 4-hydroxyphenylpyruvate dioxygenase (EC 1.13.11.27) (4HPPD) (HPD) (HPPDase) (4-hydroxyphenylpyruvic acid oxidase) - Hordeum vulgare (Barley) COG3185 protein|glyoxalase family protein, putative, expressed
A0A1D6B4R6	1.55567	1.18467	0.855333	0.764667	0	0	0
W5AUA0	1.27967	0.923	0.859	0.769333	35.2	not assigned.unknown	protein|thioesterase family protein, putative, expressed
W5HTZ1	1.575	1.22633	0.849	0.761333	29.2.1.2.2.17	protein.synthesis.ribosomal protein.eukaryotic.60S subunit.L17	moderately similar to ( 250) AT1G27400 | Symbols: | 60S ribosomal protein L17 (RPL17A) | chr1:9515230-9516725 FORWARDmoderately similar to ( 273) RL17_MAIZE 60S ribosomal protein L17 - Zea mays (Maize) rpl22p Ribosomal_L22 Ribosomal_L22 RplV protein|ribosomal protein L22, putative, expressed
W5C6Q1	1.38333	1.15933	0.903	0.811	35.2	not assigned.unknown	protein|expressed protein
A0A1D5V695	1.323	1.00767	0.923	0.829667	1.2.4.1	PS.photorespiration.glycine cleavage.P subunit	nearly identical (1076) AT2G26080 | Symbols: AtGLDP2 | AtGLDP2 (Arabidopsis thaliana glycine decarboxylase P-protein 2); ATP binding / glycine dehydrogenase (decarboxylating) | chr2:11109330-11113786 REVERSEnearly identical (1071) GCSPB_FLAPR Glycine dehydrogenase [decarboxylating] B, mitochondrial precursor (EC 1.4.4.2) (Glycine decarboxylase B) (Glycine cleavage system P-protein B) - Flaveria p…
A0A1D5WUX8	1.47667	1.41533	0.658667	0.592333	35.2	not assigned.unknown	protein|expressed protein
W5FET6	1.50367	1.20833	0.958333	0.862667	29.2.1.2.2.513	protein.synthesis.ribosomal protein.eukaryotic.60S subunit.L13A	moderately similar to ( 285) AT3G24830 | Symbols: | 60S ribosomal protein L13A (RPL13aB) | chr3:9064613-9065871 FORWARDmoderately similar to ( 272) RL13A_LUPLU 60S ribosomal protein L13a - Lupinus luteus (European yellow lupin) Ribosomal_L13 Ribosomal_L13 rpl13p RplM protein|ribosomal protein L13, putative, expressed
W5FBD5	1.58167	1.32767	0.882333	0.795333	29.2.1.2.1.15	protein.synthesis.ribosomal protein.eukaryotic.40S subunit.S15	moderately similar to ( 228) AT5G09500 | Symbols: | 40S ribosomal protein S15 (RPS15C) | chr5:2954044-2954850 REVERSEmoderately similar to ( 255) RS15_ORYSA 40S ribosomal protein S15 - Oryza sativa (Rice) rps19p Ribosomal_S19 RpsS protein|40S ribosomal protein S15, putative, expressed
A0A0C4BIM0	1.45333	1.26233	1.046	0.944333	29.2.1.2.2.21	protein.synthesis.ribosomal protein.eukaryotic.60S subunit.L21	moderately similar to ( 288) AT1G57860 | Symbols: | 60S ribosomal protein L21 | chr1:21430034-21430827 REVERSE Ribosomal_L21e RPL21A protein|60S ribosomal protein L21-2, putative, expressed
F4YWL9	1.441	1.23533	0.913333	0.824667	29.2.1.2.2.21	protein.synthesis.ribosomal protein.eukaryotic.60S subunit.L21	moderately similar to ( 288) AT1G57860 | Symbols: | 60S ribosomal protein L21 | chr1:21430034-21430827 REVERSE Ribosomal_L21e RPL21A protein|60S ribosomal protein L21-2, putative, expressed
W5BZM2	1.408	1.11233	0.968667	0.874667	35.2	not assigned.unknown	weakly similar to ( 193) AT2G30000 | Symbols: | LOCATED IN: cellular_component unknown; EXPRESSED IN: 24 plant structures; EXPRESSED DURING: 14 growth stages; CONTAINS InterPro DOMAIN/s: PHF5-like (InterPro:IPR005345); BEST Arabidopsis thaliana protein match is: unknown protein (TAIR:AT1G07170.2); Has 292 Blast hits to 292 proteins in 142 species: Archae - 0; Bacteria - 0; Metazoa - 110; Fungi - …
A0A1D5T695	1.37	1.38967	0.992667	0.896667	29.2.1.2.2.523	protein.synthesis.ribosomal protein.eukaryotic.60S subunit.L23A	weakly similar to ( 103) AT3G55280 | Symbols: RPL23AB | RPL23AB (RIBOSOMAL PROTEIN L23AB); RNA binding / nucleotide binding / structural constituent of ribosome | chr3:20500667-20501519 FORWARDweakly similar to ( 113) RL23A_TOBAC 60S ribosomal protein L23a (L25) - Nicotiana tabacum (Common tobacco) protein|60S ribosomal protein L23A, putative, expressed
W5FZ36	1.534	1.10867	0.855	0.772333	17.2.3	hormone metabolism.auxin.induced-regulated-responsive-activated	highly similar to ( 551) AT1G60710 | Symbols: ATB2 | ATB2; oxidoreductase | chr1:22355073-22356627 REVERSEhighly similar to ( 504) A115_TOBAC Auxin-induced protein PCNT115 - Nicotiana tabacum (Common tobacco) Tas Aldo_ket_red ARA1 PRK10376 COG4989 PRK10625 PRK09912 COG1453 dkgB protein|oxidoreductase, aldo/keto reductase family protein, putative, expressed
A0A1D5SLI4	1.429	1.19833	0.918333	0.830333	29.2.1.2.1.4	protein.synthesis.ribosomal protein.eukaryotic.40S subunit.S4	moderately similar to ( 434) AT5G58420 | Symbols: | 40S ribosomal protein S4 (RPS4D) | chr5:23619599-23620896 FORWARDmoderately similar to ( 467) RS4_ORYSA 40S ribosomal protein S4 (SCAR protein SS620) - Oryza sativa (Rice) RPS4A PRK04313 Ribosomal_S4e protein|40S ribosomal protein S4, putative, expressed
A0A1D5UV70	1.343	1.03267	0.905667	0.819	11.8	lipid metabolism.''exotics'' (steroids, squalene etc)	moderately similar to ( 211) AT5G07010 | Symbols: ATST2A, ST2A | ST2A (SULFOTRANSFERASE 2A); hydroxyjasmonate sulfotransferase/ sulfotransferase | chr5:2174960-2176039 REVERSE Sulfotransfer_1 protein|sulfotransferase domain containing protein, expressed
W5D2A3	1.37233	1.05667	0.978	0.884667	29.3.2	protein.targeting.mitochondria	weakly similar to ( 113) AT1G27390 | Symbols: TOM20-2 | TOM20-2 (TRANSLOCASE OUTER MEMBRANE 20-2); P-P-bond-hydrolysis-driven protein transmembrane transporter/ metal ion binding | chr1:9513469-9514912 REVERSEweakly similar to ( 137) TOM20_SOLTU Mitochondrial import receptor subunit TOM20 (Translocase of outer membrane 20 kDa subunit) - Solanum tuberosum (Potato)TOM20_plant protein|mitochondrial …
A0A1D6BIN9	1.311	1.014	0.954333	0.863667	35.2	not assigned.unknown	moderately similar to ( 260) AT1G02140 | Symbols: MEE63, MAGO, HAP1 | MAGO (MAGO NASHI); protein binding | chr1:403467-404401 REVERSEmoderately similar to ( 294) MGN_ORYSA Protein mago nashi homolog (Mago nashi-like protein) - Oryza sativa (Rice) Mago_nashi protein|mago nashi, putative, expressed
W5GA68	1.44167	1.24033	0.931667	0.843333	35.2	not assigned.unknown	highly similar to ( 896) AT1G76550 | Symbols: | pyrophosphate--fructose-6-phosphate 1-phosphotransferase alpha subunit, putative / pyrophosphate-dependent 6-phosphofructose-1-kinase, putative | chr1:28722900-28726929 REVERSEhighly similar to ( 928) PFPA_RICCO Pyrophosphate--fructose 6-phosphate 1-phosphotransferase alpha subunit (EC 2.7.1.90) (PFP) (6-phosphofructokinase, pyrophosphate dependent)…
A0A1D5UE96	1.35367	1.09033	0.930333	0.843667	34.1.1	transport.p- and v-ATPases.H+-transporting two-sector ATPase	weakly similar to ( 161) AT3G42050 | Symbols: | vacuolar ATP synthase subunit H family protein | chr3:14228846-14232228 REVERSEmoderately similar to ( 229) VATH_ORYSA Probable vacuolar ATP synthase subunit H (EC 3.6.3.14) (V-ATPase H subunit) (Vacuolar proton pump subunit H) - Oryza sativa (Rice) VATPase_H protein|vacuolar ATP synthase subunit H, putative, expressed
A3KLL4	1.23467	1.05633	0.887	0.806333	8.2.9	TCA / org. transformation.other organic acid transformaitons.cyt MDH	highly similar to ( 544) AT5G43330 | Symbols: | malate dehydrogenase, cytosolic, putative | chr5:17390552-17392449 FORWARDhighly similar to ( 586) MDHC_ORYSA Malate dehydrogenase, cytoplasmic (EC 1.1.1.37) (PP37) - Oryza sativa (Rice) MDH_cytoplasmic_cytosolic PRK05442 MDH MDH_choloroplast LDH_MDH MDH_1B Mdh Ldh_1_C Ldh_1_N LDH-like_MDH PRK06223 LDH protein|lactate/malate dehydrogenase, putative,…
A0A1D6D3N7	1.29667	1.04867	0.882	0.802	35.2	not assigned.unknown	moderately similar to ( 373) AT5G01460 | Symbols: | LMBR1 integral membrane family protein | chr5:186823-190008 FORWARDLMBR1 protein|LMBR1 integral membrane protein, putative, expressed
W5GZS3	1.556	1.173	0.954	0.867667	28.2	DNA.repair	weakly similar to ( 167) AT2G24490 | Symbols: RPA2, ATRPA2, ROR1 | RPA2 (REPLICON PROTEIN A2); protein binding | chr2:10398651-10400416 REVERSE RFA2 RPA2_DBD_D RPA_C protein|RPA2A - Putative single-stranded DNA binding complex subunit 2, expressed
W5GBF8	1.34433	0.8	0.772	0.702667	29.4	protein.postranslational modification	weakly similar to ( 152) AT5G50200 | Symbols: WR3, ATNRT3.1, NRT3.1 | WR3 (WOUND-RESPONSIVE 3); nitrate transmembrane transporter | chr5:20436612-20437535 FORWARD protein|high affinity nitrate transporter, putative, expressed
W5I1R7	1.402	1.13533	0.958333	0.872667	29.2.1.2.1.3	protein.synthesis.ribosomal protein.eukaryotic.40S subunit.S3	moderately similar to ( 345) AT5G35530 | Symbols: | 40S ribosomal protein S3 (RPS3C) | chr5:13710355-13712192 REVERSE RpsC rps3p 40S_S3_KH Ribosomal_S3_C protein|40S ribosomal protein S3-1, putative, expressed
W5BGW1	1.24233	1.216	0.86	0.784	29.3.2	protein.targeting.mitochondria	moderately similar to ( 205) AT5G24650 | Symbols: | mitochondrial import inner membrane translocase subunit Tim17/Tim22/Tim23 family protein | chr5:8437123-8438859 FORWARD protein|SAM domain family protein, expressed
W5DS33	1.46067	1.12967	0.986	0.899667	29.2.1.2.1.16	protein.synthesis.ribosomal protein.eukaryotic.40S subunit.S16	moderately similar to ( 217) AT2G09990 | Symbols: | 40S ribosomal protein S16 (RPS16A) | chr2:3781442-3781882 FORWARDmoderately similar to ( 263) RS16_ORYSA 40S ribosomal protein S16 - Oryza sativa (Rice) rps9p Ribosomal_S9 RpsI protein|ribosomal protein, putative, expressed
W5BV49	1.446	0.942333	1.01333	0.926	35.2	not assigned.unknown	weakly similar to ( 160) AT4G10300 | Symbols: | FUNCTIONS IN: molecular_function unknown; LOCATED IN: chloroplast; EXPRESSED IN: 22 plant structures; EXPRESSED DURING: 14 growth stages; CONTAINS InterPro DOMAIN/s: Cupin, RmlC-type (InterPro:IPR011051), Protein of unknown function DUF861, cupin-3 (InterPro:IPR008579), RmlC-like jelly roll fold (InterPro:IPR014710); BEST Arabidopsis thaliana protei…
W4ZTH4	1.336	1.206	0.855	0.781667	28.1	DNA.synthesis/chromatin structure	moderately similar to ( 214) AT5G41880 | Symbols: POLA3, POLA4 | POLA3; DNA primase | chr5:16761117-16764074 FORWARD protein|POLA4 - Putative DNA polymerase alpha complex subunit, expressed
A0A1D5ZX25	1.42567	0.961	0.895667	0.819	29.5.1	protein.degradation.subtilases	highly similar to ( 884) AT5G67360 | Symbols: ARA12 | ARA12; serine-type endopeptidase | chr5:26872192-26874465 REVERSEPA_subtilisin_like PA protein|OsSub31 - Putative Subtilisin homologue, expressed
D4QGR1	1.26567	1.14333	0.915	0.838333	35.2	not assigned.unknown	protein|transcription factor HBP-1b, putative, expressed
A0A1D5XUJ3	1.69	1.171	0.600333	0.550333	35.2	not assigned.unknown	protein|expressed protein
A0A077RPF9	1.498	1.004	0.692	0.634667	26.12	misc.peroxidases	moderately similar to ( 311) AT1G71695 | Symbols: | peroxidase 12 (PER12) (P12) (PRXR6) | chr1:26964359-26966557 FORWARDmoderately similar to ( 214) PER2_ORYSA Peroxidase 2 precursor (EC 1.11.1.7) - Oryza sativa (Rice)secretory_peroxidase plant_peroxidase peroxidase ascorbate_peroxidase protein|peroxidase precursor, putative, expressed
A0A1D5ZN32	1.34967	1.035	0.899	0.824667	27.4	RNA.RNA binding	weakly similar to ( 141) AT5G02530 | Symbols: | RNA and export factor-binding protein, putative | chr5:564332-565776 REVERSE protein|RNA recognition motif containing protein, putative, expressed
W5EPP7	1.44767	1.096	0.963667	0.885333	29.5.1	protein.degradation.subtilases	highly similar to ( 842) AT5G67360 | Symbols: ARA12 | ARA12; serine-type endopeptidase | chr5:26872192-26874465 REVERSEPA_subtilisin_like PA protein|OsSub30 - Putative Subtilisin homologue, expressed
Q6V959	1.559	1.19533	1.045	0.961	29.2.1.2.2.3	protein.synthesis.ribosomal protein.eukaryotic.60S subunit.L3	highly similar to ( 640) AT1G43170 | Symbols: ARP1, RPL3A | ARP1 (ARABIDOPSIS RIBOSOMAL PROTEIN 1); structural constituent of ribosome | chr1:16267519-16268631 FORWARDhighly similar to ( 749) RL3_ORYSJ 60S ribosomal protein L3 OS=Oryza sativa subsp. japonica GN=RPL3 PE=2 SV=2 rpl3p Ribosomal_L3 RplC protein|ribosomal protein L3, putative, expressed
W5I035	1.45833	1.21367	0.93	0.855667	29.2.1.2.1.13	protein.synthesis.ribosomal protein.eukaryotic.40S subunit.S13	moderately similar to ( 239) AT4G00100 | Symbols: ATRPS13A, RPS13, PFL2 | ATRPS13A (ARABIDOPSIS THALIANA RIBOSOMAL PROTEIN S13A); structural constituent of ribosome | chr4:37172-38123 FORWARDmoderately similar to ( 262) RS13_MAIZE 40S ribosomal protein S13 - Zea mays (Maize) rps15p Ribosomal_S13_N Ribosomal_S15p_S13e RpsO protein|40S ribosomal protein S13, putative, expressed
A0A1D5WX80	1.24833	0.97	0.772333	0.711	26.12	misc.peroxidases	moderately similar to ( 311) AT1G71695 | Symbols: | peroxidase 12 (PER12) (P12) (PRXR6) | chr1:26964359-26966557 FORWARDmoderately similar to ( 214) PER2_ORYSA Peroxidase 2 precursor (EC 1.11.1.7) - Oryza sativa (Rice)secretory_peroxidase plant_peroxidase peroxidase ascorbate_peroxidase protein|peroxidase precursor, putative, expressed
A0A1D5VFL6	1.486	1.24467	0.882	0.812333	29.2.1.2.1.10	protein.synthesis.ribosomal protein.eukaryotic.40S subunit.S10	weakly similar to ( 169) AT4G25740 | Symbols: | 40S ribosomal protein S10 (RPS10A) | chr4:13107488-13108751 REVERSEweakly similar to ( 180) RS10_ORYSA 40S ribosomal protein S10 - Oryza sativa (Rice) S10_plectin COG5045 protein|40S ribosomal protein S10, putative, expressed
W5FGH0	1.52933	1.18133	0.834	0.770667	35.2	not assigned.unknown	highly similar to ( 710) AT5G17310 | Symbols: | UTP--glucose-1-phosphate uridylyltransferase, putative / UDP-glucose pyrophosphorylase, putative / UGPase, putative | chr5:5696955-5700845 REVERSEhighly similar to ( 769) UGPA_HORVU UTP--glucose-1-phosphate uridylyltransferase (EC 2.7.7.9) (UDP-glucose pyrophosphorylase) (UDPGP) (UGPase) - Hordeum vulgare (Barley) UDPGP COG4284 protein|UTP--glucose-…
A0A1D5V2A2	1.548	1.07567	0.773333	0.714667	34.15	transport.potassium	highly similar to ( 979) AT3G02050 | Symbols: KUP3, ATKUP3, ATKT4 | KUP3 (K+ UPTAKE TRANSPORTER 3); potassium ion transmembrane transporter | chr3:350815-354135 FORWARDnearly identical (1560) HAK2_ORYSA Probable potassium transporter 2 (OsHAK2) - Oryza sativa (Rice)K_trans Kup trkD protein|potassium transporter, putative, expressed
A0A1D5T8Y9	1.37733	0.888667	0.932	0.861667	34.2	transport.sugars	highly similar to ( 655) AT1G11260 | Symbols: STP1, ATSTP1 | STP1 (SUGAR TRANSPORTER 1); carbohydrate transmembrane transporter/ sugar:hydrogen symporter | chr1:3777460-3780133 FORWARDhighly similar to ( 657) STC_RICCO Sugar carrier protein C - Ricinus communis (Castor bean) Sugar_tr xylE protein|transporter family protein, putative, expressed
A0A1D5UT07	1.33067	1.048	0.958333	0.887	27.3.44	RNA.regulation of transcription.Chromatin Remodeling Factors	highly similar to ( 552) AT5G14170 | Symbols: CHC1 | CHC1 | chr5:4568696-4570444 REVERSE SWIB SWIB protein|SWIB/MDM2 domain containing protein, expressed
A0A1D5X023	1.45467	0.938667	0.702	0.650333	35.2	not assigned.unknown	protein|expressed protein
W5HZ68	1.39233	1.124	0.923333	0.856	35.2	not assigned.unknown	protein|40S ribosomal protein S27, putative, expressed
A0A1D5VZI9	1.137	1.067	0.789667	0.732333	29.2.3	protein.synthesis.initiation	highly similar to ( 913) AT4G11420 | Symbols: EIF3A, ATEIF3A-1, EIF3A-1, ATTIF3A1, TIF3A1 | EIF3A (EUKARYOTIC TRANSLATION INITIATION FACTOR 3A); translation initiation factor | chr4:6947834-6952053 REVERSEnearly identical (1079) IF3A_MAIZE Eukaryotic translation initiation factor 3 subunit 10 (eIF-3 theta) (Eukaryotic translation initiation factor 3 large subunit) (eIF3a) - Zea mays (Maize) prote…
W5FV77	1.53067	1.46567	0.924333	0.857333	29.2.1.2.1.23	protein.synthesis.ribosomal protein.eukaryotic.40S subunit.S23	moderately similar to ( 244) AT5G02960 | Symbols: | 40S ribosomal protein S23 (RPS23B) | chr5:693280-694396 REVERSEmoderately similar to ( 246) RS23_FRAAN 40S ribosomal protein S23 (S12) - Fragaria ananassa (Strawberry) Ribosomal_S23 rps12P Ribosomal_S12_like RpsL Ribosomal_S12 protein|40S ribosomal protein S23, putative, expressed
A0A1D5WYC0	1.409	1.139	0.879333	0.815667	35.2	not assigned.unknown	highly similar to ( 895) AT1G70730 | Symbols: | phosphoglucomutase, cytoplasmic, putative / glucose phosphomutase, putative | chr1:26669020-26673166 REVERSEhighly similar to ( 971) PGMC1_MAIZE Phosphoglucomutase, cytoplasmic 1 (EC 5.4.2.2) (Glucose phosphomutase 1) (PGM 1) - Zea mays (Maize) Pgm PRK07564 {ManB} protein|phosphoglucomutase, putative, expressed
W4ZWP2	1.567	1.156	0.962667	0.893333	31.3.1	cell.cycle.peptidylprolyl isomerase	moderately similar to ( 293) AT5G13120 | Symbols: | peptidyl-prolyl cis-trans isomerase cyclophilin-type family protein | chr5:4162714-4164720 REVERSEmoderately similar to ( 221) CYPB_VICFA Peptidyl-prolyl cis-trans isomerase, chloroplast precursor (EC 5.2.1.8) (PPIase) (Rotamase) (Cyclophilin) (Cyclosporin A-binding protein) (CYP B) - Vicia faba (Broad bean) cyclophilin_ABH_like Pro_isomerase cy…
A0A1D5U013	1.29833	1.06633	0.895667	0.832	11.1.3	lipid metabolism.FA synthesis and FA elongation.ketoacyl ACP synthase	moderately similar to ( 460) AT1G62640 | Symbols: KAS III | KAS III (3-KETOACYL-ACYL CARRIER PROTEIN SYNTHASE III); 3-oxoacyl-[acyl-carrier-protein] synthase/ catalytic/ transferase, transferring acyl groups other than amino-acyl groups | chr1:23192502-23194737 FORWARDmoderately similar to ( 452) FABH_SPIOL 3-oxoacyl-[acyl-carrier-protein] synthase III, chloroplast precursor (EC 2.3.1.41) (Beta-k…
A0A1D5SEI8	1.423	1.06933	0.961667	0.893667	27.1	RNA.processing	moderately similar to ( 409) AT2G18510 | Symbols: emb2444 | emb2444 (embryo defective 2444); RNA binding / nucleic acid binding / nucleotide binding | chr2:8031554-8033517 REVERSEvery weakly similar to (94.4) ROC1_SPIOL 28 kDa ribonucleoprotein, chloroplast (28RNP) - Spinacia oleracea (Spinach) RRM RRM_1 COG0724 protein|RNA recognition motif containing protein, putative, expressed
A0A1D5SRH1	1.52867	1.24633	0.898	0.834667	20.2.2	stress.abiotic.cold	weakly similar to ( 101) AT2G21060 | Symbols: ATGRP2B | ATGRP2B (GLYCINE-RICH PROTEIN 2B); DNA binding / nucleic acid binding / zinc ion binding | chr2:9036983-9037588 REVERSEvery weakly similar to (98.2) GRP2_NICSY Glycine-rich protein 2 - Nicotiana sylvestris (Wood tobacco) CSD protein|retrotransposon protein, putative, Ty1-copia subclass, expressed
A0A1D5SRX8	1.48867	1.30833	0.952333	0.885333	29.2.1.2.2.518	protein.synthesis.ribosomal protein.eukaryotic.60S subunit.L18A	moderately similar to ( 313) AT1G29970 | Symbols: | RPL18AA (60S RIBOSOMAL PROTEIN L18A-1) | chr1:10499952-10501311 REVERSEmoderately similar to ( 320) RL18A_ORYSA 60S ribosomal protein L18a - Oryza sativa (Rice) Ribosomal_L18ae protein|60S ribosomal protein L18a, putative, expressed
A0A077RVD7	1.591	1.11767	0.888	0.826333	27.3.99	RNA.regulation of transcription.unclassified	weakly similar to ( 184) AT4G28440 | Symbols: | DNA-binding protein-related | chr4:14060054-14060970 FORWARD protein|DNA-binding protein-related, putative, expressed
A0A1D5UG53	1.68867	1.19267	0.866667	0.809333	26.12	misc.peroxidases	moderately similar to ( 238) AT1G71695 | Symbols: | peroxidase 12 (PER12) (P12) (PRXR6) | chr1:26964359-26966557 FORWARDweakly similar to ( 190) PER2_ORYSA Peroxidase 2 precursor (EC 1.11.1.7) - Oryza sativa (Rice)secretory_peroxidase plant_peroxidase peroxidase protein|peroxidase precursor, putative, expressed
A0A1D6ALS9	1.48933	1.18533	0.921333	0.860667	29.2.1.2.2.23	protein.synthesis.ribosomal protein.eukaryotic.60S subunit.L23	weakly similar to ( 182) AT3G04400 | Symbols: emb2171 | emb2171 (embryo defective 2171); structural constituent of ribosome | chr3:1167339-1168308 FORWARDweakly similar to ( 183) RL23_TOBAC 60S ribosomal protein L23 - Nicotiana tabacum (Common tobacco) rpl14p RplN protein|ribosomal protein, putative, expressed
A0A1D5WLL7	1.355	1.072	0.958667	0.896	29.2.1.1.3.2.35	protein.synthesis.ribosomal protein.prokaryotic.unknown organellar.50S subunit.L35	moderately similar to ( 301) AT4G23620 | Symbols: | 50S ribosomal protein-related | chr4:12315016-12316659 REVERSEPRK05618 protein|ribosomal protein L25, putative, expressed
W5BRQ1	1.635	1.09767	0.851333	0.798333	26.19	misc.plastocyanin-like	very weakly similar to (89.4) AT2G27035 | Symbols: | plastocyanin-like domain-containing protein | chr2:11535670-11536251 FORWARD protein|plastocyanin-like domain containing protein, putative, expressed
A0A1D5V3G5	1.417	1.343	0.942333	0.886333	29.2.1.2.2.527	protein.synthesis.ribosomal protein.eukaryotic.60S subunit.L27A	moderately similar to ( 216) AT1G70600 | Symbols: | structural constituent of ribosome | chr1:26621168-26621608 REVERSE rpl15p protein|60S ribosomal protein, putative, expressed
A0A1D5Z1R6	1.60467	1.038	0.792	0.746667	10.6.1	cell wall.degradation.cellulases and beta -1,4-glucanases	highly similar to ( 885) AT5G20950 | Symbols: | glycosyl hydrolase family 3 protein | chr5:7107609-7110775 REVERSEBglX Glyco_hydro_3 Glyco_hydro_3_C protein|periplasmic beta-glucosidase precursor, putative, expressed
A0A1D5TK48	1.268	0.978	0.895	0.844667	35.2	not assigned.unknown	weakly similar to ( 176) AT2G39050 | Symbols: | hydroxyproline-rich glycoprotein family protein | chr2:16303427-16305336 FORWARD protein|stress responsive protein, putative, expressed
A0A077RR09	1.30267	1.121	0.844	0.797333	35.2	not assigned.unknown	weakly similar to ( 105) AT5G08060 | Symbols: | unknown protein | chr5:2580588-2580983 FORWARD protein|expressed protein
A0A1D5SQR1	1.474	1.083	1.006	0.951333	33.99	development.unspecified	highly similar to ( 664) AT5G52820 | Symbols: | WD-40 repeat family protein / notchless protein, putative | chr5:21401423-21404203 FORWARDvery weakly similar to (99.0) PF20_CHLRE Flagellar WD repeat protein PF20 - Chlamydomonas reinhardtii WD40 COG2319 protein|notchless protein, putative, expressed
A0A1D6CPZ3	1.38967	1.088	0.806667	0.763333	26.12	misc.peroxidases	moderately similar to ( 370) AT5G05340 | Symbols: | peroxidase, putative | chr5:1579142-1580819 REVERSEmoderately similar to ( 372) PERP7_BRARA Peroxidase P7 (EC 1.11.1.7) (TP7) - Brassica rapa (Turnip)secretory_peroxidase plant_peroxidase peroxidase ascorbate_peroxidase protein|peroxidase precursor, putative, expressed
W5FFT4	1.40167	1.14967	0.952667	0.902333	29.2.1.2.1.16	protein.synthesis.ribosomal protein.eukaryotic.40S subunit.S16	moderately similar to ( 217) AT2G09990 | Symbols: | 40S ribosomal protein S16 (RPS16A) | chr2:3781442-3781882 FORWARDmoderately similar to ( 263) RS16_ORYSA 40S ribosomal protein S16 - Oryza sativa (Rice) rps9p Ribosomal_S9 RpsI protein|ribosomal protein, putative, expressed
A0A1D6BI38	1.324	1.07167	0.926333	0.877667	29.5.11.20	protein.degradation.ubiquitin.proteasom	highly similar to ( 705) AT1G45000 | Symbols: | 26S proteasome regulatory complex subunit p42D, putative | chr1:17009220-17011607 FORWARDmoderately similar to ( 322) PRS7_ORYSA 26S protease regulatory subunit 7 (26S proteasome subunit 7) (26S proteasome AAA-ATPase subunit RPT1) (Regulatory particle triple-A ATPase subunit 1) - Oryza sativa (Rice) RPT1 PRK03992 SpoVK AAA HflB hflB COG1223 protein|…
A0A1D6B6B3	1.38333	0.958333	0.886	0.840667	29.6	protein.folding	weakly similar to ( 172) AT5G64350 | Symbols: FKBP12, ATFKBP12 | FKBP12 (FK506-BINDING PROTEIN); FK506 binding / peptidyl-prolyl cis-trans isomerase | chr5:25734810-25735990 REVERSEweakly similar to ( 179) FKB12_VICFA Peptidyl-prolyl isomerase FKBP12 (EC 5.2.1.8) (12 kDa FK506-binding protein) (12 kDa FKBP) (FKBP-12) (Immunophilin FKBP12) (Peptidyl-prolyl cis-trans isomerase) (PPIase) (Rotamase) …
A0A1D5RRD3	1.26767	1.979	1.03467	0.982667	29.2.1.2.2.29	protein.synthesis.ribosomal protein.eukaryotic.60S subunit.L29	protein|60S ribosomal protein L29-2, putative, expressed
A0A1D6BBG6	1.33933	1.12867	0.885667	0.841333	27.4	RNA.RNA binding	weakly similar to ( 188) AT2G25970 | Symbols: | KH domain-containing protein | chr2:11071844-11075604 REVERSE protein|KH domain-containing protein, putative, expressed
A0A1D5RWD1	1.43567	1.24767	0.942	0.895	20.2.2	stress.abiotic.cold	weakly similar to ( 101) AT2G21060 | Symbols: ATGRP2B | ATGRP2B (GLYCINE-RICH PROTEIN 2B); DNA binding / nucleic acid binding / zinc ion binding | chr2:9036983-9037588 REVERSEvery weakly similar to (98.2) GRP2_NICSY Glycine-rich protein 2 - Nicotiana sylvestris (Wood tobacco) CSD protein|retrotransposon protein, putative, Ty1-copia subclass, expressed
W5CKU7	1.39233	1.00067	0.914333	0.869333	26.1	misc.misc2	weakly similar to ( 178) AT2G32520 | Symbols: | dienelactone hydrolase family protein | chr2:13805823-13807442 REVERSE protein|dienelactone hydrolase family protein, expressed
A0A1D6AQW4	1.57167	1.04667	0.888333	0.845333	30.5	signalling.G-proteins	moderately similar to ( 382) AT4G17170 | Symbols: AT-RAB2, ATRABB1C, ATRAB2A, RAB2A, RABB1C, ATRAB-B1B, RAB-B1B | RABB1C (ARABIDOPSIS RAB GTPASE HOMOLOG B1C); GTP binding / GTPase | chr4:9644908-9646220 REVERSEmoderately similar to ( 387) RAB2B_MAIZE Ras-related protein Rab-2-B - Zea mays (Maize) Rab2 RAB Rab14 Rab Ras Rab11_like Rab4 Rab8_Rab10_Rab13_like Rab1_Ypt1 Rab39 Rab5_related Rab18 Rab19…
A0A1D5WT17	1.71033	1.169	0.834	0.795333	26.28	misc.GDSL-motif lipase	moderately similar to ( 275) AT5G45920 | Symbols: | carboxylesterase/ hydrolase/ hydrolase, acting on ester bonds | chr5:18622822-18624677 FORWARD Isoamyl_acetate_hydrolase_like Lipase_GDSL protein|GDSL-like lipase/acylhydrolase, putative, expressed
W5EJD1	1.45567	1.05667	0.91	0.868	34.2	transport.porins	moderately similar to ( 287) AT5G67500 | Symbols: VDAC2, ATVDAC2 | VDAC2 (VOLTAGE DEPENDENT ANION CHANNEL 2); voltage-gated anion channel | chr5:26935223-26937123 FORWARDmoderately similar to ( 235) VDAC2_SOLTU 36 kDa outer mitochondrial membrane protein porin (Voltage-dependent anion-selective channel protein) (VDAC) (POM 36) - Solanum tuberosum (Potato) Porin_3 protein|outer mitochondrial membr…
W5D067	1.40633	1.13967	0.977667	0.933667	29.2.1.2.1.5	protein.synthesis.ribosomal protein.eukaryotic.40S subunit.S5	moderately similar to ( 333) AT2G37270 | Symbols: ATRPS5B | ATRPS5B (RIBOSOMAL PROTEIN 5B); structural constituent of ribosome | chr2:15647883-15649042 REVERSEmoderately similar to ( 335) RS5_CICAR 40S ribosomal protein S5 (Fragment) - Cicer arietinum (Chickpea) (Garbanzo) PRK04027 RpsG Ribosomal_S7 protein|40S ribosomal protein S5, putative, expressed
A0A1D6BFK7	1.39233	0.916	0.937	0.895667	26.12	misc.peroxidases	moderately similar to ( 339) AT5G05340 | Symbols: | peroxidase, putative | chr5:1579142-1580819 REVERSEmoderately similar to ( 333) PERP7_BRARA Peroxidase P7 (EC 1.11.1.7) (TP7) - Brassica rapa (Turnip)secretory_peroxidase plant_peroxidase peroxidase ascorbate_peroxidase protein|peroxidase precursor, putative, expressed
A0A1D5Y1Z6	1.32033	1.00933	0.845333	0.809667	35.2	not assigned.unknown	moderately similar to ( 478) AT5G62740 | Symbols: | band 7 family protein | chr5:25201320-25202535 FORWARD Band_7_4 Band_7 Band_7_stomatin_like HflC PHB protein|hypersensitive-induced response protein, putative, expressed
U5HTD8	1.36467	1.134	0.938	0.899333	29.2.1.2.1.20	protein.synthesis.ribosomal protein.eukaryotic.40S subunit.S20	weakly similar to ( 179) AT5G62300 | Symbols: | 40S ribosomal protein S20 (RPS20C) | chr5:25021388-25022235 REVERSEmoderately similar to ( 230) RS20_ORYSA 40S ribosomal protein S20 - Oryza sativa (Rice) Ribosomal_S10 RpsJ rps10P protein|S10/S20 domain containing ribosomal protein, putative, expressed
A0A1D6BC85	1.41733	1.85167	0.897	0.860667	29.2.1.2.2.37	protein.synthesis.ribosomal protein.eukaryotic.60S subunit.L37	weakly similar to ( 113) AT1G15250 | Symbols: | 60S ribosomal protein L37 (RPL37A) | chr1:5248825-5249381 REVERSE protein|ribosomal protein L37, putative, expressed
A0A1D5SR31	1.33167	1.08933	0.913333	0.878	2.2.1.4	major CHO metabolism.degradation.sucrose.hexokinase	highly similar to ( 612) AT4G29130 | Symbols: ATHXK1, GIN2, HXK1 | HXK1 (HEXOKINASE 1); ATP binding / fructokinase/ glucokinase/ hexokinase | chr4:14352338-14354865 REVERSEhighly similar to ( 877) HXK5_ORYSA Hexokinase-5 (EC 2.7.1.1) (Hexokinase I) - Oryza sativa (Rice) COG5026 Hexokinase_1 Hexokinase_2 protein|hexokinase, putative, expressed
A0A1D6C2P9	1.32233	1.06667	0.896	0.861667	33.99	development.unspecified	nearly identical (1543) AT1G80490 | Symbols: TPR1 | TPR1 (TOPLESS-RELATED 1) | chr1:30261094-30266446 REVERSE WD40 COG2319 protein|lissencephaly type-1-like homology motif, putative, expressed
A0A1D5WPC4	1.40167	1.068	0.931667	0.896667	27.4	RNA.RNA binding	moderately similar to ( 211) AT3G15010 | Symbols: | RNA recognition motif (RRM)-containing protein | chr3:5052844-5054058 FORWARD COG0724 protein|RNA recognition motif containing protein, putative, expressed
A0A1D5SSX4	1.02833	1.26767	0.871	0.839333	35.2	not assigned.unknown	weakly similar to ( 110) AT1G29850 | Symbols: | double-stranded DNA-binding family protein | chr1:10447866-10449691 FORWARD protein|expressed protein
A0A1D5SPD0	1.48867	1.18467	0.900333	0.871667	26.21	misc.protease inhibitor/seed storage/lipid transfer protein (LTP) family protein	very weakly similar to (92.8) AT3G22600 | Symbols: | protease inhibitor/seed storage/lipid transfer protein (LTP) family protein | chr3:8006711-8007397 REVERSE protein|LTPL78 - Protease inhibitor/seed storage/LTP family protein precursor, expressed
A0A1D5XQ60	1.696	1.17967	0.929	0.900667	26.16	misc.myrosinases-lectin-jacalin	very weakly similar to (80.1) AT1G73040 | Symbols: | jacalin lectin family protein | chr1:27475159-27475777 REVERSEweakly similar to ( 124) SALT_ORYSA Salt stress-induced protein (Salt protein) (Protein lectin-like) (Protein mannose-binding lectin) - Oryza sativa (Rice)Jacalin protein|Jacalin-like lectin domain containing protein, putative, expressed
A0A1D6AL49	1.21867	0.946	0.789667	0.766	29.5.1	protein.degradation.subtilases	highly similar to ( 748) AT3G14067 | Symbols: | subtilase family protein | chr3:4658421-4660754 REVERSEPA_subtilisin_like protein|OsSub22 - Putative Subtilisin homologue, expressed
W5ELW0	1.449	1.08833	0.874333	0.849	27.1.1	RNA.processing.splicing	moderately similar to ( 242) AT2G30260 | Symbols: U2B'' | U2B'' (U2 small nuclear ribonucleoprotein B); RNA binding / nucleic acid binding / nucleotide binding | chr2:12905557-12907434 REVERSE protein|RNA recognition motif containing protein, putative, expressed
A0A1D5W9V9	1.351	1.06633	0.906667	0.882333	10.5.5	cell wall.cell wall proteins.RGP	highly similar to ( 667) AT5G15650 | Symbols: RGP2, ATRGP2 | RGP2 (REVERSIBLY GLYCOSYLATED POLYPEPTIDE 2); transferase, transferring hexosyl groups | chr5:5092203-5094093 FORWARDhighly similar to ( 729) UPTG_MAIZE Alpha-1,4-glucan-protein synthase [UDP-forming] (EC 2.4.1.112) (UDP-glucose:protein transglucosylase) (UPTG) (Amylogenin) (Golgi-associated protein se-wap41) - Zea mays (Maize)RGP prote…
A0A1D6CB88	1.40633	1.06333	0.943667	0.919333	13.2.3.2	amino acid metabolism.degradation.aspartate family.threonine	moderately similar to ( 442) AT1G11840 | Symbols: ATGLX1 | ATGLX1 (GLYOXALASE I HOMOLOG); lactoylglutathione lyase/ metal ion binding | chr1:3996045-3997290 FORWARDhighly similar to ( 587) LGUL_ORYSA Lactoylglutathione lyase (EC 4.4.1.5) (Methylglyoxalase) (Aldoketomutase) (Glyoxalase I) (Glx I) (Ketone-aldehyde mutase) (S-D-lactoylglutathione methylglyoxal lyase) (Allergen Ory s ?) (Allergen Glb…
A0A1D5T6R4	1.41867	0.995	0.857333	0.836667	13.1.1.3.1	amino acid metabolism.synthesis.central amino acid metabolism.alanine.alanine aminotransferase	highly similar to ( 834) AT1G23310 | Symbols: GGT1, AOAT1 | GGT1 (GLUTAMATE:GLYOXYLATE AMINOTRANSFERASE); L-alanine:2-oxoglutarate aminotransferase/ glycine:2-oxoglutarate aminotransferase | chr1:8268808-8271329 REVERSEmoderately similar to ( 488) ALA2_HORVU Alanine aminotransferase 2 (EC 2.6.1.2) (GPT) (Glutamic--pyruvic transaminase 2) (Glutamic--alanine transaminase 2) (ALAAT-2) - Hordeum vulg…
A0A1D5WVZ5	1.557	1.069	0.906	0.884667	30.5	signalling.G-proteins	moderately similar to ( 310) AT4G02080 | Symbols: ASAR1, ATSARA1C, ATSAR2 | ATSAR2 (ARABIDOPSIS THALIANA SECRETION-ASSOCIATED RAS SUPER FAMILY 2); GTP binding | chr4:921554-922547 FORWARDmoderately similar to ( 305) SAR1A_BRACM GTP-binding protein SAR1A - Brassica campestris (Field mustard) Sar1 SAR Arf Arf_Arl Arl3 Arl1 Arl5_Arl8 Arl2 ARLTS1 Arfrp1 Arl6 Arf6 ARD1 Arl10_like Arf1_5_like ARF Arl9_…
W5A377	1.25233	1.04133	0.849667	0.832667	9.1.2	mitochondrial electron transport / ATP synthesis.NADH-DH.localisation not clear	moderately similar to ( 231) AT3G03100 | Symbols: | NADH:ubiquinone oxidoreductase family protein | chr3:705564-707578 REVERSE NDUFA12 protein|NADH dehydrogenase 1 alpha subcomplex subunit 12, putative, expressed
A0A1D6CQ91	1.51667	0.819333	0.870333	0.853333	34.3	transport.amino acids	nearly identical (1106) AT1G15690 | Symbols: AVP1, ATAVP3, AVP-3 | AVP1; ATPase/ hydrogen-translocating pyrophosphatase | chr1:5399115-5402185 FORWARDnearly identical (1106) AVP_PHAAU Pyrophosphate-energized vacuolar membrane proton pump (EC 3.6.1.1) (Pyrophosphate-energized inorganic pyrophosphatase) (H(+)-PPase) (Vacuolar H(+)-pyrophosphatase) - Phaseolus aureus (Mung bean) (Vigna radiata)H_PPa…
A0A1D5SGD9	1.44433	1.07133	0.912333	0.896	29.2.1.2.1.17	protein.synthesis.ribosomal protein.eukaryotic.40S subunit.S17	weakly similar to ( 180) AT3G10610 | Symbols: | 40S ribosomal protein S17 (RPS17C) | chr3:3319459-3319881 FORWARD Ribosomal_S17e RPS17A protein|40S ribosomal protein S17, putative, expressed
A0A1D5YT33	1.59367	1.062	0.826	0.816667	30.5	signalling.G-proteins	moderately similar to ( 295) AT4G19640 | Symbols: ARA7, ARA-7, ATRABF2B, ATRAB5B, RABF2B, ATRAB-F2B, RAB-F2B | ARA7; GTP binding | chr4:10687441-10689449 REVERSEmoderately similar to ( 280) RAB5_TOBAC Ras-related protein Rab5 - Nicotiana tabacum (Common tobacco) Rab5_related Ras Rab RAB Rab21 Rab11_like Rab6 Rab4 Rab1_Ypt1 Rab8_Rab10_Rab13_like Rab2 Rab14 Rab18 Rab19 Rab7 Rab26 Rab30 Ras Rab24 Ra…
A0A1D6S059	1.35733	0.923333	0.812333	0.804667	26.16	misc.myrosinases-lectin-jacalin	very weakly similar to (80.1) AT1G73040 | Symbols: | jacalin lectin family protein | chr1:27475159-27475777 REVERSEweakly similar to ( 124) SALT_ORYSA Salt stress-induced protein (Salt protein) (Protein lectin-like) (Protein mannose-binding lectin) - Oryza sativa (Rice)Jacalin protein|Jacalin-like lectin domain containing protein, putative, expressed
A0A096UT91	1.51967	1.19233	0.917333	0.912	29.2.1.2.2.7	protein.synthesis.ribosomal protein.eukaryotic.60S subunit.L7	moderately similar to ( 289) AT3G13580 | Symbols: | 60S ribosomal protein L7 (RPL7D) | chr3:4433809-4435109 FORWARD Ribosomal_L7 rpl30p protein|60S ribosomal protein L7, putative, expressed
A0A1D6AGS4	1.693	1.11967	0.982667	0.981333	17.7.1.3	hormone metabolism.jasmonate.synthesis-degradation.allene oxidase synthase	moderately similar to ( 423) AT5G42650 | Symbols: AOS, CYP74A, DDE2 | AOS (ALLENE OXIDE SYNTHASE); allene oxide synthase/ hydro-lyase/ oxygen binding | chr5:17097803-17099359 REVERSEhighly similar to ( 935) C74A4_ORYSA Cytochrome P450 74A4 (EC 4.2.1.92) (Allene oxide synthase 4) (Hydroperoxide dehydrase 4) - Oryza sativa (Rice) protein|cytochrome P450, putative, expressed
A0A1D5VXB2	1.353	0.996	0.859	0.858	12.2.99	N-metabolism.ammonia metabolism.unspecified	moderately similar to ( 333) AT4G25840 | Symbols: GPP1 | GPP1 (glycerol-3-phosphatase 1); catalytic/ hydrolase | chr4:13139026-13140719 FORWARD COG0637 Hydrolase PRK10725 protein|haloacid dehalogenase-like hydrolase domain-containing protein 1A, putative, expressed
A0A1D5X2E0	1.465	0.868333	0.922667	0.922667	29.3.4.99	protein.targeting.secretory pathway.unspecified	protein|protein transport protein Sec61 subunit beta, putative, expressed
W5GCA3	1.45233	1.091	0.92	0.920667	29.5.11.20	protein.degradation.ubiquitin.proteasom	moderately similar to ( 356) AT2G39990 | Symbols: EIF2 | EIF2; translation initiation factor | chr2:16698332-16699929 REVERSE Mov34 protein|eukaryotic translation initiation factor 3 subunit F, putative, expressed
W5AKY2	1.39167	0.905333	0.905	0.905667	29.4.1.57	protein.postranslational modification.kinase.receptor like cytoplasmatic kinase VII	highly similar to ( 549) AT2G47060 | Symbols: | serine/threonine protein kinase, putative | chr2:19333116-19334759 REVERSEmoderately similar to ( 216) NORK_MEDTR Nodulation receptor kinase precursor (EC 2.7.11.1) (Does not make infections protein 2) (Symbiosis receptor-like kinase) (MtSYMRK) - Medicago truncatula (Barrel medic) Pkinase_Tyr TyrKc PTKc S_TKc S_TKc Pkinase PTKc_Csk_like PTKc_Jak_rpt…
A0A1D5WHV4	1.127	0.846667	0.728667	0.732667	26.4.1	misc.beta 1,3 glucan hydrolases.glucan endo-1,3-beta-glucosidase	moderately similar to ( 276) AT4G16260 | Symbols: | catalytic/ cation binding / hydrolase, hydrolyzing O-glycosyl compounds | chr4:9200180-9201441 REVERSEmoderately similar to ( 438) E13B_HORVU Glucan endo-1,3-beta-glucosidase GII precursor (EC 3.2.1.39) ((1->3)-beta-glucan endohydrolase GII) ((1->3)-beta-glucanase isoenzyme GII) (Beta-1,3-endoglucanase GII) - Hordeum vulgare (Barley)Glyco_hydro_…
A0A1D5UDE7	1.47033	1.104	0.950667	0.957	27.3.99	RNA.regulation of transcription.unclassified	moderately similar to ( 385) AT1G11650 | Symbols: ATRBP45B, RBP45B | RNA-binding protein 45 (RBP45), putative | chr1:3914895-3917301 FORWARDvery weakly similar to (86.7) ROC5_NICSY 33 kDa ribonucleoprotein, chloroplast precursor - Nicotiana sylvestris (Wood tobacco) COG0724 RRM protein|RNA recognition motif containing protein, putative, expressed
A0A1D5TVU1	1.466	1.22267	0.887667	0.894333	12.2.2	N-metabolism.ammonia metabolism.glutamine synthase	moderately similar to ( 451) AT5G35630 | Symbols: GS2, GLN2, ATGSL1 | GS2 (GLUTAMINE SYNTHETASE 2); glutamate-ammonia ligase | chr5:13831220-13833239 FORWARDhighly similar to ( 540) GLNA2_ORYSA Glutamine synthetase, chloroplast precursor (EC 6.3.1.2) (Glutamate--ammonia ligase) (GS2) (OsGS2) - Oryza sativa (Rice) GlnA Gln-synt_C Gln-synt_N protein|glutamine synthetase, catalytic domain containing…
A0A1D5V590	1.31667	0.921667	0.836667	0.844667	35.2	not assigned.unknown	moderately similar to ( 371) AT5G27490 | Symbols: | integral membrane Yip1 family protein | chr5:9703130-9704653 REVERSE Yip1 protein|Yip1 domain containing protein, expressed
W5GUD5	1.43467	1.00767	0.911667	0.923	27.4	RNA.RNA binding	moderately similar to ( 225) AT3G13224 | Symbols: | RNA recognition motif (RRM)-containing protein | chr3:4254848-4256621 FORWARD protein|RNA recognition motif containing protein, putative, expressed
A0A1D6CMV7	1.77967	1.155	0.941333	0.956	35.2	not assigned.unknown	moderately similar to ( 483) AT4G32460 | Symbols: | FUNCTIONS IN: molecular_function unknown; INVOLVED IN: biological_process unknown; LOCATED IN: plant-type cell wall; EXPRESSED IN: 24 plant structures; EXPRESSED DURING: 15 growth stages; CONTAINS InterPro DOMAIN/s: Protein of unknown function DUF642 (InterPro:IPR006946), Galactose-binding like (InterPro:IPR008979); BEST Arabidopsis thaliana pro…
A0A1D5TUQ8	1.40967	0.839333	0.687667	0.703667	26.12	misc.peroxidases	moderately similar to ( 238) AT1G71695 | Symbols: | peroxidase 12 (PER12) (P12) (PRXR6) | chr1:26964359-26966557 FORWARDweakly similar to ( 190) PER2_ORYSA Peroxidase 2 precursor (EC 1.11.1.7) - Oryza sativa (Rice)secretory_peroxidase plant_peroxidase peroxidase protein|peroxidase precursor, putative, expressed
W5H014	1.36633	1.04033	0.886667	0.908	35.2	not assigned.unknown	weakly similar to ( 192) AT2G33470 | Symbols: GLTP1 | GLTP1 (glycolipid transfer protein 1); glycolipid binding / glycolipid transporter | chr2:14176599-14177950 REVERSE GLTP protein|GLTP domain containing protein, putative, expressed
A0A1D6S344	1.33733	0.876333	0.903333	0.925333	35.2	not assigned.unknown	moderately similar to ( 208) AT5G42960 | Symbols: | unknown protein | chr5:17235184-17236478 FORWARD protein|DANA2, putative, expressed
W5ARN8	1.435	1.099	0.893333	0.917667	29.4	protein.postranslational modification	moderately similar to ( 232) AT5G61640 | Symbols: PMSR1, ATMSRA1 | PMSR1 (PEPTIDEMETHIONINE SULFOXIDE REDUCTASE 1); oxidoreductase, acting on sulfur group of donors, disulfide as acceptor / peptide-methionine-(S)-S-oxide reductase | chr5:24775107-24776147 FORWARDmoderately similar to ( 228) MSRA_LACSA Peptide methionine sulfoxide reductase (EC 1.8.4.11) (Protein-methionine-S-oxide reductase) (Pep…
A0A1D6RGP4	1.39167	1.04933	0.833333	0.859	20.1	stress.biotic	protein|dirigent, putative, expressed
W5AVW1	1.84733	1.221	0.789667	0.830333	26.12	misc.peroxidases	moderately similar to ( 311) AT1G71695 | Symbols: | peroxidase 12 (PER12) (P12) (PRXR6) | chr1:26964359-26966557 FORWARDmoderately similar to ( 214) PER2_ORYSA Peroxidase 2 precursor (EC 1.11.1.7) - Oryza sativa (Rice)secretory_peroxidase plant_peroxidase peroxidase ascorbate_peroxidase protein|peroxidase precursor, putative, expressed
Q93XQ6	1.361	0.963667	0.901333	0.956	31.3.1	cell.cycle.peptidylprolyl isomerase	moderately similar to ( 251) AT2G21130 | Symbols: | peptidyl-prolyl cis-trans isomerase / cyclophilin (CYP2) / rotamase | chr2:9055619-9056143 REVERSEmoderately similar to ( 271) CYPH_MAIZE Peptidyl-prolyl cis-trans isomerase (EC 5.2.1.8) (PPIase) (Rotamase) (Cyclophilin) (Cyclosporin A-binding protein) - Zea mays (Maize) cyclophilin_ABH_like Pro_isomerase cyclophilin PpiB cyclophilin_WD40 cyclop…
A0A1D5SZ58	1.46533	1.09333	0.830667	0.882333	33.99	development.unspecified	moderately similar to ( 461) AT3G18130 | Symbols: RACK1C_AT | RACK1C_AT (RECEPTOR FOR ACTIVATED C KINASE 1 C); nucleotide binding | chr3:6211109-6212371 REVERSEhighly similar to ( 645) GBLP_ORYSA Guanine nucleotide-binding protein subunit beta-like protein (GPB-LR) (RWD) - Oryza sativa (Rice) WD40 COG2319 protein|WD repeat-containing protein, putative, expressed
W5FUL8	1.22733	1.14867	0.806333	0.857667	21.2.1.1	redox.ascorbate and glutathione.ascorbate.GME	highly similar to ( 712) AT5G28840 | Symbols: GME | GME (GDP-D-MANNOSE 3',5'-EPIMERASE); GDP-mannose 3,5-epimerase/ NAD or NADH binding / catalytic | chr5:10862472-10864024 REVERSEhighly similar to ( 788) GME2_ORYSA GDP-mannose 3,5-epimerase 2 (EC 5.1.3.18) (GDP-Man 3,5-epimerase 2) - Oryza sativa (Rice) WcaG Epimerase GalE RfbB protein|NAD dependent epimerase/dehydratase family protein, putative…
W5FHI0	1.227	1.19633	0.789	0.841	21.2.1.1	redox.ascorbate and glutathione.ascorbate.GME	highly similar to ( 712) AT5G28840 | Symbols: GME | GME (GDP-D-MANNOSE 3',5'-EPIMERASE); GDP-mannose 3,5-epimerase/ NAD or NADH binding / catalytic | chr5:10862472-10864024 REVERSEhighly similar to ( 788) GME2_ORYSA GDP-mannose 3,5-epimerase 2 (EC 5.1.3.18) (GDP-Man 3,5-epimerase 2) - Oryza sativa (Rice) WcaG Epimerase GalE RfbB protein|NAD dependent epimerase/dehydratase family protein, putative…
A0A1D5XFA3	1.347	0.876333	0.924	0.990333	21.2.1	redox.ascorbate and glutathione.ascorbate	moderately similar to ( 405) AT1G07890 | Symbols: APX1, CS1 | APX1 (ascorbate peroxidase 1); L-ascorbate peroxidase | chr1:2438005-2439435 FORWARDmoderately similar to ( 479) APX1_ORYSA L-ascorbate peroxidase 1, cytosolic (EC 1.11.1.11) (APXa) (OsAPx01) - Oryza sativa (Rice)ascorbate_peroxidase plant_peroxidase peroxidase KatG secretory_peroxidase catalase_peroxidase protein|OsAPx1 - Cytosolic As…
W5C4T7	1.38	0.985667	0.835667	0.901333	27.4	RNA.RNA binding	weakly similar to ( 103) AT5G04280 | Symbols: | glycine-rich RNA-binding protein | chr5:1192461-1195413 FORWARDvery weakly similar to (86.3) GRP2_SINAL Glycine-rich RNA-binding protein GRP2A - Sinapis alba (White mustard) (Brassica hirta)RRM protein|RNA recognition motif containing protein, expressed
W5HFZ6	1.364	0.786667	0.893667	0.967	7.1.3	OPP.oxidative PP.6-phosphogluconate dehydrogenase	highly similar to ( 850) AT3G02360 | Symbols: | 6-phosphogluconate dehydrogenase family protein | chr3:482498-483958 FORWARD PRK09287 Gnd 6PGD PRK09599 Gnd PRK12490 NAD_binding_2 MmsB protein|6-phosphogluconate dehydrogenase, decarboxylating, putative, expressed
W5GWK2	1.27333	0.960333	0.820333	0.890333	27.3.67	RNA.regulation of transcription.putative transcription regulator	moderately similar to ( 229) AT4G21860 | Symbols: MSRB2 | MSRB2 (methionine sulfoxide reductase B 2); peptide-methionine-(S)-S-oxide reductase | chr4:11600282-11601507 REVERSE SelR PRK05550 COG0229 PRK05508 PRK00222 protein|peptide methionine sulfoxide reductase msrB, putative, expressed
A0A1D6AEC8	1.596	0.857333	0.795667	0.863667	21.5	redox.peroxiredoxin	moderately similar to ( 243) AT3G52960 | Symbols: | peroxiredoxin type 2, putative | chr3:19639699-19640403 FORWARD PRX5_like AHP1 Redoxin PRX_family protein|peroxiredoxin, putative, expressed
W5DXF0	1.35433	0.964333	0.851	0.925	11.9.4.4	lipid metabolism.lipid degradation.beta-oxidation.hydroxybutyryl CoA DH	moderately similar to ( 328) AT4G16210 | Symbols: ECHIA, E-COAH-2 | ECHIA (ENOYL-COA HYDRATASE/ISOMERASE A); catalytic | chr4:9176864-9177978 REVERSE PRK06190 CaiD PRK08138 PRK05809 PRK07628 PRK08140 PRK05979 PRK05862 PRK07657 PRK07799 ECH PRK06688 PRK07510 PRK06210 PRK05870 PRK08252 PRK09245 PRK07327 PRK07658 PRK07511 PRK08260 PRK07830 PRK07509 PRK09674 PRK08139 PRK07629 PRK05864 PRK06563 PRK060…
W5ETF4	1.329	0.926	0.873	0.959333	20.2.99	stress.abiotic.unspecified	moderately similar to ( 205) AT1G18970 | Symbols: GLP4 | GLP4 (GERMIN-LIKE PROTEIN 4); manganese ion binding / nutrient reservoir | chr1:6554702-6555364 REVERSEmoderately similar to ( 332) GER2_WHEAT Oxalate oxidase GF-2.8 precursor (EC 1.2.3.4) (Germin GF-2.8) - Triticum aestivum (Wheat)Cupin_1 protein|Cupin domain containing protein, expressed
A0A1D5WHC2	1.10533	0.653667	0.735	0.809333	26.4.1	misc.beta 1,3 glucan hydrolases.glucan endo-1,3-beta-glucosidase	moderately similar to ( 293) AT4G16260 | Symbols: | catalytic/ cation binding / hydrolase, hydrolyzing O-glycosyl compounds | chr4:9200180-9201441 REVERSEmoderately similar to ( 437) E13E_HORVU Glucan endo-1,3-beta-glucosidase GV (EC 3.2.1.39) ((1->3)-beta-glucan endohydrolase GV) ((1->3)-beta-glucanase isoenzyme GV) (Beta-1,3-endoglucanase GV) - Hordeum vulgare (Barley)Glyco_hydro_17 protein|gly…
A0A1D6SDP1	1.251	1.09	0.823	0.914667	35.2	not assigned.unknown	highly similar to ( 668) AT3G51130 | Symbols: | unknown protein | chr3:18994219-18997180 FORWARD UPF0183 protein|UPF0183 protein, putative, expressed
W5HYY0	1.33667	1.061	0.797	0.887333	26.12	misc.peroxidases	weakly similar to ( 182) AT5G14130 | Symbols: | peroxidase, putative | chr5:4558862-4560028 REVERSEweakly similar to ( 174) PER1_ORYSA Peroxidase 1 precursor (EC 1.11.1.7) - Oryza sativa (Rice)secretory_peroxidase peroxidase plant_peroxidase protein|peroxidase precursor, putative, expressed
P10969	1.19433	1.14333	0.733	0.819333	20.1	stress.biotic	weakly similar to ( 181) AGI_ORYSA Lectin precursor (Agglutinin) [Contains: Lectin 10 kDa peptide; Lectin 8 kDa peptide] - Oryza sativa (Rice) protein|HEV3 - Hevein family protein precursor, expressed
A0A1D6B8G6	1.33767	1.21733	0.875667	0.980667	33.99	development.unspecified	moderately similar to ( 415) AT1G19520 | Symbols: NFD5 | NFD5 (NUCLEAR FUSION DEFECTIVE 5) | chr1:6760032-6762581 FORWARDvery weakly similar to (94.7) RF1_ORYSA Rf1 protein, mitochondrial precursor (PPR protein) (Fertility restorer) (Restorer for CMS) - Oryza sativa (Rice) protein|PPR repeat domain containing protein, putative, expressed
W5AIS4	2.02233	1.14	0.668	0.756333	3.8.2	minor CHO metabolism.galactose.alpha-galactosidases	highly similar to ( 515) AT5G08370 | Symbols: AtAGAL2 | AtAGAL2 (Arabidopsis thaliana ALPHA-GALACTOSIDASE 2); alpha-galactosidase/ catalytic/ hydrolase, hydrolyzing O-glycosyl compounds | chr5:2691116-2693441 REVERSEhighly similar to ( 714) AGAL_ORYSA Alpha-galactosidase precursor (EC 3.2.1.22) (Melibiase) (Alpha-D-galactoside galactohydrolase) - Oryza sativa (Rice) Melibiase protein|alpha-galact…
W5GDR6	1.42367	1.08567	0.802333	0.913667	27.3.99	RNA.regulation of transcription.unclassified	weakly similar to ( 188) AT2G45640 | Symbols: SAP18, ATSAP18 | SAP18 (SIN3 ASSOCIATED POLYPEPTIDE P18); protein binding / transcription regulator | chr2:18799881-18801323 REVERSE SAP18 protein|histone deacetylase complex subunit SAP18, putative, expressed
A0A1D5X4Z8	1.351	0.981667	0.847667	0.980667	0	0	0
Q93W25	1.257	0.958	0.789	0.920333	31.3.1	cell.cycle.peptidylprolyl isomerase	moderately similar to ( 251) AT2G21130 | Symbols: | peptidyl-prolyl cis-trans isomerase / cyclophilin (CYP2) / rotamase | chr2:9055619-9056143 REVERSEmoderately similar to ( 271) CYPH_MAIZE Peptidyl-prolyl cis-trans isomerase (EC 5.2.1.8) (PPIase) (Rotamase) (Cyclophilin) (Cyclosporin A-binding protein) - Zea mays (Maize) cyclophilin_ABH_like Pro_isomerase cyclophilin PpiB cyclophilin_WD40 cyclop…
W5I3D6	1.52633	1.04767	0.793	0.946667	26.13	misc.acid and other phosphatases	highly similar to ( 662) AT5G34850 | Symbols: ATPAP26, PAP26 | PAP26 (PURPLE ACID PHOSPHATASE 26); acid phosphatase/ protein serine/threonine phosphatase | chr5:13108475-13111217 REVERSEhighly similar to ( 541) PPAF_SOYBN Purple acid phosphatase precursor (EC 3.1.3.2) (Manganese(II) purple acid phosphatase) - Glycine max (Soybean) Metallophos protein|Ser/Thr protein phosphatase family protein, pu…
A0A1D6RHL9	1.59933	1.03767	0.731	0.883333	26.12	misc.peroxidases	moderately similar to ( 311) AT1G71695 | Symbols: | peroxidase 12 (PER12) (P12) (PRXR6) | chr1:26964359-26966557 FORWARDmoderately similar to ( 214) PER2_ORYSA Peroxidase 2 precursor (EC 1.11.1.7) - Oryza sativa (Rice)secretory_peroxidase plant_peroxidase peroxidase ascorbate_peroxidase protein|peroxidase precursor, putative, expressed
A0A1D5U9J7	1.23067	1.01467	0.769	0.935	21.2.1	redox.ascorbate and glutathione.ascorbate	moderately similar to ( 269) AT1G07890 | Symbols: APX1, CS1 | APX1 (ascorbate peroxidase 1); L-ascorbate peroxidase | chr1:2438005-2439435 FORWARDmoderately similar to ( 327) APX2_ORYSA L-ascorbate peroxidase 2, cytosolic (EC 1.11.1.11) (APXb) (OsAPx02) - Oryza sativa (Rice)ascorbate_peroxidase plant_peroxidase peroxidase KatG protein|OsAPx2 - Cytosolic Ascorbate Peroxidase encoding gene 4,5,6,8,…
W5FGJ7	1.52633	0.869333	0.695	0.898333	17.7.1.2	hormone metabolism.jasmonate.synthesis-degradation.lipoxygenase	highly similar to ( 967) AT1G55020 | Symbols: LOX1 | LOX1; lipoxygenase | chr1:20525798-20530143 FORWARDnearly identical (1704) LOX2_ORYSA Lipoxygenase 2 (EC 1.13.11.12) (Lipoxygenase L-2) - Oryza sativa (Rice)Lipoxygenase PLAT_LH2 PLAT LH2 protein|lipoxygenase, putative, expressed
A0A075FKA2	1.292	0.844	1.22467	0.777667	34.2.1	transport.sugars.sucrose	moderately similar to ( 491) AT2G02860 | Symbols: SUT2, ATSUC3, SUC3, ATSUT2 | SUT2 (SUCROSE TRANSPORTER 2); carbohydrate transmembrane transporter/ sucrose transmembrane transporter/ sucrose:hydrogen symporter/ sugar:hydrogen symporter | chr2:828546-832296 REVERSEmoderately similar to ( 308) SUT2_ORYSA Sucrose transport protein 2 (Sucrose permease 2) (Sucrose-proton symporter 2) (Sucrose transpo…
C6ES53	1.03933	0.691667	0.874333	0.692333	26.12	misc.peroxidases	moderately similar to ( 311) AT5G05340 | Symbols: | peroxidase, putative | chr5:1579142-1580819 REVERSEmoderately similar to ( 387) PER2_ORYSA Peroxidase 2 precursor (EC 1.11.1.7) - Oryza sativa (Rice)secretory_peroxidase plant_peroxidase peroxidase protein|peroxidase precursor, putative, expressed
A0A1D5VRQ9	1.30433	0.719	1.038	1.03367	31.1	cell.organisation	nearly identical (2237) AT5G20490 | Symbols: XIK, ATXIK, XI-17 | XIK; motor/ protein binding | chr5:6927064-6936079 REVERSE MYSc_type_XI MYSc COG5022 MYSc MYSc_type_V Myosin_head MYSc_type_II MYSc_type_I MYSc_type_VII MYSc_type_VIII MYSc_type_VI MYSc_type_XV MYSc_type_IX MYSc_type_III MYSc_type_XVIII DIL protein|myosin, putative, expressed
A0A077RUR1	1.24267	0.823667	1.01033	1.102	29.5.11.3	protein.degradation.ubiquitin.E2	moderately similar to ( 285) AT4G27960 | Symbols: UBC9 | UBC9 (UBIQUITIN CONJUGATING ENZYME 9); ubiquitin-protein ligase | chr4:13916065-13917293 REVERSEweakly similar to ( 136) UBC2_WHEAT Ubiquitin-conjugating enzyme E2-17 kDa (EC 6.3.2.19) (Ubiquitin-protein ligase) (Ubiquitin carrier protein) - Triticum aestivum (Wheat) COG5078 UQ_con UBCc UBCc protein|ubiquitin-conjugating enzyme, putative, e…

## Sheet: S-C2
Protein accession	Mean-0d	Mean-1d	Mean-2d	Mean-3d	MapMan Bin code	MapMan Bin name	MapMan description
0.577	0.976	1.06133	1.048	35.2	not assigned.unknown	highly similar to ( 610) AT5G32470 | Symbols: | FUNCTIONS IN: molecular_function unknown; INVOLVED IN: biological_process unknown; LOCATED IN: mitochondrion; EXPRESSED IN: 23 plant structures; EXPRESSED DURING: 13 growth stages; CONTAINS InterPro DOMAIN/s: Haem oxygenase-like, multi-helical (InterPro:IPR016084), TENA/THI-4 protein/Coenzyme PQQ biosynthesis protein C (InterPro:IPR004305); Has 1039…
0.586667	1.34133	1.69333	0.897333	25	C1-metabolism	highly similar to ( 593) AT5G14780 | Symbols: FDH | FDH (FORMATE DEHYDROGENASE); NAD or NADH binding / binding / catalytic/ cofactor binding / oxidoreductase, acting on the CH-OH group of donors, NAD or NADP as acceptor | chr5:4777043-4779190 FORWARDhighly similar to ( 731) FDH1_ORYSA Formate dehydrogenase 1, mitochondrial precursor (EC 1.2.1.2) (NAD-dependent formate dehydrogenase 1) (FDH 1) - O…
0.385667	1.192	1.135	1.05533	29.6	protein.folding	highly similar to ( 861) AT3G20050 | Symbols: ATTCP-1 | ATTCP-1; ATP binding / protein binding / unfolded protein binding | chr3:6998544-7002266 REVERSEmoderately similar to ( 223) TCPE2_AVESA T-complex protein 1 subunit epsilon (TCP-1-epsilon) (CCT-epsilon) (TCP-K36) - Avena sativa (Oat) TCP1_alpha chaperonin_type_I_II cpn60 Cpn60_TCP1 GroL TCP1_eta TCP1_delta TCP1_beta TCP1_epsilon TCP1_gamma T…
0.402667	1.24033	1.06867	1.058	28.1	DNA.synthesis/chromatin structure	highly similar to ( 712) AT3G13920 | Symbols: EIF4A1, RH4, TIF4A1 | EIF4A1 (EUKARYOTIC TRANSLATION INITIATION FACTOR 4A1); ATP-dependent helicase/ translation initiation factor | chr3:4592635-4594094 REVERSEhighly similar to ( 742) IF4A_ORYSA Eukaryotic initiation factor 4A (EC 3.6.1.-) (ATP-dependent RNA helicase eIF4A) (eIF-4A) - Oryza sativa (Rice) SrmB PRK11776 DEADc PRK11634 PRK11192 PRK1059…
0.386	1.18333	1.03267	0.837	27.1	RNA.processing	weakly similar to ( 192) AT5G65260 | Symbols: | polyadenylate-binding protein family protein / PABP family protein | chr5:26080501-26082984 REVERSE protein|RNA recognition motif containing protein, putative, expressed
0.65	0.909333	0.969	1.05033	3.4.4	minor CHO metabolism.myo-inositol.myo inositol oxygenases	moderately similar to ( 480) AT1G14520 | Symbols: MIOX1 | MIOX1 (MYO-INISITOL OXYGENASE); inositol oxygenase/ oxidoreductase | chr1:4968376-4969954 REVERSEhighly similar to ( 625) MIOX_ORYSA Probable inositol oxygenase (EC 1.13.99.1) (Myo-inositol oxygenase) - Oryza sativa (Rice) DUF706 protein|inositol oxygenase, putative, expressed
0.669667	1.101	1.081	1.04833	29.5.11.20	protein.degradation.ubiquitin.proteasom	moderately similar to ( 377) AT5G42790 | Symbols: PAF1, ATPSM30 | PAF1; endopeptidase/ peptidase/ threonine-type endopeptidase | chr5:17159270-17160975 REVERSEmoderately similar to ( 479) PSA1_ORYSA Proteasome subunit alpha type 1 (EC 3.4.25.1) (20S proteasome alpha subunit F) (20S proteasome subunit alpha-6) (Proteasome component C2) - Oryza sativa (Rice) proteasome_alpha_type_1 proteasome_alpha…
0.404667	0.904	1.02567	1.04633	23.4.99	nucleotide metabolism.phosphotransfer and pyrophosphatases.misc	moderately similar to ( 407) AT5G09650 | Symbols: AtPPa6 | AtPPa6 (Arabidopsis thaliana pyrophosphorylase 6); inorganic diphosphatase/ pyrophosphatase | chr5:2991331-2993117 REVERSEmoderately similar to ( 296) IPYR1_CHLRE Soluble inorganic pyrophosphatase 1, chloroplast precursor (EC 3.6.1.1) (Pyrophosphate phospho-hydrolase 1) (PPase 1) - Chlamydomonas reinhardtii pyrophosphatase Pyrophosphatase…
0.726667	1.07667	1.151	1.01	30.3	signalling.calcium	moderately similar to ( 243) AT3G18430 | Symbols: | calcium-binding EF hand family protein | chr3:6326180-6327476 FORWARD protein|EF hand family protein, putative, expressed
0.285667	1.23967	0.740667	0.775333	31.1	cell.organisation	weakly similar to ( 198) AT3G03490 | Symbols: PEX19-1 | PEX19-1 (peroxin 19-1) | chr3:830302-831759 REVERSE Pex19 protein|peroxisomal biogenesis factor 19, putative, expressed
0.355333	1.7	0.948333	0.662333	27.1.1	RNA.processing.splicing	moderately similar to ( 242) AT5G44200 | Symbols: CBP20, ATCBP20 | CBP20 (CAP-BINDING PROTEIN 20); RNA binding / RNA cap binding | chr5:17802062-17803875 REVERSE protein|RNA recognition motif containing protein, putative, expressed
0.619333	0.94	1.16467	1.148	29.5	protein.degradation	moderately similar to ( 314) AT1G67230 | Symbols: LINC1 | LINC1 (LITTLE NUCLEI1) | chr1:25151561-25156032 REVERSE protein|nuclear matrix constituent protein 1-like, putative, expressed
0.125333	1.31667	1.14533	1.04133	20.2.1	stress.abiotic.heat	highly similar to ( 934) AT5G02500 | Symbols: HSC70-1, HSP70-1, AT-HSC70-1, HSC70 | HSC70-1 (HEAT SHOCK COGNATE PROTEIN 70-1); ATP binding | chr5:554055-556334 REVERSEhighly similar to ( 937) HSP7C_PETHY Heat shock cognate 70 kDa protein - Petunia hybrida (Petunia) HSP70 dnaK DnaK dnaK hscA hscA protein|DnaK family protein, putative, expressed
0.63	0.991667	1.00233	1.02833	35.2	not assigned.unknown	nearly identical (2001) AT5G37830 | Symbols: OXP1 | OXP1 (OXOPROLINASE 1); 5-oxoprolinase (ATP-hydrolyzing)/ hydrolase | chr5:15056635-15060525 REVERSE HyuB Hydantoinase_B HyuA Hydantoinase_A Hydant_A_N protein|5-oxoprolinase, putative, expressed
0.699333	1.06367	1.08167	1.00067	13.1.1.2.1	amino acid metabolism.synthesis.central amino acid metabolism.aspartate.aspartate aminotransferase	highly similar to ( 726) AT2G30970 | Symbols: ASP1 | ASP1 (ASPARTATE AMINOTRANSFERASE 1); L-aspartate:2-oxoglutarate aminotransferase | chr2:13179012-13181686 FORWARDmoderately similar to ( 430) AAT1_MEDSA Aspartate aminotransferase 1 (EC 2.6.1.1) (Transaminase A) - Medicago sativa (Alfalfa) TyrB PRK09257 Aminotran_1_2 protein|aminotransferase, classes I and II, domain containing protein, express…
0.116	1.13633	1.16567	1.03533	29.5.11.20	protein.degradation.ubiquitin.proteasom	nearly identical (1160) AT2G20580 | Symbols: RPN1A, ATRPN1A | RPN1A (26S PROTEASOME REGULATORY SUBUNIT S2 1A); binding / enzyme regulator | chr2:8859211-8864699 FORWARD RPN1 RPN2 protein|proteasome/cyclosome repeat containing protein, expressed
0.392667	1.453	1.09267	0.959333	29.2.1.2.2.31	protein.synthesis.ribosomal protein.eukaryotic.60S subunit.L31	weakly similar to ( 145) AT2G19740 | Symbols: | 60S ribosomal protein L31 (RPL31A) | chr2:8513577-8514346 FORWARDweakly similar to ( 144) RL31_PANGI 60S ribosomal protein L31 - Panax ginseng (Korean ginseng) Ribosomal_L31e protein|60S ribosomal protein L31, putative, expressed
0.709	0.936667	1.08367	1.04333	21.2.2	redox.ascorbate and glutathione.glutathione	highly similar to ( 640) AT5G27380 | Symbols: GSH2, GSHB | GSH2 (GLUTATHIONE SYNTHETASE 2); glutathione synthase | chr5:9668211-9670912 REVERSEhighly similar to ( 661) GSHB_BRAJU Glutathione synthetase, chloroplast precursor (EC 6.3.2.3) (Glutathione synthase) (GSH synthetase) (GSH-S) - Brassica juncea (Leaf mustard) (Indian mustard) GSH_synth_ATP eu-GS GSH_synthase protein|glutathione synthetase…
0.351	1.255	1.14867	1.06667	20.2.1	stress.abiotic.heat	highly similar to ( 979) AT3G07770 | Symbols: | ATP binding | chr3:2479611-2483970 FORWARDhighly similar to ( 516) HSP83_IPONI Heat shock protein 83 - Ipomoea nil (Japanese morning glory) (Pharbitis nil) PRK05218 HtpG HSP90 protein|heat shock protein, putative, expressed
0.202667	1.46267	1.20433	1.10967	29.6	protein.folding	weakly similar to ( 110) AT2G30410 | Symbols: KIS, TFCA | KIS (KIESEL); unfolded protein binding | chr2:12959812-12960552 FORWARD protein|tubulin-specific chaperone A, putative, expressed
0.490333	0.957333	1.07	1.21267	27.3.99	RNA.regulation of transcription.unclassified	highly similar to ( 544) AT1G19270 | Symbols: DA1 | DA1 (DA 1); ubiquitin binding | chr1:6663327-6665845 FORWARD protein|LIM domain-containing protein, putative, expressed
0.579333	1.19133	1.078	1.049	29.2.1.2.2.5	protein.synthesis.ribosomal protein.eukaryotic.60S subunit.L5	moderately similar to ( 376) AT3G25520 | Symbols: ATL5, PGY3, OLI5, RPL5A | ATL5 (A. THALIANA RIBOSOMAL PROTEIN L5); 5S rRNA binding / structural constituent of ribosome | chr3:9269573-9271327 REVERSEmoderately similar to ( 484) RL51_ORYSA 60S ribosomal protein L5-1 - Oryza sativa (Rice) rpl18p Ribosomal_L18p RplR protein|ribosomal L18p/L5e family protein, putative, expressed
0.434	0.894	1.13933	1.23	11.1.30	lipid metabolism.FA synthesis and FA elongation.pyruvate kinase	highly similar to ( 782) AT3G52990 | Symbols: | pyruvate kinase, putative | chr3:19649336-19652237 FORWARDmoderately similar to ( 307) KPYC_SOYBN Pyruvate kinase, cytosolic isozyme (EC 2.7.1.40) (PK) - Glycine max (Soybean) Pyruvate_Kinase PykF PRK05826 PRK09206 PRK06354 PK PRK06247 PRK06739 PK_C protein|pyruvate kinase, putative, expressed
0.365333	1.205	1.139	1.083	29.5.11.20	protein.degradation.ubiquitin.proteasom	moderately similar to ( 438) AT2G27020 | Symbols: PAG1 | PAG1; endopeptidase/ peptidase/ threonine-type endopeptidase | chr2:11528515-11530858 REVERSEmoderately similar to ( 494) PSA3_ORYSA Proteasome subunit alpha type 3 (EC 3.4.25.1) (20S proteasome alpha subunit G) (20S proteasome subunit alpha-7) - Oryza sativa (Rice) proteasome_alpha_type_3 proteasome_alpha PRE1 PRK03996 proteasome_alpha_arc…
0.350333	1.09267	1.10467	1.06433	20.2.1	stress.abiotic.heat	highly similar to ( 550) AT3G44110 | Symbols: ATJ3, ATJ | ATJ3; protein binding | chr3:15869179-15871059 REVERSEhighly similar to ( 586) DNJH_CUCSA DnaJ protein homolog (DNAJ-1) - Cucumis sativus (Cucumber) DnaJ PRK10767 DnaJ_CXXCXGXG DnaJ DnaJ PRK10266 protein|chaperone protein dnaJ, putative, expressed
0.712333	0.997333	1.00867	1.11867	21.2	redox.ascorbate and glutathione	moderately similar to ( 217) AT2G32720 | Symbols: B5 #4, ATCB5-B, CB5-B | CB5-B (CYTOCHROME B5 ISOFORM B); heme binding | chr2:13877013-13878447 REVERSEmoderately similar to ( 269) CYB5_ORYSA Cytochrome b5 - Oryza sativa (Rice) Cyt-b5 CYB5 protein|cytochrome b5-like Heme/Steroid binding domain containing protein, expressed
0.251	0.914667	1.025	0.986333	23.2	nucleotide metabolism.degradation	moderately similar to ( 394) AT5G63980 | Symbols: SAL1, ALX8, ATSAL1, HOS2, FRY1 | SAL1; 3'(2'),5'-bisphosphate nucleotidase/ inositol or phosphatidylinositol phosphatase | chr5:25609840-25611802 FORWARDmoderately similar to ( 474) DPNP_ORYSA 3'(2'),5'-bisphosphate nucleotidase (EC 3.1.3.7) (3'(2'),5-bisphosphonucleoside 3'(2')-phosphohydrolase) (DPNPase) - Oryza sativa (Rice) PAP_phosphatase Ino…
0.176333	1.49733	1.20533	1.071	20.2.1	stress.abiotic.heat	highly similar to ( 934) AT5G02500 | Symbols: HSC70-1, HSP70-1, AT-HSC70-1, HSC70 | HSC70-1 (HEAT SHOCK COGNATE PROTEIN 70-1); ATP binding | chr5:554055-556334 REVERSEhighly similar to ( 937) HSP7C_PETHY Heat shock cognate 70 kDa protein - Petunia hybrida (Petunia) HSP70 dnaK DnaK dnaK hscA hscA protein|DnaK family protein, putative, expressed
0.690333	1.64433	1.16133	1.067	29.2.1.2.2.32	protein.synthesis.ribosomal protein.eukaryotic.60S subunit.L32	weakly similar to ( 199) AT4G18100 | Symbols: | 60S ribosomal protein L32 (RPL32A) | chr4:10035715-10036475 REVERSE Ribosomal_L32e RPL32 rpl32e protein|60S ribosomal protein L32, putative, expressed
0.543	1.56467	1.136	1.04967	31.1	cell.organisation	weakly similar to ( 158) AT1G01750 | Symbols: ADF11 | ADF11 (ACTIN DEPOLYMERIZING FACTOR 11); actin binding | chr1:275528-276126 FORWARDweakly similar to ( 152) ADF2_MAIZE Actin-depolymerizing factor 2 (ADF 2) (ZmABP2) (ZmADF2) - Zea mays (Maize) ADF ADF Cofilin_ADF protein|actin-depolymerizing factor, putative, expressed
0.277333	0.989	0.881333	0.720333	35.2	not assigned.unknown	nearly identical (1652) AT1G53310 | Symbols: ATPPC1 | ATPPC1 (PHOSPHOENOLPYRUVATE CARBOXYLASE 1); catalytic/ phosphoenolpyruvate carboxylase | chr1:19884261-19888070 REVERSEnearly identical (1786) CAPP2_SORBI Phosphoenolpyruvate carboxylase 2 (EC 4.1.1.31) (PEPCase 2) (PEPC 2) (CP28) - Sorghum bicolor (Sorghum) (Sorghum vulgare)PEPcase PRK00009 Ppc protein|phosphoenolpyruvate carboxylase, putativ…
0.67	1.146	1.096	1.00567	27.2	RNA.transcription	moderately similar to ( 432) AT2G15430 | Symbols: RBP36A, RPB35.5A, NRPB3, NRPD3, NRPE3A | NRPB3; DNA binding / DNA-directed RNA polymerase/ protein dimerization | chr2:6733661-6735482 FORWARD RPOLD PRK00783 RpoA protein|DNA-directed RNA polymerase subunit, putative, expressed
0.572333	1.09167	0.932667	0.893333	9.1.2	mitochondrial electron transport / ATP synthesis.NADH-DH.localisation not clear	moderately similar to ( 296) AT1G79010 | Symbols: | NADH-ubiquinone oxidoreductase 23 kDa subunit, mitochondrial (TYKY) | chr1:29725138-29726933 REVERSEmoderately similar to ( 298) NDUS8_SOLTU NADH dehydrogenase [ubiquinone] iron-sulfur protein 8, mitochondrial precursor (EC 1.6.5.3) (EC 1.6.99.3) (NADH-ubiquinone oxidoreductase 23 kDa subunit) (Complex I-23kD) (CI-23kD) (Complex I-28.5kD) (CI-28…
0.515	1.21133	1.06133	0.994	35.2	not assigned.unknown	weakly similar to ( 182) AT1G15215 | Symbols: | FUNCTIONS IN: molecular_function unknown; INVOLVED IN: biological_process unknown; LOCATED IN: cellular_component unknown; BEST Arabidopsis thaliana protein match is: sequence-specific DNA binding / transcription factor (TAIR:AT3G18380.2); Has 41 Blast hits to 40 proteins in 9 species: Archae - 0; Bacteria - 0; Metazoa - 0; Fungi - 0; Plants - 41; V…
0.346	0.995667	1.069	1.08	29.5.11.2	protein.degradation.ubiquitin.E1	nearly identical (1639) AT5G06460 | Symbols: ATUBA2, UBA 2 | ATUBA2; ubiquitin activating enzyme/ ubiquitin-protein ligase | chr5:1970239-1974382 FORWARDnearly identical (1865) UBE12_WHEAT Ubiquitin-activating enzyme E1 2 - Triticum aestivum (Wheat) Ube1_repeat2 Ube1_repeat1 E1-2_like UBA_e1_C Uba2_SUMO ThiF ThiF_MoeB_HesA_family Uba3_RUB Aos1_SUMO ThiF E1-1_like E1_enzyme_family PRK05690 PRK0876…
0.202667	1.22833	1.05733	0.973667	9.1.2	mitochondrial electron transport / ATP synthesis.NADH-DH.localisation not clear	moderately similar to ( 206) AT5G52840 | Symbols: | NADH-ubiquinone oxidoreductase-related | chr5:21413718-21414794 FORWARD protein|NADH dehydrogenase 1 alpha subcomplex subunit 5, putative, expressed
0.654	1.31933	1.466	0.918333	29.2.3	protein.synthesis.initiation	moderately similar to ( 438) AT2G05830 | Symbols: | eukaryotic translation initiation factor 2B family protein / eIF-2B family protein | chr2:2229964-2231839 FORWARD COG0182 mtnA PRK06844 PRK06036 PRK08334 IF-2B PRK05772 PRK06371 PRK08535 GCD2 PRK06239 protein|initiation factor 2 subunit family domain containing protein, expressed
0.507667	1.209	1.067	0.980667	27.3.73	RNA.regulation of transcription.Zn-finger(CCHC)	nearly identical (1254) AT5G07350 | Symbols: | tudor domain-containing protein / nuclease family protein | chr5:2319790-2324892 REVERSE TUDOR SNc SNc protein|TUDOR protein with multiple SNc domains, putative, expressed
0.276	1.43233	1.07133	0.94	29.2.3	protein.synthesis.initiation	moderately similar to ( 323) AT5G20920 | Symbols: EIF2 BETA | EIF2 BETA; translation initiation factor | chr5:7094994-7096661 REVERSEmoderately similar to ( 409) IF2B_WHEAT Eukaryotic translation initiation factor 2 subunit beta (eIF-2-beta) (P38) - Triticum aestivum (Wheat) eIF-5_eIF-2B eIF2B_5 PRK03988 GCD7 PRK12336 protein|eukaryotic translation initiation factor 2 subunit beta, putative, expr…
0.968667	1.22667	1.426	0.866	3.5	minor CHO metabolism.others	moderately similar to ( 369) AT1G59960 | Symbols: | aldo/keto reductase, putative | chr1:22071410-22073067 REVERSEmoderately similar to ( 417) NADO1_ORYSA Probable NAD(P)H-dependent oxidoreductase 1 (EC 1.1.1.-) - Oryza sativa (Rice) Aldo_ket_red ARA1 dkgA dkgB Tas protein|oxidoreductase, aldo/keto reductase family protein, putative, expressed
0.618667	1.319	1.23267	1.09367	9.6	mitochondrial electron transport / ATP synthesis.cytochrome c	moderately similar to ( 470) AT5G40810 | Symbols: | cytochrome c1, putative | chr5:16340670-16342327 FORWARDmoderately similar to ( 489) CY11_SOLTU Cytochrome c1, heme protein, mitochondrial precursor (Clone PC13III) - Solanum tuberosum (Potato) Cytochrom_C1 CYT1 protein|cytochrome c1-1, heme protein, mitochondrial precursor, putative, expressed
0.271667	1.225	1.199	1.05567	30.7	signalling.14-3-3 proteins	moderately similar to ( 261) AT3G02520 | Symbols: GRF7, GF14 NU | GRF7 (GENERAL REGULATORY FACTOR 7); protein binding / protein phosphorylated amino acid binding | chr3:526800-527915 REVERSEmoderately similar to ( 309) 14335_ORYSA 14-3-3-like protein GF14-E (G-box factor 14-3-3 homolog E) - Oryza sativa (Rice) 14-3-3 14_3_3 BMH1 protein|14-3-3 protein, putative, expressed
0.329333	1.22433	1.12933	1.093	29.5.11.1	protein.degradation.ubiquitin.ubiquitin	weakly similar to ( 144) AT5G55160 | Symbols: SUM2, SUMO 2, SUMO2, ATSUMO2 | SUMO2 (SMALL UBIQUITIN-LIKE MODIFIER 2); protein binding / protein tag | chr5:22383747-22384772 REVERSEweakly similar to ( 148) SMT3_ORYSA Ubiquitin-like protein SMT3 - Oryza sativa (Rice) Sumo SMT3 protein|ubiquitin family domain containing protein, expressed
0.172333	0.959667	1.067	1.03867	30.3	signalling.calcium	highly similar to ( 502) AT1G08450 | Symbols: CRT3 | CRT3 (CALRETICULIN 3); calcium ion binding / unfolded protein binding | chr1:2668008-2671800 REVERSEmoderately similar to ( 402) CALR_NICPL Calreticulin precursor - Nicotiana plumbaginifolia (Leadwort-leaved tobacco) Calreticulin protein|calreticulin precursor protein, putative, expressed
0.34	1.06867	1.06967	1.06333	35.2	not assigned.unknown	moderately similar to ( 202) AT1G05720 | Symbols: | selenoprotein family protein | chr1:1717677-1718849 REVERSE Sep15_SelM protein|selenoprotein precursor, putative, expressed
0.395333	1.74467	0.916333	0.736667	35.2	not assigned.unknown	protein|ZmGR2c, putative, expressed
0.328	1.305	1.027	1.03667	35.2	not assigned.unknown	weakly similar to ( 142) AT4G32930 | Symbols: | unknown protein | chr4:15898878-15900185 FORWARD DUF866 protein|GA18326-PA, putative, expressed
0.175667	1.44667	1.136	1.027	28.1	DNA.synthesis/chromatin structure	highly similar to ( 651) AT5G11170 | Symbols: | ATP binding / ATP-dependent helicase/ helicase/ nucleic acid binding | chr5:3553334-3556646 FORWARDmoderately similar to ( 226) IF4A8_TOBAC Eukaryotic initiation factor 4A-8 (EC 3.6.1.-) (ATP-dependent RNA helicase eIF4A-8) (eIF-4A-8) - Nicotiana tabacum (Common tobacco) SrmB PRK11776 PRK11192 PRK11634 DEADc PRK10590 PRK01297 PRK04837 PRK04537 DEXDc…
0.261333	1.407	1.115	0.935	33.99	development.unspecified	moderately similar to ( 464) AT5G22790 | Symbols: RER1 | RER1 (RETICULATA-RELATED 1) | chr5:7599395-7601573 REVERSE protein|expressed protein
0.633	1.32833	1.042	0.953	29.2.1.2.1.31	protein.synthesis.ribosomal protein.eukaryotic.40S subunit.SA	moderately similar to ( 377) AT3G04770 | Symbols: RPSAb | RPSAb (40S ribosomal protein SA B); structural constituent of ribosome | chr3:1309544-1310846 REVERSEmoderately similar to ( 388) RSSA_SOYBN 40S ribosomal protein SA (p40) - Glycine max (Soybean) Ribosomal_S2 rps2P RpsB protein|ribosomal protein S2, putative, expressed
0.541	0.952667	1.068	1.06367	0	0	0
0.241	1.772	1.25967	0.968	29.2.1.2.2.22	protein.synthesis.ribosomal protein.eukaryotic.60S subunit.L22	weakly similar to ( 127) AT3G05560 | Symbols: | 60S ribosomal protein L22-2 (RPL22B) | chr3:1614641-1615204 FORWARD Ribosomal_L22e protein|60S ribosomal protein L22-2, putative, expressed
0.278	1.92733	0.948333	0.654	29.2.4	protein.synthesis.elongation	moderately similar to ( 243) AT1G30230 | Symbols: | elongation factor 1-beta / EF-1-beta | chr1:10639286-10640601 FORWARDmoderately similar to ( 321) EF1D1_ORYSA Elongation factor 1-delta 1 (EF-1-delta 1) (Elongation factor 1B-beta 1) (eEF-1B beta 1) - Oryza sativa (Rice) EF1B EF1_GNE protein|elongation factor protein, putative, expressed
0.517333	0.810333	0.955667	0.990333	26.2	misc.UDP glucosyl and glucoronyl transferases	moderately similar to ( 276) AT3G21760 | Symbols: | UDP-glucoronosyl/UDP-glucosyl transferase family protein | chr3:7667099-7668556 FORWARDweakly similar to ( 155) ZOX_PHAVU Zeatin O-xylosyltransferase (EC 2.4.2.40) (Zeatin O-beta-D-xylosyltransferase) - Phaseolus vulgaris (Kidney bean) (French bean) UDPGT protein|UDP-glucoronosyl and UDP-glucosyl transferase domain containing protein, expressed
0.617667	1.34833	0.917	0.743667	28.1	DNA.synthesis/chromatin structure	moderately similar to ( 305) AT1G68290 | Symbols: ENDO 2 | ENDO 2 (endonuclease 2); T/G mismatch-specific endonuclease/ endonuclease/ nucleic acid binding / single-stranded DNA specific endodeoxyribonuclease | chr1:25596718-25598264 FORWARDS1-P1_nuclease protein|nuclease PA3, putative, expressed
0.698	1.03333	1.158	1.20067	29.4	protein.postranslational modification	moderately similar to ( 335) AT4G31750 | Symbols: WIN2 | WIN2 (HOPW1-1-INTERACTING 2); protein serine/threonine phosphatase | chr4:15364657-15367207 REVERSE PP2Cc PP2Cc PP2C PTC1 protein|protein phosphatase 2C, putative, expressed
0.387667	1.04967	1.076	0.754667	26.12	misc.peroxidases	weakly similar to ( 197) AT5G15180 | Symbols: | peroxidase, putative | chr5:4930561-4932211 FORWARDmoderately similar to ( 211) PER1_ORYSA Peroxidase 1 precursor (EC 1.11.1.7) - Oryza sativa (Rice)secretory_peroxidase plant_peroxidase peroxidase ascorbate_peroxidase protein|peroxidase precursor, putative, expressed
0.327333	1.05133	1.05467	1.081	26.9	misc.glutathione S transferases	moderately similar to ( 227) AT1G17180 | Symbols: ATGSTU25 | ATGSTU25 (GLUTATHIONE S-TRANSFERASE TAU 25); glutathione transferase | chr1:5872208-5872958 FORWARDmoderately similar to ( 231) GSTX4_TOBAC Probable glutathione S-transferase (EC 2.5.1.18) (Auxin-induced protein PCNT107) - Nicotiana tabacum (Common tobacco) GST_C_Tau GST_N_Tau Gst protein|glutathione S-transferase, putative, expressed
0.553333	1.07133	1.08767	1.027	13.1.1.3.1	amino acid metabolism.synthesis.central amino acid metabolism.alanine.alanine aminotransferase	highly similar to ( 739) AT1G17290 | Symbols: AlaAT1 | AlaAT1 (ALANINE AMINOTRANSFERAS); ATP binding / L-alanine:2-oxoglutarate aminotransferase | chr1:5922771-5926093 FORWARDhighly similar to ( 834) ALA2_HORVU Alanine aminotransferase 2 (EC 2.6.1.2) (GPT) (Glutamic--pyruvic transaminase 2) (Glutamic--alanine transaminase 2) (ALAAT-2) - Hordeum vulgare (Barley) PRK09265 COG0436 PRK08363 PRK05764 …
0.25	1.78	1.13133	0.86	29.2.1.2.2.99	protein.synthesis.ribosomal protein.eukaryotic.60S subunit.unknown	very weakly similar to (95.9) RLA2A_MAIZE 60S acidic ribosomal protein P2A (P2) - Zea mays (Maize) protein|60S acidic ribosomal protein, putative, expressed
0.197667	1.30033	1.23167	1.17567	30.5	signalling.G-proteins	weakly similar to ( 193) AT5G58590 | Symbols: RANBP1 | RANBP1 (RAN BINDING PROTEIN 1); protein binding | chr5:23680319-23681714 REVERSE RanBD Ran_BP1 RanBD YRB1 protein|ranBP1 domain containing protein, expressed
0.313667	1.90867	1.22333	0.961	29.5.7	protein.degradation.metalloprotease	highly similar to ( 509) AT3G51800 | Symbols: ATG2 | ATG2; aminopeptidase/ metalloexopeptidase | chr3:19211261-19213568 REVERSE PA2G4-like MetAP2 PRK08671 Peptidase_M24 Map PRK05716 protein|peptidase, M24 family protein, putative, expressed
0.366	1.337	1.08	0.867333	27.3.2	RNA.regulation of transcription.Alfin-like	moderately similar to ( 266) AT3G11200 | Symbols: AL2 | AL2 (ALFIN-LIKE 2); DNA binding / methylated histone residue binding | chr3:3508387-3510195 REVERSE protein|PHD finger protein, putative, expressed
0.383667	0.940333	1.14067	1.226	29.8	protein.assembly and cofactor ligation	moderately similar to ( 344) AT3G20970 | Symbols: NFU4, ATNFU2 | NFU4; structural molecule | chr3:7348277-7349627 FORWARD Nfu_N COG0694 NifU protein|nifU, putative, expressed
0.667	1.11	1.164	1.081	27.1.1	RNA.processing.splicing	moderately similar to ( 270) AT3G50670 | Symbols: U1-70K, U1SNRNP | U1-70K (U1 SMALL NUCLEAR RIBONUCLEOPROTEIN-70K); RNA binding / nucleotide binding | chr3:18828232-18829492 REVERSE protein|transposon protein, putative, CACTA, En/Spm sub-class, expressed
0.499333	0.962	1.10167	1.18433	20.2.1	stress.abiotic.heat	highly similar to ( 977) AT5G49910 | Symbols: CPHSC70-2EAT SHOCK PROTEIN 70-2, HSC70-7 | CPHSC70-2EAT SHOCK PROTEIN 70-2 (CHLOROPLAST HEAT SHOCK PROTEIN 70-2); ATP binding / unfolded protein binding | chr5:20303470-20306295 FORWARDhighly similar to ( 999) HSP7S_PEA Stromal 70 kDa heat shock-related protein, chloroplast precursor - Pisum sativum (Garden pea) dnaK dnaK HSP70 DnaK hscA hscA PRK11678…
0.433333	0.957	0.999333	1.08767	30.5	signalling.G-proteins	highly similar to ( 775) AT2G44100 | Symbols: ATGDI1, AT-GDI1 | ATGDI1 (ARABIDOPSIS THALIANA GUANOSINE NUCLEOTIDE DIPHOSPHATE DISSOCIATION INHIBITOR 1); RAB GDP-dissociation inhibitor | chr2:18241804-18244731 FORWARD GDI MRS6 protein|rab GDP dissociation inhibitor alpha, putative, expressed
0.596667	1.20967	1.01033	0.883333	11.1.12	lipid metabolism.FA synthesis and FA elongation.ACP protein	weakly similar to ( 137) AT1G65290 | Symbols: mtACP2 | mtACP2 (mitochondrial acyl carrier protein 2); acyl carrier/ metal ion binding | chr1:24249088-24250366 REVERSE acpP protein|acyl carrier protein, putative, expressed
0.566	0.981333	0.88	0.963	35.2	not assigned.unknown	moderately similar to ( 209) AT1G17330 | Symbols: | metal-dependent phosphohydrolase HD domain-containing protein-related | chr1:5929966-5931595 FORWARDCOG1418 PRK10119 protein|HD domain containing protein 2, putative, expressed
0.284667	1.19733	1.169	1.06933	30.7	signalling.14-3-3 proteins	moderately similar to ( 351) AT3G02520 | Symbols: GRF7, GF14 NU | GRF7 (GENERAL REGULATORY FACTOR 7); protein binding / protein phosphorylated amino acid binding | chr3:526800-527915 REVERSEmoderately similar to ( 431) 14334_ORYSA 14-3-3-like protein GF14-D (G-box factor 14-3-3 homolog D) - Oryza sativa (Rice) 14-3-3 14_3_3 BMH1 protein|14-3-3 protein, putative, expressed
0.437667	1.24467	1.18133	1.17567	30.7	signalling.14-3-3 proteins	moderately similar to ( 314) AT1G78300 | Symbols: GRF2, 14-3-3OMEGA, GF14 OMEGA | GRF2 (GENERAL REGULATORY FACTOR 2); protein binding / protein phosphorylated amino acid binding | chr1:29461883-29463052 FORWARDmoderately similar to ( 380) 14331_ORYSA 14-3-3-like protein GF14-A (G-box factor 14-3-3 homolog A) - Oryza sativa (Rice) 14-3-3 14_3_3 BMH1 protein|14-3-3 protein, putative, expressed
0.249	1.307	1.13467	1.128	35.2	not assigned.unknown	moderately similar to ( 239) AT3G05540 | Symbols: | INVOLVED IN: biological_process unknown; LOCATED IN: cytoplasm; CONTAINS InterPro DOMAIN/s: Translationally controlled tumour protein (InterPro:IPR018105), Translationally controlled tumour-associated TCTP (InterPro:IPR001983), Mss4/translationally controlled tumour-associated TCTP (InterPro:IPR011323), Translationally controlled tumour protein,…
0.885667	1.379	0.909	0.688333	12.2.2	N-metabolism.ammonia metabolism.glutamine synthase	highly similar to ( 653) AT5G37600 | Symbols: ATGSR1, GLN1;1, GSR 1 | ATGSR1; copper ion binding / glutamate-ammonia ligase | chr5:14933574-14935656 REVERSEhighly similar to ( 736) GLN12_ORYSA Glutamine synthetase cytosolic isozyme 1-2 (EC 6.3.1.2) (OsGLN1;2) (OsGS1;2) (Glutamate--ammonia ligase GLN1;2) (Glutamine synthetase root isozyme) - Oryza sativa (Rice) Gln-synt_C GlnA Gln-synt_N protein|g…
0.577667	1.125	1.116	1.05933	30.3	signalling.calcium	highly similar to ( 777) AT4G23650 | Symbols: CDPK6, CPK3 | CDPK6 (CALCIUM-DEPENDENT PROTEIN KINASE 6); ATP binding / calcium ion binding / calmodulin-dependent protein kinase/ kinase/ protein kinase/ protein serine/threonine kinase | chr4:12324967-12327415 REVERSEhighly similar to ( 668) CDPK2_ORYSA Calcium-dependent protein kinase, isoform 2 (EC 2.7.11.1) (CDPK 2) - Oryza sativa (Rice) S_TKc S_…
0.159333	1.92067	0.878667	0.646333	29.2.1.2.2.81	protein.synthesis.ribosomal protein.eukaryotic.60S subunit.P1	very weakly similar to (91.3) AT5G24510 | Symbols: | 60s acidic ribosomal protein P1, putative | chr5:8369295-8369866 REVERSEvery weakly similar to (97.4) RLA1_MAIZE 60S acidic ribosomal protein P1 (L12) - Zea mays (Maize) protein|60S acidic ribosomal protein, putative, expressed
0.812333	1.243	1.03433	0.996333	31.1	cell.organisation	highly similar to ( 760) AT5G09810 | Symbols: ACT2, ACT7 | ACT7 (ACTIN 7); structural constituent of cytoskeleton | chr5:3052809-3054220 FORWARDhighly similar to ( 761) ACT11_SOLTU Actin-97 - Solanum tuberosum (Potato) Actin ACTIN ACTIN COG5277 protein|actin, putative, expressed
0.611667	1.77533	1.10433	0.929333	29.2.3	protein.synthesis.initiation	moderately similar to ( 268) AT1G13950 | Symbols: EIF-5A, ELF5A-1, ATELF5A-1, EIF5A | ELF5A-1 (EUKARYOTIC ELONGATION FACTOR 5A-1); translation initiation factor | chr1:4773631-4774668 FORWARDmoderately similar to ( 291) IF5A_MAIZE Eukaryotic translation initiation factor 5A (eIF-5A) (eIF-4D) - Zea mays (Maize) Efp eIF-5a PRK03999 protein|eukaryotic translation initiation factor 5A, putative, expr…
0.148	1.15267	1.088	1.03767	30.3	signalling.calcium	moderately similar to ( 244) AT2G27030 | Symbols: CAM5 | CAM5 (CALMODULIN 5); calcium ion binding | chr2:11532719-11533060 FORWARDmoderately similar to ( 243) CALM3_PETHY Calmodulin-related protein - Petunia hybrida (Petunia) FRQ1 protein|OsCam2 - Calmodulin, expressed
0.706667	1.103	1.072	0.935333	21.3	redox.heme	moderately similar to ( 216) AT2G16060 | Symbols: GLB1, AHB1, ARATH GLB1, NSHB1, ATGLB1 | AHB1 (ARABIDOPSIS HEMOGLOBIN 1); oxygen binding / oxygen transporter | chr2:6982782-6983522 REVERSEmoderately similar to ( 318) HBL2_ORYSA Non-symbiotic hemoglobin 2 (rHb2) (ORYsa GLB1b) - Oryza sativa (Rice)globin protein|non-symbiotic hemoglobin 2, putative, expressed
0.246	1.28167	1.158	1.07767	30.7	signalling.14-3-3 proteins	moderately similar to ( 396) AT3G02520 | Symbols: GRF7, GF14 NU | GRF7 (GENERAL REGULATORY FACTOR 7); protein binding / protein phosphorylated amino acid binding | chr3:526800-527915 REVERSEmoderately similar to ( 463) 14336_ORYSA 14-3-3-like protein GF14-F (G-box factor 14-3-3 homolog F) (OsGF14a) (14-3-3-like protein S94) (Stress-regulated 14-3-3 protein) (SR14-3-3) - Oryza sativa (Rice) 14_3_3…
0.265	1.29533	1.20767	1.16733	35.2	not assigned.unknown	moderately similar to ( 239) AT3G05540 | Symbols: | INVOLVED IN: biological_process unknown; LOCATED IN: cytoplasm; CONTAINS InterPro DOMAIN/s: Translationally controlled tumour protein (InterPro:IPR018105), Translationally controlled tumour-associated TCTP (InterPro:IPR001983), Mss4/translationally controlled tumour-associated TCTP (InterPro:IPR011323), Translationally controlled tumour protein,…
0.274333	1.06433	1.09	1.08333	21.1	redox.thioredoxin	moderately similar to ( 410) AT1G04980 | Symbols: ATPDIL2-2, ATPDI10, PDI10 | ATPDIL2-2 (PDI-LIKE 2-2); protein disulfide isomerase | chr1:1413869-1416120 REVERSEweakly similar to ( 130) PDIA6_MEDSA Probable protein disulfide-isomerase A6 precursor (EC 5.3.4.1) (P5) - Medicago sativa (Alfalfa) PDI_a_P5 PDI_a_family PDI_a_MPD1_like Thioredoxin PDI_a_ERp38 PDI_a_ERdj5_C PDI_a_ERp46 PDI_a_PDI_a'_C P…
0.640667	1.06933	0.995	0.900667	21.1	redox.thioredoxin	moderately similar to ( 498) AT2G47470 | Symbols: ATPDIL2-1, UNE5, MEE30, PDI11, ATPDI11 | UNE5 (UNFERTILIZED EMBRYO SAC 5); protein disulfide isomerase | chr2:19481503-19483683 FORWARDmoderately similar to ( 498) PDIA6_MEDSA Probable protein disulfide-isomerase A6 precursor (EC 5.3.4.1) (P5) - Medicago sativa (Alfalfa) PDI_a_ERp38 PDI_a_family Thioredoxin PDI_a_PDI_a'_C PDI_a_P5 PDI_a_ERp46 PDI_…
0.611	1.042	1.09067	1.26333	29.5.3	protein.degradation.cysteine protease	highly similar to ( 529) AT5G43060 | Symbols: | cysteine proteinase, putative / thiol protease, putative | chr5:17269784-17272117 REVERSEhighly similar to ( 855) ORYB_ORYSA Oryzain beta chain precursor (EC 3.4.22.-) - Oryza sativa (Rice) Peptidase_C1 Peptidase_C1A Pept_C1 Peptidase_C1 Peptidase_C1A_CathepsinC Peptidase_C1A_CathepsinB Peptidase_C1A_CathepsinX protein|oryzain beta chain precursor, …
0.434	1.44933	1.01633	0.879667	27.3.2	RNA.regulation of transcription.Alfin-like	moderately similar to ( 208) AT5G20510 | Symbols: AL5 | AL5 (ALFIN-LIKE 5); DNA binding / methylated histone residue binding | chr5:6939991-6942846 REVERSE protein|PHD finger protein, putative, expressed
0.738	1.33033	0.990667	0.842	31.1	cell.organisation	moderately similar to ( 259) AT5G53400 | Symbols: | nuclear movement family protein | chr5:21661588-21663383 FORWARD CS protein|CS domain containing protein, putative, expressed
0.343667	1.194	1.216	1.18733	29.4	protein.postranslational modification	highly similar to ( 540) AT5G63870 | Symbols: PP7, ATPP7 | PP7 (SERINE/THREONINE PHOSPHATASE 7); protein serine/threonine phosphatase | chr5:25561336-25562908 REVERSEweakly similar to ( 139) PP2A4_ORYSA Serine/threonine-protein phosphatase PP2A-4 catalytic subunit (EC 3.1.3.16) - Oryza sativa (Rice) PP2Ac PP2Ac protein|Ser/Thr protein phosphatase family protein, putative, expressed
0.232333	1.32667	1.26	1.19267	31.3.1	cell.cycle.peptidylprolyl isomerase	highly similar to ( 767) AT3G25230 | Symbols: ROF1, ATFKBP62, FKBP62 | ROF1 (ROTAMASE FKBP 1); FK506 binding / calmodulin binding / peptidyl-prolyl cis-trans isomerase | chr3:9188257-9191175 FORWARDhighly similar to ( 815) FKB70_WHEAT 70 kDa peptidyl-prolyl isomerase (EC 5.2.1.8) (Peptidyl-prolyl cis-trans isomerase) (PPIase) (Rotamase) - Triticum aestivum (Wheat) FKBP_C FkpA PRK10902 PRK11570 pr…
0.649667	1.14867	1.11167	0.991	27.4	RNA.RNA binding	moderately similar to ( 328) AT5G04430 | Symbols: BTR1, BTR1S | BTR1L (BINDING TO TOMV RNA 1L (LONG FORM)); nucleic acid binding / single-stranded RNA binding | chr5:1250602-1253523 REVERSE protein|KH domain containing protein, putative, expressed
0.661	1.26833	1.155	1.07167	21.2.1	redox.ascorbate and glutathione.ascorbate	moderately similar to ( 447) AT4G08390 | Symbols: SAPX | SAPX (STROMAL ASCORBATE PEROXIDASE); L-ascorbate peroxidase | chr4:5315071-5317071 FORWARDhighly similar to ( 552) APX6_ORYSA Probable L-ascorbate peroxidase 6, chloroplast precursor (EC 1.11.1.11) (OsAPx06) - Oryza sativa (Rice)ascorbate_peroxidase plant_peroxidase peroxidase KatG secretory_peroxidase catalase_peroxidase protein|OsAPx6 - S…
0.362333	1.16867	1.09333	1.05833	11.1.12	lipid metabolism.FA synthesis and FA elongation.ACP protein	very weakly similar to ( 100) AT1G54580 | Symbols: ACP2 | ACP2 (ACYL CARRIER PROTEIN 2); acyl carrier | chr1:20389572-20390770 FORWARDweakly similar to ( 155) ACP1_HORVU Acyl carrier protein 1, chloroplast precursor (Acyl carrier protein I) (ACP I) - Hordeum vulgare (Barley) protein|acyl carrier protein, putative, expressed
0.628667	0.987333	1.009	1.03433	29.5.4	protein.degradation.aspartate protease	highly similar to ( 616) AT5G60160 | Symbols: | aspartyl aminopeptidase, putative | chr5:24223887-24226783 REVERSEvery weakly similar to (96.7) APEA_THEMA Probable M18-family aminopeptidase 1 (EC 3.4.11.-) - Thermotoga maritima PRK02813 Peptidase_M18 LAP4 PRK02256 protein|aspartyl aminopeptidase, putative, expressed
0.248667	1.29367	1.141	1.071	30.7	signalling.14-3-3 proteins	moderately similar to ( 389) AT3G02520 | Symbols: GRF7, GF14 NU | GRF7 (GENERAL REGULATORY FACTOR 7); protein binding / protein phosphorylated amino acid binding | chr3:526800-527915 REVERSEmoderately similar to ( 451) 14332_ORYSA 14-3-3-like protein GF14-B (G-box factor 14-3-3 homolog B) - Oryza sativa (Rice) 14-3-3 14_3_3 BMH1 protein|14-3-3 protein, putative, expressed
0.886667	1.345	1.07933	0.935333	29.2.1.2.1.53	protein.synthesis.ribosomal protein.eukaryotic.40S subunit.S3A	moderately similar to ( 390) AT4G34670 | Symbols: | 40S ribosomal protein S3A (RPS3aB) | chr4:16548724-16550222 FORWARDmoderately similar to ( 447) RS3A_ORYSJ 40S ribosomal protein S3a OS=Oryza sativa subsp. japonica GN=RPS3A PE=2 SV=2 Ribosomal_S3Ae RPS1A PRK04057 protein|40S ribosomal protein S3a, putative, expressed
0.667333	1.05467	0.965667	1.06333	18	Co-factor and vitamine metabolism	highly similar to ( 608) AT5G03430 | Symbols: | phosphoadenosine phosphosulfate (PAPS) reductase family protein | chr5:849237-852867 REVERSE cinA PAPS_reductase PAPS_reduct CinA CysH MoCF_biosynth protein|phosphoadenosine phosphosulfate, putative, expressed
0.462	1.182	1.066	1.01967	29.2.1.1.1.2.3	protein.synthesis.ribosomal protein.prokaryotic.chloroplast.50S subunit.L3	moderately similar to ( 400) AT3G17465 | Symbols: RPL3P | RPL3P (RIBOSOMAL PROTEIN L3 PLASTID); structural constituent of ribosome | chr3:5978059-5979572 REVERSEweakly similar to ( 131) RK3_TOBAC 50S ribosomal protein L3, chloroplast precursor (Fragment) - Nicotiana tabacum (Common tobacco) rplC RplC Ribosomal_L3 rpl3 rpl3p protein|ribosomal protein L3, putative, expressed
0.497667	1.17033	1.15433	1.09933	29.5.11.20	protein.degradation.ubiquitin.proteasom	highly similar to ( 616) AT4G24820 | Symbols: | 26S proteasome regulatory subunit, putative (RPN7) | chr4:12790471-12792599 REVERSEhighly similar to ( 749) PSMD6_ORYSA 26S proteasome non-ATPase regulatory subunit 6 (26S proteasome regulatory particle non-ATPase subunit 7) (OsRPN7) - Oryza sativa (Rice) RPN7 protein|26S proteasome non-ATPase regulatory subunit 6, putative, expressed
0.751	1.12833	1.02667	0.831667	27.1	RNA.processing	weakly similar to ( 142) AT2G43810 | Symbols: | small nuclear ribonucleoprotein F, putative / U6 snRNA-associated Sm-like protein, putative / Sm protein F, putative | chr2:18149725-18150879 FORWARD LSm6 protein|LSM domain containing protein, expressed
0.686333	1.02633	1.105	0.990667	29.5.11.20	protein.degradation.ubiquitin.proteasom	highly similar to ( 888) AT2G32730 | Symbols: | 26S proteasome regulatory subunit, putative | chr2:13880189-13885464 FORWARD RPN2 protein|proteasome/cyclosome repeat containing protein, expressed
0.554333	1.21733	0.968333	0.958333	10.5	cell wall.cell wall proteins	moderately similar to ( 499) AT3G48530 | Symbols: KING1 | KING1 (SNF1-RELATED PROTEIN KINASE REGULATORY SUBUNIT GAMMA 1) | chr3:17987559-17989592 FORWARD CBS_pair_29 protein|CBS domain containing membrane protein, putative, expressed
0.713	0.945	0.978	1.09667	8.1.4	TCA / org. transformation.TCA.IDH	highly similar to ( 721) AT5G14590 | Symbols: | isocitrate dehydrogenase, putative / NADP+ isocitrate dehydrogenase, putative | chr5:4703533-4706627 REVERSEhighly similar to ( 675) IDHP_MEDSA Isocitrate dehydrogenase [NADP], chloroplast precursor (EC 1.1.1.42) (Oxalosuccinate decarboxylase) (IDH) (NADP(+)-specific ICDH) (IDP) (Fragment) - Medicago sativa (Alfalfa) PRK08299 Icd Iso_dh protein|dehy…
0.433333	1.04567	1.16267	1.18633	0	0	0
0.454	1.053	1.18267	1.092	27.1.1	RNA.processing.splicing	nearly identical (1486) AT3G55200 | Symbols: | splicing factor, putative | chr3:20460533-20464361 FORWARD CPSF_A protein|cleavage and polyadenylation specificity factor, putative, expressed
0.722333	0.943	1.05967	1.10533	12.2.1	N-metabolism.ammonia metabolism.glutamate synthase	nearly identical (2711) AT5G04140 | Symbols: GLU1, GLS1, GLUS, FD-GOGAT | GLU1 (GLUTAMATE SYNTHASE 1); glutamate synthase (ferredoxin) | chr5:1130031-1138186 FORWARDnearly identical (2989) GLTB_MAIZE Ferredoxin-dependent glutamate synthase, chloroplast precursor (EC 1.4.7.1) (Fd-GOGAT) - Zea mays (Maize) gltB GltS GltB Glu_synthase GltS_FMN Glu_syn_central GltB gltB_C GltB GXGXG GATase_2 GXGXG Gn…
0.602333	1.57133	1.08767	0.954333	35.2	not assigned.unknown	protein|IQ calmodulin-binding motif family protein, putative, expressed
0.363667	1.40867	1.33567	1.32633	20.2.1	stress.abiotic.heat	nearly identical (1130) AT1G79920 | Symbols: | ATP binding | chr1:30058935-30062224 REVERSEmoderately similar to ( 273) HSP7C_PETHY Heat shock cognate 70 kDa protein - Petunia hybrida (Petunia) HSP70 DnaK dnaK dnaK hscA hscA protein|DnaK family protein, putative, expressed
0.419333	0.856333	1.16367	1.07367	27.3.26	RNA.regulation of transcription.MYB-related transcription factor family	highly similar to ( 944) AT1G09770 | Symbols: ATCDC5, CDC5, ATMYBCDC5 | ATCDC5 (ARABIDOPSIS THALIANA CELL DIVISION CYCLE 5); DNA binding / transcription factor | chr1:3162002-3165122 FORWARD REB1 protein|MYB family transcription factor, putative, expressed
0.526333	1.24167	1.20167	0.975667	28.1	DNA.synthesis/chromatin structure	nearly identical (1540) AT5G67100 | Symbols: ICU2 | ICU2 (INCURVATA2); DNA-directed DNA polymerase | chr5:26776994-26785104 FORWARDnearly identical (2796) DPOLA_ORYSA DNA polymerase alpha catalytic subunit (EC 2.7.7.7) - Oryza sativa (Rice) DNA_pol_B PolB POLBc POLBc PRK05762 PRK05761 zf-DNA_Pol DNA_pol_B_exo protein|POLA1 - Putative DNA polymerase alpha catalytic subunit, expressed
0.465667	1.52333	1.10733	0.965	29.2.1.2.1.9	protein.synthesis.ribosomal protein.eukaryotic.40S subunit.S9	moderately similar to ( 296) AT5G39850 | Symbols: | 40S ribosomal protein S9 (RPS9C) | chr5:15950053-15951171 FORWARDweakly similar to ( 101) RS9_TOBAC 40S ribosomal protein S9 (S4) (Fragment) - Nicotiana tabacum (Common tobacco) rps4p RpsD protein|40S ribosomal protein S9-2, putative, expressed
0.405333	1.213	0.818333	1	31.1	cell.organisation	weakly similar to ( 198) AT3G03490 | Symbols: PEX19-1 | PEX19-1 (peroxin 19-1) | chr3:830302-831759 REVERSE Pex19 protein|peroxisomal biogenesis factor 19, putative, expressed
0.473333	1.10533	1.20133	1.09533	31.4	cell.vesicle transport	moderately similar to ( 410) AT3G15980 | Symbols: | coatomer protein complex, subunit beta 2 (beta prime), putative | chr3:5412015-5418313 REVERSE Coatomer_WDAD protein|coatomer subunit beta, putative, expressed
0.562333	0.916333	1.213	1.02033	17.2.2	hormone metabolism.auxin.signal transduction	highly similar to ( 954) AT3G02260 | Symbols: BIG, DOC1, TIR3, UMB1, ASA1, LPR1, CRM1 | BIG (BIG); binding / ubiquitin-protein ligase/ zinc ion binding | chr3:431152-448489 REVERSE protein|purity of essence, putative, expressed
0.313	1.38733	1.168	1.07167	27.3.39	RNA.regulation of transcription.AtSR Transcription Factor family	weakly similar to ( 195) AT2G17390 | Symbols: AKR2B | AKR2B (ANKYRIN REPEAT-CONTAINING 2B); protein binding / transcription regulator | chr2:7555870-7557743 FORWARD protein|ankyrin repeat domain containing protein, putative, expressed
0.924	1.32567	0.932	0.777333	31.1	cell.organisation	highly similar to ( 672) AT1G74790 | Symbols: | catalytic | chr1:28098912-28101673 FORWARD protein|expressed protein
0.350333	0.795	1.11567	1.12	35.2	not assigned.unknown	moderately similar to ( 285) AT3G18180 | Symbols: | transferase, transferring glycosyl groups | chr3:6230270-6231878 FORWARD DUF563 protein|glycosyltransferase protein, putative, expressed
0.686	0.958333	1.00067	1.09667	29.6	protein.folding	moderately similar to ( 298) AT5G20720 | Symbols: CPN20, CPN10, CHCPN10, ATCPN21, CPN21 | CPN20 (CHAPERONIN 20); calmodulin binding | chr5:7015015-7016354 FORWARDmoderately similar to ( 263) CH10C_SPIOL 20 kDa chaperonin, chloroplast precursor (Protein Cpn21) (Chloroplast protein Cpn10) (Chloroplast chaperonin 10) (Ch-CPN10) - Spinacia oleracea (Spinach) groES GroS cpn10 Cpn10 protein|chaperonin,…
0.643	1.04033	1.04633	0.976333	9.6	mitochondrial electron transport / ATP synthesis.cytochrome c	moderately similar to ( 440) AT3G27240 | Symbols: | cytochrome c1, putative | chr3:10056144-10058370 REVERSEmoderately similar to ( 464) CY11_SOLTU Cytochrome c1, heme protein, mitochondrial precursor (Clone PC13III) - Solanum tuberosum (Potato) Cytochrom_C1 CYT1 protein|cytochrome c1-1, heme protein, mitochondrial precursor, putative, expressed
0.504	1.14833	1.044	0.983667	11.1.12	lipid metabolism.FA synthesis and FA elongation.ACP protein	weakly similar to ( 124) ACP3_HORVU Acyl carrier protein 3, chloroplast precursor (Acyl carrier protein III) (ACP III) - Hordeum vulgare (Barley) protein|acyl carrier protein, putative, expressed
0.444667	1.18167	1.12	1.079	29.5.11.20	protein.degradation.ubiquitin.proteasom	moderately similar to ( 402) AT5G66140 | Symbols: PAD2 | PAD2 (PROTEASOME ALPHA SUBUNIT D 2); endopeptidase/ peptidase/ threonine-type endopeptidase | chr5:26437445-26438677 REVERSEmoderately similar to ( 431) PSA7_ORYSA Proteasome subunit alpha type 7 (EC 3.4.25.1) (20S proteasome alpha subunit D) (20S proteasome subunit alpha-4) - Oryza sativa (Rice) proteasome_alpha_type_7 proteasome_alpha PRK…
0.347	1.396	1.20567	1.09533	29.3.4.99	protein.targeting.secretory pathway.unspecified	moderately similar to ( 255) AT3G56190 | Symbols: ALPHA-SNAP2, ASNAP | ALPHA-SNAP2 (ALPHA-SOLUBLE NSF ATTACHMENT PROTEIN 2); binding / soluble NSF attachment protein | chr3:20846119-20848213 REVERSEmoderately similar to ( 273) SNAA_SOLTU Alpha-soluble NSF attachment protein (Alpha-SNAP) (N-ethylmaleimide-sensitive factor attachment protein, alpha) - Solanum tuberosum (Potato) protein|alpha-solubl…
0.261667	1.327	1.19733	1.10633	28.99	DNA.unspecified	highly similar to ( 883) AT5G63190 | Symbols: | MA3 domain-containing protein | chr5:25346145-25348563 FORWARD MA3 MA3 protein|MA3 domain containing protein, expressed
0.665333	1.22933	1.068	0.944	29.2.4	protein.synthesis.elongation	nearly identical (1237) AT2G45030 | Symbols: | mitochondrial elongation factor, putative | chr2:18572411-18576756 FORWARDnearly identical (1431) EFGM_ORYSA Elongation factor G, mitochondrial precursor (mEF-G) - Oryza sativa (Rice) PRK12739 PRK00007 PRK12740 FusA EF-G PRK07560 EF-G_bact TetM_like PrfC prfC EFG_mtEFG1_IV RF3 GTP_EFTU GTP_translation_factor mtEFG1_II_like mtEFG1_C TypA_BipA EFG_IV L…
0.348	0.959333	1.19867	1.09767	29.5.9	protein.degradation.AAA type	moderately similar to ( 301) AT5G40010 | Symbols: AATP1 | AATP1 (AAA-ATPase 1); ATP binding / ATPase/ nucleoside-triphosphatase/ nucleotide binding | chr5:16020218-16021762 REVERSE protein|ATPase, putative, expressed
0.335333	1.44033	1.25367	1.19733	30.7	signalling.14-3-3 proteins	moderately similar to ( 314) AT1G78300 | Symbols: GRF2, 14-3-3OMEGA, GF14 OMEGA | GRF2 (GENERAL REGULATORY FACTOR 2); protein binding / protein phosphorylated amino acid binding | chr1:29461883-29463052 FORWARDmoderately similar to ( 380) 14331_ORYSA 14-3-3-like protein GF14-A (G-box factor 14-3-3 homolog A) - Oryza sativa (Rice) 14-3-3 14_3_3 BMH1 protein|14-3-3 protein, putative, expressed
0.337333	1.162	1.20367	1.127	29.4	protein.postranslational modification	moderately similar to ( 464) AT4G31860 | Symbols: | protein phosphatase 2C, putative / PP2C, putative | chr4:15406685-15408589 REVERSE PP2Cc PP2Cc PP2C PTC1 protein|protein phosphatase 2C, putative, expressed
0.346333	0.986	1.07467	1.12433	30.5	signalling.G-proteins	moderately similar to ( 388) AT5G55190 | Symbols: RAN3, ATRAN3 | RAN3 (RAN GTPASE 3); GTP binding / GTPase/ protein binding | chr5:22392285-22393957 FORWARDmoderately similar to ( 386) RANA1_TOBAC GTP-binding nuclear protein Ran-A1 - Nicotiana tabacum (Common tobacco) Ran RAN Ras Rab RAB Ras_like_GTPase Rab32_Rab38 Rab4 Rab18 Rab5_related Rab23_lke Ras COG1100 Rab11_like Rab19 Rab7 Rab6 Rab1_Ypt1…
0.599	1.24967	1.11	1.04867	28.2	DNA.repair	moderately similar to ( 390) AT1G79650 | Symbols: RAD23 | RAD23; damaged DNA binding | chr1:29972406-29975132 REVERSEmoderately similar to ( 296) RAD23_ORYSA Probable DNA repair protein RAD23 (OsRAD23) - Oryza sativa (Rice) RAD23_N XPC-binding protein|RAD23 DNA repair protein, putative, expressed
0.361667	1.42633	0.934	0.829333	35.2	not assigned.unknown	weakly similar to ( 115) AT4G02450 | Symbols: | glycine-rich protein | chr4:1073987-1075765 REVERSE p23 protein|co-chaperone protein SBA1, putative, expressed
0.500667	1.299	1.18167	1.07167	30.7	signalling.14-3-3 proteins	moderately similar to ( 314) AT1G78300 | Symbols: GRF2, 14-3-3OMEGA, GF14 OMEGA | GRF2 (GENERAL REGULATORY FACTOR 2); protein binding / protein phosphorylated amino acid binding | chr1:29461883-29463052 FORWARDmoderately similar to ( 380) 14331_ORYSA 14-3-3-like protein GF14-A (G-box factor 14-3-3 homolog A) - Oryza sativa (Rice) 14-3-3 14_3_3 BMH1 protein|14-3-3 protein, putative, expressed
0.439667	1.24033	1.15133	0.909333	29.2.1.2.2.80	protein.synthesis.ribosomal protein.eukaryotic.60S subunit.P0	moderately similar to ( 428) AT2G40010 | Symbols: | 60S acidic ribosomal protein P0 (RPP0A) | chr2:16708578-16710448 REVERSEhighly similar to ( 509) RLA0_ORYSJ 60S acidic ribosomal protein P0 OS=Oryza sativa subsp. japonica GN=Os08g0130500 PE=1 SV=3 rplP0 Ribosomal_L10 RplJ protein|60S acidic ribosomal protein P0, putative, expressed
0.773333	1.20933	1.047	0.993	20.2.1	stress.abiotic.heat	moderately similar to ( 377) AT5G48030 | Symbols: GFA2 | GFA2 (GAMETOPHYTIC FACTOR 2); heat shock protein binding / unfolded protein binding | chr5:19466298-19469753 REVERSEweakly similar to ( 124) DNJH_CUCSA DnaJ protein homolog (DNAJ-1) - Cucumis sativus (Cucumber) DnaJ PRK10767 DnaJ_C PRK10266 DnaJ DnaJ DnaJ_CXXCXGXG CbpA protein|chaperone protein dnaJ, putative, expressed
0.726667	1.39133	1.06467	0.817667	29.5.7	protein.degradation.metalloprotease	highly similar to ( 702) AT3G59990 | Symbols: MAP2B | MAP2B (METHIONINE AMINOPEPTIDASE 2B); aminopeptidase/ metalloexopeptidase | chr3:22155921-22158551 REVERSE MetAP2 PRK08671 Peptidase_M24 Map MetAP1 PRK05716 PRK12896 APP_MetAP protein|peptidase, M24 family protein, putative, expressed
1.02733	1.784	1.81833	2.28167	23.2	nucleotide metabolism.degradation	moderately similar to ( 394) AT5G63980 | Symbols: SAL1, ALX8, ATSAL1, HOS2, FRY1 | SAL1; 3'(2'),5'-bisphosphate nucleotidase/ inositol or phosphatidylinositol phosphatase | chr5:25609840-25611802 FORWARDmoderately similar to ( 474) DPNP_ORYSA 3'(2'),5'-bisphosphate nucleotidase (EC 3.1.3.7) (3'(2'),5-bisphosphonucleoside 3'(2')-phosphohydrolase) (DPNPase) - Oryza sativa (Rice) PAP_phosphatase Ino…
0.374333	1.85733	1.207	1.019	35.2	not assigned.unknown	protein|IQ calmodulin-binding motif family protein, putative, expressed
0.618	0.910667	0.997667	0.995333	1.3.8	PS.calvin cycle.transketolase	nearly identical (1211) AT2G45290 | Symbols: | transketolase, putative | chr2:18672737-18675589 FORWARDnearly identical (1292) TKTC_MAIZE Transketolase, chloroplast (EC 2.2.1.1) (TK) - Zea mays (Maize) TktA PRK05899 PRK12753 PRK12754 Transketolase_N TPP_TK COG3959 Transket_pyr COG3958 protein|transketolase, chloroplast precursor, putative, expressed
0.807667	1.309	1.09633	0.928333	26.2	misc.UDP glucosyl and glucoronyl transferases	weakly similar to ( 103) AT3G11340 | Symbols: | UDP-glucoronosyl/UDP-glucosyl transferase family protein | chr3:3556728-3558149 FORWARD protein|cytokinin-N-glucosyltransferase 1, putative, expressed
0.317667	0.906667	1.04767	0.984333	26.13	misc.acid and other phosphatases	moderately similar to ( 335) AT2G35320 | Symbols: ATEYA | ATEYA (Arabidopsis thaliana EYES ABSENT homolog); protein tyrosine phosphatase, metal-dependent | chr2:14867074-14868387 REVERSE protein|eyes absent homolog 4, putative, expressed
0.554667	1.12233	1.01133	1.13933	35.2	not assigned.unknown	moderately similar to ( 467) AT2G25280 | Symbols: | FUNCTIONS IN: molecular_function unknown; INVOLVED IN: biological_process unknown; LOCATED IN: cellular_component unknown; EXPRESSED IN: 22 plant structures; EXPRESSED DURING: 13 growth stages; CONTAINS InterPro DOMAIN/s: Mediator of ErbB2-driven cell motility (Memo), related (InterPro:IPR002737); Has 742 Blast hits to 742 proteins in 323 specie…
0.540667	1.091	1.162	1.11567	35.2	not assigned.unknown	protein|expressed protein
0.44	1.226	0.978333	0.831	20.2.1	stress.abiotic.heat	highly similar to ( 992) AT5G42020 | Symbols: BIP | BIP2; ATP binding | chr5:16807697-16810480 REVERSEnearly identical (1068) BIP3_MAIZE Luminal-binding protein 3 precursor (BiP3) - Zea mays (Maize) HSP70 dnaK DnaK dnaK hscA hscA PRK11678 protein|DnaK family protein, putative, expressed
0.264667	1.13367	1.00667	1.04333	29.5	protein.degradation	moderately similar to ( 288) AT4G17510 | Symbols: UCH3 | UCH3 (UBIQUITIN C-TERMINAL HYDROLASE 3); ubiquitin thiolesterase | chr4:9767114-9768648 REVERSE Peptidase_C12 protein|ubiquitin carboxyl-terminal hydrolase, family 1, putative, expressed
0.352333	1.332	1.103	0.985333	29.2.1.2.2.12	protein.synthesis.ribosomal protein.eukaryotic.60S subunit.L12	moderately similar to ( 264) AT2G37190 | Symbols: | 60S ribosomal protein L12 (RPL12A) | chr2:15619559-15620059 REVERSEmoderately similar to ( 214) RL12_CHLRE 60S ribosomal protein L12 (Fragment) - Chlamydomonas reinhardtii RL11 Ribosomal_L11 RplK rpl11p protein|L11 domain containing ribosomal protein, putative, expressed
0.564667	1.17933	0.825	0.686	35.2	not assigned.unknown	moderately similar to ( 377) AT1G17820 | Symbols: | phosphoinositide binding | chr1:6131751-6135115 REVERSE protein|expressed protein
0.526	1.01567	0.859667	0.834667	12.1.2	N-metabolism.nitrate metabolism.nitrite reductase	highly similar to ( 888) AT2G15620 | Symbols: NIR1, NIR, ATHNIR | NIR1 (NITRITE REDUCTASE 1); ferredoxin-nitrate reductase/ nitrite reductase (NO-forming) | chr2:6810552-6812666 FORWARDnearly identical (1158) NIR_ORYSA Ferredoxin--nitrite reductase, chloroplast precursor (EC 1.7.7.1) - Oryza sativa (Rice) nirA CysI nirA NIR_SIR DsrA protein|ferredoxin--nitrite reductase, putative, expressed
0.179667	1.23267	1.09	1.089	29.4	protein.postranslational modification	moderately similar to ( 450) AT4G31750 | Symbols: WIN2 | WIN2 (HOPW1-1-INTERACTING 2); protein serine/threonine phosphatase | chr4:15364657-15367207 REVERSE PP2Cc PP2Cc PP2C PTC1 protein|protein phosphatase 2C, putative, expressed
0.435333	1.122	1.247	1.054	27.1.1	RNA.processing.splicing	nearly identical (1486) AT3G55200 | Symbols: | splicing factor, putative | chr3:20460533-20464361 FORWARD CPSF_A protein|cleavage and polyadenylation specificity factor, putative, expressed
0.721333	1.095	1.008	1.009	29.5.11.1	protein.degradation.ubiquitin.ubiquitin	highly similar to ( 536) AT3G13235 | Symbols: | ubiquitin family protein | chr3:4271492-4274348 REVERSE Asp_protease protein|Ubiquitin family domain containing protein, expressed
0.600667	0.968333	1.069	1.08967	35.2	not assigned.unknown	nearly identical (1499) AT3G52140 | Symbols: | tetratricopeptide repeat (TPR)-containing protein | chr3:19333232-19341295 FORWARD protein|tetratricopeptide repeat, putative, expressed
0.514333	1.10133	1.041	1.13267	35.2	not assigned.unknown	moderately similar to ( 396) AT4G33945 | Symbols: | armadillo/beta-catenin repeat family protein | chr4:16268119-16270514 FORWARD protein|armadillo/beta-catenin repeat family protein, putative, expressed
0.252667	1.58467	0.850667	0.651333	27.1.1	RNA.processing.splicing	moderately similar to ( 242) AT5G44200 | Symbols: CBP20, ATCBP20 | CBP20 (CAP-BINDING PROTEIN 20); RNA binding / RNA cap binding | chr5:17802062-17803875 REVERSE protein|RNA recognition motif containing protein, putative, expressed
0.554667	1.18767	0.979333	1.004	35.2	not assigned.unknown	weakly similar to ( 117) CO410_WHEAT Dehydrin COR410 (Cold-induced COR410 protein) - Triticum aestivum (Wheat) protein|dehydrin, putative, expressed
0.388333	1.506	0.895333	0.748	30.3	signalling.calcium	highly similar to ( 566) AT5G61790 | Symbols: CNX1, ATCNX1 | calnexin 1 (CNX1) | chr5:24827394-24829642 REVERSEhighly similar to ( 574) CALX_SOYBN Calnexin homolog precursor - Glycine max (Soybean) Calreticulin protein|calreticulin precursor protein, putative, expressed
0.580333	0.917	0.982	1.03333	31.4	cell.vesicle transport	moderately similar to ( 489) AT5G16880 | Symbols: | VHS domain-containing protein / GAT domain-containing protein | chr5:5549658-5551274 FORWARD VHS VHS VHS_Hrs_Vps27p VHS VHS_Tom1 VHS_STAM protein|VHS and GAT domain containing protein, expressed
0.635333	1.11833	1.14933	1.043	27.1	RNA.processing	moderately similar to ( 219) AT5G14580 | Symbols: | polyribonucleotide nucleotidyltransferase, putative | chr5:4697612-4703013 REVERSE PRK11824 Pnp protein|S1 RNA binding domain containing protein, expressed
0.515	1.04733	1.126	0.995333	20.2.1	stress.abiotic.heat	moderately similar to ( 461) AT5G22060 | Symbols: ATJ2, J2 | ATJ2; protein binding | chr5:7303798-7305668 REVERSEmoderately similar to ( 476) DNJH_CUCSA DnaJ protein homolog (DNAJ-1) - Cucumis sativus (Cucumber) DnaJ PRK10767 DnaJ DnaJ_CXXCXGXG DnaJ protein|chaperone protein dnaJ, putative, expressed
0.578	1.16833	1.06833	1.021	27.3.11	RNA.regulation of transcription.C2H2 zinc finger family	moderately similar to ( 415) AT4G21160 | Symbols: ZAC | ZAC; ARF GTPase activator/ phospholipid binding | chr4:11284694-11286532 FORWARD ArfGap ArfGap COG5347 protein|ZAC, putative, expressed
0.358333	1.05233	1.02667	1.088	20.2.99	stress.abiotic.unspecified	moderately similar to ( 282) AT5G14680 | Symbols: | universal stress protein (USP) family protein | chr5:4731620-4733025 REVERSEUSP_Like protein|universal stress protein domain containing protein, putative, expressed
0.289333	1.50333	0.948333	0.786	35.2	not assigned.unknown	protein|expressed protein
0.803333	1.29667	0.853	0.782667	31.4	cell.vesicle transport	moderately similar to ( 229) AT4G12780 | Symbols: | heat shock protein binding | chr4:7512200-7516655 FORWARD protein|auxilin, putative, expressed
0.489333	1.087	1.137	1.13533	35.2	not assigned.unknown	weakly similar to ( 143) AT1G08780 | Symbols: AIP3, PDF4 | AIP3 (ABI3-INTERACTING PROTEIN 3); unfolded protein binding | chr1:2809925-2811126 REVERSE protein|prefoldin subunit, putative, expressed
0.520667	0.989667	1.09033	1.108	29.4	protein.postranslational modification	highly similar to ( 691) AT5G12480 | Symbols: CPK7 | CPK7 (calmodulin-domain protein kinase 7); ATP binding / calcium ion binding / calmodulin-dependent protein kinase/ kinase/ protein kinase/ protein serine/threonine kinase | chr5:4047817-4050035 REVERSEmoderately similar to ( 478) CDPK2_ORYSA Calcium-dependent protein kinase, isoform 2 (EC 2.7.11.1) (CDPK 2) - Oryza sativa (Rice) S_TKc S_TKc Pk…
0.433333	1.643	1.114	0.856	27.3.50	RNA.regulation of transcription.General Transcription	weakly similar to ( 173) AT1G17880 | Symbols: | nascent polypeptide-associated complex (NAC) domain-containing protein / BTF3b-like transcription factor, putative | chr1:6152572-6153425 REVERSE protein|transcription factor BTF3, putative, expressed
0.693	0.981667	1.34467	1.189	29.2.3	protein.synthesis.initiation	nearly identical (1026) AT5G27640 | Symbols: TIF3B1, EIF3B, ATEIF3B-1, EIF3B-1, ATTIF3B1 | TIF3B1 (TRANSLATION INITIATION FACTOR 3B1); nucleic acid binding / translation initiation factor | chr5:9781207-9784759 REVERSEnearly identical (1010) IF39_TOBAC Eukaryotic translation initiation factor 3 subunit 9 (eIF-3 eta) (eIF3 p110) (eIF3b) - Nicotiana tabacum (Common tobacco) COG5354 eIF2A protein|eu…
0.680333	1.03033	0.969667	1.04033	18	Co-factor and vitamine metabolism	weakly similar to ( 168) AT2G43760 | Symbols: | molybdopterin biosynthesis MoaE family protein | chr2:18133276-18133872 FORWARD MoaE MoaE MoaE PRK10678 protein|molybdenum cofactor synthesis protein 2 large subunit, putative, expressed
0.653	0.928667	1.031	0.977	20.2.1	stress.abiotic.heat	nearly identical (1079) AT5G56030 | Symbols: HSP81-2, ERD8, HSP90.2 | HSP81-2 (HEAT SHOCK PROTEIN 81-2); ATP binding | chr5:22686923-22689433 FORWARDnearly identical (1179) HSP83_ORYSA Heat shock protein 81-3 (HSP81-3) (Gravity-specific protein GSC 381) - Oryza sativa (Rice) HSP90 PRK05218 HtpG protein|heat shock protein, putative, expressed
0.648667	0.939667	1.00933	1.039	30.3	signalling.calcium	nearly identical (1313) AT2G41560 | Symbols: ACA4 | ACA4 (AUTO-INHIBITED CA(2+)-ATPASE, ISOFORM 4); calcium-transporting ATPase/ calmodulin binding | chr2:17332256-17337179 REVERSEnearly identical (1949) ACA4_ORYSA Probable calcium-transporting ATPase 4, plasma membrane-type (EC 3.6.3.8) (Ca(2+)-ATPase isoform 4) - Oryza sativa (Rice) MgtA PRK10517 E1-E2_ATPase ZntA KdpB PRK01122 Cation_ATPase_C …
1.174	1.64567	1.15433	1.06433	28.1.3	DNA.synthesis/chromatin structure.histone	weakly similar to ( 135) AT5G59970 | Symbols: | histone H4 | chr5:24146352-24146663 REVERSEweakly similar to ( 135) H4_PEA Histone H4 - Pisum sativum (Garden pea) H4 H4 HHT1 protein|Core histone H2A/H2B/H3/H4 domain containing protein, putative, expressed
0.229667	0.816667	1.065	1.222	1.1.5.2	PS.lightreaction.other electron carrier (ox/red).ferredoxin	weakly similar to ( 150) AT2G27510 | Symbols: ATFD3 | ATFD3 (ferredoxin 3); 2 iron, 2 sulfur cluster binding / electron carrier/ iron-sulfur cluster binding | chr2:11758281-11758748 REVERSEmoderately similar to ( 211) FER3_MAIZE Ferredoxin-3, chloroplast precursor (Ferredoxin III) (Fd III) - Zea mays (Maize)petF fer2 Fdx Fer2 PRK07609 protein|2Fe-2S iron-sulfur cluster binding domain containing p…
0.712333	0.918333	1.129	1.05967	35.2	not assigned.unknown	highly similar to ( 906) AT3G59770 | Symbols: SAC9 | SAC9; inositol or phosphatidylinositol phosphatase | chr3:22079281-22084785 REVERSE protein|SAC9, putative, expressed
1.06533	1.188	1.41533	0.9	3.5	minor CHO metabolism.others	highly similar to ( 721) AT5G53850 | Symbols: | haloacid dehalogenase-like hydrolase family protein | chr5:21861617-21864817 REVERSE COG4229 Aldolase_II AraD PRK09220 Aldolase_II protein|haloacid dehalogenase-like hydrolase family protein, putative, expressed
0.512333	1.13	1.15333	1.13867	27.4	RNA.RNA binding	moderately similar to ( 245) AT3G04610 | Symbols: FLK | FLK (flowering locus KH domain); RNA binding / nucleic acid binding | chr3:1250762-1254272 REVERSE protein|KH domain containing protein, putative, expressed
0.736667	1.504	1.151	1.00967	31.1	cell.organisation	highly similar to ( 848) AT5G23860 | Symbols: TUB8 | TUB8; structural constituent of cytoskeleton | chr5:8042962-8044528 FORWARDhighly similar to ( 875) TBB7_ORYSA Tubulin beta-7 chain (Beta-7 tubulin) (pTUB22) - Oryza sativa (Rice) beta_tubulin COG5023 Tubulin_FtsZ alpha_tubulin gamma_tubulin epsilon_tubulin Tubulin delta_tubulin Tubulin_C protein|tubulin/FtsZ domain containing protein, putative…
0.231667	1.47233	1.22767	1.049	29.6	protein.folding	moderately similar to ( 224) AT5G55200 | Symbols: | co-chaperone grpE protein, putative | chr5:22394705-22396335 FORWARD GrpE GrpE GrpE protein|co-chaperone GrpE protein, putative, expressed
0.527667	1.156	1.233	1.157	29.2.4	protein.synthesis.elongation	nearly identical (1161) AT3G22980 | Symbols: | elongation factor Tu family protein | chr3:8160269-8163316 REVERSEmoderately similar to ( 319) EF2_BETVU Elongation factor 2 (EF-2) - Beta vulgaris (Sugar beet) EF2 PRK07560 Snu114p FusA GTP_translation_factor GTP_EFTU TypA_BipA aeEF2_snRNP_like_IV eEF2_snRNP_like_C TypA LepA LepA PRK05433 EF-G PRK12740 PRK00007 PRK12739 PRK10218 EF-G_bact TetM_like …
0.257333	1.146	1.08767	1.15333	31.3.1	cell.cycle.peptidylprolyl isomerase	moderately similar to ( 206) AT3G25220 | Symbols: FKBP15-1 | FKBP15-1; FK506 binding / peptidyl-prolyl cis-trans isomerase | chr3:9182691-9184463 FORWARDweakly similar to ( 195) FKB15_VICFA FK506-binding protein 2 precursor (EC 5.2.1.8) (Peptidyl-prolyl cis-trans isomerase) (PPIase) (Rotamase) (15 kDa FKBP) (FKBP-15) - Vicia faba (Broad bean) FKBP_C FkpA PRK11570 PRK10902 protein|peptidyl-prolyl …
0.31	1.288	1.08333	0.959333	20.2.1	stress.abiotic.heat	nearly identical (1082) AT5G02500 | Symbols: HSC70-1, HSP70-1, AT-HSC70-1, HSC70 | HSC70-1 (HEAT SHOCK COGNATE PROTEIN 70-1); ATP binding | chr5:554055-556334 REVERSEnearly identical (1082) HSP7C_PETHY Heat shock cognate 70 kDa protein - Petunia hybrida (Petunia) HSP70 dnaK DnaK dnaK hscA hscA protein|DnaK family protein, putative, expressed
0.631	0.954667	1.03833	0.947333	35.2	not assigned.unknown	weakly similar to ( 182) AT2G17120 | Symbols: LYM2 | LYM2 (LYSM DOMAIN GPI-ANCHORED PROTEIN 2 PRECURSOR) | chr2:7459156-7460648 FORWARD protein|lysM domain-containing GPI-anchored protein precursor, putative, expressed
0.373333	0.986333	1.10167	1.03667	29.3.4.3	protein.targeting.secretory pathway.vacuole	nearly identical (1240) AT1G75850 | Symbols: VPS35B | VPS35B (VPS35 HOMOLOG B) | chr1:28478053-28483874 REVERSE Vps35 protein|vacuolar protein sorting-associated protein 35, putative, expressed
0.622667	1.295	1.01767	0.833	31.1	cell.organisation	moderately similar to ( 476) AT5G65860 | Symbols: | ankyrin repeat family protein | chr5:26347706-26348686 REVERSE protein|ankyrin repeat domain containing protein, putative, expressed
0.517	0.956	1.16033	1.18967	29.5.11.4.1	protein.degradation.ubiquitin.E3.HECT	highly similar to ( 974) AT1G70320 | Symbols: UPL2 | UPL2 (UBIQUITIN-PROTEIN LIGASE 2); ubiquitin-protein ligase | chr1:26488745-26501281 REVERSE HUL4 HECTc HECTc HECT protein|HECT-domain domain containing protein, expressed
0.341	1.08867	1.12233	1.10367	20.2.1	stress.abiotic.heat	highly similar to ( 934) AT5G02500 | Symbols: HSC70-1, HSP70-1, AT-HSC70-1, HSC70 | HSC70-1 (HEAT SHOCK COGNATE PROTEIN 70-1); ATP binding | chr5:554055-556334 REVERSEhighly similar to ( 937) HSP7C_PETHY Heat shock cognate 70 kDa protein - Petunia hybrida (Petunia) HSP70 dnaK DnaK dnaK hscA hscA protein|DnaK family protein, putative, expressed
0.347667	1.40767	1.11433	0.975667	35.2	not assigned.unknown	weakly similar to ( 180) AT1G27090 | Symbols: | glycine-rich protein | chr1:9404041-9406098 REVERSE protein|expressed protein
1.02033	1.81133	1.23267	1.23867	29.2.1.2.1.25	protein.synthesis.ribosomal protein.eukaryotic.40S subunit.S25	weakly similar to ( 108) AT2G21580 | Symbols: | 40S ribosomal protein S25 (RPS25B) | chr2:9236629-9237510 FORWARD Ribosomal_S25 protein|40S ribosomal protein S25, putative, expressed
0.387	1.148	1.173	1.04	31.2	cell.division	nearly identical (1415) AT5G03340 | Symbols: | cell division cycle protein 48, putative / CDC48, putative | chr5:810091-813133 REVERSEnearly identical (1413) CDC48_SOYBN Cell division cycle protein 48 homolog (Valosin-containing protein homolog) (VCP) - Glycine max (Soybean) SpoVK RPT1 PRK03992 AAA HflB hflB COG1223 CDC48_N protein|cell division control protein 48 homolog E, putative, expressed
0.725	1.13167	1.033	1.023	29.1.16	protein.aa activation.cysteine-tRNA ligase	highly similar to ( 528) AT2G31170 | Symbols: SYCO ARATH | SYCO ARATH; ATP binding / aminoacyl-tRNA ligase/ cysteine-tRNA ligase/ nucleotide binding | chr2:13282559-13284256 REVERSE cysS CysS tRNA-synt_1e PRK12418 CysRS_core protein|tRNA synthetase class I family protein, putative, expressed
0.277333	1.025	1.234	1.29467	20.2.1	stress.abiotic.heat	nearly identical (1108) AT3G12580 | Symbols: HSP70 | HSP70 (heat shock protein 70); ATP binding | chr3:3991487-3993689 REVERSEnearly identical (1108) HSP7C_PETHY Heat shock cognate 70 kDa protein - Petunia hybrida (Petunia) HSP70 dnaK DnaK dnaK hscA hscA protein|DnaK family protein, putative, expressed
0.582333	0.893333	1.06833	1.11167	13.1.2.3.23	amino acid metabolism.synthesis.glutamate family.arginine.argininosuccinate lyase	highly similar to ( 721) AT5G10920 | Symbols: | argininosuccinate lyase, putative / arginosuccinase, putative | chr5:3441805-3443892 FORWARDmoderately similar to ( 331) ARLY_CHLRE Argininosuccinate lyase (EC 4.3.2.1) (Arginosuccinase) (ASAL) - Chlamydomonas reinhardtii PRK00855 Argininosuccinate_lyase ArgH PRK12308 PRK04833 Lyase_1 PRK02186 Lyase_I Lyase_I_like PRK06705 PRK06389 Adenylsuccinate_l…
0.571667	1.10333	1.11333	1.07033	29.5.11	protein.degradation.ubiquitin	moderately similar to ( 282) AT4G38630 | Symbols: RPN10, MCB1, ATMCB1, MBP1 | RPN10 (REGULATORY PARTICLE NON-ATPASE 10); peptide receptor | chr4:18057357-18059459 REVERSE VWA_26S_proteasome_subunit RPN10 protein|26S proteasome non-ATPase regulatory subunit 4, putative, expressed
0.584	1.05167	1.086	0.926667	35.2	not assigned.unknown	weakly similar to ( 182) AT2G17120 | Symbols: LYM2 | LYM2 (LYSM DOMAIN GPI-ANCHORED PROTEIN 2 PRECURSOR) | chr2:7459156-7460648 FORWARD protein|lysM domain-containing GPI-anchored protein precursor, putative, expressed
0.436	1.40467	1.241	0.981	35.2	not assigned.unknown	protein|hsp20/alpha crystallin family protein, putative, expressed
0.574667	1.05467	0.976667	0.980333	8.1.3	TCA / org. transformation.TCA.aconitase	nearly identical (1579) AT2G05710 | Symbols: | aconitate hydratase, cytoplasmic, putative / citrate hydro-lyase/aconitase, putative | chr2:2141591-2146350 FORWARDnearly identical (1593) ACOC_ORYSA Putative aconitate hydratase, cytoplasmic (EC 4.2.1.3) (Citrate hydro-lyase) (Aconitase) - Oryza sativa (Rice) PRK09277 acnA AcnA AcnA_IRP Aconitase PRK07229 AcnA_IRP_Swivel Aconitase AcnA_Mitochondrial…
0.492333	1.156	1.18033	0.962333	31.2	cell.division	nearly identical (1364) AT2G17510 | Symbols: EMB2763 | EMB2763 (EMBRYO DEFECTIVE 2763); RNA binding / ribonuclease | chr2:7609395-7615881 REVERSE VacB RNB PRK11642 PRK05054 Rnb protein|ribonuclease protein, putative, expressed
0.239333	1.20333	1.072	0.989333	11.1.12	lipid metabolism.FA synthesis and FA elongation.ACP protein	weakly similar to ( 142) AT1G65290 | Symbols: mtACP2 | mtACP2 (mitochondrial acyl carrier protein 2); acyl carrier/ metal ion binding | chr1:24249088-24250366 REVERSE protein|acyl carrier protein, putative, expressed
0.498667	1.07633	1.08867	1.13733	27.4	RNA.RNA binding	moderately similar to ( 245) AT3G04610 | Symbols: FLK | FLK (flowering locus KH domain); RNA binding / nucleic acid binding | chr3:1250762-1254272 REVERSE protein|KH domain containing protein, putative, expressed
0.677667	1.08933	1.06367	1.087	27.2	RNA.transcription	nearly identical (1146) AT4G19210 | Symbols: ATRLI2, RLI2 | ATRLI2; transporter | chr4:10501906-10504776 FORWARDvery weakly similar to (85.1) CYSA_ANTFO Probable sulfate/thiosulfate import ATP-binding protein cysA (EC 3.6.3.25) (Sulfate-transporting ATPase) - Anthoceros formosae (Hornwort) COG1245 ABC_RNaseL_inhibitor_domain1 ABC_RNaseL_inhibitor_domain2 ABC_RNaseL_inhibitor COG1123 MglA ABC_tran…
0.309	1.067	1.247	1.18933	20.2.1	stress.abiotic.heat	nearly identical (1108) AT3G12580 | Symbols: HSP70 | HSP70 (heat shock protein 70); ATP binding | chr3:3991487-3993689 REVERSEnearly identical (1108) HSP7C_PETHY Heat shock cognate 70 kDa protein - Petunia hybrida (Petunia) HSP70 dnaK DnaK dnaK hscA hscA protein|DnaK family protein, putative, expressed
0.367667	1.22033	1.2	1.152	30.5	signalling.G-proteins	moderately similar to ( 202) AT5G58590 | Symbols: RANBP1 | RANBP1 (RAN BINDING PROTEIN 1); protein binding | chr5:23680319-23681714 REVERSERanBD Ran_BP1 RanBD YRB1 protein|ranBP1 domain containing protein, expressed
0.789333	1.06533	1.12367	1.186	35.2	not assigned.unknown	highly similar to ( 661) AT4G16170 | Symbols: | unknown protein | chr4:9165365-9167841 REVERSE protein|expressed protein
0.702333	1.504	0.915333	0.694	0	0	0
0.497333	0.989667	0.965	0.910667	27.4	RNA.RNA binding	highly similar to ( 682) AT1G29400 | Symbols: AML5 | AML5 (ARABIDOPSIS MEI2-LIKE PROTEIN 5); RNA binding / nucleic acid binding / nucleotide binding | chr1:10290393-10293696 REVERSEweakly similar to ( 120) PLA2_ORYSA Protein terminal ear1 homolog (Protein PLASTOCHRON2) (Protein LEAFY HEAD2) - Oryza sativa (Rice) RRM_2 protein|AML1, putative, expressed
0.648	1.257	1.056	0.987333	29.1.7	protein.aa activation.alanine-tRNA ligase	nearly identical (1246) AT1G50200 | Symbols: ALATS, ACD | ALATS (ALANYL-TRNA SYNTHETASE); ATP binding / alanine-tRNA ligase/ ligase, forming aminoacyl-tRNA and related compounds / nucleic acid binding / nucleotide binding | chr1:18591429-18598311 REVERSE alaS AlaS tRNA-synt_2c AlaRS_core PRK01584 COG2872 protein|alanyl-tRNA synthetase, putative, expressed
0.477333	1.06267	1.059	1.03467	35.2	not assigned.unknown	nearly identical (1331) AT3G01780 | Symbols: TPLATE | TPLATE; binding | chr3:279171-283399 FORWARD protein|expressed protein
0.469667	0.707	0.851667	0.822333	1.3.6	PS.calvin cycle.aldolase	highly similar to ( 625) AT2G01140 | Symbols: | fructose-bisphosphate aldolase, putative | chr2:95006-96491 REVERSEhighly similar to ( 579) ALFC_PEA Fructose-bisphosphate aldolase 1, chloroplast precursor (EC 4.1.2.13) (Fragment) - Pisum sativum (Garden pea) Glycolytic FBP_aldolase_I_a COG3588 FBP_aldolase_I protein|fructose-bisphospate aldolase isozyme, putative, expressed
0.323	1.323	1.127	0.978333	33.99	development.unspecified	highly similar to ( 729) AT5G22330 | Symbols: ATTIP49A, RIN1 | RIN1 (RESISTANCE TO PSEUDOMONAS SYRINGAE PV MACULICOLA INTERACTOR 1); protein binding | chr5:7391026-7394071 REVERSE TIP49 TIP49 protein|ruvB-like, putative, expressed
0.365667	1.63033	1.22767	0.937333	29.4	protein.postranslational modification	weakly similar to ( 166) AT2G01190 | Symbols: | octicosapeptide/Phox/Bem1p (PB1) domain-containing protein | chr2:115023-117296 FORWARDPB1 protein|PB1 domain containing protein, expressed
0.855	1.184	0.897333	0.786667	35.2	not assigned.unknown	protein|expressed protein
0.239333	1.25467	1.07533	1.09233	9.7	mitochondrial electron transport / ATP synthesis.cytochrome c oxidase	weakly similar to ( 147) AT1G80230 | Symbols: | cytochrome c oxidase family protein | chr1:30169784-30170999 REVERSE Cyt_c_Oxidase_Vb COX5B protein|cytochrome c oxidase subunit 5B, mitochondrial precursor, putative, expressed
0.670667	1.01933	0.988	0.998667	35.2	not assigned.unknown	moderately similar to ( 267) AT3G58600 | Symbols: | FUNCTIONS IN: molecular_function unknown; INVOLVED IN: endocytosis; LOCATED IN: membrane; EXPRESSED IN: 24 plant structures; EXPRESSED DURING: 13 growth stages; CONTAINS InterPro DOMAIN/s: Adaptin ear-binding coat-associated protein 1 NECAP-1 (InterPro:IPR012466); BEST Arabidopsis thaliana protein match is: ATNAP4 (Arabidopsis thaliana non-intri…
0.763	1.15367	1.07833	1.08433	26.13	misc.acid and other phosphatases	moderately similar to ( 316) AT1G72880 | Symbols: | acid phosphatase survival protein SurE, putative | chr1:27423678-27425928 REVERSEsurE SurE SurE protein|5-nucleotidase surE, putative, expressed
0.652	1.09067	1.02967	0.982667	20.2.1	stress.abiotic.heat	highly similar to ( 967) AT5G09590 | Symbols: MTHSC70-2, HSC70-5 | MTHSC70-2 (MITOCHONDRIAL HSP70 2); ATP binding | chr5:2975721-2978508 FORWARDhighly similar to ( 990) HSP7M_PHAVU Heat shock 70 kDa protein, mitochondrial precursor - Phaseolus vulgaris (Kidney bean) (French bean) dnaK HSP70 dnaK DnaK hscA hscA PRK11678 protein|DnaK family protein, putative, expressed
0.690667	1.15233	1.00233	0.999667	29.4	protein.postranslational modification	weakly similar to ( 141) AT4G23570 | Symbols: SGT1A | SGT1A; protein binding | chr4:12300015-12302493 FORWARD SGT1 protein|SGS domain containing protein, expressed
0.232	1.22867	1.03633	0.957	30.3	signalling.calcium	highly similar to ( 611) AT1G53210 | Symbols: | sodium/calcium exchanger family protein / calcium-binding EF hand family protein | chr1:19844790-19847533 FORWARD protein|sodium/calcium exchanger protein, putative, expressed
0.895333	1.29867	0.889	0.788333	35.2	not assigned.unknown	very weakly similar to ( 100) IBBR_ORYSA Bowman-Birk type bran trypsin inhibitor precursor (Protein RBBI3-3) (RBTI) (OSE727A) - Oryza sativa (Rice) protein|BBTI8 - Bowman-Birk type bran trypsin inhibitor precursor, expressed
0.622	1.24567	0.929	0.726	35.2	not assigned.unknown	moderately similar to ( 248) AT3G27890 | Symbols: NQR | NQR (NADPH:QUINONE OXIDOREDUCTASE); FMN reductase | chr3:10350807-10351938 REVERSEmoderately similar to ( 358) NQR1_ORYSA Probable NADPH:quinone oxidoreductase 1 (EC 1.6.5.2) - Oryza sativa (Rice) FMN_red COG0431 protein|NADPH quinone oxidoreductase, putative, expressed
0.273	1.55833	1.337	0.987333	29.4	protein.postranslational modification	weakly similar to ( 166) AT2G01190 | Symbols: | octicosapeptide/Phox/Bem1p (PB1) domain-containing protein | chr2:115023-117296 FORWARDPB1 protein|PB1 domain containing protein, expressed
0.783333	1.31433	0.855	0.726	27.3.36	RNA.regulation of transcription.Argonaute	nearly identical (1214) AT2G27040 | Symbols: AGO4, OCP11 | AGO4 (ARGONAUTE 4); nucleic acid binding | chr2:11536795-11541503 REVERSE Piwi_ago-like Piwi Piwi_piwi-like_Euk Piwi-like PAZ PAZ_argonaute_like DUF1785 protein|argonaute, putative, expressed
0.725	1.098	1.011	0.99	20.2.1	stress.abiotic.heat	highly similar to ( 967) AT5G09590 | Symbols: MTHSC70-2, HSC70-5 | MTHSC70-2 (MITOCHONDRIAL HSP70 2); ATP binding | chr5:2975721-2978508 FORWARDhighly similar to ( 990) HSP7M_PHAVU Heat shock 70 kDa protein, mitochondrial precursor - Phaseolus vulgaris (Kidney bean) (French bean) dnaK HSP70 dnaK DnaK hscA hscA PRK11678 protein|DnaK family protein, putative, expressed
0.452333	1.25567	1.01567	0.86	27.4	RNA.RNA binding	very weakly similar to (95.9) AT4G16830 | Symbols: | nuclear RNA-binding protein (RGGA) | chr4:9470652-9472308 FORWARD protein|plasminogen activator inhibitor 1 RNA-binding protein, putative, expressed
0.666333	1.24033	1.03933	0.948	35.2	not assigned.unknown	moderately similar to ( 239) AT2G45000 | Symbols: EMB2766 | EMB2766 (EMBRYO DEFECTIVE 2766); structural constituent of nuclear pore | chr2:18564156-18567632 FORWARD protein|nsp1-like C-terminal region family protein, expressed
0.679667	1.06	1.071	1.10867	35.2	not assigned.unknown	protein|VIP1 protein, putative, expressed
0.314	1.186	1.088	0.995667	35.2	not assigned.unknown	weakly similar to ( 186) AT2G38550 | Symbols: | unknown protein | chr2:16132178-16134229 FORWARD protein|non-green plastid inner envelope membrane protein, putative, expressed
0.611667	0.942333	0.947667	1.05733	26.2	misc.UDP glucosyl and glucoronyl transferases	moderately similar to ( 288) AT2G30150 | Symbols: | UDP-glucoronosyl/UDP-glucosyl transferase family protein | chr2:12874706-12876122 FORWARDweakly similar to ( 120) IAAG_MAIZE Indole-3-acetate beta-glucosyltransferase (EC 2.4.1.121) (IAA-Glu synthetase) ((Uridine 5'-diphosphate-glucose:indol-3-ylacetyl)-beta-D-glucosyl transferase) - Zea mays (Maize) UDPGT COG1819 protein|cytokinin-N-glucosyltra…
0.770333	1.21533	1.083	0.887	0	0	0
0.377	1.20867	1.113	1.06433	29.5.11.20	protein.degradation.ubiquitin.proteasom	highly similar to ( 719) AT3G05530 | Symbols: RPT5A, ATS6A.2 | RPT5A (REGULATORY PARTICLE TRIPLE-A ATPASE 5A); ATPase/ calmodulin binding | chr3:1603540-1605993 FORWARDhighly similar to ( 735) PRS6A_ORYSA 26S protease regulatory subunit 6A homolog (TAT-binding protein homolog 1) (TBP-1) - Oryza sativa (Rice) RPT1 PRK03992 HflB SpoVK AAA hflB COG1223 protein|26S protease regulatory subunit 6A, put…
1.03133	1.59167	1.47433	0.673	10.5.1.1	cell wall.cell wall proteins.AGPs.AGP	weakly similar to ( 127) AT1G03870 | Symbols: FLA9 | FLA9 (FASCICLIN-LIKE ARABINOOGALACTAN 9) | chr1:982625-983368 REVERSE protein|fasciclin domain containing protein, expressed
0.425	1.262	1.11833	1.01433	13.1.3.6.1.1	amino acid metabolism.synthesis.aspartate family.misc.homoserine.aspartate kinase	highly similar to ( 563) AT5G13280 | Symbols: AK-LYS1, AK1, AK | AK-LYS1 (ASPARTATE KINASE 1); aspartate kinase | chr5:4249516-4252654 FORWARDweakly similar to ( 162) AKH2_MAIZE Bifunctional aspartokinase/homoserine dehydrogenase 2, chloroplast precursor (AK-HD 2) (AK-HSDH 2) [Includes: Aspartokinase (EC 2.7.2.4); Homoserine dehydrogenase (EC 1.1.1.3)] - Zea mays (Maize) AAK_AK-LysC-like LysC PRK…
0.696	0.942667	1.052	1.11867	12.2.1	N-metabolism.ammonia metabolism.glutamate synthase	nearly identical (3286) AT5G53460 | Symbols: GLT1 | GLT1; glutamate synthase (NADH) | chr5:21700518-21709629 FORWARDnearly identical (3318) GLSN_MEDSA Glutamate synthase [NADH], chloroplast precursor (EC 1.4.1.14) (NADH-GOGAT) - Medicago sativa (Alfalfa) gltB gltD GltS GltB Glu_synthase GltD GltS_FMN GltB Glu_syn_central PRK11749 gltB_C GltB PRK12831 PRK12769 PRK12771 GXGXG PRK12778 GXGXG PRK1281…
0.391333	1.142	1.19867	1.09333	29.3.1	protein.targeting.nucleus	nearly identical (1416) AT5G19820 | Symbols: emb2734 | emb2734 (embryo defective 2734); binding / lyase | chr5:6695731-6701247 REVERSE KAP95 protein|HEAT repeat family protein, putative, expressed
0.494333	1.62967	1.11067	0.958667	29.2.1.2.1.9	protein.synthesis.ribosomal protein.eukaryotic.40S subunit.S9	moderately similar to ( 296) AT5G39850 | Symbols: | 40S ribosomal protein S9 (RPS9C) | chr5:15950053-15951171 FORWARDweakly similar to ( 101) RS9_TOBAC 40S ribosomal protein S9 (S4) (Fragment) - Nicotiana tabacum (Common tobacco) rps4p RpsD protein|40S ribosomal protein S9-2, putative, expressed
0.424333	1.185	1.083	0.916333	11.1.1.1	lipid metabolism.FA synthesis and FA elongation.Acetyl CoA Carboxylation.homomeric Enzyme	moderately similar to ( 444) AT1G36160 | Symbols: ACC1, AT-ACC1, EMB22, GK, PAS3 | ACC1 (ACETYL-COENZYME A CARBOXYLASE 1); acetyl-CoA carboxylase | chr1:13534196-13543773 FORWARD Carboxyl_trans COG4799 protein|acetyl-CoA carboxylase, putative, expressed
0.464667	1.68767	1.089	0.849667	30.3	signalling.calcium	weakly similar to ( 169) AT1G19870 | Symbols: iqd32 | iqd32 (IQ-domain 32); calmodulin binding | chr1:6895400-6898539 REVERSE protein|IQ calmodulin-binding motif family protein, putative, expressed
0.537333	1.021	1.116	1.08467	35.2	not assigned.unknown	DUF689 protein|GA18008-PA, putative, expressed
0.879333	1.101	1.364	0.866333	7.2.4	OPP.non-reductive PP.ribose 5-phosphate isomerase	moderately similar to ( 235) AT2G01290 | Symbols: | ribose-5-phosphate isomerase | chr2:149192-149989 REVERSE RPI_A RpiA PRK00702 Rib_5-P_isom_A protein|ribose-5-phosphate isomerase A, putative, expressed
0.803333	1.25867	0.988667	0.824	3.5	minor CHO metabolism.others	moderately similar to ( 328) AT1G59960 | Symbols: | aldo/keto reductase, putative | chr1:22071410-22073067 REVERSEmoderately similar to ( 347) NADO2_ORYSA Probable NAD(P)H-dependent oxidoreductase 2 (EC 1.-.-.-) - Oryza sativa (Rice) Aldo_ket_red ARA1 dkgA dkgB Tas COG4989 protein|oxidoreductase, aldo/keto reductase family protein, putative, expressed
0.266	1.03433	1.10733	1.124	35.2	not assigned.unknown	moderately similar to ( 329) AT5G08540 | Symbols: | unknown protein | chr5:2763914-2765431 FORWARD protein|expressed protein
0.743333	1.058	1.122	0.858667	29.5.11.5	protein.degradation.ubiquitin.ubiquitin protease	nearly identical (1443) AT3G11910 | Symbols: UBP13 | UBP13 (UBIQUITIN-SPECIFIC PROTEASE 13); ubiquitin thiolesterase/ ubiquitin-specific protease | chr3:3761758-3770290 REVERSE COG5077 peptidase_C19C UCH Peptidase_C19 Peptidase_C19L Peptidase_C19E Peptidase_C19G Peptidase_C19R Peptidase_C19D Peptidase_C19K protein|ubiquitin carboxyl-terminal hydrolase, putative, expressed
0.413667	1.266	1.20733	1.028	28.1	DNA.synthesis/chromatin structure	highly similar to ( 682) AT5G67630 | Symbols: | DNA helicase, putative | chr5:26967535-26969306 REVERSE TIP49 TIP49 protein|ruvB-like 2, putative, expressed
0.635333	0.96	1.059	1.07067	29.5.5	protein.degradation.serine protease	nearly identical (1338) AT5G26860 | Symbols: LON_ARA_ARA, LON1 | LON1 (LON PROTEASE 1); ATP binding / ATP-dependent peptidase/ serine-type peptidase | chr5:9451048-9456631 FORWARDnearly identical (1541) LONH2_MAIZE Lon protease homolog 2, mitochondrial precursor (EC 3.4.21.-) - Zea mays (Maize) Lon PRK10787 Lon_C LON AAA protein|OsLonP3 - Putative Lon protease homologue, expressed
0.564667	0.972	1.032	1.04233	8.2.10	TCA / org. transformation.other organic acid transformaitons.malic	highly similar to ( 906) AT2G13560 | Symbols: | malate oxidoreductase, putative | chr2:5650089-5655103 FORWARDhighly similar to ( 896) MAOM_SOLTU NAD-dependent malic enzyme 62 kDa isoform, mitochondrial precursor (EC 1.1.1.39) (NAD-ME) - Solanum tuberosum (Potato) SfcA Malic_M malic PRK12862 PRK07232 PRK12861 protein|NAD-dependent malic enzyme, mitochondrial precursor, putative, expressed
0.473	1.02133	1.183	1.335	16.2	secondary metabolism.phenylpropanoids	highly similar to ( 894) AT4G30210 | Symbols: ATR2, AR2 | ATR2 (ARABIDOPSIS P450 REDUCTASE 2); NADPH-hemoprotein reductase | chr4:14796900-14800578 FORWARDhighly similar to ( 912) NCPR_CATRO NADPH--cytochrome P450 reductase (EC 1.6.2.4) (CPR) (P450R) - Catharanthus roseus (Rosy periwinkle) (Madagascar periwinkle) CysJ FAD_binding_1 cysJ PRK06214 Flavodoxin_1 protein|NADPH reductase, putative, exp…
0.580333	0.993	1.067	1.054	34.15	transport.potassium	nearly identical (1120) AT1G01790 | Symbols: KEA1, ATKEA1 | KEA1 (K EFFLUX ANTIPORTER 1); potassium ion transmembrane transporter/ potassium:hydrogen antiporter | chr1:284781-290869 FORWARD PRK03562 PRK03659 KefB PRK10669 Na_H_Exchanger RosB Kch TrkA_N protein|potasium efflux antiporter protein, putative, expressed
0.466	1.16167	1.13467	1.08	29.2.3	protein.synthesis.initiation	moderately similar to ( 483) AT1G10840 | Symbols: TIF3H1 | TIF3H1; translation initiation factor | chr1:3607885-3610299 REVERSE protein|eukaryotic translation initiation factor 3 subunit H, putative, expressed
0.440333	1.614	0.988333	0.934333	29.2.4	protein.synthesis.elongation	moderately similar to ( 243) AT1G30230 | Symbols: | elongation factor 1-beta / EF-1-beta | chr1:10639286-10640601 FORWARDmoderately similar to ( 321) EF1D1_ORYSA Elongation factor 1-delta 1 (EF-1-delta 1) (Elongation factor 1B-beta 1) (eEF-1B beta 1) - Oryza sativa (Rice) EF1B EF1_GNE protein|elongation factor protein, putative, expressed
0.611	0.975333	1.29533	1.113	28.2	DNA.repair	nearly identical (1090) AT5G28740 | Symbols: | transcription-coupled DNA repair protein-related | chr5:10780774-10783772 FORWARD protein|XPA-binding protein 2, putative, expressed
0.528333	1.01633	1.097	1.04067	11.1.1.1	lipid metabolism.FA synthesis and FA elongation.Acetyl CoA Carboxylation.homomeric Enzyme	moderately similar to ( 444) AT1G36160 | Symbols: ACC1, AT-ACC1, EMB22, GK, PAS3 | ACC1 (ACETYL-COENZYME A CARBOXYLASE 1); acetyl-CoA carboxylase | chr1:13534196-13543773 FORWARD Carboxyl_trans COG4799 protein|acetyl-CoA carboxylase, putative, expressed
0.395333	1.736	0.976	0.853667	9.7	mitochondrial electron transport / ATP synthesis.cytochrome c oxidase	weakly similar to ( 127) AT4G28060 | Symbols: | cytochrome c oxidase subunit 6b, putative | chr4:13944018-13944709 REVERSE Cyt_c_Oxidase_VIb COX6B protein|cytochrome c oxidase subunit, putative, expressed
0.204	1.13833	1.184	1.27733	20.2.1	stress.abiotic.heat	highly similar to ( 875) AT5G28540 | Symbols: BIP1 | BIP1; ATP binding | chr5:10540665-10543274 REVERSEhighly similar to ( 881) BIP4_TOBAC Luminal-binding protein 4 precursor (BiP 4) (78 kDa glucose-regulated protein homolog 4) (GRP 78-4) - Nicotiana tabacum (Common tobacco) HSP70 dnaK DnaK dnaK hscA hscA PRK11678 protein|DnaK family protein, putative, expressed
0.786667	1.14133	1.30267	0.987333	13.99	amino acid metabolism.misc	highly similar to ( 652) AT1G49820 | Symbols: ATMTK | ATMTK (ARABIDOPSIS THALIANA S-METHYL-5-THIORIBOSE KINASE); S-methyl-5-thioribose kinase | chr1:18443005-18444907 FORWARDmtnK COG4857 PRK12396 protein|methylthioribose kinase, putative, expressed
0.508667	1.59667	0.880667	0.774667	29.3.1	protein.targeting.nucleus	moderately similar to ( 209) AT5G60980 | Symbols: | nuclear transport factor 2 (NTF2) family protein / RNA recognition motif (RRM)-containing protein | chr5:24543988-24546027 FORWARD NTF2 NTF2 protein|nuclear transport factor 2, putative, expressed
0.729333	1.08867	1.09567	0.988	29.4	protein.postranslational modification	highly similar to ( 694) AT4G15415 | Symbols: ATB' GAMMA | ATB' GAMMA; poly(U) binding / protein phosphatase type 2A regulator | chr4:8817707-8819349 FORWARD B56 protein|transposon protein, putative, unclassified, expressed
0.669667	1.20667	1.025	0.932	29.5.11.20	protein.degradation.ubiquitin.proteasom	highly similar to ( 888) AT2G32730 | Symbols: | 26S proteasome regulatory subunit, putative | chr2:13880189-13885464 FORWARD RPN2 protein|proteasome/cyclosome repeat containing protein, expressed
0.660333	1.05767	1.07367	1.04433	29.5.11.5	protein.degradation.ubiquitin.ubiquitin protease	nearly identical (1458) AT3G11910 | Symbols: UBP13 | UBP13 (UBIQUITIN-SPECIFIC PROTEASE 13); ubiquitin thiolesterase/ ubiquitin-specific protease | chr3:3761758-3770290 REVERSE COG5077 peptidase_C19C UCH Peptidase_C19 Peptidase_C19L Peptidase_C19E Peptidase_C19G Peptidase_C19D Peptidase_C19R Peptidase_C19H Peptidase_C19A Peptidase_C19K MATH Peptidase_C19O MATH_Ubp21p protein|ubiquitin carboxyl-te…
0.487	1.05367	1.093	1.11267	20.2.1	stress.abiotic.heat	highly similar to ( 977) AT5G49910 | Symbols: CPHSC70-2EAT SHOCK PROTEIN 70-2, HSC70-7 | CPHSC70-2EAT SHOCK PROTEIN 70-2 (CHLOROPLAST HEAT SHOCK PROTEIN 70-2); ATP binding / unfolded protein binding | chr5:20303470-20306295 FORWARDhighly similar to ( 999) HSP7S_PEA Stromal 70 kDa heat shock-related protein, chloroplast precursor - Pisum sativum (Garden pea) dnaK dnaK HSP70 DnaK hscA hscA PRK11678…
0.690667	1.18433	1.021	0.983667	30.5	signalling.G-proteins	weakly similar to ( 194) AT3G15970 | Symbols: | Ran-binding protein 1 domain-containing protein / RanBP1 domain-containing protein | chr3:5408982-5410379 REVERSENUP50 RanBD RanBD protein|ranBP1 domain containing protein, expressed
0.417667	1.30233	1.09467	1.014	28.1	DNA.synthesis/chromatin structure	highly similar to ( 651) AT5G11170 | Symbols: | ATP binding / ATP-dependent helicase/ helicase/ nucleic acid binding | chr5:3553334-3556646 FORWARDmoderately similar to ( 226) IF4A8_TOBAC Eukaryotic initiation factor 4A-8 (EC 3.6.1.-) (ATP-dependent RNA helicase eIF4A-8) (eIF-4A-8) - Nicotiana tabacum (Common tobacco) SrmB PRK11776 PRK11192 PRK11634 DEADc PRK10590 PRK01297 PRK04837 PRK04537 DEXDc…
0.353333	1.17167	1.08467	1.02833	29.2.3	protein.synthesis.initiation	highly similar to ( 699) AT4G20980 | Symbols: | eukaryotic translation initiation factor 3 subunit 7, putative / eIF-3 zeta, putative / eIF3d, putative | chr4:11216997-11218772 FORWARD eIF-3_zeta protein|eukaryotic translation initiation factor 3 subunit D, putative, expressed
0.497	1.062	1.035	1.04867	23.1.2.1	nucleotide metabolism.synthesis.purine.amidophosphoribosyltransferase	highly similar to ( 568) AT2G16570 | Symbols: ATASE, ATASE1 | ATASE1 (GLN PHOSPHORIBOSYL PYROPHOSPHATE AMIDOTRANSFERASE 1); amidophosphoribosyltransferase | chr2:7180424-7182124 REVERSEhighly similar to ( 556) PUR1_SOYBN Amidophosphoribosyltransferase, chloroplast precursor (EC 2.4.2.14) (Glutamine phosphoribosylpyrophosphate amidotransferase) (ATASE) (GPAT) - Glycine max (Soybean) PurF PRK09123 …
0.554667	0.898	1.16533	1.072	31.2	cell.division	moderately similar to ( 495) AT2G27170 | Symbols: TTN7, SMC3 | TTN7 (TITAN7); ATP binding / protein binding | chr2:11609319-11617064 REVERSE ABC_SMC3_euk Smc SMC_N ABC_SMC_head ABC_SMC_barmotin ABC_Class2 ABC_SMC1_euk ABC_SMC2_euk protein|RecF/RecN/SMC N terminal domain containing protein, expressed
0.479333	1.29	1.02333	0.913333	0	0	0
0.664333	1.09167	1.09967	0.992	27.1.1	RNA.processing.splicing	nearly identical (1115) AT4G03430 | Symbols: STA1, EMB2770 | EMB2770 (EMBRYO DEFECTIVE 2770); RNA splicing factor, transesterification mechanism | chr4:1517411-1520500 REVERSE PRP1_N protein|pre-mRNA-processing factor 6, putative, expressed
0.293333	1.52	1.083	0.855333	29.2.1.2.2.82	protein.synthesis.ribosomal protein.eukaryotic.60S subunit.P2	very weakly similar to (91.3) RLA2B_MAIZE 60S acidic ribosomal protein P2B - Zea mays (Maize) protein|60S acidic ribosomal protein, putative, expressed
0.662	1.04533	1.109	0.998	20.2.5	stress.abiotic.light	nearly identical (1697) AT4G05420 | Symbols: DDB1A | DDB1A (DAMAGED DNA BINDING PROTEIN 1A); DNA binding / protein binding | chr4:2746288-2752663 FORWARDvery weakly similar to (96.7) CPSF1_ORYSA Probable cleavage and polyadenylation specificity factor 160 kDa subunit (CPSF 160 kDa subunit) - Oryza sativa (Rice) CPSF_A protein|cleavage and polyadenylation specificity factor, putative, expressed
0.838667	1.012	1.43733	0.925333	13.2.6.2	amino acid metabolism.degradation.aromatic aa.tyrosine	moderately similar to ( 476) AT5G53970 | Symbols: | aminotransferase, putative | chr5:21910676-21912594 FORWARDvery weakly similar to (85.1) 1A12_CUCMA 1-aminocyclopropane-1-carboxylate synthase CMA101 (EC 4.4.1.14) (ACC synthase) (S-adenosyl-L-methionine methylthioadenosine-lyase) - Cucurbita maxima (Pumpkin) (Winter squash) COG0436 PRK09265 Aminotran_1_2 PRK05794 PRK08363 PRK06108 PRK05764 PRK0…
0.635	1.06733	1.17267	1.16067	30.5	signalling.G-proteins	highly similar to ( 775) AT2G44100 | Symbols: ATGDI1, AT-GDI1 | ATGDI1 (ARABIDOPSIS THALIANA GUANOSINE NUCLEOTIDE DIPHOSPHATE DISSOCIATION INHIBITOR 1); RAB GDP-dissociation inhibitor | chr2:18241804-18244731 FORWARD GDI MRS6 protein|rab GDP dissociation inhibitor alpha, putative, expressed
0.581333	1.33467	0.766	0.780333	21.2	redox.ascorbate and glutathione	weakly similar to ( 192) AT3G48890 | Symbols: ATMP2, ATMAPR3, MSBP2, MAPR3 | ATMP2; heme binding | chr3:18129669-18131353 FORWARD protein|cytochrome b5-like Heme/Steroid binding domain containing protein, expressed
0.633333	0.976	0.992	0.999333	8.2.10	TCA / org. transformation.other organic acid transformaitons.malic	highly similar to ( 724) AT4G00570 | Symbols: | malate oxidoreductase, putative | chr4:242817-246522 REVERSEhighly similar to ( 743) MAON_SOLTU NAD-dependent malic enzyme 59 kDa isoform, mitochondrial precursor (EC 1.1.1.39) (NAD-ME) - Solanum tuberosum (Potato) malic SfcA Malic_M PRK07232 PRK12862 PRK12861 protein|NAD-dependent malic enzyme, mitochondrial precursor, putative, expressed
0.549333	1.137	1.15433	0.968	28.1	DNA.synthesis/chromatin structure	nearly identical (1177) AT5G44635 | Symbols: MCM6 | minichromosome maintenance family protein / MCM family protein | chr5:18006431-18010542 REVERSEmoderately similar to ( 273) MCM3_MAIZE DNA replication licensing factor MCM3 homolog (Replication origin activator) (ROA protein) (Fragment) - Zea mays (Maize) MCM MCM2 MCM protein|MCM6 - Putative minichromosome maintenance MCM complex subunit 6, expr…
0.447	1.21267	1.239	1.206	20.2.1	stress.abiotic.heat	nearly identical (1130) AT1G79920 | Symbols: | ATP binding | chr1:30058935-30062224 REVERSEmoderately similar to ( 273) HSP7C_PETHY Heat shock cognate 70 kDa protein - Petunia hybrida (Petunia) HSP70 DnaK dnaK dnaK hscA hscA protein|DnaK family protein, putative, expressed
0.79	1.23833	1.032	0.978333	30.11	signalling.light	moderately similar to ( 221) AT5G58500 | Symbols: LSH5 | LSH5 (LIGHT SENSITIVE HYPOCOTYLS 5) | chr5:23645535-23646083 REVERSEDUF640 protein|DUF640 domain containing protein, putative, expressed
0.365333	1.37533	1.00867	0.831333	27.1.1	RNA.processing.splicing	moderately similar to ( 323) AT5G42820 | Symbols: ATU2AF35B, U2AF35B | U2AF35B; RNA binding / nucleic acid binding / nucleotide binding / zinc ion binding | chr5:17170445-17171296 REVERSE protein|splicing factor U2AF, putative, expressed
0.386667	0.911667	1.173	1.04733	34.99	transport.misc	moderately similar to ( 385) AT4G09160 | Symbols: | SEC14 cytosolic factor family protein / phosphoglyceride transfer family protein | chr4:5839761-5842158 FORWARD SEC14 SEC14 CRAL_TRIO protein|patellin protein, putative, expressed
0.236	1.12467	1.01233	1.084	30.5	signalling.G-proteins	moderately similar to ( 398) AT5G55190 | Symbols: RAN3, ATRAN3 | RAN3 (RAN GTPASE 3); GTP binding / GTPase/ protein binding | chr5:22392285-22393957 FORWARDmoderately similar to ( 399) RANB1_TOBAC GTP-binding nuclear protein Ran-B1 - Nicotiana tabacum (Common tobacco) Ran RAN Ras Rab RAB Ras_like_GTPase Rab5_related Ras Rab23_lke Rab4 COG1100 Rab18 Rab32_Rab38 Rab11_like Rab6 Rab7 Rab21 RAS Rab19…
0.887667	1.61433	1.43767	0.788667	20.2.2	stress.abiotic.cold	weakly similar to ( 166) AT3G53990 | Symbols: | universal stress protein (USP) family protein | chr3:19989658-19991019 REVERSE protein|universal stress protein domain containing protein, putative, expressed
0.539667	1.13	0.985333	1.10567	20.2.99	stress.abiotic.unspecified	moderately similar to ( 225) AT1G11360 | Symbols: | universal stress protein (USP) family protein | chr1:3822171-3822899 REVERSE protein|universal stress protein domain containing protein, putative, expressed
0.543333	1.30867	1.11433	0.95	28.1	DNA.synthesis/chromatin structure	nearly identical (1003) AT5G46280 | Symbols: MCM3 | DNA replication licensing factor, putative | chr5:18769902-18773606 REVERSEnearly identical (1094) MCM3_MAIZE DNA replication licensing factor MCM3 homolog (Replication origin activator) (ROA protein) (Fragment) - Zea mays (Maize) MCM MCM2 MCM protein|MCM3 - Putative minichromosome maintenance MCM complex subunit 3, expressed
0.364333	1.4	1.05267	0.914333	29.2.3	protein.synthesis.initiation	highly similar to ( 507) AT3G07300 | Symbols: | eukaryotic translation initiation factor 2B family protein / eIF-2B family protein | chr3:2324967-2327380 REVERSE IF-2B GCD2 PRK08535 COG0182 PRK08335 mtnA protein|initiation factor 2 subunit family domain containing protein, expressed
0.388333	1.02433	1.046	1.10267	1.2.4.4	PS.photorespiration.glycine cleavage.H protein	moderately similar to ( 201) AT2G35120 | Symbols: | glycine cleavage system H protein, mitochondrial, putative | chr2:14805913-14807274 REVERSEweakly similar to ( 177) GCSH_FLAPR Glycine cleavage system H protein, mitochondrial precursor - Flaveria pringlei PRK01202 GCV_H GcvH PRK00624 protein|glycine cleavage system H protein, putative, expressed
0.649667	1.08467	1.06233	1.09133	29.5.11.20	protein.degradation.ubiquitin.proteasom	moderately similar to ( 377) AT5G42790 | Symbols: PAF1, ATPSM30 | PAF1; endopeptidase/ peptidase/ threonine-type endopeptidase | chr5:17159270-17160975 REVERSEmoderately similar to ( 479) PSA1_ORYSA Proteasome subunit alpha type 1 (EC 3.4.25.1) (20S proteasome alpha subunit F) (20S proteasome subunit alpha-6) (Proteasome component C2) - Oryza sativa (Rice) proteasome_alpha_type_1 proteasome_alpha…
0.833	1.285	0.934667	0.922333	17.5.1	hormone metabolism.ethylene.synthesis-degradation	moderately similar to ( 422) AT3G21420 | Symbols: | oxidoreductase, 2OG-Fe(II) oxygenase family protein | chr3:7541579-7543221 FORWARDweakly similar to ( 194) LDOX_MALDO Leucoanthocyanidin dioxygenase (EC 1.14.11.19) (LDOX) (Leucocyanidin oxygenase) (Leucoanthocyanidin hydroxylase) (Anthocyanidin synthase) - Malus domestica (Apple) (Malus sylvestris) PcbC 2OG-FeII_Oxy protein|leucoanthocyanidin d…

## Sheet: S-C3
Protein accession	Mean-0d	Mean-1d	Mean-2d	Mean-3d	MapMan Bin code	MapMan Bin name	MapMan description
A0A077S290	0.828	0.664667	1.067	1.194	30.5	signalling.G-proteins	moderately similar to ( 337) AT5G60860 | Symbols: AtRABA1f | AtRABA1f (Arabidopsis Rab GTPase homolog A1f); GTP binding | chr5:24484750-24485565 FORWARDmoderately similar to ( 331) RB11B_TOBAC Ras-related protein Rab11B - Nicotiana tabacum (Common tobacco) Rab11_like RAB Rab Ras Rab5_related Rab1_Ypt1 Rab8_Rab10_Rab13_like Rab2 Rab4 Rab14 Rab18 Rab19 Rab6 Rab39 Rab35 Rab30 RabA_like Rab7 Rab21 Ra…
A0A0C4BIT2	0.781333	0.828	1.038	1.26833	21.2.1.1	redox.ascorbate and glutathione.ascorbate.GME	highly similar to ( 647) AT5G28840 | Symbols: GME | GME (GDP-D-MANNOSE 3',5'-EPIMERASE); GDP-mannose 3,5-epimerase/ NAD or NADH binding / catalytic | chr5:10862472-10864024 REVERSEhighly similar to ( 699) GME1_ORYSA GDP-mannose 3,5-epimerase 1 (EC 5.1.3.18) (GDP-Man 3,5-epimerase 1) (OsGME-1) - Oryza sativa (Rice) WcaG Epimerase GalE RfbB protein|NAD dependent epimerase/dehydratase family protein…
A0A0H4TM98	0.363333	0.260333	0.968333	1.76033	20.1	stress.biotic	moderately similar to ( 348) AT3G12500 | Symbols: ATHCHIB, PR3, PR-3, CHI-B, B-CHI | ATHCHIB (ARABIDOPSIS THALIANA BASIC CHITINASE); chitinase | chr3:3962501-3963945 REVERSEmoderately similar to ( 475) CHI2_ORYSA Basic endochitinase 2 precursor (EC 3.2.1.14) - Oryza sativa (Rice) Glyco_hydro_19 chitinase_glyco_hydro_19 protein|CHIT4 - Chitinase family protein precursor, expressed
A0A1D5RQ14	0.691333	0.853667	0.894667	1.03967	12.2.2	N-metabolism.ammonia metabolism.glutamine synthase	highly similar to ( 967) AT3G53180 | Symbols: | catalytic/ glutamate-ammonia ligase | chr3:19707068-19711188 FORWARD GlnA Gln-synt_C glnA Amidohydro_2 protein|fluG, putative, expressed
A0A1D5RUC5	0.629	0.598333	1.22933	1.58367	26.4.1	misc.beta 1,3 glucan hydrolases.glucan endo-1,3-beta-glucosidase	moderately similar to ( 374) AT5G55180 | Symbols: | glycosyl hydrolase family 17 protein | chr5:22388834-22390561 FORWARDmoderately similar to ( 221) E13B_WHEAT Glucan endo-1,3-beta-glucosidase precursor (EC 3.2.1.39) ((1->3)-beta-glucan endohydrolase) ((1->3)-beta-glucanase) (Beta-1,3-endoglucanase) - Triticum aestivum (Wheat)Glyco_hydro_17 X8 protein|glucan endo-1,3-beta-glucosidase precursor, …
A0A1D5S7P5	0.710667	0.596333	1.46867	1.582	6.5	gluconeogenese/ glyoxylate cycle.pyruvate dikinase	nearly identical (1470) AT4G15530 | Symbols: PPDK | PPDK (pyruvate orthophosphate dikinase); kinase/ pyruvate, phosphate dikinase | chr4:8864828-8870748 REVERSEnearly identical (1585) PPDK_MAIZE Pyruvate, phosphate dikinase, chloroplast precursor (EC 2.7.9.1) (Pyruvate, orthophosphate dikinase) - Zea mays (Maize)PRK09279 PpsA PRK05878 PEP-utilizers_C PPDK_N PRK06464 PtsA PtsP PRK11177 PEP-utilize…
A0A1D5S955	0.761	0.848667	1.16267	1.04933	13.1.5.3	amino acid metabolism.synthesis.serine-glycine-cysteine group.cysteine	moderately similar to ( 223) AT5G39890 | Symbols: | unknown protein | chr5:15974543-15976013 FORWARD DUF1637 protein|2-aminoethanethiol dioxygenase, putative, expressed
A0A1D5SEL0	0.639667	0.411333	1.07733	1.56733	29.5.4	protein.degradation.aspartate protease	moderately similar to ( 360) AT1G03220 | Symbols: | extracellular dermal glycoprotein, putative / EDGP, putative | chr1:787143-788444 FORWARDmoderately similar to ( 205) 7SB1_SOYBN Basic 7S globulin precursor (Bg) (SBg7S) [Contains: Basic 7S globulin high kDa subunit; Basic 7S globulin low kDa subunit] - Glycine max (Soybean) protein|basic 7S globulin precursor, putative, expressed
A0A1D5SFZ4	1.10267	0.768	1.16033	1.513	20.1	stress.biotic	moderately similar to ( 208) AT2G15220 | Symbols: | secretory protein, putative | chr2:6608689-6609366 FORWARDBSP protein|secretory protein, putative, expressed
A0A1D5SR34	1.146	0.774333	1.11467	1.187	26.22	misc.short chain dehydrogenase/reductase (SDR)	moderately similar to ( 238) AT4G13180 | Symbols: | short-chain dehydrogenase/reductase (SDR) family protein | chr4:7657373-7658164 REVERSEmoderately similar to ( 205) SDR1_PICAB Short-chain type dehydrogenase/reductase (EC 1.-.-.-) - Picea abies (Norway spruce) (Picea excelsa) fabG PRK12939 PRK12937 fabG fabG PRK12748 PRK12829 FabG PRK12744 PRK12826 fabG PRK08063 fabG PRK12827 PRK08936 PRK06124 …
A0A1D5SVG4	0.667667	0.794333	1.28367	1.26067	29.2.3	protein.synthesis.initiation	highly similar to ( 917) AT1G76810 | Symbols: | eukaryotic translation initiation factor 2 family protein / eIF-2 family protein | chr1:28831366-28836310 REVERSEvery weakly similar to ( 100) IF2C_PHAVU Translation initiation factor IF-2, chloroplast precursor (PvIF2cp) - Phaseolus vulgaris (Kidney bean) (French bean) PRK04004 InfB IF2_eIF5B infB aeIF5B_II infB GTP_EFTU GTP_translation_factor prot…
A0A1D5SXA0	0.596667	0.588	1.01233	1.32867	26.19	misc.plastocyanin-like	very weakly similar to (92.0) AT2G32300 | Symbols: UCC1 | UCC1 (UCLACYANIN 1); copper ion binding / electron carrier | chr2:13722510-13723464 FORWARDvery weakly similar to (84.0) BCP_PEA Blue copper protein precursor - Pisum sativum (Garden pea)Cu_bind_like protein|plastocyanin-like domain containing protein, putative, expressed
A0A1D5T0M4	0.647333	0.521	0.873	1.02533	13.1.5.2.41	amino acid metabolism.synthesis.serine-glycine-cysteine group.glycine.sarcosine oxidase	moderately similar to ( 328) AT2G24580 | Symbols: | sarcosine oxidase family protein | chr2:10444928-10446178 REVERSE solA DadA protein|FAD dependent oxidoreductase domain containing protein, expressed
A0A1D5T0M9	0.742667	0.565333	1.38167	1.47367	27.2	RNA.transcription	moderately similar to ( 394) AT4G12610 | Symbols: RAP74, ATRAP74 | transcription initiation factor IIF alpha subunit (TFIIF-alpha) family protein | chr4:7454970-7458318 FORWARD TFIIF_alpha TFIIFa protein|transcription initiation factor IIF, alpha subunit domain containing protein, expressed
A0A1D5T1L6	0.681	0.793667	0.887333	1.05	13.1.3.4	amino acid metabolism.synthesis.aspartate family.methionine	nearly identical (1367) AT5G49810 | Symbols: MMT | MMT; S-adenosylmethionine-dependent methyltransferase | chr5:20239418-20246046 FORWARDnearly identical (1923) MMT1_HORVU Methionine S-methyltransferase (EC 2.1.1.12) (AdoMet:Met S-methyltransferase) (Hv-MMT1) - Hordeum vulgare (Barley) protein|methionine S-methyltransferase, putative, expressed
A0A1D5T261	0.683333	0.924667	1.166	1.36333	13.2.4.4	amino acid metabolism.degradation.branched-chain group.leucine	moderately similar to ( 497) AT3G45300 | Symbols: IVD, ATIVD | IVD (ISOVALERYL-COA-DEHYDROGENASE); ATP binding / isovaleryl-CoA dehydrogenase | chr3:16621659-16624848 REVERSEmoderately similar to ( 496) IVD1_SOLTU Isovaleryl-CoA dehydrogenase 1, mitochondrial precursor (EC 1.3.99.10) (IVD 1) - Solanum tuberosum (Potato) IVD SCAD/SBCAD ACAD CaiA VLCAD LCAD IBD MCAD GCD PRK12341 Acyl-CoA_dh_1 PRK03…
A0A1D5T5A8	1.067	1.076	1.38533	1.97433	30.2.99	signalling.receptor kinases.misc	weakly similar to ( 125) AT5G48540 | Symbols: | 33 kDa secretory protein-related | chr5:19669096-19669887 REVERSE protein|cysteine-rich repeat secretory protein 55 precursor, putative, expressed
A0A1D5T6G6	0.850333	0.488667	0.693667	0.787667	26.12	misc.peroxidases	moderately similar to ( 211) AT1G71695 | Symbols: | peroxidase 12 (PER12) (P12) (PRXR6) | chr1:26964359-26966557 FORWARDweakly similar to ( 177) PER1_HORVU Peroxidase 1 precursor (EC 1.11.1.7) - Hordeum vulgare (Barley)secretory_peroxidase plant_peroxidase peroxidase ascorbate_peroxidase protein|peroxidase precursor, putative, expressed
A0A1D5T798	1.25033	0.365333	1.56533	2.794	1.3.4	PS.calvin cycle.GAP	highly similar to ( 577) AT3G26650 | Symbols: GAPA, GAPA-1 | GAPA (GLYCERALDEHYDE 3-PHOSPHATE DEHYDROGENASE A SUBUNIT); glyceraldehyde-3-phosphate dehydrogenase/ protein binding | chr3:9795226-9796848 FORWARDhighly similar to ( 648) G3PA_MAIZE Glyceraldehyde-3-phosphate dehydrogenase A, chloroplast precursor (EC 1.2.1.13) (NADP-dependent glyceraldehydephosphate dehydrogenase subunit A) - Zea mays…
A0A1D5TBS2	0.945333	0.672333	1.00133	1.15567	3.5	minor CHO metabolism.others	moderately similar to ( 317) AT5G15140 | Symbols: | aldose 1-epimerase family protein | chr5:4908686-4910670 FORWARD galM Aldose_epim GalM protein|aldose 1-epimerase, putative, expressed
A0A1D5TDT1	0.674667	0.936333	0.992333	1.14	21.2.1	redox.ascorbate and glutathione.ascorbate	moderately similar to ( 458) AT4G08390 | Symbols: SAPX | SAPX (STROMAL ASCORBATE PEROXIDASE); L-ascorbate peroxidase | chr4:5315071-5317071 FORWARDhighly similar to ( 608) APX7_ORYSA Probable L-ascorbate peroxidase 7, chloroplast precursor (EC 1.11.1.11) (OsAPx07) - Oryza sativa (Rice)ascorbate_peroxidase plant_peroxidase peroxidase KatG secretory_peroxidase catalase_peroxidase protein|OsAPx7 - S…
A0A1D5TH00	0.940667	0.728667	0.885667	1.20867	20.1	stress.biotic	moderately similar to ( 327) AT3G54420 | Symbols: ATEP3, ATCHITIV, CHIV | ATEP3; chitinase | chr3:20145935-20147034 FORWARDmoderately similar to ( 332) CHIA_MAIZE Endochitinase A precursor (EC 3.2.1.14) (Seed chitinase A) - Zea mays (Maize) chitinase_glyco_hydro_19 Glyco_hydro_19 protein|CHIT3 - Chitinase family protein precursor, expressed
A0A1D5TIY3	0.89	0.719333	0.926	1.092	3.5	minor CHO metabolism.others	moderately similar to ( 258) AT1G59960 | Symbols: | aldo/keto reductase, putative | chr1:22071410-22073067 REVERSEmoderately similar to ( 280) NADO2_ORYSA Probable NAD(P)H-dependent oxidoreductase 2 (EC 1.-.-.-) - Oryza sativa (Rice) Aldo_ket_red ARA1 dkgA dkgB Tas protein|oxidoreductase, aldo/keto reductase family protein, putative, expressed
A0A1D5TJ05	0.233	0.201333	1.46	2.646	20.1	stress.biotic	weakly similar to ( 197) AT5G24090 | Symbols: | acidic endochitinase (CHIB1) | chr5:8143805-8145153 REVERSEhighly similar to ( 630) XIP1_ORYSA Xylanase inhibitor protein 1 precursor (Class III chitinase homolog a) (RIXI protein) - Oryza sativa (Rice) protein|glycosyl hydrolase, putative, expressed
A0A1D5TLR8	0.601333	0.476	1.68667	2.34767	16.1.5	secondary metabolism.isoprenoids.terpenoids	moderately similar to ( 303) AT4G02780 | Symbols: GA1, ABC33, ATCPS1 | GA1 (GA REQUIRING 1); ent-copalyl diphosphate synthase/ magnesium ion binding | chr4:1237881-1244766 REVERSEmoderately similar to ( 343) KSA_PEA Ent-kaurene synthase A, chloroplast precursor (EC 5.5.1.13) (Ent-copalyl diphosphate synthase) (KSA) - Pisum sativum (Garden pea)Terpene_cyclase_plant_C1 Terpene_synth protein|ent-kau…
A0A1D5TQB0	0.171333	0.149	1.53133	2.26067	20.1	stress.biotic	weakly similar to ( 197) AT5G24090 | Symbols: | acidic endochitinase (CHIB1) | chr5:8143805-8145153 REVERSEhighly similar to ( 630) XIP1_ORYSA Xylanase inhibitor protein 1 precursor (Class III chitinase homolog a) (RIXI protein) - Oryza sativa (Rice) protein|glycosyl hydrolase, putative, expressed
A0A1D5TSI1	0.235667	0.249667	1.23967	0.354333	26.6	misc.O-methyl transferases	weakly similar to ( 177) AT4G35160 | Symbols: | O-methyltransferase family 2 protein | chr4:16730989-16732808 REVERSEmoderately similar to ( 253) ZRP4_MAIZE O-methyltransferase ZRP4 (EC 2.1.1.-) (OMT) - Zea mays (Maize) Methyltransf_2 protein|O-methyltransferase, putative, expressed
A0A1D5TTF6	0.666	0.477333	0.739333	1.01567	35.2	not assigned.unknown	weakly similar to ( 173) PR1_ASPOF Pathogenesis-related protein 1 (AOPR1) - Asparagus officinalis (Garden asparagus)Bet_v_I protein|pathogenesis-related Bet v I family protein, putative, expressed
A0A1D5TXA2	0.615667	0.526667	1.299	1.56433	26.1	misc.cytochrome P450	moderately similar to ( 388) AT4G37320 | Symbols: CYP81D5 | CYP81D5; electron carrier/ heme binding / iron ion binding / monooxygenase/ oxygen binding | chr4:17559742-17561690 REVERSEmoderately similar to ( 269) C82A1_PEA Cytochrome P450 82A1 (EC 1.14.-.-) (CYPLXXXII) (Fragment) - Pisum sativum (Garden pea) p450 CypX protein|cytochrome P450, putative, expressed
A0A1D5TYH4	0.458333	0.313	1.03333	1.75533	26.1	misc.cytochrome P450	highly similar to ( 556) AT5G25900 | Symbols: GA3, CYP701A3, ATKO1 | GA3 (GA REQUIRING 3); ent-kaurene oxidase/ oxygen binding | chr5:9036073-9038278 FORWARDweakly similar to ( 171) C77A1_SOLME Cytochrome P450 77A1 (EC 1.14.-.-) (CYPLXXVIIA1) (P-450EG6) (Fragment) - Solanum melongena (Eggplant) (Aubergine) p450 CypX protein|cytochrome P450, putative, expressed
A0A1D5U2W0	0.997	0.598333	0.943333	1.181	3.5	minor CHO metabolism.others	moderately similar to ( 317) AT5G15140 | Symbols: | aldose 1-epimerase family protein | chr5:4908686-4910670 FORWARD galM Aldose_epim GalM protein|aldose 1-epimerase, putative, expressed
A0A1D5U5C8	0.451	0.524	1.109	1.39833	18	Co-factor and vitamine metabolism	moderately similar to ( 476) AT5G01410 | Symbols: PDX1, ATPDX1.3, RSR4, PDX1.3, ATPDX1 | RSR4 (REDUCED SUGAR RESPONSE 4); protein heterodimerization/ protein homodimerization | chr5:172576-173505 REVERSEmoderately similar to ( 479) PDX1_HEVBR Probable pyridoxin biosynthesis protein ER1 (PDX1 homolog) (Ethylene-inducible protein HEVER) - Hevea brasiliensis (Para rubber tree) PRK04180 pdxS SNZ1 SOR…
A0A1D5U676	0.82	0.683333	1.131	0.771667	26.2	misc.UDP glucosyl and glucoronyl transferases	moderately similar to ( 313) AT3G53150 | Symbols: UGT73D1 | UGT73D1 (UDP-glucosyl transferase 73D1); UDP-glycosyltransferase/ transferase, transferring hexosyl groups | chr3:19697736-19699259 REVERSEweakly similar to ( 132) UFOG_SOLME Anthocyanidin 3-O-glucosyltransferase (EC 2.4.1.115) (Flavonol 3-O-glucosyltransferase) (UDP-glucose flavonoid 3-O-glucosyltransferase) - Solanum melongena (Eggplan…
A0A1D5U7T9	0.569667	0.431	0.747	0.960333	26.4.1	misc.beta 1,3 glucan hydrolases.glucan endo-1,3-beta-glucosidase	moderately similar to ( 374) AT5G55180 | Symbols: | glycosyl hydrolase family 17 protein | chr5:22388834-22390561 FORWARDmoderately similar to ( 221) E13B_WHEAT Glucan endo-1,3-beta-glucosidase precursor (EC 3.2.1.39) ((1->3)-beta-glucan endohydrolase) ((1->3)-beta-glucanase) (Beta-1,3-endoglucanase) - Triticum aestivum (Wheat)Glyco_hydro_17 X8 protein|glucan endo-1,3-beta-glucosidase precursor, …
A0A1D5U8K7	0.343	0.312	0.955667	1.48533	26.2	misc.UDP glucosyl and glucoronyl transferases	weakly similar to ( 189) AT3G53160 | Symbols: UGT73C7 | UGT73C7 (UDP-glucosyl transferase 73C7); UDP-glycosyltransferase/ transferase, transferring glycosyl groups | chr3:19702485-19703957 REVERSEweakly similar to ( 112) ZOX_PHAVU Zeatin O-xylosyltransferase (EC 2.4.2.40) (Zeatin O-beta-D-xylosyltransferase) - Phaseolus vulgaris (Kidney bean) (French bean) UDPGT protein|UDP-glucoronosyl and UDP-g…
A0A1D5UBR9	0.351333	0.809333	1.12033	1.16967	20.2.99	stress.abiotic.unspecified	weakly similar to ( 179) AT2G47710 | Symbols: | universal stress protein (USP) family protein | chr2:19555045-19555956 REVERSEUSP_Like protein|universal stress protein domain containing protein, putative, expressed
A0A1D5UEW7	0.734333	0.666	1.01767	1.08367	16.2	secondary metabolism.phenylpropanoids	weakly similar to ( 166) AT3G62160 | Symbols: | transferase family protein | chr3:23014333-23015808 REVERSEvery weakly similar to (86.3) HCBT3_DIACA Anthranilate N-benzoyltransferase protein 3 (EC 2.3.1.144) (Anthranilate N-hydroxycinnamoyl/benzoyltransferase 3) - Dianthus caryophyllus (Carnation) (Clove pink)Transferase protein|transferase family protein, putative, expressed
A0A1D5UGK1	0.328333	0.292333	2.19967	2.80133	35.2	not assigned.unknown	highly similar to ( 664) AT2G29200 | Symbols: APUM1 | APUM1 (Arabidopsis Pumilio 1); RNA binding / binding | chr2:12549483-12553185 REVERSE NABP COG5099 protein|pumilio-family RNA binding protein, putative, expressed
A0A1D5UIZ4	0.568333	0.411667	0.983667	1.35167	20.2.99	stress.abiotic.unspecified	moderately similar to ( 230) AT5G39160 | Symbols: | germin-like protein (GLP2a) (GLP5a) | chr5:15679195-15679970 REVERSEmoderately similar to ( 210) GLP1_MESCR Germin-like protein precursor - Mesembryanthemum crystallinum (Common ice plant)Cupin_1 protein|Cupin domain containing protein, expressed
A0A1D5UL64	0.618	0.399667	0.642667	0.992333	35.2	not assigned.unknown	weakly similar to ( 173) PR1_ASPOF Pathogenesis-related protein 1 (AOPR1) - Asparagus officinalis (Garden asparagus)Bet_v_I protein|pathogenesis-related Bet v I family protein, putative, expressed
A0A1D5UPI1	0.589333	0.906333	1.095	1.18	7.1.1	OPP.oxidative PP.G6PD	moderately similar to ( 389) AT5G40760 | Symbols: G6PD6 | G6PD6 (GLUCOSE-6-PHOSPHATE DEHYDROGENASE 6); glucose-6-phosphate dehydrogenase | chr5:16311284-16314556 FORWARDmoderately similar to ( 395) G6PD_SOLTU Glucose-6-phosphate 1-dehydrogenase, cytoplasmic isoform (EC 1.1.1.49) (G6PD) - Solanum tuberosum (Potato) PRK05722 Zwf PRK12853 G6PD_N PRK12854 G6PD_C protein|glucose-6-phosphate 1-dehydrog…
A0A1D5UQK5	0.793	0.577667	1.268	1.363	31.2	cell.division	highly similar to ( 586) AT1G19880 | Symbols: | regulator of chromosome condensation (RCC1) family protein | chr1:6900648-6903818 REVERSE ATS1 protein|RCC2, putative, expressed
A0A1D5UTZ2	0.733667	0.575333	0.817333	0.881667	11.8	lipid metabolism.''exotics'' (steroids, squalene etc)	moderately similar to ( 280) AT4G27270 | Symbols: | quinone reductase family protein | chr4:13661458-13663243 REVERSE PRK03767 WrbA protein|NADPH-dependent FMN reductase domain containing protein, expressed
A0A1D5UV36	0.715667	0.791333	1.26167	1.35867	27.3.52	RNA.regulation of transcription.Global transcription factor group	nearly identical (1297) AT4G10710 | Symbols: SPT16 | SPT16 (global transcription factor C) | chr4:6602226-6605450 REVERSEnearly identical (1864) SPT16_ORYSA FACT complex subunit SPT16 (Facilitates chromatin transcription complex subunit SPT16) - Oryza sativa (Rice) COG5406 CDC68-like SPT16 PepP APP_MetAP APP-like protein|FACT complex subunit SPT16, putative, expressed
A0A1D5UVA0	0.832333	0.784667	1.06933	1.198	26.9	misc.glutathione S transferases	moderately similar to ( 221) AT1G10360 | Symbols: ATGSTU18, GST29 | ATGSTU18 (GLUTATHIONE S-TRANSFERASE TAU 18); glutathione transferase | chr1:3395738-3396806 REVERSEmoderately similar to ( 252) GSTU6_ORYSA Probable glutathione S-transferase GSTU6 (EC 2.5.1.18) (28 kDa cold-induced protein) - Oryza sativa (Rice) GST_C_Tau GST_N_Tau Gst protein|glutathione S-transferase GSTU6, putative, expressed
A0A1D5UXT7	0.460667	0.583667	1.117	1.16867	29.5.3	protein.degradation.cysteine protease	very weakly similar to (95.9) AT5G47550 | Symbols: | cysteine protease inhibitor, putative / cystatin, putative | chr5:19286596-19286964 REVERSE protein|cysteine proteinase inhibitor 8 precursor, putative, expressed
A0A1D5V062	0.741667	0.532667	1.41867	2.00367	26.1	misc.cytochrome P450	moderately similar to ( 303) AT1G13110 | Symbols: CYP71B7 | CYP71B7; electron carrier/ heme binding / iron ion binding / monooxygenase/ oxygen binding | chr1:4467272-4468857 FORWARDmoderately similar to ( 364) C71D8_SOYBN Cytochrome P450 71D8 (EC 1.14.-.-) (P450 CP7) - Glycine max (Soybean) p450 CypX protein|cytochrome P450, putative, expressed
A0A1D5V0T4	0.964333	0.683333	1.031	1.201	26.22	misc.short chain dehydrogenase/reductase (SDR)	weakly similar to ( 193) AT4G03140 | Symbols: | binding / catalytic/ oxidoreductase | chr4:1392191-1393662 FORWARDweakly similar to ( 133) TS2_MAIZE Sex determination protein tasselseed-2 - Zea mays (Maize) PRK12429 fabG PRK08324 fabG PRK07479 PRK12826 PRK06057 fabG PRK06172 PRK12829 PRK07067 PRK06138 PRK06841 PRK07063 fabG FabG PRK06346 PRK07478 PRK08589 PRK06500 PRK12939 PRK08265 fabG PRK06484 …
A0A1D5V1U4	0.424667	0.272333	1.23567	2.27533	26.1	misc.cytochrome P450	moderately similar to ( 318) AT5G25120 | Symbols: CYP71B11 | CYP71B11; electron carrier/ heme binding / iron ion binding / monooxygenase/ oxygen binding | chr5:8662851-8664432 FORWARDhighly similar to ( 557) C99A1_SORBI Cytochrome P450 CYP99A1 (EC 1.14.-.-) (Fragment) - Sorghum bicolor (Sorghum) (Sorghum vulgare) p450 CypX protein|cytochrome P450, putative, expressed
A0A1D5V2U3	0.621667	0.555333	0.934333	1.02567	16.8.3	secondary metabolism.flavonoids.dihydroflavonols	weakly similar to ( 182) AT4G27250 | Symbols: | dihydroflavonol 4-reductase family / dihydrokaempferol 4-reductase family | chr4:13642803-13644425 REVERSEweakly similar to ( 157) DFRA_PETHY Dihydroflavonol-4-reductase (EC 1.1.1.219) (DFR) (Dihydrokaempferol 4-reductase) - Petunia hybrida (Petunia) WcaG protein|NAD dependent epimerase/dehydratase family protein, putative, expressed
A0A1D5V330	0.905	0.704667	1.026	1.123	3.5	minor CHO metabolism.others	moderately similar to ( 258) AT1G59960 | Symbols: | aldo/keto reductase, putative | chr1:22071410-22073067 REVERSEmoderately similar to ( 280) NADO2_ORYSA Probable NAD(P)H-dependent oxidoreductase 2 (EC 1.-.-.-) - Oryza sativa (Rice) Aldo_ket_red ARA1 dkgA dkgB Tas protein|oxidoreductase, aldo/keto reductase family protein, putative, expressed
A0A1D5V4V1	0.856667	0.694333	0.975667	1.11667	16.2	secondary metabolism.phenylpropanoids	moderately similar to ( 331) AT5G63380 | Symbols: | 4-coumarate--CoA ligase family protein / 4-coumaroyl-CoA synthase family protein | chr5:25387581-25390026 REVERSEweakly similar to ( 171) 4CL2_TOBAC 4-coumarate--CoA ligase 2 (EC 6.2.1.12) (4CL 2) (4-coumaroyl-CoA synthase 2) - Nicotiana tabacum (Common tobacco) CaiC AMP-binding PRK08315 PRK08314 PRK12583 FAA1 PRK06187 PRK06087 PRK08276 PRK05677…
A0A1D5V5Y1	0.507333	0.672333	1.10133	1.447	16.1.1.3	secondary metabolism.isoprenoids.non-mevalonate pathway.CMS	moderately similar to ( 340) AT2G02500 | Symbols: ISPD, ATMEPCT, MCT | ISPD; 2-C-methyl-D-erythritol 4-phosphate cytidylyltransferase | chr2:671054-673124 REVERSEispD IspD IspD ispDF protein|2-C-methyl-D-erythritol 4-phosphate cytidylyltransferase, putative, expressed
A0A1D5V782	0.715667	0.603	0.739667	0.905	35.2	not assigned.unknown	moderately similar to ( 248) AT3G27890 | Symbols: NQR | NQR (NADPH:QUINONE OXIDOREDUCTASE); FMN reductase | chr3:10350807-10351938 REVERSEmoderately similar to ( 358) NQR1_ORYSA Probable NADPH:quinone oxidoreductase 1 (EC 1.6.5.2) - Oryza sativa (Rice) FMN_red COG0431 protein|NADPH quinone oxidoreductase, putative, expressed
A0A1D5V7B4	0.581667	0.828667	1.16133	1.032	3.2.1	minor CHO metabolism.trehalose.TPS	nearly identical (1135) AT1G06410 | Symbols: ATTPS7, TPS7, ATTPSA | ATTPS7; alpha,alpha-trehalose-phosphate synthase (UDP-forming)/ transferase, transferring glycosyl groups / trehalose-phosphatase | chr1:1955413-1958153 FORWARD Glyco_transf_20 OtsA Trehalose_PPase PRK10117 OtsB protein|trehalose synthase, putative, expressed
A0A1D5V8Y8	0.575333	0.757333	1.36433	1.55133	1.3.5	PS.calvin cycle.TPI	moderately similar to ( 266) AT3G55440 | Symbols: ATCTIMC, TPI | TPI (TRIOSEPHOSPHATE ISOMERASE); triose-phosphate isomerase | chr3:20553794-20556078 FORWARDmoderately similar to ( 284) TPIS_ORYSA Triosephosphate isomerase, cytosolic (EC 5.3.1.1) (TIM) (Triose-phosphate isomerase) - Oryza sativa (Rice) TIM TIM tpiA TpiA protein|triosephosphate isomerase, cytosolic, putative, expressed
A0A1D5VAC7	0.842333	0.85	1.10067	1.279	13.2.6.3	amino acid metabolism.degradation.aromatic aa.tryptophan	moderately similar to ( 475) AT1G06550 | Symbols: | enoyl-CoA hydratase/isomerase family protein | chr1:2003834-2006564 REVERSE PRK06493 PRK06028 PRK07759 PRK06952 PRK07828 PRK05617 CaiD PRK05980 ECH PRK06190 PRK05809 PRK08139 PRK07510 protein|enoyl-CoA hydratase/isomerase family protein, putative, expressed
A0A1D5VD11	0.837	0.759667	1.201	1.36233	1.3.6	PS.calvin cycle.aldolase	highly similar to ( 584) AT2G36460 | Symbols: | fructose-bisphosphate aldolase, putative | chr2:15296929-15297732 REVERSEhighly similar to ( 684) ALF_ORYSA Fructose-bisphosphate aldolase cytoplasmic isozyme (EC 4.1.2.13) (Gravity-specific protein GSC 233) - Oryza sativa (Rice) Glycolytic FBP_aldolase_I_a COG3588 FBP_aldolase_I protein|fructose-bisphospate aldolase isozyme, putative, expressed
A0A1D5VDK3	0.177333	0.346333	1.135	2.072	16.1.1.4	secondary metabolism.isoprenoids.non-mevalonate pathway.CMK	moderately similar to ( 451) AT2G26930 | Symbols: ATCDPMEK, PDE277, ISPE | ATCDPMEK (4-(CYTIDINE 5'-PHOSPHO)-2-C-METHYL-D-ERITHRITOL KINASE); 4-(cytidine 5'-diphospho)-2-C-methyl-D-erythritol kinase | chr2:11491829-11494229 REVERSEIspE PRK04344 PRK03188 PRK00650 PRK02534 ipk PRK03009 ipk PRK01726 PRK04943 PRK03288 PRK04181 PRK04648 PRK05905 protein|GHMP kinases ATP-binding protein, putative, expr…
A0A1D5VDS2	0.647	0.416	0.821	1.01067	26.9	misc.glutathione S transferases	weakly similar to ( 198) AT3G62760 | Symbols: ATGSTF13 | ATGSTF13; glutathione transferase | chr3:23217425-23218246 REVERSEmoderately similar to ( 275) GSTF3_MAIZE Glutathione S-transferase III (EC 2.5.1.18) (GST-III) (GST class-phi) - Zea mays (Maize) GST_C_Phi GST_N_Phi Gst protein|glutathione S-transferase, putative, expressed
A0A1D5VI53	0.887	0.667333	0.871	1.04967	35.2	not assigned.unknown	weakly similar to ( 153) IBBR_ORYSA Bowman-Birk type bran trypsin inhibitor precursor (Protein RBBI3-3) (RBTI) (OSE727A) - Oryza sativa (Rice) protein|BBTI6 - Bowman-Birk type bran trypsin inhibitor precursor, putative, expressed
A0A1D5VID7	0.819	0.741333	1.066	1.32433	26.1	misc.cytochrome P450	highly similar to ( 721) AT2G30490 | Symbols: ATC4H, C4H, CYP73A5 | C4H (CINNAMATE-4-HYDROXYLASE); trans-cinnamate 4-monooxygenase | chr2:12993861-12995683 REVERSEhighly similar to ( 739) TCMO_PHAAU Trans-cinnamate 4-monooxygenase (EC 1.14.13.11) (Cinnamic acid 4-hydroxylase) (CA4H) (C4H) (P450C4H) (Cytochrome P450 73) - Phaseolus aureus (Mung bean) (Vigna radiata) p450 CypX protein|cytochrome P4…
A0A1D5VLV1	0.776667	0.715667	1.014	1.08	30.2.99	signalling.receptor kinases.misc	highly similar to ( 818) AT1G79620 | Symbols: | leucine-rich repeat transmembrane protein kinase, putative | chr1:29957633-29962174 REVERSEmoderately similar to ( 233) NORK_MEDTR Nodulation receptor kinase precursor (EC 2.7.11.1) (Does not make infections protein 2) (Symbiosis receptor-like kinase) (MtSYMRK) - Medicago truncatula (Barrel medic) TyrKc Pkinase_Tyr PTKc S_TKc S_TKc Pkinase PTKc_Jak_…
A0A1D5VMT6	0.523667	0.546667	0.98	1.21067	29.5.1	protein.degradation.subtilases	highly similar to ( 522) AT4G10540 | Symbols: | subtilase family protein | chr4:6512515-6515743 REVERSEPA_subtilisin_like protein|OsSub18 - Putative Subtilisin homologue, expressed
A0A1D5VPJ9	0.940667	0.727333	1.09267	1.17933	23.1.1.1	nucleotide metabolism.synthesis.pyrimidine.carbamoyl phosphate synthetase	nearly identical (1815) AT1G29900 | Symbols: CARB | CARB (CARBAMOYL PHOSPHATE SYNTHETASE B); ATP binding / carbamoyl-phosphate synthase/ catalytic | chr1:10468164-10471976 FORWARD carB carB CarB CPSase_L_D2 CPSase_L_D3 MGS_CPS_II CPSase_L_chain MGS AccC PRK12999 PycA PRK08654 protein|carbamoyl-phosphate synthase large chain, putative, expressed
A0A1D5VQZ0	0.948667	0.646333	0.793667	0.996	26.4.1	misc.beta 1,3 glucan hydrolases.glucan endo-1,3-beta-glucosidase	moderately similar to ( 295) AT4G16260 | Symbols: | catalytic/ cation binding / hydrolase, hydrolyzing O-glycosyl compounds | chr4:9200180-9201441 REVERSEmoderately similar to ( 438) E13E_HORVU Glucan endo-1,3-beta-glucosidase GV (EC 3.2.1.39) ((1->3)-beta-glucan endohydrolase GV) ((1->3)-beta-glucanase isoenzyme GV) (Beta-1,3-endoglucanase GV) - Hordeum vulgare (Barley)Glyco_hydro_17 protein|gly…
A0A1D5VSU1	0.728	0.456333	1.008	1.14767	26.12	misc.peroxidases	moderately similar to ( 364) AT1G71695 | Symbols: | peroxidase 12 (PER12) (P12) (PRXR6) | chr1:26964359-26966557 FORWARDmoderately similar to ( 209) PER2_ORYSA Peroxidase 2 precursor (EC 1.11.1.7) - Oryza sativa (Rice)secretory_peroxidase plant_peroxidase peroxidase ascorbate_peroxidase protein|peroxidase precursor, putative, expressed
A0A1D5W2F2	0.502333	0.342667	0.809	1.16367	20.1	stress.biotic	weakly similar to ( 186) AT3G04720 | Symbols: PR4, HEL, PR-4 | PR4 (PATHOGENESIS-RELATED 4); chitin binding | chr3:1285691-1286531 REVERSEmoderately similar to ( 219) BARW_HORVU Barwin - Hordeum vulgare (Barley)Barwin protein|WIP3 - Wound-induced protein precursor, expressed
A0A1D5W2T1	0.623667	0.448	0.619	0.717333	30.2.3	signalling.receptor kinases.leucine rich repeat III	weakly similar to ( 197) AT1G34210 | Symbols: SERK2, ATSERK2 | SERK2 (SOMATIC EMBRYOGENESIS RECEPTOR-LIKE KINASE 2); kinase | chr1:12459078-12462752 FORWARDweakly similar to ( 134) RPK1_IPONI Receptor-like protein kinase precursor (EC 2.7.11.1) - Ipomoea nil (Japanese morning glory) (Pharbitis nil) protein|BRASSINOSTEROID INSENSITIVE 1-associated receptor kinase 1 precursor, putative, expressed
A0A1D5W703	0.408	0.346	1.685	2.22033	29.4	protein.postranslational modification	weakly similar to ( 133) AT1G16905 | Symbols: | sugar binding | chr1:5782546-5783817 REVERSEweakly similar to ( 122) EP1G_DAUCA Epidermis-specific secreted glycoprotein EP1 precursor (52/54 kDa medium protein) - Daucus carota (Carrot)B_lectin B_lectin protein|secreted glycoprotein, putative, expressed
A0A1D5W7Z2	0.696333	0.669333	1.231	1.39	29.5.1	protein.degradation.subtilases	highly similar to ( 522) AT4G10540 | Symbols: | subtilase family protein | chr4:6512515-6515743 REVERSEPA_subtilisin_like protein|OsSub18 - Putative Subtilisin homologue, expressed
A0A1D5W9Z1	0.656	0.455333	1.381	1.68233	29.5.4	protein.degradation.aspartate protease	weakly similar to ( 142) AT1G03230 | Symbols: | extracellular dermal glycoprotein, putative / EDGP, putative | chr1:790110-791414 FORWARDweakly similar to ( 107) 7SBG2_SOYBN Basic 7S globulin 2 precursor (Bg) (SBg7S) [Contains: Basic 7S globulin 2 high kDa subunit; Basic 7S globulin 2 low kDa subunit] - Glycine max (Soybean) protein|xylanase inhibitor, putative, expressed
A0A1D5WBU3	0.511	0.443333	1.137	1.51567	20.2	stress.abiotic	highly similar to ( 567) AT3G01420 | Symbols: ALPHA-DOX1, DOX1, DIOX1 | DOX1; lipoxygenase | chr3:159689-162726 REVERSE An_peroxidase protein|alpha-DOX2, putative, expressed
A0A1D5WGJ4	0.780333	0.794667	1.112	1.23433	23.1.2.1	nucleotide metabolism.synthesis.purine.amidophosphoribosyltransferase	highly similar to ( 568) AT2G16570 | Symbols: ATASE, ATASE1 | ATASE1 (GLN PHOSPHORIBOSYL PYROPHOSPHATE AMIDOTRANSFERASE 1); amidophosphoribosyltransferase | chr2:7180424-7182124 REVERSEhighly similar to ( 556) PUR1_SOYBN Amidophosphoribosyltransferase, chloroplast precursor (EC 2.4.2.14) (Glutamine phosphoribosylpyrophosphate amidotransferase) (ATASE) (GPAT) - Glycine max (Soybean) PurF PRK09123 …
A0A1D5WUK2	0.803	0.610667	1.14233	1.084	35.2	not assigned.unknown	moderately similar to ( 275) AT4G02860 | Symbols: | catalytic | chr4:1268952-1270508 REVERSE PhzC-PhzF COG0384 PRK10281 protein|phenazine biosynthesis protein, putative, expressed
A0A1D5WW06	0.892333	0.710667	1.142	1.261	11.1.30	lipid metabolism.FA synthesis and FA elongation.pyruvate kinase	highly similar to ( 805) AT5G56350 | Symbols: | pyruvate kinase, putative | chr5:22820254-22822529 REVERSEhighly similar to ( 822) KPYC_TOBAC Pyruvate kinase, cytosolic isozyme (EC 2.7.1.40) (PK) - Nicotiana tabacum (Common tobacco) Pyruvate_Kinase PK PykF PRK05826 PRK06354 PRK09206 PRK06247 PRK06739 PRK08187 PK_C protein|pyruvate kinase, putative, expressed
A0A1D5WX31	0.568667	0.494	0.822	0.962667	35.2	not assigned.unknown	weakly similar to ( 153) IBBR_ORYSA Bowman-Birk type bran trypsin inhibitor precursor (Protein RBBI3-3) (RBTI) (OSE727A) - Oryza sativa (Rice) protein|BBTI6 - Bowman-Birk type bran trypsin inhibitor precursor, putative, expressed
A0A1D5X5E7	0.540667	0.395333	0.866333	1.36933	20.1	stress.biotic	moderately similar to ( 239) AT4G11650 | Symbols: ATOSM34 | ATOSM34 (osmotin 34) | chr4:7025127-7026113 REVERSEmoderately similar to ( 280) ZEAM_MAIZE Zeamatin precursor - Zea mays (Maize)Thaumatin THN protein|thaumatin, putative, expressed
A0A1D5XFN6	0.617333	0.517	1.06133	1.35367	13.1.6.5.2	amino acid metabolism.synthesis.aromatic aa.tryptophan.anthranilate phosphoribosyltransferase	moderately similar to ( 384) AT5G17990 | Symbols: TRP1, pat1 | TRP1 (tryptophan biosynthesis 1); anthranilate phosphoribosyltransferase | chr5:5957330-5959681 FORWARD trpD TrpD Glycos_transf_3 PRK09522 PRK07394 protein|anthranilate phosphoribosyltransferase, chloroplast precursor, putative, expressed
A0A1D5XGY7	0.619667	0.528333	0.964667	1.05567	26.19	misc.plastocyanin-like	very weakly similar to (92.0) AT2G32300 | Symbols: UCC1 | UCC1 (UCLACYANIN 1); copper ion binding / electron carrier | chr2:13722510-13723464 FORWARDvery weakly similar to (84.0) BCP_PEA Blue copper protein precursor - Pisum sativum (Garden pea)Cu_bind_like protein|plastocyanin-like domain containing protein, putative, expressed
A0A1D5XHD3	0.663667	0.504667	0.925333	1.16533	35.2	not assigned.unknown	weakly similar to ( 173) PR1_ASPOF Pathogenesis-related protein 1 (AOPR1) - Asparagus officinalis (Garden asparagus)Bet_v_I protein|pathogenesis-related Bet v I family protein, putative, expressed
A0A1D5XJI1	0.403667	0.374333	0.981	1.45667	20.2.99	stress.abiotic.unspecified	moderately similar to ( 229) AT3G05950 | Symbols: | germin-like protein, putative | chr3:1781130-1781964 REVERSEweakly similar to ( 198) GLP1_MESCR Germin-like protein precursor - Mesembryanthemum crystallinum (Common ice plant)Cupin_1 protein|Cupin domain containing protein, expressed
A0A1D5XKT4	0.412	0.251667	0.573667	0.428333	13.2.5.2	amino acid metabolism.degradation.serine-glycine-cysteine group.glycine	moderately similar to ( 452) AT1G08630 | Symbols: THA1 | THA1 (Threonine Aldolase 1); aldehyde-lyase/ threonine aldolase | chr1:2743948-2745685 REVERSE Beta_elim_lyase PRK10534 GLY1 protein|L-allo-threonine aldolase, putative, expressed
A0A1D5XQV9	0.508	0.750333	1.03767	1.10133	13.1.3.6.1.2	amino acid metabolism.synthesis.aspartate family.misc.homoserine.aspartate semialdehyde dehydrogenase	highly similar to ( 546) AT2G19940 | Symbols: | N-acetyl-gamma-glutamyl-phosphate reductase/ NAD or NADH binding / binding / catalytic/ oxidoreductase, acting on the aldehyde or oxo group of donors, NAD or NADP as acceptor / protein dimerization | chr2:8613168-8615649 FORWARDhighly similar to ( 783) ARGC_ORYSA Probable N-acetyl-gamma-glutamyl-phosphate reductase, chloroplast precursor (EC 1.2.1.3…
A0A1D5XR95	1.40867	0.449333	1.446	1.62167	20.1.7	stress.biotic.PR-proteins	weakly similar to ( 177) AT3G14470 | Symbols: | disease resistance protein (NBS-LRR class), putative | chr3:4857940-4861104 FORWARD NB-ARC protein|retrotransposon protein, putative, unclassified, expressed
A0A1D5XT66	0.460333	0.467	1.064	1.389	20.2.2	stress.abiotic.cold	weakly similar to ( 153) AT5G23950 | Symbols: | C2 domain-containing protein | chr5:8082789-8083448 FORWARD protein|C2 domain containing protein, putative, expressed
A0A1D5Y0Q8	0.895333	0.55	1.06633	1.119	34.2	transport.sugars	highly similar to ( 757) AT5G26340 | Symbols: MSS1, STP13 | MSS1; carbohydrate transmembrane transporter/ hexose:hydrogen symporter/ high-affinity hydrogen:glucose symporter/ sugar:hydrogen symporter | chr5:9243851-9246994 REVERSEhighly similar to ( 515) STC_RICCO Sugar carrier protein C - Ricinus communis (Castor bean) Sugar_tr xylE protein|transporter family protein, putative, expressed
A0A1D5Y2D5	0.733	0.569333	1.08867	1.36267	17.7.1.3	hormone metabolism.jasmonate.synthesis-degradation.allene oxidase synthase	moderately similar to ( 424) AT5G42650 | Symbols: AOS, CYP74A, DDE2 | AOS (ALLENE OXIDE SYNTHASE); allene oxide synthase/ hydro-lyase/ oxygen binding | chr5:17097803-17099359 REVERSEhighly similar to ( 791) C74A2_ORYSA Cytochrome P450 74A2 (EC 4.2.1.92) (Allene oxide synthase 2) (Hydroperoxide dehydrase 2) - Oryza sativa (Rice) protein|cytochrome P450, putative, expressed
A0A1D5Y3F5	0.834667	0.656	1.01833	1.099	16.2	secondary metabolism.phenylpropanoids	highly similar to ( 666) AT1G20510 | Symbols: OPCL1 | OPCL1 (OPC-8:0 COA LIGASE1); 4-coumarate-CoA ligase | chr1:7103939-7105856 REVERSEmoderately similar to ( 342) 4CL1_TOBAC 4-coumarate--CoA ligase 1 (EC 6.2.1.12) (4CL 1) (4-coumaroyl-CoA synthase 1) - Nicotiana tabacum (Common tobacco) CaiC AMP-binding PRK07656 PRK08314 PRK07770 PRK08315 PRK08316 Acs PRK06187 PRK05605 PRK03640 PRK12583 PRK0908…
A0A1D5Y4Q7	0.327	0.297667	1.08433	1.68567	20.2.99	stress.abiotic.unspecified	moderately similar to ( 229) AT3G05950 | Symbols: | germin-like protein, putative | chr3:1781130-1781964 REVERSEweakly similar to ( 198) GLP1_MESCR Germin-like protein precursor - Mesembryanthemum crystallinum (Common ice plant)Cupin_1 protein|Cupin domain containing protein, expressed
A0A1D5Y4S7	0.328667	0.755667	1.35467	1.547	5.2	fermentation.PDC	highly similar to ( 884) AT5G01320 | Symbols: | pyruvate decarboxylase, putative | chr5:129484-131625 REVERSEnearly identical (1074) PDC2_ORYSA Pyruvate decarboxylase isozyme 2 (EC 4.1.1.1) (PDC) - Oryza sativa (Rice) COG3961 TPP_PDC_IPDC IlvB TPP_enzyme_N PRK08611 PRK08322 PRK06276 PRK07064 PRK08978 PRK08266 PRK07525 COG3962 PRK08199 PRK06456 PRK06457 PRK06112 PRK08155 PRK06048 PRK06154 PRK07092…
A0A1D5Y4Y4	0.694333	0.560333	1.23	1.56167	29.5.3	protein.degradation.cysteine protease	moderately similar to ( 286) AT3G19390 | Symbols: | cysteine proteinase, putative / thiol protease, putative | chr3:6723024-6724768 FORWARDmoderately similar to ( 273) ORYA_ORYSA Oryzain alpha chain precursor (EC 3.4.22.-) - Oryza sativa (Rice) Peptidase_C1A Peptidase_C1 Pept_C1 Peptidase_C1 Peptidase_C1A_CathepsinC Peptidase_C1A_CathepsinB Peptidase_C1A_CathepsinX protein|fruit bromelain precurs…
A0A1D5Y584	0.594667	0.922667	1.50933	1.69133	26.11.1	misc.alcohol dehydrogenases	highly similar to ( 622) AT1G77120 | Symbols: ADH1, ADH, ATADH, ATADH1 | ADH1 (ALCOHOL DEHYDROGENASE 1); alcohol dehydrogenase | chr1:28975509-28977216 FORWARDhighly similar to ( 753) ADH2_ORYSA Alcohol dehydrogenase 2 (EC 1.1.1.1) - Oryza sativa (Rice) AdhC Tdh AdhP tdh PRK09422 ADH_zinc_N Qor PRK10083 ADH_N PRK10309 protein|dehydrogenase, putative, expressed
A0A1D5YAL5	0.631667	0.681333	1.016	1.22067	13.1.1.1.1	amino acid metabolism.synthesis.central amino acid metabolism.GABA.Glutamate decarboxylase	highly similar to ( 874) AT5G17330 | Symbols: GAD, GAD1 | GAD; calmodulin binding / glutamate decarboxylase | chr5:5711141-5714839 FORWARDhighly similar to ( 859) DCE_PETHY Glutamate decarboxylase (EC 4.1.1.15) (GAD) - Petunia hybrida (Petunia) GadB Pyridoxal_deC protein|glutamate decarboxylase, putative, expressed
A0A1D5YDS7	0.702	0.531	0.993667	1.24033	20.2.99	stress.abiotic.unspecified	weakly similar to ( 182) AT1G18970 | Symbols: GLP4 | GLP4 (GERMIN-LIKE PROTEIN 4); manganese ion binding / nutrient reservoir | chr1:6554702-6555364 REVERSEweakly similar to ( 167) NEC1_NICPL Nectarin-1 precursor (EC 1.15.1.1) (Superoxide dismutase [Mn]) - Nicotiana plumbaginifolia (Leadwort-leaved tobacco)Cupin_1 protein|Cupin domain containing protein, expressed
A0A1D5YGQ8	0.480333	0.696333	1.345	1.24	26.1	misc.cytochrome P450	highly similar to ( 909) AT4G30210 | Symbols: ATR2, AR2 | ATR2 (ARABIDOPSIS P450 REDUCTASE 2); NADPH-hemoprotein reductase | chr4:14796900-14800578 FORWARDhighly similar to ( 891) NCPR_CATRO NADPH--cytochrome P450 reductase (EC 1.6.2.4) (CPR) (P450R) - Catharanthus roseus (Rosy periwinkle) (Madagascar periwinkle) CysJ FAD_binding_1 cysJ PRK06214 Flavodoxin_1 protein|NADPH reductase, putative, exp…
A0A1D5YL29	0.776667	0.668	1.062	1.30067	26.2	misc.UDP glucosyl and glucoronyl transferases	moderately similar to ( 256) AT3G21780 | Symbols: UGT71B6 | UGT71B6 (UDP-glucosyl transferase 71B6); UDP-glycosyltransferase/ abscisic acid glucosyltransferase/ transferase, transferring glycosyl groups | chr3:7675051-7676490 REVERSEweakly similar to ( 148) ZOX_PHAVU Zeatin O-xylosyltransferase (EC 2.4.2.40) (Zeatin O-beta-D-xylosyltransferase) - Phaseolus vulgaris (Kidney bean) (French bean) UDP…
A0A1D5YQY9	0.666	0.727333	1.131	1.08433	0	0	0
A0A1D5YRP7	0.974333	0.694	1.057	1.30467	6.1	gluconeogenese/ glyoxylate cycle.citrate synthase	highly similar to ( 816) AT2G42790 | Symbols: CSY3 | CSY3 (citrate synthase 3); citrate (SI)-synthase | chr2:17803132-17805991 REVERSEhighly similar to ( 811) CYSZ_CUCMA Citrate synthase, glyoxysomal precursor (EC 2.3.3.1) (GCS) - Cucurbita maxima (Pumpkin) (Winter squash) gltA PRK12351 GltA Citrate_synt PRK12349 PRK12350 PRK09569 PRK06224 protein|citrate synthase, putative, expressed
A0A1D5YRR3	0.226	0.163333	0.539667	0.902333	20.2.99	stress.abiotic.unspecified	moderately similar to ( 229) AT3G05950 | Symbols: | germin-like protein, putative | chr3:1781130-1781964 REVERSEweakly similar to ( 198) GLP1_MESCR Germin-like protein precursor - Mesembryanthemum crystallinum (Common ice plant)Cupin_1 protein|Cupin domain containing protein, expressed
A0A1D5YRW6	1.368	0.425	1.56833	2.99233	1.3.6	PS.calvin cycle.aldolase	moderately similar to ( 317) AT4G38970 | Symbols: | fructose-bisphosphate aldolase, putative | chr4:18163769-18165659 REVERSEmoderately similar to ( 395) ALFC_ORYSA Fructose-bisphosphate aldolase, chloroplast precursor (EC 4.1.2.13) (ALDP) - Oryza sativa (Rice) Glycolytic FBP_aldolase_I_a COG3588 FBP_aldolase_I protein|fructose-bisphospate aldolase isozyme, putative, expressed
A0A1D5YT90	0.517667	0.512333	1.247	1.48333	20.2.1	stress.abiotic.heat	nearly identical (1416) AT5G15450 | Symbols: APG6, CLPB3, CLPB-P | CLPB3 (CASEIN LYTIC PROTEINASE B3); ATP binding / ATPase/ nucleoside-triphosphatase/ nucleotide binding / protein binding | chr5:5014399-5018255 REVERSEhighly similar to ( 753) HS101_ORYSA Heat shock protein 101 - Oryza sativa (Rice) clpA PRK10865 clpC clpA AAA_2 protein|chaperone protein clpB 1, putative, expressed
A0A1D5YUK3	0.509	0.646333	1.25667	1.63967	35.2	not assigned.unknown	highly similar to ( 833) AT1G76550 | Symbols: | pyrophosphate--fructose-6-phosphate 1-phosphotransferase alpha subunit, putative / pyrophosphate-dependent 6-phosphofructose-1-kinase, putative | chr1:28722900-28726929 REVERSEhighly similar to ( 884) PFPA_RICCO Pyrophosphate--fructose 6-phosphate 1-phosphotransferase alpha subunit (EC 2.7.1.90) (PFP) (6-phosphofructokinase, pyrophosphate dependent)…
A0A1D5YVL0	0.666667	0.873333	1.02533	1.164	21.2.2	redox.ascorbate and glutathione.glutathione	highly similar to ( 640) AT5G27380 | Symbols: GSH2, GSHB | GSH2 (GLUTATHIONE SYNTHETASE 2); glutathione synthase | chr5:9668211-9670912 REVERSEhighly similar to ( 661) GSHB_BRAJU Glutathione synthetase, chloroplast precursor (EC 6.3.2.3) (Glutathione synthase) (GSH synthetase) (GSH-S) - Brassica juncea (Leaf mustard) (Indian mustard) GSH_synth_ATP eu-GS GSH_synthase protein|glutathione synthetase…
A0A1D5YWN8	0.46	0.873	1.17833	1.261	27.1	RNA.processing	moderately similar to ( 472) AT2G25290 | Symbols: | binding | chr2:10766192-10768517 REVERSE protein|octicosapeptide/Phox/Bem1p, putative, expressed
A0A1D5YXC4	0.358333	0.841667	1.28033	1.22833	33.99	development.unspecified	moderately similar to ( 419) AT2G37650 | Symbols: | scarecrow-like transcription factor 9 (SCL9) | chr2:15792623-15794779 FORWARDweakly similar to ( 187) CIGR2_ORYSA Chitin-inducible gibberellin-responsive protein 2 - Oryza sativa (Rice)GRAS protein|GRAS family transcription factor domain containing protein, expressed
A0A1D5Z1A6	0.754	0.626333	1.05933	1.18067	34.9	transport.metabolite transporters at the mitochondrial membrane	moderately similar to ( 404) AT3G48850 | Symbols: | mitochondrial phosphate transporter, putative | chr3:18114759-18116420 REVERSE protein|phosphate carrier protein, mitochondrial precursor, putative, expressed
A0A1D5Z1Q1	1.23733	0.768667	0.998333	1.08067	35.2	not assigned.unknown	weakly similar to ( 115) AT3G14750 | Symbols: | unknown protein | chr3:4953765-4955373 REVERSE protein|protein kinase PKN/PRK1, effector, putative, expressed
A0A1D5Z2R4	0.515667	0.417333	0.899	1.277	26.12	misc.peroxidases	moderately similar to ( 323) AT4G37530 | Symbols: | peroxidase, putative | chr4:17634786-17636008 FORWARDmoderately similar to ( 225) PER1_ORYSA Peroxidase 1 precursor (EC 1.11.1.7) - Oryza sativa (Rice)secretory_peroxidase plant_peroxidase peroxidase protein|peroxidase precursor, putative, expressed
A0A1D5Z5K8	0.760333	0.674333	0.922	1.09733	31.4	cell.vesicle transport	moderately similar to ( 293) AT3G11820 | Symbols: SYP121, AT-SYR1, ATSYP121, SYR1, ATSYR1, PEN1 | SYP121 (SYNTAXIN OF PLANTS 121); SNAP receptor/ protein anchor | chr3:3729540-3730868 REVERSE SynN COG5074 protein|syntaxin, putative, expressed
A0A1D5Z9Z4	0.553667	0.826333	1.109	1.10433	33.99	development.unspecified	nearly identical (1729) AT1G13980 | Symbols: GN, VAN7, EMB30 | GN (GNOM); GTP:GDP antiporter/ protein homodimerization | chr1:4789587-4794397 FORWARD Sec7 Sec7 Sec7 COG5307 protein|pattern formation protein EMB30, putative, expressed
A0A1D5ZCL5	1.09433	0.774	1.04133	1.24067	26.12	misc.peroxidases	moderately similar to ( 389) AT5G05340 | Symbols: | peroxidase, putative | chr5:1579142-1580819 REVERSEmoderately similar to ( 379) PERP7_BRARA Peroxidase P7 (EC 1.11.1.7) (TP7) - Brassica rapa (Turnip)secretory_peroxidase plant_peroxidase peroxidase ascorbate_peroxidase protein|peroxidase precursor, putative, expressed
A0A1D5ZEF6	0.399333	0.675667	1.28567	1.70433	35.2	not assigned.unknown	highly similar to ( 833) AT1G76550 | Symbols: | pyrophosphate--fructose-6-phosphate 1-phosphotransferase alpha subunit, putative / pyrophosphate-dependent 6-phosphofructose-1-kinase, putative | chr1:28722900-28726929 REVERSEhighly similar to ( 884) PFPA_RICCO Pyrophosphate--fructose 6-phosphate 1-phosphotransferase alpha subunit (EC 2.7.1.90) (PFP) (6-phosphofructokinase, pyrophosphate dependent)…
A0A1D5ZEQ9	0.550333	0.679333	1.391	1.91333	35.2	not assigned.unknown	BglC protein|cellulase, putative, expressed
A0A1D5ZID2	1.01333	0.692	0.99	1.13633	26.12	misc.peroxidases	moderately similar to ( 441) AT2G22420 | Symbols: | peroxidase 17 (PER17) (P17) | chr2:9513341-9514484 FORWARDmoderately similar to ( 242) PER1_ARAHY Cationic peroxidase 1 precursor (EC 1.11.1.7) (PNPC1) - Arachis hypogaea (Peanut)secretory_peroxidase plant_peroxidase peroxidase ascorbate_peroxidase protein|peroxidase precursor, putative, expressed
A0A1D5ZRG0	0.735333	0.601	0.886667	1.08333	26.9	misc.glutathione S transferases	weakly similar to ( 174) AT3G62760 | Symbols: ATGSTF13 | ATGSTF13; glutathione transferase | chr3:23217425-23218246 REVERSEmoderately similar to ( 253) GSTH1_ORYSA Probable glutathione S-transferase GSTF1 (EC 2.5.1.18) (GST-I) - Oryza sativa (Rice) GST_C_Phi GST_N_Phi Gst GST_N_GTT1_like protein|glutathione S-transferase, putative, expressed
A0A1D5ZW85	0.461	0.818	1.028	1.15067	19.2	tetrapyrrole synthesis.ferrochelatase	highly similar to ( 570) AT5G26030 | Symbols: FC1, FC-I, ATFC-I | FC1 (ferrochelatase 1); ferrochelatase | chr5:9096675-9098752 FORWARDhighly similar to ( 765) HEMH_HORVU Ferrochelatase-2, chloroplast precursor (EC 4.99.1.1) (Ferrochelatase II) (Protoheme ferro-lyase 2) (Heme synthetase 2) - Hordeum vulgare (Barley) Ferrochelatase hemH HemH Ferrochelatase_N Ferrochelatase_C PRK12435 protein|ferro…
A0A1D5ZY67	0.71	0.596	0.899667	1.07333	16.1	secondary metabolism.simple phenols	highly similar to ( 602) AT4G39830 | Symbols: | L-ascorbate oxidase, putative | chr4:18479103-18481184 FORWARDhighly similar to ( 528) ASO_CUCSA L-ascorbate oxidase precursor (EC 1.10.3.3) (Ascorbase) (ASO) - Cucumis sativus (Cucumber) SufI Cu-oxidase_3 Cu-oxidase Cu-oxidase_2 protein|L-ascorbate oxidase precursor, putative, expressed
A0A1D5ZYK7	1.154	0.703667	1.23433	1.91167	0	0	0
A0A1D5ZYQ7	1.37733	0.345	1.53867	3.09633	0	0	0
A0A1D5ZZT6	0.354667	0.287333	1.87167	3.04433	20.1	stress.biotic	weakly similar to ( 147) AT4G25790 | Symbols: | allergen V5/Tpx-1-related family protein | chr4:13122248-13123290 REVERSEweakly similar to ( 168) PRMS_MAIZE Pathogenesis-related protein PRMS precursor - Zea mays (Maize) SCP SCP SCP protein|SCP-like extracellular protein, expressed
A0A1D6A209	1.06967	0.833667	1.17733	1.328	35.2	not assigned.unknown	BglC protein|cellulase, putative, expressed
A0A1D6A213	0.645333	0.485333	1.13933	1.44167	35.2	not assigned.unknown	BglC protein|cellulase, putative, expressed
A0A1D6AII7	0.497667	0.425333	1.33767	1.64533	29.5.1	protein.degradation.subtilases	highly similar to ( 555) AT4G10520 | Symbols: | subtilase family protein | chr4:6499794-6502866 FORWARDPA_subtilisin_like protein|OsSub17 - Putative Subtilisin homologue, expressed
A0A1D6APJ2	0.735333	0.489	1.162	1.508	27.1.1	RNA.processing.splicing	weakly similar to ( 132) AT2G24590 | Symbols: | splicing factor, putative | chr2:10449837-10450860 FORWARD protein|RNA recognition motif containing protein, expressed
A0A1D6AQ59	0.825	0.676333	0.857333	1.03067	26.19	misc.plastocyanin-like	very weakly similar to (85.5) AT5G15350 | Symbols: | plastocyanin-like domain-containing protein | chr5:4985184-4986154 REVERSEvery weakly similar to (88.6) BCP_PEA Blue copper protein precursor - Pisum sativum (Garden pea)Cu_bind_like protein|plastocyanin-like domain containing protein, putative, expressed
A0A1D6AW78	0.713	0.779	1.02867	1.105	30.3	signalling.calcium	highly similar to ( 508) AT3G52870 | Symbols: | calmodulin-binding family protein | chr3:19593365-19595686 REVERSE protein|calmodulin-binding protein, putative, expressed
A0A1D6AZ07	0.447333	0.249333	1.26867	1.779	29.5.11.1	protein.degradation.ubiquitin.ubiquitin	highly similar to ( 659) AT4G05320 | Symbols: UBQ10 | UBQ10 (POLYUBIQUITIN 10); protein binding | chr4:2718559-2719932 FORWARDweakly similar to ( 135) UBIQ_WHEAT Ubiquitin - Triticum aestivum (Wheat) Ubiquitin UBQ Nedd8 ubiquitin UBL protein|ubiquitin family protein, putative, expressed
A0A1D6AZ67	0.479667	0.544667	1.123	1.34467	20.1.7	stress.biotic.PR-proteins	moderately similar to ( 228) AT3G50950 | Symbols: | disease resistance protein (CC-NBS-LRR class), putative | chr3:18936127-18938685 FORWARD NB-ARC protein|resistance protein LR10, putative, expressed
A0A1D6B5M6	0.970333	0.719667	1.21	1.40733	25	C1-metabolism	highly similar to ( 557) AT5G14780 | Symbols: FDH | FDH (FORMATE DEHYDROGENASE); NAD or NADH binding / binding / catalytic/ cofactor binding / oxidoreductase, acting on the CH-OH group of donors, NAD or NADP as acceptor | chr5:4777043-4779190 FORWARDhighly similar to ( 748) FDH2_ORYSA Formate dehydrogenase 2, mitochondrial precursor (EC 1.2.1.2) (NAD-dependent formate dehydrogenase 2) (FDH 2) - O…
A0A1D6B7H0	1.024	0.732	1.284	1.55	26.12	misc.peroxidases	moderately similar to ( 484) AT5G66390 | Symbols: | peroxidase 72 (PER72) (P72) (PRXR8) | chr5:26516063-26517329 REVERSEmoderately similar to ( 296) PER1_ARAHY Cationic peroxidase 1 precursor (EC 1.11.1.7) (PNPC1) - Arachis hypogaea (Peanut)secretory_peroxidase plant_peroxidase peroxidase protein|peroxidase precursor, putative, expressed
A0A1D6B9B8	1.076	0.723333	1.01033	1.13533	10.6.2	cell wall.degradation.mannan-xylose-arabinose-fucose	highly similar to ( 939) AT1G78060 | Symbols: | glycosyl hydrolase family 3 protein | chr1:29349796-29352868 REVERSEmoderately similar to ( 385) XYNB_PRUPE Putative beta-D-xylosidase (EC 3.2.1.-) (PpAz152) (Fragment) - Prunus persica (Peach)Glyco_hydro_3_C Glyco_hydro_3 BglX protein|glycosyl hydrolase family 3 protein, putative, expressed
A0A1D6BC44	0.614667	0.906667	1.14667	1.20133	31.4	cell.vesicle transport	moderately similar to ( 410) AT3G15980 | Symbols: | coatomer protein complex, subunit beta 2 (beta prime), putative | chr3:5412015-5418313 REVERSE Coatomer_WDAD protein|coatomer subunit beta, putative, expressed
A0A1D6BH34	0.491667	0.468333	1.024	1.30133	21.6	redox.dismutases and catalases	highly similar to ( 724) AT1G20630 | Symbols: CAT1 | CAT1 (CATALASE 1); catalase | chr1:7146812-7149609 FORWARDhighly similar to ( 943) CATA1_ORYSA Catalase isozyme A (EC 1.11.1.6) (CAT-A) - Oryza sativa (Rice) catalase Catalase KatE katE protein|catalase isozyme A, putative, expressed
A0A1D6BH63	0.854	0.777667	1.169	1.35633	20.2.2	stress.abiotic.cold	weakly similar to ( 153) AT5G23950 | Symbols: | C2 domain-containing protein | chr5:8082789-8083448 FORWARD protein|C2 domain containing protein, putative, expressed
A0A1D6BHI2	0.856333	0.655	1.002	1.17767	9.2.2	mitochondrial electron transport / ATP synthesis.NADH-DH.type II.external	highly similar to ( 773) AT4G21490 | Symbols: NDB3 | NDB3; NADH dehydrogenase | chr4:11436495-11439326 REVERSE Ndh Pyr_redox_2 HcaD protein|NADH-ubiquinone oxidoreductase, mitochondrial precursor, putative, expressed
A0A1D6BI98	0.68	0.794	1.118	1.238	23.4.1	nucleotide metabolism.phosphotransfer and pyrophosphatases.adenylate kinase	moderately similar to ( 293) AT5G47840 | Symbols: AMK2 | AMK2 (Adenosine monophosphate kinase); ATP binding / adenylate kinase/ nucleobase, nucleoside, nucleotide kinase/ nucleotide kinase/ phosphotransferase, phosphate group as acceptor | chr5:19375488-19378058 FORWARDmoderately similar to ( 341) KADC_MAIZE Adenylate kinase, chloroplast (EC 2.7.4.3) (ATP-AMP transphosphorylase) - Zea mays (Maize…
A0A1D6BJP3	0.663333	0.437667	1.27033	1.457	26.7	misc.oxidases - copper, flavone etc.	highly similar to ( 594) AT2G46740 | Symbols: | FAD-binding domain-containing protein | chr2:19205182-19207455 REVERSE GlcD FAD_binding_4 protein|FAD-binding and arabino-lactone oxidase domains containing protein, putative, expressed
A0A1D6BMQ7	0.531667	0.688667	1.09633	1.28567	29.4	protein.postranslational modification	moderately similar to ( 391) AT4G28980 | Symbols: CDKF;1, CAK1AT | cyclin-dependent kinase-activating kinase 1At / CDK-activating kinase 1At (CAK1) | chr4:14288471-14290102 FORWARDweakly similar to ( 119) CDC2A_ANTMA Cell division control protein 2 homolog A (EC 2.7.11.22) (EC 2.7.11.23) - Antirrhinum majus (Garden snapdragon) S_TKc S_TKc Pkinase SPS1 protein|cyclin-dependent kinase F-1, putative…
A0A1D6BP67	0.679667	0.728	1.05733	1.163	13.1.6.5.5	amino acid metabolism.synthesis.aromatic aa.tryptophan.tryptophan synthase	highly similar to ( 727) AT4G27070 | Symbols: TSB2 | TSB2 (TRYPTOPHAN SYNTHASE BETA-SUBUNIT 2); tryptophan synthase | chr4:13586564-13588619 FORWARDhighly similar to ( 770) TRPB2_MAIZE Tryptophan synthase beta chain 2, chloroplast precursor (EC 4.2.1.20) (Orange pericarp 2) (Fragment) - Zea mays (Maize) PRK04346 TrpB PRK13028 PALP PRK12391 COG1350 protein|tryptophan synthase beta chain 1, putativ…
A0A1D6BPR7	0.543667	0.475333	1.05667	1.62133	35.2	not assigned.unknown	protein|glycosyl hydrolase, putative, expressed
A0A1D6BQH1	0.671	0.479	1.36733	1.768	35.2	not assigned.unknown	very weakly similar to (97.1) AT5G18980 | Symbols: | binding | chr5:6334944-6337943 REVERSE protein|expressed protein
A0A1D6BQZ5	0.663	0.463667	0.964	1.30333	27.3.99	RNA.regulation of transcription.unclassified	moderately similar to ( 304) AT5G10770 | Symbols: | chloroplast nucleoid DNA-binding protein, putative | chr5:3403331-3405331 REVERSE Asp protein|aspartic proteinase, putative, expressed
A0A1D6BRN0	0.64	0.891	1.02967	1.141	4.1.8	glycolysis.cytosolic branch.glyceraldehyde 3-phosphate dehydrogenase (GAP-DH)	moderately similar to ( 369) AT3G04120 | Symbols: GAPC, GAPC-1, GAPC1 | GAPC1 (GLYCERALDEHYDE-3-PHOSPHATE DEHYDROGENASE C SUBUNIT 1); glyceraldehyde-3-phosphate dehydrogenase (phosphorylating)/ glyceraldehyde-3-phosphate dehydrogenase | chr3:1081077-1083131 FORWARDmoderately similar to ( 410) G3PC_ORYSA Glyceraldehyde-3-phosphate dehydrogenase, cytosolic (EC 1.2.1.12) (PP38) - Oryza sativa (Rice)…
A0A1D6BT98	0.606667	0.816667	1.253	1.14833	35.2	not assigned.unknown	nearly identical (1188) AT5G47690 | Symbols: | binding | chr5:19317899-19327014 FORWARD protein|expressed protein
A0A1D6BU69	1.02	0.709333	0.923	1.12967	26.12	misc.peroxidases	moderately similar to ( 218) AT1G05260 | Symbols: RCI3, RCI3A | RCI3 (RARE COLD INDUCIBLE GENE 3); peroxidase | chr1:1529827-1531271 FORWARDweakly similar to ( 198) PER1_ORYSA Peroxidase 1 precursor (EC 1.11.1.7) - Oryza sativa (Rice)secretory_peroxidase plant_peroxidase peroxidase protein|peroxidase precursor, putative, expressed
A0A1D6BX91	0.476333	0.353	1.21667	1.69433	29.5.1	protein.degradation.subtilases	highly similar to ( 555) AT4G10520 | Symbols: | subtilase family protein | chr4:6499794-6502866 FORWARDPA_subtilisin_like protein|OsSub17 - Putative Subtilisin homologue, expressed
A0A1D6BYK5	0.929	0.614	1.31033	1.51033	35.2	not assigned.unknown	weakly similar to ( 173) PR1_ASPOF Pathogenesis-related protein 1 (AOPR1) - Asparagus officinalis (Garden asparagus)Bet_v_I protein|pathogenesis-related Bet v I family protein, putative, expressed
A0A1D6BZC9	1.03633	0.656	0.935333	1.021	27.3.99	RNA.regulation of transcription.unclassified	moderately similar to ( 201) AT5G10770 | Symbols: | chloroplast nucleoid DNA-binding protein, putative | chr5:3403331-3405331 REVERSE protein|aspartic proteinase nepenthesin-2 precursor, putative, expressed
A0A1D6C0U0	0.621	0.388667	1.383	1.83467	29.5.11.1	protein.degradation.ubiquitin.ubiquitin	highly similar to ( 659) AT4G05320 | Symbols: UBQ10 | UBQ10 (POLYUBIQUITIN 10); protein binding | chr4:2718559-2719932 FORWARDweakly similar to ( 135) UBIQ_WHEAT Ubiquitin - Triticum aestivum (Wheat) Ubiquitin UBQ Nedd8 ubiquitin UBL protein|ubiquitin family protein, putative, expressed
A0A1D6C290	0.659333	0.729667	0.983	1.02167	33.99	development.unspecified	highly similar to ( 555) AT3G02720 | Symbols: | DJ-1 family protein / protease-related | chr3:586336-588088 FORWARD GATase1_PfpI_1 GATase1_PfpI_like ThiJ DJ-1_PfpI GATase1_DJ-1 protein|DJ-1 family protein, putative, expressed
A0A1D6C2Z1	0.798333	0.443	2.04733	0.554333	29.5.3	protein.degradation.cysteine protease	moderately similar to ( 400) AT5G50260 | Symbols: | cysteine proteinase, putative | chr5:20455605-20456862 FORWARDmoderately similar to ( 416) CYSEP_PHAVU Vignain precursor (EC 3.4.22.-) (Bean endopeptidase) (Cysteine proteinase EP-C1) - Phaseolus vulgaris (Kidney bean) (French bean) Peptidase_C1 Peptidase_C1A Pept_C1 Peptidase_C1A_CathepsinB Peptidase_C1 Peptidase_C1A_CathepsinC Peptidase_C1A_Ca…
A0A1D6C6R0	0.708667	0.667	1.08333	1.08867	13.1.6.5.4	amino acid metabolism.synthesis.aromatic aa.tryptophan.indole-3-glycerol phosphate synthase	moderately similar to ( 392) AT5G48220 | Symbols: | indole-3-glycerol phosphate synthase, putative | chr5:19550439-19552046 FORWARD trpC TrpC IGPS IGPS PRK09427 protein|indole-3-glycerol phosphate synthase, chloroplast precursor, putative, expressed
A0A1D6CCF2	0.477	0.729333	1.01967	1.39167	13.1.6.5.5	amino acid metabolism.synthesis.aromatic aa.tryptophan.tryptophan synthase	highly similar to ( 687) AT5G38530 | Symbols: | tryptophan synthase-related | chr5:15424097-15426294 FORWARDweakly similar to ( 101) TRPB2_MAIZE Tryptophan synthase beta chain 2, chloroplast precursor (EC 4.2.1.20) (Orange pericarp 2) (Fragment) - Zea mays (Maize) PRK12391 COG1350 TrpB PRK04346 PRK13028 PALP CysK protein|tryptophan synthase beta chain 2, putative, expressed
A0A1D6CET9	0.611667	0.440667	1.48767	1.66133	16.1	secondary metabolism.simple phenols	highly similar to ( 541) AT5G09360 | Symbols: LAC14 | LAC14 (laccase 14); laccase | chr5:2906426-2908658 REVERSEmoderately similar to ( 209) ASO_CUCMA L-ascorbate oxidase precursor (EC 1.10.3.3) (Ascorbase) (ASO) - Cucurbita maxima (Pumpkin) (Winter squash) Cu-oxidase_3 Cu-oxidase_2 SufI Cu-oxidase protein|laccase precursor protein, putative, expressed
A0A1D6CF20	0.475333	0.270667	0.438	0.386	16.8.5.1	secondary metabolism.flavonoids.isoflavones.isoflavone reductase	moderately similar to ( 405) AT4G39230 | Symbols: | isoflavone reductase, putative | chr4:18266024-18267604 REVERSEmoderately similar to ( 401) IFRH_SOLTU Isoflavone reductase homolog (EC 1.3.1.-) (CP100) - Solanum tuberosum (Potato)NmrA protein|isoflavone reductase homolog IRL, putative, expressed
A0A1D6CGK6	0.444	0.426	0.626667	0.753667	17.7.1.2	hormone metabolism.jasmonate.synthesis-degradation.lipoxygenase	moderately similar to ( 305) LOXC2_ORYSA Probable lipoxygenase 8, chloroplast precursor (EC 1.13.11.12) - Oryza sativa (Rice)PLAT_LH2 protein|lipoxygenase, chloroplast precursor, putative, expressed
A0A1D6CLF0	0.604	0.488	0.851	1.064	13.1.6.5.4	amino acid metabolism.synthesis.aromatic aa.tryptophan.indole-3-glycerol phosphate synthase	moderately similar to ( 392) AT5G48220 | Symbols: | indole-3-glycerol phosphate synthase, putative | chr5:19550439-19552046 FORWARD trpC TrpC IGPS IGPS PRK09427 protein|indole-3-glycerol phosphate synthase, chloroplast precursor, putative, expressed
A0A1D6CLK2	0.645667	0.498667	1.01467	1.365	26.7	misc.oxidases - copper, flavone etc.	highly similar to ( 594) AT2G46740 | Symbols: | FAD-binding domain-containing protein | chr2:19205182-19207455 REVERSE GlcD FAD_binding_4 protein|FAD-binding and arabino-lactone oxidase domains containing protein, putative, expressed
A0A1D6CML0	1.144	0.613333	1.08467	1.236	35.2	not assigned.unknown	protein|OsFBLD1 - F-box, LRR and FBD domain containing protein, expressed
A0A1D6CQH6	0.691	0.781333	1.026	1.10133	13.1.6.5.5	amino acid metabolism.synthesis.aromatic aa.tryptophan.tryptophan synthase	highly similar to ( 727) AT4G27070 | Symbols: TSB2 | TSB2 (TRYPTOPHAN SYNTHASE BETA-SUBUNIT 2); tryptophan synthase | chr4:13586564-13588619 FORWARDhighly similar to ( 770) TRPB2_MAIZE Tryptophan synthase beta chain 2, chloroplast precursor (EC 4.2.1.20) (Orange pericarp 2) (Fragment) - Zea mays (Maize) PRK04346 TrpB PRK13028 PALP PRK12391 COG1350 protein|tryptophan synthase beta chain 1, putativ…
A0A1D6CV19	0.754667	0.731	1.17767	1.30767	29.2.4	protein.synthesis.elongation	nearly identical (1578) AT1G06220 | Symbols: MEE5, CLO, GFA1 | MEE5 (MATERNAL EFFECT EMBRYO ARREST 5); GTP binding / GTPase/ translation elongation factor/ translation factor, nucleic acid binding | chr1:1900524-1904583 FORWARDhighly similar to ( 635) EF2_BETVU Elongation factor 2 (EF-2) - Beta vulgaris (Sugar beet) FusA EF2_IV_snRNP PRK07560 Snu114p aeEF2_snRNP_like_IV EF2 eEF2_II_snRNP eEF2_C_s…
A0A1D6CV49	1.01	0.606333	1.01667	1.11167	17.7.1.5	hormone metabolism.jasmonate.synthesis-degradation.12-Oxo-PDA-reductase	highly similar to ( 582) AT2G06050 | Symbols: OPR3 | OPR3 (OPDA-REDUCTASE 3); 12-oxophytodienoate reductase | chr2:2359240-2361971 REVERSE OYE_like_FMN NemA PRK10605 Oxidored_FMN OYE_like_FMN_family OYE_like_5_FMN OYE_YqiM_FMN OYE_like_4_FMN OYE_like_3_FMN OYE_like_2_FMN PRK08255 DCR_FMN ER_like_FMN TMADH_HD_FMN protein|12-oxophytodienoate reductase, putative, expressed
A0A1D6CY10	0.710667	0.902667	1.094	1.11	26.8	misc.nitrilases, *nitrile lyases, berberine bridge enzymes, reticuline oxidases, troponine reductases	moderately similar to ( 455) AT4G38220 | Symbols: | aminoacylase, putative / N-acyl-L-amino-acid amidohydrolase, putative | chr4:17925251-17926919 FORWARD Peptidase_M20 PRK08651 ArgE PRK08262 protein|peptidase, putative, expressed
A0A1D6CYX8	1.118	0.759	1.374	1.69333	27.3.99	RNA.regulation of transcription.unclassified	weakly similar to ( 191) AT5G10770 | Symbols: | chloroplast nucleoid DNA-binding protein, putative | chr5:3403331-3405331 REVERSE protein|aspartic protease, putative, expressed
A0A1D6CZ64	0.69	0.547333	0.851	1.10867	35.2	not assigned.unknown	protein|ligA, putative, expressed
A0A1D6D3U2	0.378667	0.285333	0.656333	1.11933	20.1	stress.biotic	weakly similar to ( 169) AT2G14610 | Symbols: PR1, PR 1, ATPR1 | PR1 (PATHOGENESIS-RELATED GENE 1) | chr2:6241944-6242429 REVERSEmoderately similar to ( 253) PRMS_MAIZE Pathogenesis-related protein PRMS precursor - Zea mays (Maize) SCP SCP SCP protein|SCP-like extracellular protein, expressed
A0A1D6D5W7	0.483333	0.326	1.19167	1.74567	17.7.1.2	hormone metabolism.jasmonate.synthesis-degradation.lipoxygenase	moderately similar to ( 305) LOXC2_ORYSA Probable lipoxygenase 8, chloroplast precursor (EC 1.13.11.12) - Oryza sativa (Rice)PLAT_LH2 protein|lipoxygenase, chloroplast precursor, putative, expressed
A0A1D6D6Z3	0.840333	0.843333	1.065	1.299	26.1	misc.cytochrome P450	moderately similar to ( 405) AT1G13080 | Symbols: CYP71B2 | CYP71B2 (CYTOCHROME P450 71B2); electron carrier/ heme binding / iron ion binding / monooxygenase/ oxygen binding | chr1:4459493-4460807 FORWARDhighly similar to ( 575) C71E1_SORBI Cytochrome P450 71E1 (EC 1.14.13.68) (4-hydroxyphenylacetaldehyde oxime monooxygenase) - Sorghum bicolor (Sorghum) (Sorghum vulgare) p450 CypX protein|cytochr…
A0A1D6D7R5	0.749667	0.460333	1.13067	1.16767	26.12	misc.peroxidases	moderately similar to ( 364) AT1G71695 | Symbols: | peroxidase 12 (PER12) (P12) (PRXR6) | chr1:26964359-26966557 FORWARDmoderately similar to ( 209) PER2_ORYSA Peroxidase 2 precursor (EC 1.11.1.7) - Oryza sativa (Rice)secretory_peroxidase plant_peroxidase peroxidase ascorbate_peroxidase protein|peroxidase precursor, putative, expressed
A0A1D6D7W5	0.453	0.348667	1.229	1.87467	0	0	0
A0A1D6D8I1	0.753333	0.598333	0.737333	0.913667	20.1	stress.biotic	moderately similar to ( 208) AT2G15220 | Symbols: | secretory protein, putative | chr2:6608689-6609366 FORWARDBSP protein|secretory protein, putative, expressed
A0A1D6D8M0	0.590333	0.531333	1.291	1.50467	6.5	gluconeogenese/ glyoxylate cycle.pyruvate dikinase	nearly identical (1470) AT4G15530 | Symbols: PPDK | PPDK (pyruvate orthophosphate dikinase); kinase/ pyruvate, phosphate dikinase | chr4:8864828-8870748 REVERSEnearly identical (1585) PPDK_MAIZE Pyruvate, phosphate dikinase, chloroplast precursor (EC 2.7.9.1) (Pyruvate, orthophosphate dikinase) - Zea mays (Maize)PRK09279 PpsA PRK05878 PEP-utilizers_C PPDK_N PRK06464 PtsA PtsP PRK11177 PEP-utilize…
A0A1D6D8R3	0.453333	0.386667	0.914667	1.375	16.1.5	secondary metabolism.isoprenoids.terpenoids	highly similar to ( 681) AT1G79460 | Symbols: GA2, KS, ATKS | GA2 (GA REQUIRING 2); ent-kaurene synthase | chr1:29890568-29894436 FORWARDhighly similar to ( 683) KSB_CUCMA Ent-kaurene synthase B, chloroplast precursor (EC 4.2.3.19) (KSB) - Cucurbita maxima (Pumpkin) (Winter squash)Terpene_cyclase_plant_C1 Terpene_cyclase_C1 Terpene_synth_C Terpene_synth Isoprenoid_Biosyn_C1 protein|ent-kaurene sy…
A0A1D6D980	0.533667	0.482	1.04933	1.58233	26.1	misc.cytochrome P450	moderately similar to ( 318) AT5G25120 | Symbols: CYP71B11 | CYP71B11; electron carrier/ heme binding / iron ion binding / monooxygenase/ oxygen binding | chr5:8662851-8664432 FORWARDhighly similar to ( 557) C99A1_SORBI Cytochrome P450 CYP99A1 (EC 1.14.-.-) (Fragment) - Sorghum bicolor (Sorghum) (Sorghum vulgare) p450 CypX protein|cytochrome P450, putative, expressed
A0A1D6D981	0.572667	0.541667	1.16033	1.59567	26.2	misc.UDP glucosyl and glucoronyl transferases	weakly similar to ( 189) AT3G53160 | Symbols: UGT73C7 | UGT73C7 (UDP-glucosyl transferase 73C7); UDP-glycosyltransferase/ transferase, transferring glycosyl groups | chr3:19702485-19703957 REVERSEweakly similar to ( 112) ZOX_PHAVU Zeatin O-xylosyltransferase (EC 2.4.2.40) (Zeatin O-beta-D-xylosyltransferase) - Phaseolus vulgaris (Kidney bean) (French bean) UDPGT protein|UDP-glucoronosyl and UDP-g…
A0A1D6D983	0.408	0.304333	1.195	1.76433	26.1	misc.cytochrome P450	moderately similar to ( 318) AT5G25120 | Symbols: CYP71B11 | CYP71B11; electron carrier/ heme binding / iron ion binding / monooxygenase/ oxygen binding | chr5:8662851-8664432 FORWARDhighly similar to ( 557) C99A1_SORBI Cytochrome P450 CYP99A1 (EC 1.14.-.-) (Fragment) - Sorghum bicolor (Sorghum) (Sorghum vulgare) p450 CypX protein|cytochrome P450, putative, expressed
A0A1D6D9R8	0.366	0.344667	1.44733	2.10767	29.5.4	protein.degradation.aspartate protease	weakly similar to ( 142) AT1G03230 | Symbols: | extracellular dermal glycoprotein, putative / EDGP, putative | chr1:790110-791414 FORWARDweakly similar to ( 107) 7SBG2_SOYBN Basic 7S globulin 2 precursor (Bg) (SBg7S) [Contains: Basic 7S globulin 2 high kDa subunit; Basic 7S globulin 2 low kDa subunit] - Glycine max (Soybean) protein|xylanase inhibitor, putative, expressed
A0A1D6DBI7	0.72	0.593667	0.793333	1.516	29.5.3	protein.degradation.cysteine protease	moderately similar to ( 286) AT3G19390 | Symbols: | cysteine proteinase, putative / thiol protease, putative | chr3:6723024-6724768 FORWARDmoderately similar to ( 273) ORYA_ORYSA Oryzain alpha chain precursor (EC 3.4.22.-) - Oryza sativa (Rice) Peptidase_C1A Peptidase_C1 Pept_C1 Peptidase_C1 Peptidase_C1A_CathepsinC Peptidase_C1A_CathepsinB Peptidase_C1A_CathepsinX protein|fruit bromelain precurs…
A0A1D6DE17	1.03067	0.699333	0.995667	1.14933	3.8.2	minor CHO metabolism.galactose.alpha-galactosidases	highly similar to ( 630) AT3G56310 | Symbols: | alpha-galactosidase, putative / melibiase, putative / alpha-D-galactoside galactohydrolase, putative | chr3:20882886-20885745 FORWARDmoderately similar to ( 470) AGAL_ORYSA Alpha-galactosidase precursor (EC 3.2.1.22) (Melibiase) (Alpha-D-galactoside galactohydrolase) - Oryza sativa (Rice) Melibiase protein|alpha-galactosidase precursor, putative, ex…
A0A1D6DEU2	1.142	0.930333	1.21667	1.43833	7.2.4	OPP.non-reductive PP.ribose 5-phosphate isomerase	moderately similar to ( 352) AT3G04790 | Symbols: | ribose 5-phosphate isomerase-related | chr3:1313365-1314195 FORWARD RPI_A RpiA PRK00702 Rib_5-P_isom_A protein|ribose-5-phosphate isomerase A, putative, expressed
A0A1D6DL02	0.773	0.732667	0.969	1.10733	23.3.3	nucleotide metabolism.salvage.NUDIX hydrolases	moderately similar to ( 358) AT4G11980 | Symbols: ATNUDT14, ATNUDX14 | ATNUDX14 (ARABIDOPSIS THALIANA NUDIX HYDROLASE HOMOLOG 14); ADP-glucose pyrophosphohydrolase/ ADP-ribose pyrophosphohydrolase/ ADP-sugar diphosphatase/ hydrolase | chr4:7183845-7185551 REVERSE ADPRase_NUDT5 protein|hydrolase, NUDIX family, domain containing protein, expressed
A0A1D6DLY9	1.00967	0.786667	1.10933	1.295	27.3.99	RNA.regulation of transcription.unclassified	moderately similar to ( 201) AT5G10770 | Symbols: | chloroplast nucleoid DNA-binding protein, putative | chr5:3403331-3405331 REVERSE protein|aspartic proteinase nepenthesin-2 precursor, putative, expressed
A0A1D6DM21	0.810333	0.66	0.905667	0.999333	20.2.99	stress.abiotic.unspecified	moderately similar to ( 229) AT3G05950 | Symbols: | germin-like protein, putative | chr3:1781130-1781964 REVERSEweakly similar to ( 198) GLP1_MESCR Germin-like protein precursor - Mesembryanthemum crystallinum (Common ice plant)Cupin_1 protein|Cupin domain containing protein, expressed
A0A1D6DM35	0.539333	0.657667	1.822	1.04333	20.2.1	stress.abiotic.heat	weakly similar to ( 165) AT5G59720 | Symbols: HSP18.2 | HSP18.2 (heat shock protein 18.2) | chr5:24062632-24063117 FORWARDmoderately similar to ( 224) HSP11_ORYSA 16.9 kDa class I heat shock protein 1 - Oryza sativa (Rice) HSP20 alpha-crystallin-Hsps IbpA protein|hsp20/alpha crystallin family protein, putative, expressed
A0A1D6RDH7	0.725333	0.573	0.887667	1.15567	20.1	stress.biotic	moderately similar to ( 348) AT3G12500 | Symbols: ATHCHIB, PR3, PR-3, CHI-B, B-CHI | ATHCHIB (ARABIDOPSIS THALIANA BASIC CHITINASE); chitinase | chr3:3962501-3963945 REVERSEmoderately similar to ( 475) CHI2_ORYSA Basic endochitinase 2 precursor (EC 3.2.1.14) - Oryza sativa (Rice) Glyco_hydro_19 chitinase_glyco_hydro_19 protein|CHIT4 - Chitinase family protein precursor, expressed
A0A1D6RFA9	0.693	0.532667	0.956	1.343	3.5	minor CHO metabolism.others	moderately similar to ( 420) AT2G37790 | Symbols: | aldo/keto reductase family protein | chr2:15838838-15840752 FORWARDmoderately similar to ( 250) ALDR_HORVU Aldose reductase (EC 1.1.1.21) (AR) (Aldehyde reductase) - Hordeum vulgare (Barley) Aldo_ket_red ARA1 dkgB dkgA Tas protein|oxidoreductase, aldo/keto reductase family protein, putative, expressed
A0A1D6RG90	0.703667	0.584	1.05133	1.33533	35.2	not assigned.unknown	BglC protein|cellulase, putative, expressed
A0A1D6RHP3	0.820667	0.582	1.24967	2.036	20.1	stress.biotic	weakly similar to ( 115) SALT_ORYSA Salt stress-induced protein (Salt protein) (Protein lectin-like) (Protein mannose-binding lectin) - Oryza sativa (Rice)Jacalin protein|Jacalin-like lectin domain containing protein, putative, expressed
A0A1D6RJM6	1.044	0.853667	1.34633	1.98567	26.12	misc.peroxidases	moderately similar to ( 211) AT1G71695 | Symbols: | peroxidase 12 (PER12) (P12) (PRXR6) | chr1:26964359-26966557 FORWARDweakly similar to ( 177) PER1_HORVU Peroxidase 1 precursor (EC 1.11.1.7) - Hordeum vulgare (Barley)secretory_peroxidase plant_peroxidase peroxidase ascorbate_peroxidase protein|peroxidase precursor, putative, expressed
A0A1D6RLH8	0.708667	0.806333	1.09	1.263	3.5	minor CHO metabolism.others	moderately similar to ( 328) AT1G59960 | Symbols: | aldo/keto reductase, putative | chr1:22071410-22073067 REVERSEmoderately similar to ( 347) NADO2_ORYSA Probable NAD(P)H-dependent oxidoreductase 2 (EC 1.-.-.-) - Oryza sativa (Rice) Aldo_ket_red ARA1 dkgA dkgB Tas COG4989 protein|oxidoreductase, aldo/keto reductase family protein, putative, expressed
A0A1D6RN38	0.647	0.555	0.96	1.08367	13.1.6.1.1	amino acid metabolism.synthesis.aromatic aa.chorismate.3-deoxy-D-arabino-heptulosonate 7-phosphate synthase	highly similar to ( 828) AT1G22410 | Symbols: | 2-dehydro-3-deoxyphosphoheptonate aldolase, putative / 3-deoxy-D-arabino-heptulosonate 7-phosphate synthase, putative / DAHP synthetase, putative | chr1:7912120-7914742 FORWARDnearly identical (1040) AROG_ORYSA Phospho-2-dehydro-3-deoxyheptonate aldolase 2, chloroplast precursor (EC 2.5.1.54) (Phospho-2-keto-3-deoxyheptonate aldolase 2) (DAHP synthe…
A0A1D6RNE9	1.329	0.693333	1.12367	1.491	0	0	0
A0A1D6RRN1	0.510667	0.325333	0.607667	0.429333	26.28	misc.GDSL-motif lipase	moderately similar to ( 413) AT3G26430 | Symbols: | GDSL-motif lipase/hydrolase family protein | chr3:9674419-9675889 FORWARDmoderately similar to ( 352) EST_HEVBR Esterase precursor (EC 3.1.1.-) (Early nodule-specific protein homolog) (Latex allergen Hev b 13) - Hevea brasiliensis (Para rubber tree)SGNH_plant_lipase_like fatty_acyltransferase_like protein|GDSL-like lipase/acylhydrolase, putative…
A0A1D6RT39	0.966333	0.767667	1.19133	1.3	21.99	redox.misc	moderately similar to ( 425) AT5G17770 | Symbols: ATCBR, CBR1 | ATCBR (ARABIDOPSIS THALIANA NADH:CYTOCHROME B5 REDUCTASE 1); cytochrome-b5 reductase | chr5:5864543-5866495 REVERSEmoderately similar to ( 204) NIA1_ORYSA Nitrate reductase [NADH] 1 (EC 1.7.1.1) (NR1) - Oryza sativa (Rice) UbiB FAD_binding_6 NAD_binding_1 Hmp protein|NADH-cytochrome b5 reductase, putative, expressed
A0A1D6RWW9	0.880333	0.643667	1.03633	1.08	17.2.3	hormone metabolism.auxin.induced-regulated-responsive-activated	moderately similar to ( 357) AT3G25290 | Symbols: | auxin-responsive family protein | chr3:9208955-9210353 FORWARD B561 DUF568 protein|membrane protein, putative, expressed
A0A1D6RY60	0.631333	0.671333	0.974667	0.975	29.4	protein.postranslational modification	moderately similar to ( 322) AT1G34300 | Symbols: | lectin protein kinase family protein | chr1:12503450-12505939 FORWARDmoderately similar to ( 299) KPRO_MAIZE Putative receptor protein kinase ZmPK1 precursor (EC 2.7.11.1) - Zea mays (Maize) S_TKc Pkinase S_TKc TyrKc Pkinase_Tyr PTKc PTKc_Csk_like SPS1 PTKc_Trk PTKc_EphR PTKc_Ror PTKc_Jak_rpt2 PTKc_Tec_like PTKc_Src_like PTKc_Itk PTKc_Frk_like P…
A0A1D6S267	0.358	0.245333	1.14967	1.799	35.2	not assigned.unknown	protein|pathogenesis-related Bet v I family protein, putative, expressed
A0A1D6S513	0.417	0.607	1.32533	1.63167	17.2.3	hormone metabolism.auxin.induced-regulated-responsive-activated	moderately similar to ( 321) AT5G19140 | Symbols: ATAILP1, AILP1 | AILP1 | chr5:6423398-6425785 FORWARDweakly similar to ( 109) TSJT1_TOBAC Stem-specific protein TSJT1 - Nicotiana tabacum (Common tobacco)Wali7 protein|stem-specific protein TSJT1, putative, expressed
A0A1D6S561	0.758333	1.01833	0.996667	1.23167	35.2	not assigned.unknown	weakly similar to ( 196) AT5G66090 | Symbols: | unknown protein | chr5:26425831-26426955 FORWARD protein|expressed protein
A0A1D6S6S0	0.440333	0.405667	1.09033	1.46067	20.2	stress.abiotic	highly similar to ( 567) AT3G01420 | Symbols: ALPHA-DOX1, DOX1, DIOX1 | DOX1; lipoxygenase | chr3:159689-162726 REVERSE An_peroxidase protein|alpha-DOX2, putative, expressed
A0A1D6S8H3	0.771333	0.856333	1.088	1.17267	29.5	protein.degradation	nearly identical (1154) AT4G33090 | Symbols: APM1, ATAPM1 | APM1 (AMINOPEPTIDASE M1); aminopeptidase | chr4:15965915-15970418 REVERSE PepN Peptidase_M1 protein|puromycin-sensitive aminopeptidase, putative, expressed
A0A1D6SAA2	1.10133	0.792	1.15833	1.22333	20.2.99	stress.abiotic.unspecified	moderately similar to ( 222) AT3G10080 | Symbols: | germin-like protein, putative | chr3:3107476-3108159 REVERSEweakly similar to ( 147) GLP1_MESCR Germin-like protein precursor - Mesembryanthemum crystallinum (Common ice plant)Cupin_1 protein|Cupin domain containing protein, expressed
A0A1D6SC22	1.19433	0.691333	1.041	1.24267	29.2.1.2.2.8	protein.synthesis.ribosomal protein.eukaryotic.60S subunit.L8	moderately similar to ( 426) AT4G36130 | Symbols: | 60S ribosomal protein L8 (RPL8C) | chr4:17097613-17098656 FORWARDmoderately similar to ( 420) RL8_TOBAC 60S ribosomal protein L8 (60S ribosomal protein L2) - Nicotiana tabacum (Common tobacco) rpl2p RplB Ribosomal_L2_C rpl2 rplB protein|60S ribosomal protein L8, putative, expressed
A0A1D6SC61	0.935	0.744667	1.03633	1.30967	13.1.6.4.1	amino acid metabolism.synthesis.aromatic aa.tyrosine.arogenate dehydrogenase \& prephenate dehydrogenase	moderately similar to ( 395) AT1G15710 | Symbols: | prephenate dehydrogenase family protein | chr1:5404505-5405581 FORWARD TyrA protein|arogenate dehydrogenase 1, chloroplast precursor, putative, expressed
A9LIN4	0.663667	0.772333	1.244	1.492	8.2.10	TCA / org. transformation.other organic acid transformaitons.malic	highly similar to ( 964) AT5G25880 | Symbols: ATNADP-ME3 | ATNADP-ME3 (NADP-malic enzyme 3); malate dehydrogenase (oxaloacetate-decarboxylating) (NADP+)/ malic enzyme/ oxidoreductase, acting on NADH or NADPH, NAD or NADP as acceptor | chr5:9024549-9028260 FORWARDhighly similar to ( 997) MAOC_ORYSA NADP-dependent malic enzyme, chloroplast precursor (EC 1.1.1.40) (NADP-ME) - Oryza sativa (Rice) Mal…
A9U8G0	0.422667	0.679667	1.329	1.45667	26.11.1	misc.alcohol dehydrogenases	highly similar to ( 622) AT1G77120 | Symbols: ADH1, ADH, ATADH, ATADH1 | ADH1 (ALCOHOL DEHYDROGENASE 1); alcohol dehydrogenase | chr1:28975509-28977216 FORWARDhighly similar to ( 753) ADH2_ORYSA Alcohol dehydrogenase 2 (EC 1.1.1.1) - Oryza sativa (Rice) AdhC Tdh AdhP tdh PRK09422 ADH_zinc_N Qor PRK10083 ADH_N PRK10309 protein|dehydrogenase, putative, expressed
A9U8G5	0.615333	0.855667	1.23433	1.31667	26.11.1	misc.alcohol dehydrogenases	highly similar to ( 551) AT1G77120 | Symbols: ADH1, ADH, ATADH, ATADH1 | ADH1 (ALCOHOL DEHYDROGENASE 1); alcohol dehydrogenase | chr1:28975509-28977216 FORWARDhighly similar to ( 657) ADH1_ORYSA Alcohol dehydrogenase 1 (EC 1.1.1.1) - Oryza sativa (Rice) AdhC Tdh AdhP tdh ADH_zinc_N PRK09422 ADH_N PRK10309 Qor protein|dehydrogenase, putative, expressed
B6UZ79	0.609333	0.430333	1.567	1.47467	15.2	metal handling.binding, chelation and storage	moderately similar to ( 276) AT2G40300 | Symbols: ATFER4 | ATFER4 (ferritin 4); binding / ferric iron binding / oxidoreductase/ transition metal ion binding | chr2:16831501-16833214 REVERSEmoderately similar to ( 335) FRI1_MAIZE Ferritin-1, chloroplast precursor (EC 1.16.3.1) (ZmFer1) - Zea mays (Maize) Euk_Ferritin Ferritin Ferritin Nonheme_Ferritin Ftn protein|ferritin-1, chloroplast precursor,…
C0SSW5	0.489667	0.394	1.58633	2.764	16.1.5	secondary metabolism.isoprenoids.terpenoids	moderately similar to ( 303) AT4G02780 | Symbols: GA1, ABC33, ATCPS1 | GA1 (GA REQUIRING 1); ent-copalyl diphosphate synthase/ magnesium ion binding | chr4:1237881-1244766 REVERSEmoderately similar to ( 343) KSA_PEA Ent-kaurene synthase A, chloroplast precursor (EC 5.5.1.13) (Ent-copalyl diphosphate synthase) (KSA) - Pisum sativum (Garden pea)Terpene_cyclase_plant_C1 Terpene_synth protein|ent-kau…
C3UZE5	0.524	0.380667	0.758	1.02667	20.1	stress.biotic	weakly similar to ( 169) AT2G14610 | Symbols: PR1, PR 1, ATPR1 | PR1 (PATHOGENESIS-RELATED GENE 1) | chr2:6241944-6242429 REVERSEmoderately similar to ( 253) PRMS_MAIZE Pathogenesis-related protein PRMS precursor - Zea mays (Maize) SCP SCP SCP protein|SCP-like extracellular protein, expressed
C7AE91	0.529	0.460333	1.03067	1.22633	26.19	misc.plastocyanin-like	very weakly similar to (92.0) AT2G32300 | Symbols: UCC1 | UCC1 (UCLACYANIN 1); copper ion binding / electron carrier | chr2:13722510-13723464 FORWARDvery weakly similar to (84.0) BCP_PEA Blue copper protein precursor - Pisum sativum (Garden pea)Cu_bind_like protein|plastocyanin-like domain containing protein, putative, expressed
F8S6T2	0.354333	0.339	0.737333	0.972333	20.1	stress.biotic	weakly similar to ( 169) AT2G14610 | Symbols: PR1, PR 1, ATPR1 | PR1 (PATHOGENESIS-RELATED GENE 1) | chr2:6241944-6242429 REVERSEmoderately similar to ( 253) PRMS_MAIZE Pathogenesis-related protein PRMS precursor - Zea mays (Maize) SCP SCP SCP protein|SCP-like extracellular protein, expressed
M5AKY4	0.609333	0.558	0.774333	0.996333	20.1	stress.biotic	weakly similar to ( 147) AT2G14610 | Symbols: PR1, PR 1, ATPR1 | PR1 (PATHOGENESIS-RELATED GENE 1) | chr2:6241944-6242429 REVERSEweakly similar to ( 174) PRMS_MAIZE Pathogenesis-related protein PRMS precursor - Zea mays (Maize) SCP SCP SCP protein|SCP-like extracellular protein, expressed
O82715	0.638667	0.385333	0.762667	1.10933	20.1	stress.biotic	weakly similar to ( 147) AT2G14610 | Symbols: PR1, PR 1, ATPR1 | PR1 (PATHOGENESIS-RELATED GENE 1) | chr2:6241944-6242429 REVERSEweakly similar to ( 174) PRMS_MAIZE Pathogenesis-related protein PRMS precursor - Zea mays (Maize) SCP SCP SCP protein|SCP-like extracellular protein, expressed
P11383	1.48533	0.392	1.52867	2.81133	1.3.1	PS.calvin cycle.rubisco large subunit	highly similar to ( 922) ATCG00490 | Symbols: RBCL | large subunit of RUBISCO. Protein is tyrosine-phosphorylated and its phosphorylation state is modulated in response to ABA in Arabidopsis thaliana seeds. | chrC:54958-56397 FORWARDhighly similar to ( 975) RBL_ORYSA Ribulose bisphosphate carboxylase large chain precursor (EC 4.1.1.39) (RuBisCO large subunit) - Oryza sativa (Rice)rbcL rbcL RuBisC…
P12112	0.947667	0.585667	1.26067	1.465	9.9	mitochondrial electron transport / ATP synthesis.F1-ATPase	highly similar to ( 935) AT4G38510 | Symbols: | vacuolar ATP synthase subunit B, putative / V-ATPase B subunit, putative / vacuolar proton pump B subunit, putative / V-ATPase 57 kDa subunit, putative | chr4:18011155-18014789 REVERSEhighly similar to ( 932) VATB2_HORVU Vacuolar ATP synthase subunit B isoform 2 (EC 3.6.3.14) (V-ATPase B subunit 2) (Vacuolar proton pump B subunit 2) - Hordeum vulgar…
P58386	1.67033	0.378667	1.459	2.59	0	0	0
Q43663	0.597333	0.565333	0.838	0.981667	35.2	not assigned.unknown	weakly similar to ( 107) IBBWP_MAIZE Bowman-Birk type wound-induced proteinase inhibitor WIP1 precursor - Zea mays (Maize) protein|BBTI11 - Bowman-Birk type bran trypsin inhibitor precursor, putative, expressed
Q4JH28	0.618667	0.393	1.062	1.509	26.4.1	misc.beta 1,3 glucan hydrolases.glucan endo-1,3-beta-glucosidase	moderately similar to ( 291) AT4G16260 | Symbols: | catalytic/ cation binding / hydrolase, hydrolyzing O-glycosyl compounds | chr4:9200180-9201441 REVERSEmoderately similar to ( 455) E13B_HORVU Glucan endo-1,3-beta-glucosidase GII precursor (EC 3.2.1.39) ((1->3)-beta-glucan endohydrolase GII) ((1->3)-beta-glucanase isoenzyme GII) (Beta-1,3-endoglucanase GII) - Hordeum vulgare (Barley)Glyco_hydro_…
Q4U0C9	0.855667	0.761333	1.178	1.03067	35.2	not assigned.unknown	moderately similar to ( 208) AT2G39050 | Symbols: | hydroxyproline-rich glycoprotein family protein | chr2:16303427-16305336 FORWARD protein|stress responsive protein, putative, expressed
Q8L5C6	0.730667	0.576	0.949667	1.43767	20.1	stress.biotic	weakly similar to ( 123) AT5G24090 | Symbols: | acidic endochitinase (CHIB1) | chr5:8143805-8145153 REVERSEmoderately similar to ( 324) XIP1_WHEAT Xylanase inhibitor protein 1 precursor (Class III chitinase homolog) (XIP-I protein) - Triticum aestivum (Wheat) protein|glycosyl hydrolase, putative, expressed
Q8L6B0	0.828667	0.714333	1.11067	1.032	11.9.2	lipid metabolism.lipid degradation.lipases	moderately similar to ( 423) AT5G18640 | Symbols: | lipase class 3 family protein | chr5:6213247-6215494 FORWARD Lipase_3 Lipase_3 Lipase protein|lipase precursor, putative, expressed
Q8S4P7	0.455	0.302667	0.972	1.67667	20.1	stress.biotic	moderately similar to ( 207) AT4G11650 | Symbols: ATOSM34 | ATOSM34 (osmotin 34) | chr4:7025127-7026113 REVERSEmoderately similar to ( 220) ZEAM_MAIZE Zeamatin precursor - Zea mays (Maize)Thaumatin THN protein|thaumatin, putative, expressed
Q9SAU8	0.340667	0.792333	1.453	1.57067	20.2.1	stress.abiotic.heat	nearly identical (1105) AT3G12580 | Symbols: HSP70 | HSP70 (heat shock protein 70); ATP binding | chr3:3991487-3993689 REVERSEnearly identical (1113) HSP7C_PETHY Heat shock cognate 70 kDa protein - Petunia hybrida (Petunia) HSP70 dnaK DnaK dnaK hscA hscA protein|DnaK family protein, putative, expressed
W4ZXP0	0.564333	0.728	1.10667	1.31367	8.2.10	TCA / org. transformation.other organic acid transformaitons.malic	highly similar to ( 964) AT5G25880 | Symbols: ATNADP-ME3 | ATNADP-ME3 (NADP-malic enzyme 3); malate dehydrogenase (oxaloacetate-decarboxylating) (NADP+)/ malic enzyme/ oxidoreductase, acting on NADH or NADPH, NAD or NADP as acceptor | chr5:9024549-9028260 FORWARDhighly similar to ( 997) MAOC_ORYSA NADP-dependent malic enzyme, chloroplast precursor (EC 1.1.1.40) (NADP-ME) - Oryza sativa (Rice) Mal…
W5A4V1	0.192	0.439333	1.42667	1.65267	26.11.1	misc.alcohol dehydrogenases	highly similar to ( 622) AT1G77120 | Symbols: ADH1, ADH, ATADH, ATADH1 | ADH1 (ALCOHOL DEHYDROGENASE 1); alcohol dehydrogenase | chr1:28975509-28977216 FORWARDhighly similar to ( 753) ADH2_ORYSA Alcohol dehydrogenase 2 (EC 1.1.1.1) - Oryza sativa (Rice) AdhC Tdh AdhP tdh PRK09422 ADH_zinc_N Qor PRK10083 ADH_N PRK10309 protein|dehydrogenase, putative, expressed
W5A5S8	0.727333	0.638667	0.767667	1.01333	35.2	not assigned.unknown	weakly similar to ( 108) IBBWP_MAIZE Bowman-Birk type wound-induced proteinase inhibitor WIP1 precursor - Zea mays (Maize) protein|BBTI12 - Bowman-Birk type bran trypsin inhibitor precursor, expressed
W5A9M3	0.2	0.148	0.335667	0.152	26.9	misc.glutathione S transferases	weakly similar to ( 173) AT3G62760 | Symbols: ATGSTF13 | ATGSTF13; glutathione transferase | chr3:23217425-23218246 REVERSEmoderately similar to ( 254) GSTF4_MAIZE Glutathione S-transferase IV (EC 2.5.1.18) (GST-IV) (GST-27) (GST class-phi) - Zea mays (Maize) GST_C_Phi GST_N_Phi Gst protein|glutathione S-transferase, putative, expressed
W5ACP2	0.583333	0.530333	0.741667	1.145	35.2	not assigned.unknown	weakly similar to ( 107) IBBWP_MAIZE Bowman-Birk type wound-induced proteinase inhibitor WIP1 precursor - Zea mays (Maize) protein|BBTI11 - Bowman-Birk type bran trypsin inhibitor precursor, putative, expressed
W5AFW9	0.745333	0.983333	1.177	1.42233	31.1	cell.organisation	highly similar to ( 664) AT5G09810 | Symbols: ACT2, ACT7 | ACT7 (ACTIN 7); structural constituent of cytoskeleton | chr5:3052809-3054220 FORWARDhighly similar to ( 673) ACT7_ORYSA Actin-7 - Oryza sativa (Rice) ACTIN ACTIN Actin COG5277 protein|actin, putative, expressed
W5AMY7	0.614333	0.579	0.871	0.990667	26.12	misc.peroxidases	moderately similar to ( 328) AT5G19890 | Symbols: | peroxidase, putative | chr5:6724372-6725877 REVERSEmoderately similar to ( 272) PERX_TOBAC Lignin-forming anionic peroxidase precursor (EC 1.11.1.7) (TOPA) - Nicotiana tabacum (Common tobacco)secretory_peroxidase plant_peroxidase peroxidase ascorbate_peroxidase protein|peroxidase precursor, putative, expressed
W5AN74	0.500667	0.377667	1.18733	1.46167	26.12	misc.peroxidases	moderately similar to ( 242) AT1G05260 | Symbols: RCI3, RCI3A | RCI3 (RARE COLD INDUCIBLE GENE 3); peroxidase | chr1:1529827-1531271 FORWARDmoderately similar to ( 235) PER2_ARAHY Cationic peroxidase 2 precursor (EC 1.11.1.7) (PNPC2) - Arachis hypogaea (Peanut)secretory_peroxidase plant_peroxidase peroxidase protein|peroxidase precursor, putative, expressed
W5AS89	0.513	0.303667	1.43867	2.048	26.12	misc.peroxidases	moderately similar to ( 311) AT1G71695 | Symbols: | peroxidase 12 (PER12) (P12) (PRXR6) | chr1:26964359-26966557 FORWARDmoderately similar to ( 214) PER2_ORYSA Peroxidase 2 precursor (EC 1.11.1.7) - Oryza sativa (Rice)secretory_peroxidase plant_peroxidase peroxidase ascorbate_peroxidase protein|peroxidase precursor, putative, expressed
W5AVK6	1.14567	0.806	1.033	1.38933	26.12	misc.peroxidases	moderately similar to ( 311) AT1G71695 | Symbols: | peroxidase 12 (PER12) (P12) (PRXR6) | chr1:26964359-26966557 FORWARDmoderately similar to ( 214) PER2_ORYSA Peroxidase 2 precursor (EC 1.11.1.7) - Oryza sativa (Rice)secretory_peroxidase plant_peroxidase peroxidase ascorbate_peroxidase protein|peroxidase precursor, putative, expressed
W5AY31	0.488667	0.386	1.078	1.26	20.2.99	stress.abiotic.unspecified	moderately similar to ( 230) AT5G39160 | Symbols: | germin-like protein (GLP2a) (GLP5a) | chr5:15679195-15679970 REVERSEmoderately similar to ( 210) GLP1_MESCR Germin-like protein precursor - Mesembryanthemum crystallinum (Common ice plant)Cupin_1 protein|Cupin domain containing protein, expressed
W5B0N3	0.628	0.940333	1.267	1.352	30.8	signalling.misc	very weakly similar to (88.2) AT4G15800 | Symbols: RALFL33 | RALFL33 (ralf-like 33); signal transducer | chr4:8984915-8985265 FORWARDRALF protein|RALFL7 - Rapid ALkalinization Factor RALF family protein precursor, expressed
W5B2W5	0.447667	0.338667	1.887	3.303	26.1	misc.cytochrome P450	moderately similar to ( 318) AT5G25120 | Symbols: CYP71B11 | CYP71B11; electron carrier/ heme binding / iron ion binding / monooxygenase/ oxygen binding | chr5:8662851-8664432 FORWARDhighly similar to ( 557) C99A1_SORBI Cytochrome P450 CYP99A1 (EC 1.14.-.-) (Fragment) - Sorghum bicolor (Sorghum) (Sorghum vulgare) p450 CypX protein|cytochrome P450, putative, expressed
W5B7Z3	0.458333	0.372667	1.48733	2.45033	26.1	misc.cytochrome P450	moderately similar to ( 318) AT5G25120 | Symbols: CYP71B11 | CYP71B11; electron carrier/ heme binding / iron ion binding / monooxygenase/ oxygen binding | chr5:8662851-8664432 FORWARDhighly similar to ( 557) C99A1_SORBI Cytochrome P450 CYP99A1 (EC 1.14.-.-) (Fragment) - Sorghum bicolor (Sorghum) (Sorghum vulgare) p450 CypX protein|cytochrome P450, putative, expressed
W5BCG4	0.623	0.432667	0.922667	1.346	26.12	misc.peroxidases	moderately similar to ( 311) AT1G71695 | Symbols: | peroxidase 12 (PER12) (P12) (PRXR6) | chr1:26964359-26966557 FORWARDmoderately similar to ( 214) PER2_ORYSA Peroxidase 2 precursor (EC 1.11.1.7) - Oryza sativa (Rice)secretory_peroxidase plant_peroxidase peroxidase ascorbate_peroxidase protein|peroxidase precursor, putative, expressed
W5BEB7	0.578	0.469333	0.983333	1.20033	20.2.99	stress.abiotic.unspecified	moderately similar to ( 230) AT5G39160 | Symbols: | germin-like protein (GLP2a) (GLP5a) | chr5:15679195-15679970 REVERSEmoderately similar to ( 210) GLP1_MESCR Germin-like protein precursor - Mesembryanthemum crystallinum (Common ice plant)Cupin_1 protein|Cupin domain containing protein, expressed
W5BIT7	0.490333	0.851	1.249	1.44433	5.2	fermentation.PDC	highly similar to ( 884) AT5G01320 | Symbols: | pyruvate decarboxylase, putative | chr5:129484-131625 REVERSEnearly identical (1074) PDC2_ORYSA Pyruvate decarboxylase isozyme 2 (EC 4.1.1.1) (PDC) - Oryza sativa (Rice) COG3961 TPP_PDC_IPDC IlvB TPP_enzyme_N PRK08611 PRK08322 PRK06276 PRK07064 PRK08978 PRK08266 PRK07525 COG3962 PRK08199 PRK06456 PRK06457 PRK06112 PRK08155 PRK06048 PRK06154 PRK07092…
W5BKP9	0.779	0.647333	1.162	1.35967	33.99	development.unspecified	moderately similar to ( 254) AT5G10830 | Symbols: | embryo-abundant protein-related | chr5:3423731-3424649 FORWARD protein|methyltransferase, putative, expressed
W5BLY1	1.01233	0.688333	0.979333	1.09367	35.2	not assigned.unknown	weakly similar to ( 176) AT2G39050 | Symbols: | hydroxyproline-rich glycoprotein family protein | chr2:16303427-16305336 FORWARD protein|stress responsive protein, putative, expressed
W5BML0	0.614667	0.539	0.901333	1.13933	0	0	0
W5BNX0	0.443667	0.537	1.16333	1.46067	5.1	fermentation.LDH	moderately similar to ( 415) AT4G17260 | Symbols: | L-lactate dehydrogenase, putative | chr4:9674057-9675309 FORWARDhighly similar to ( 549) LDHA_HORVU L-lactate dehydrogenase A (EC 1.1.1.27) (LDH-A) - Hordeum vulgare (Barley) LDH ldh Mdh LDH_MDH PRK06223 LDH-like_MDH Ldh_1_N Ldh_1_C MDH_glycosomal_mitochondrial protein|lactate/malate dehydrogenase, putative, expressed
W5BSV8	0.982	0.69	0.942	1.09067	35.2	not assigned.unknown	highly similar to ( 920) AT2G23420 | Symbols: NAPRT2 | NAPRT2 (NICOTINATE PHOSPHORIBOSYLTRANSFERASE 2); nicotinate phosphoribosyltransferase | chr2:9971819-9974909 FORWARD NAPRTase_A PRK09243 NAPRTase_PncB PRK12484 PncB PRTase_typeII NAPRTase PRK08662 NAPRTase_B PncB_like protein|nicotinate phosphoribosyltransferase family domain containing protein, expressed
W5D4D9	0.745	0.557667	0.920667	1.10567	26.9	misc.glutathione S transferases	weakly similar to ( 198) AT3G62760 | Symbols: ATGSTF13 | ATGSTF13; glutathione transferase | chr3:23217425-23218246 REVERSEmoderately similar to ( 275) GSTF3_MAIZE Glutathione S-transferase III (EC 2.5.1.18) (GST-III) (GST class-phi) - Zea mays (Maize) GST_C_Phi GST_N_Phi Gst protein|glutathione S-transferase, putative, expressed
W5DDM8	0.419333	0.320333	0.846	0.960333	30.2.3	signalling.receptor kinases.leucine rich repeat III	weakly similar to ( 197) AT1G34210 | Symbols: SERK2, ATSERK2 | SERK2 (SOMATIC EMBRYOGENESIS RECEPTOR-LIKE KINASE 2); kinase | chr1:12459078-12462752 FORWARDweakly similar to ( 134) RPK1_IPONI Receptor-like protein kinase precursor (EC 2.7.11.1) - Ipomoea nil (Japanese morning glory) (Pharbitis nil) protein|BRASSINOSTEROID INSENSITIVE 1-associated receptor kinase 1 precursor, putative, expressed
W5DN26	1.08433	0.492	0.855667	1.16533	26.19	misc.plastocyanin-like	weakly similar to ( 130) AT2G02850 | Symbols: ARPN | ARPN (PLANTACYANIN); copper ion binding / electron carrier | chr2:826630-827720 REVERSEweakly similar to ( 139) BABL_LILLO Chemocyanin precursor (Basic blue protein) (Plantacyanin) - Lilium longiflorum (Trumpet lily)Cu_bind_like protein|plastocyanin-like domain containing protein, putative, expressed
W5DN58	1.08833	0.925667	1.21267	1.43433	17.5.1	hormone metabolism.ethylene.synthesis-degradation	moderately similar to ( 376) AT2G36690 | Symbols: | oxidoreductase, 2OG-Fe(II) oxygenase family protein | chr2:15379930-15381987 FORWARDweakly similar to ( 154) FL3H_MALDO Naringenin,2-oxoglutarate 3-dioxygenase (EC 1.14.11.9) (Flavonone-3-hydroxylase) (F3H) (FHT) - Malus domestica (Apple) (Malus sylvestris) PcbC 2OG-FeII_Oxy protein|gibberellin 20 oxidase 2, putative, expressed
W5DWU6	0.438	0.410333	1.319	1.86433	26.12	misc.peroxidases	moderately similar to ( 328) AT5G06730 | Symbols: | peroxidase, putative | chr5:2080207-2081621 REVERSEmoderately similar to ( 300) PERX_TOBAC Lignin-forming anionic peroxidase precursor (EC 1.11.1.7) (TOPA) - Nicotiana tabacum (Common tobacco)secretory_peroxidase plant_peroxidase peroxidase ascorbate_peroxidase protein|peroxidase precursor, putative, expressed
W5DZQ9	0.594667	0.376	0.958333	1.38	35.2	not assigned.unknown	weakly similar to ( 173) PR1_ASPOF Pathogenesis-related protein 1 (AOPR1) - Asparagus officinalis (Garden asparagus)Bet_v_I protein|pathogenesis-related Bet v I family protein, putative, expressed
W5E8X2	0.671	0.833333	0.966667	1.11167	29.2.1.2.1.28	protein.synthesis.ribosomal protein.eukaryotic.40S subunit.S28	Ribosomal_S28e protein|40S ribosomal protein S28, putative, expressed
W5EE00	1.149	0.778333	1.057	1.25833	31.1	cell.organisation	highly similar to ( 762) AT3G12110 | Symbols: ACT11 | ACT11 (actin-11); structural constituent of cytoskeleton | chr3:3858116-3859609 FORWARDhighly similar to ( 775) ACT1_ORYSA Actin-1 - Oryza sativa (Rice) Actin ACTIN ACTIN COG5277 protein|actin, putative, expressed
W5EHG4	0.797667	0.753333	0.981667	1.18533	26.8	misc.nitrilases, *nitrile lyases, berberine bridge enzymes, reticuline oxidases, troponine reductases	moderately similar to ( 223) AT5G10300 | Symbols: ATMES5, MES5 | MES5 (METHYL ESTERASE 5); hydrolase | chr5:3239684-3240724 FORWARDweakly similar to ( 190) HNL_HEVBR (S)-acetone-cyanohydrin lyase (EC 4.1.2.39) ((S)-hydroxynitrile lyase) ((S)-hydroxynitrilase) (Oxynitrilase) - Hevea brasiliensis (Para rubber tree) protein|OsPOP4 - Putative Prolyl Oligopeptidase homologue, expressed
W5ERL4	0.786667	0.537333	0.883	1.31667	20.1	stress.biotic	moderately similar to ( 239) AT4G11650 | Symbols: ATOSM34 | ATOSM34 (osmotin 34) | chr4:7025127-7026113 REVERSEmoderately similar to ( 280) ZEAM_MAIZE Zeamatin precursor - Zea mays (Maize)Thaumatin THN protein|thaumatin, putative, expressed
W5FE68	0.674	0.690333	1.19733	1.20867	35.2	not assigned.unknown	nearly identical (1254) AT5G58410 | Symbols: | binding / protein binding / zinc ion binding | chr5:23609663-23617343 FORWARD COG5219 protein|zinc finger, C3HC4 type domain containing protein, expressed
W5FP48	0.676	0.468	0.619333	0.811667	20.1	stress.biotic	moderately similar to ( 207) AT4G11650 | Symbols: ATOSM34 | ATOSM34 (osmotin 34) | chr4:7025127-7026113 REVERSEmoderately similar to ( 220) ZEAM_MAIZE Zeamatin precursor - Zea mays (Maize)Thaumatin THN protein|thaumatin, putative, expressed
W5FSP7	0.712667	0.883333	0.992	1.09867	9.3	mitochondrial electron transport / ATP synthesis.electron transfer flavoprotein	moderately similar to ( 362) AT1G50940 | Symbols: ETFALPHA | ETFALPHA (electron transfer flavoprotein alpha); FAD binding / electron carrier | chr1:18878038-18879939 REVERSE FixB ETF_alpha ETF_alpha ETF PRK11916 fixB ETF protein|electron transfer flavoprotein subunit alpha, mitochondrial precursor, putative, expressed
W5FUR4	0.720667	0.673333	1.02233	1.20467	26.1	misc.misc2	moderately similar to ( 312) AT4G02340 | Symbols: | epoxide hydrolase, putative | chr4:1035722-1037403 FORWARD PRK03592 MhpC protein|hydrolase, alpha/beta fold family domain containing protein, expressed
W5FV79	0.515	0.662333	1.04267	1.32333	13.1.6.1.2	amino acid metabolism.synthesis.aromatic aa.chorismate.3-dehydroquinate synthase	highly similar to ( 616) AT5G66120 | Symbols: | 3-dehydroquinate synthase, putative | chr5:26431516-26433649 REVERSE aroB AroB DHQ_synthase aroB protein|3-dehydroquinate synthase, putative, expressed
W5FVU1	0.564667	0.681	1.21367	1.357	29.2.3	protein.synthesis.initiation	highly similar to ( 875) AT3G56150 | Symbols: EIF3C, ATEIF3C-1, EIF3C-1, ATTIF3C1, TIF3C1 | EIF3C (EUKARYOTIC TRANSLATION INITIATION FACTOR 3C); translation initiation factor | chr3:20833790-20836820 REVERSEhighly similar to ( 900) IF38_MEDTR Eukaryotic translation initiation factor 3 subunit 8 (eIF3 p110) (eIF3c) - Medicago truncatula (Barrel medic) eIF-3c_N protein|eukaryotic translation initia…
W5FYJ9	0.434667	0.420667	1.23833	2.03133	26.1	misc.cytochrome P450	moderately similar to ( 371) AT3G48270 | Symbols: CYP71A26 | CYP71A26; electron carrier/ heme binding / iron ion binding / monooxygenase/ oxygen binding | chr3:17876571-17878173 FORWARDhighly similar to ( 522) C71C4_MAIZE Cytochrome P450 71C4 (EC 1.14.-.-) (Benzoxazineless 2) - Zea mays (Maize) p450 CypX protein|cytochrome P450, putative, expressed
W5G376	0.469333	0.394	0.954667	1.63767	35.2	not assigned.unknown	protein|pathogenesis-related Bet v I family protein, putative, expressed
W5G3Q4	0.636667	0.427667	0.903333	1.27767	35.2	not assigned.unknown	weakly similar to ( 173) PR1_ASPOF Pathogenesis-related protein 1 (AOPR1) - Asparagus officinalis (Garden asparagus)Bet_v_I protein|pathogenesis-related Bet v I family protein, putative, expressed
W5G4R7	0.413	0.629333	1.267	1.686	35.2	not assigned.unknown	highly similar to ( 833) AT1G76550 | Symbols: | pyrophosphate--fructose-6-phosphate 1-phosphotransferase alpha subunit, putative / pyrophosphate-dependent 6-phosphofructose-1-kinase, putative | chr1:28722900-28726929 REVERSEhighly similar to ( 884) PFPA_RICCO Pyrophosphate--fructose 6-phosphate 1-phosphotransferase alpha subunit (EC 2.7.1.90) (PFP) (6-phosphofructokinase, pyrophosphate dependent)…
W5G6Q9	0.835	0.733333	1.003	1.18067	33.99	development.unspecified	moderately similar to ( 385) AT5G24520 | Symbols: TTG1, TTG | TTG1 (TRANSPARENT TESTA GLABRA 1); DNA binding / nucleotide binding / protein binding | chr5:8371708-8372733 REVERSE protein|WD domain, G-beta repeat domain containing protein, expressed
W5G736	0.525667	0.816667	1.05933	1.18967	23.4.99	nucleotide metabolism.phosphotransfer and pyrophosphatases.misc	moderately similar to ( 407) AT5G09650 | Symbols: AtPPa6 | AtPPa6 (Arabidopsis thaliana pyrophosphorylase 6); inorganic diphosphatase/ pyrophosphatase | chr5:2991331-2993117 REVERSEmoderately similar to ( 296) IPYR1_CHLRE Soluble inorganic pyrophosphatase 1, chloroplast precursor (EC 3.6.1.1) (Pyrophosphate phospho-hydrolase 1) (PPase 1) - Chlamydomonas reinhardtii pyrophosphatase Pyrophosphatase…
W5GUI9	0.863667	0.885	1.31867	1.249	16.2.1.1	secondary metabolism.phenylpropanoids.lignin biosynthesis.PAL	nearly identical (1008) AT2G37040 | Symbols: pal1, ATPAL1 | pal1 (Phe ammonia lyase 1); phenylalanine ammonia-lyase | chr2:15557602-15560237 REVERSEnearly identical (1368) PAL1_ORYSA Phenylalanine ammonia-lyase (EC 4.3.1.5) - Oryza sativa (Rice) PAL PAL-HAL HutH PRK09367 protein|phenylalanine ammonia-lyase, putative, expressed
W5GUN5	0.411333	0.370667	1.348	1.97533	21.2	redox.ascorbate and glutathione	weakly similar to ( 147) AT5G53560 | Symbols: ATB5-A, B5 #2, ATCB5-E, CB5-E | CB5-E (CYTOCHROME B5 ISOFORM E); heme binding | chr5:21759628-21760353 FORWARDweakly similar to ( 137) CYB5_ORYSA Cytochrome b5 - Oryza sativa (Rice) Cyt-b5 CYB5 protein|cytochrome b5-like Heme/Steroid binding domain containing protein, expressed
W5GW20	0.328	0.362667	0.765667	1.947	27.4	RNA.RNA binding	weakly similar to ( 132) AT2G21660 | Symbols: ATGRP7, CCR2 | CCR2 (COLD, CIRCADIAN RHYTHM, AND RNA BINDING 2); RNA binding / double-stranded DNA binding / single-stranded DNA binding | chr2:9265477-9266316 REVERSEweakly similar to ( 139) GRP1_SINAL Glycine-rich RNA-binding protein GRP1A - Sinapis alba (White mustard) (Brassica hirta)COG0724 RRM RRM_1 protein|RNA recognition motif containing prote…
W5GZ34	0.673	0.368	1.26633	2.73933	20.1	stress.biotic	weakly similar to ( 181) AT3G04720 | Symbols: PR4, HEL, PR-4 | PR4 (PATHOGENESIS-RELATED 4); chitin binding | chr3:1285691-1286531 REVERSEmoderately similar to ( 207) WHW2_WHEAT Wheatwin-2 precursor (Pathogenesis-related protein 4b) - Triticum aestivum (Wheat)Barwin protein|WIP4 - Wound-induced protein precursor, expressed
W5H370	0.494667	0.434667	0.738	0.978	20.1	stress.biotic	moderately similar to ( 208) AT1G78780 | Symbols: | pathogenesis-related family protein | chr1:29621447-29622431 REVERSEmoderately similar to ( 352) PRPX_HORVU Pathogen-related protein - Hordeum vulgare (Barley) protein|pathogen-related protein, putative, expressed
W5ICC4	0.747667	0.463	1.159	1.43533	35.2	not assigned.unknown	weakly similar to ( 173) PR1_ASPOF Pathogenesis-related protein 1 (AOPR1) - Asparagus officinalis (Garden asparagus)Bet_v_I protein|pathogenesis-related Bet v I family protein, putative, expressed

## Sheet: T-C1
Protein accession	Mean-0d	Mean-1d	Mean-2d	Mean-3d	MapMan Bin code	MapMan Bin name	MapMan description
A0A1D6BNR2	1.28167	0.874333	0.730333	0.616667	27.1	RNA.processing	moderately similar to ( 306) AT5G52470 | Symbols: FIB1, FBR1, ATFIB1, ATFBR1, SKIP7 | FIB1 (FIBRILLARIN 1); snoRNA binding | chr5:21294290-21296409 FORWARD Fibrillarin NOP1 PRK04266 protein|rRNA 2-O-methyltransferase fibrillarin 2, putative, expressed
A0A1D5SGW0	1.34333	0.937	0.668667	0.633	13.2.2.2	amino acid metabolism.degradation.glutamate family.proline	moderately similar to ( 356) AT5G38710 | Symbols: | proline oxidase, putative / osmotic stress-responsive proline dehydrogenase, putative | chr5:15501340-15503899 FORWARD Pro_dh PRK11904 protein|proline oxidase, mitochondrial precursor, putative, expressed
A0A1D6ALS2	1.297	0.956333	0.804667	0.714667	35.2	not assigned.unknown	weakly similar to ( 115) AT5G24860 | Symbols: FPF1 | FPF1 (FLOWERING PROMOTING FACTOR 1) | chr5:8541822-8542154 FORWARD protein|flowering promoting factor-like 1, putative, expressed
A0A1D6AJU0	1.703	1.26	0.713	0.602667	30.3	signalling.calcium	highly similar to ( 566) AT5G61790 | Symbols: CNX1, ATCNX1 | calnexin 1 (CNX1) | chr5:24827394-24829642 REVERSEhighly similar to ( 574) CALX_SOYBN Calnexin homolog precursor - Glycine max (Soybean) Calreticulin protein|calreticulin precursor protein, putative, expressed
W5AIS4	1.163	0.868333	0.631	0.643333	3.8.2	minor CHO metabolism.galactose.alpha-galactosidases	highly similar to ( 515) AT5G08370 | Symbols: AtAGAL2 | AtAGAL2 (Arabidopsis thaliana ALPHA-GALACTOSIDASE 2); alpha-galactosidase/ catalytic/ hydrolase, hydrolyzing O-glycosyl compounds | chr5:2691116-2693441 REVERSEhighly similar to ( 714) AGAL_ORYSA Alpha-galactosidase precursor (EC 3.2.1.22) (Melibiase) (Alpha-D-galactoside galactohydrolase) - Oryza sativa (Rice) Melibiase protein|alpha-galact…
W5BMW7	1.634	1.235	0.567333	0.483667	29.2.4	protein.synthesis.elongation	moderately similar to ( 243) AT1G30230 | Symbols: | elongation factor 1-beta / EF-1-beta | chr1:10639286-10640601 FORWARDmoderately similar to ( 321) EF1D1_ORYSA Elongation factor 1-delta 1 (EF-1-delta 1) (Elongation factor 1B-beta 1) (eEF-1B beta 1) - Oryza sativa (Rice) EF1B EF1_GNE protein|elongation factor protein, putative, expressed
W5AMN1	0.955667	0.725	0.593667	0.654	16.2	secondary metabolism.phenylpropanoids	moderately similar to ( 369) AT5G17540 | Symbols: | transferase family protein | chr5:5782061-5783682 REVERSEweakly similar to ( 154) HCBT3_DIACA Anthranilate N-benzoyltransferase protein 3 (EC 2.3.1.144) (Anthranilate N-hydroxycinnamoyl/benzoyltransferase 3) - Dianthus caryophyllus (Carnation) (Clove pink)Transferase protein|transferase family protein, putative, expressed
A0A1D5YRW6	0.661	0.505	0.385	0.436667	1.3.6	PS.calvin cycle.aldolase	moderately similar to ( 317) AT4G38970 | Symbols: | fructose-bisphosphate aldolase, putative | chr4:18163769-18165659 REVERSEmoderately similar to ( 395) ALFC_ORYSA Fructose-bisphosphate aldolase, chloroplast precursor (EC 4.1.2.13) (ALDP) - Oryza sativa (Rice) Glycolytic FBP_aldolase_I_a COG3588 FBP_aldolase_I protein|fructose-bisphospate aldolase isozyme, putative, expressed
A0A1D5SRH6	1.158	0.885667	0.740333	0.697333	31.1	cell.organisation	moderately similar to ( 236) AT2G38750 | Symbols: ANNAT4 | ANNAT4 (ANNEXIN ARABIDOPSIS 4); calcium ion binding / calcium-dependent phospholipid binding | chr2:16196582-16198431 REVERSEweakly similar to ( 125) ANX4_FRAAN Annexin-like protein RJ4 - Fragaria ananassa (Strawberry) protein|annexin, putative, expressed
W5FDU3	1.74267	1.354	0.860667	0.853	13.1.3.1	amino acid metabolism.synthesis.aspartate family.asparagine	highly similar to ( 994) AT5G10240 | Symbols: ASN3 | ASN3 (ASPARAGINE SYNTHETASE 3); asparagine synthase (glutamine-hydrolyzing) | chr5:3212934-3216418 REVERSEnearly identical (1171) ASNS_ORYSA Asparagine synthetase [glutamine-hydrolyzing] (EC 6.3.5.4) (Glutamine-dependent asparagine synthetase) - Oryza sativa (Rice) asnB AsnB AsnB Asn_Synthase_B_C Asn_synthase Gn_AT_II GATase_2 GlmS protein|aspa…
A0A1D5SZE2	1.453	1.14067	0.856667	0.691	11.9.2.1	lipid metabolism.lipid degradation.lipases.triacylglycerol lipase	moderately similar to ( 346) AT4G18550 | Symbols: | lipase class 3 family protein | chr4:10225006-10226862 REVERSE Lipase_3 Lipase_3 protein|phospholipase, putative, expressed
B6UZ79	1.22833	0.973	1.04367	0.776333	15.2	metal handling.binding, chelation and storage	moderately similar to ( 276) AT2G40300 | Symbols: ATFER4 | ATFER4 (ferritin 4); binding / ferric iron binding / oxidoreductase/ transition metal ion binding | chr2:16831501-16833214 REVERSEmoderately similar to ( 335) FRI1_MAIZE Ferritin-1, chloroplast precursor (EC 1.16.3.1) (ZmFer1) - Zea mays (Maize) Euk_Ferritin Ferritin Ferritin Nonheme_Ferritin Ftn protein|ferritin-1, chloroplast precursor,…
A0A1D6C4Q5	1.483	1.18633	0.794333	0.644	29.2.1.2.2.80	protein.synthesis.ribosomal protein.eukaryotic.60S subunit.P0	moderately similar to ( 428) AT2G40010 | Symbols: | 60S acidic ribosomal protein P0 (RPP0A) | chr2:16708578-16710448 REVERSEhighly similar to ( 509) RLA0_ORYSJ 60S acidic ribosomal protein P0 OS=Oryza sativa subsp. japonica GN=Os08g0130500 PE=1 SV=3 rplP0 Ribosomal_L10 RplJ protein|60S acidic ribosomal protein P0, putative, expressed
A0A1D5YB10	1.246	1.00367	0.816667	0.640333	26.13	misc.acid and other phosphatases	weakly similar to ( 148) AT4G29260 | Symbols: | acid phosphatase class B family protein | chr4:14422310-14423409 REVERSEweakly similar to ( 144) VSPA_SOYBN Stem 28 kDa glycoprotein precursor (Vegetative storage protein A) - Glycine max (Soybean)Acid_phosphat_B protein|HAD superfamily phosphatase, putative, expressed
A0A1D6BCC4	1.59567	1.28733	0.790333	0.659	20.2.1	stress.abiotic.heat	highly similar to ( 992) AT5G42020 | Symbols: BIP | BIP2; ATP binding | chr5:16807697-16810480 REVERSEnearly identical (1068) BIP3_MAIZE Luminal-binding protein 3 precursor (BiP3) - Zea mays (Maize) HSP70 dnaK DnaK dnaK hscA hscA PRK11678 protein|DnaK family protein, putative, expressed
A0A1D6CEH2	1.64033	1.361	0.666333	0.595333	35.2	not assigned.unknown	weakly similar to ( 115) AT4G02450 | Symbols: | glycine-rich protein | chr4:1073987-1075765 REVERSE p23 protein|co-chaperone protein SBA1, putative, expressed
W5GBF8	1.426	1.18567	0.894333	0.744	29.4	protein.postranslational modification	weakly similar to ( 152) AT5G50200 | Symbols: WR3, ATNRT3.1, NRT3.1 | WR3 (WOUND-RESPONSIVE 3); nitrate transmembrane transporter | chr5:20436612-20437535 FORWARD protein|high affinity nitrate transporter, putative, expressed
A0A1D5YZN0	1.077	0.902333	0.749667	0.715667	29.2.1.2.1.2	protein.synthesis.ribosomal protein.eukaryotic.40S subunit.S2	moderately similar to ( 388) AT3G57490 | Symbols: | 40S ribosomal protein S2 (RPS2D) | chr3:21279824-21280887 REVERSE rps5p RpsE rpsE Ribosomal_S5 Ribosomal_S5_C protein|ribosomal protein, putative, expressed
Q5I7K5	1.78267	1.50567	0.447333	0.323	29.2.1.2.2.81	protein.synthesis.ribosomal protein.eukaryotic.60S subunit.P1	very weakly similar to (91.3) AT5G24510 | Symbols: | 60s acidic ribosomal protein P1, putative | chr5:8369295-8369866 REVERSEvery weakly similar to (97.4) RLA1_MAIZE 60S acidic ribosomal protein P1 (L12) - Zea mays (Maize) protein|60S acidic ribosomal protein, putative, expressed
A0A1D5UCH6	1.15767	0.986	0.742667	0.695	34.19.1	transport.Major Intrinsic Proteins.PIP	moderately similar to ( 370) AT4G35100 | Symbols: PIP3, PIP3A, PIP2;7, SIMIP | PIP3 (PLASMA MEMBRANE INTRINSIC PROTEIN 3); water channel | chr4:16708672-16709958 FORWARDmoderately similar to ( 456) PIP26_ORYSA Probable aquaporin PIP2.6 (Plasma membrane intrinsic protein 2.6) (OsPIP2.6) - Oryza sativa (Rice) MIP MIP GlpF PRK05420 protein|aquaporin protein, putative, expressed
A0A1D5URG4	1.23067	1.06767	0.724667	0.734667	30.3	signalling.calcium	weakly similar to ( 169) AT1G19870 | Symbols: iqd32 | iqd32 (IQ-domain 32); calmodulin binding | chr1:6895400-6898539 REVERSE protein|IQ calmodulin-binding motif family protein, putative, expressed
A0A1D5X779	1.01	0.878333	0.689667	0.63	29.2.1.2.2.3	protein.synthesis.ribosomal protein.eukaryotic.60S subunit.L3	highly similar to ( 640) AT1G43170 | Symbols: ARP1, RPL3A | ARP1 (ARABIDOPSIS RIBOSOMAL PROTEIN 1); structural constituent of ribosome | chr1:16267519-16268631 FORWARDhighly similar to ( 749) RL3_ORYSJ 60S ribosomal protein L3 OS=Oryza sativa subsp. japonica GN=RPL3 PE=2 SV=2 rpl3p Ribosomal_L3 RplC protein|ribosomal protein L3, putative, expressed
A0A1D5RQU7	1.281	1.11867	0.811333	0.815333	28.1	DNA.synthesis/chromatin structure	nearly identical (1003) AT5G46280 | Symbols: MCM3 | DNA replication licensing factor, putative | chr5:18769902-18773606 REVERSEnearly identical (1094) MCM3_MAIZE DNA replication licensing factor MCM3 homolog (Replication origin activator) (ROA protein) (Fragment) - Zea mays (Maize) MCM MCM2 MCM protein|MCM3 - Putative minichromosome maintenance MCM complex subunit 3, expressed
A0A1D5YMS1	1.34	1.172	0.845333	0.738667	28.1.3	DNA.synthesis/chromatin structure.histone	very weakly similar to (98.6) H1_WHEAT Histone H1 - Triticum aestivum (Wheat) protein|retrotransposon protein, putative, Ty3-gypsy subclass, expressed
A0A1D5ZU27	1.29167	1.13033	0.403333	0.456667	28.1.3	DNA.synthesis/chromatin structure.histone	H15 protein|linker histone H1 and H5 family protein, expressed
A0A1D5UWN7	1.41567	1.242	0.756667	0.932333	13.1.6.1.1	amino acid metabolism.synthesis.aromatic aa.chorismate.3-deoxy-D-arabino-heptulosonate 7-phosphate synthase	highly similar to ( 828) AT1G22410 | Symbols: | 2-dehydro-3-deoxyphosphoheptonate aldolase, putative / 3-deoxy-D-arabino-heptulosonate 7-phosphate synthase, putative / DAHP synthetase, putative | chr1:7912120-7914742 FORWARDnearly identical (1040) AROG_ORYSA Phospho-2-dehydro-3-deoxyheptonate aldolase 2, chloroplast precursor (EC 2.5.1.54) (Phospho-2-keto-3-deoxyheptonate aldolase 2) (DAHP synthe…
A0A1D5RP09	1.294	1.165	0.915	0.771667	29.2.3	protein.synthesis.initiation	highly similar to ( 507) AT3G07300 | Symbols: | eukaryotic translation initiation factor 2B family protein / eIF-2B family protein | chr3:2324967-2327380 REVERSE IF-2B GCD2 PRK08535 COG0182 PRK08335 mtnA protein|initiation factor 2 subunit family domain containing protein, expressed
A0A1D6BZT3	1.193	1.07833	0.825333	0.765667	29.5.7	protein.degradation.metalloprotease	highly similar to ( 702) AT3G59990 | Symbols: MAP2B | MAP2B (METHIONINE AMINOPEPTIDASE 2B); aminopeptidase/ metalloexopeptidase | chr3:22155921-22158551 REVERSE MetAP2 PRK08671 Peptidase_M24 Map MetAP1 PRK05716 PRK12896 APP_MetAP protein|peptidase, M24 family protein, putative, expressed
W5EBC4	1.49467	1.35167	0.801333	0.749667	35.2	not assigned.unknown	weakly similar to ( 118) AT2G32150 | Symbols: | haloacid dehalogenase-like hydrolase family protein | chr2:13659095-13660531 FORWARD protein|phosphatase, putative, expressed
W5BJN8	1.02333	0.927333	0.752333	0.659667	34.19.1	transport.Major Intrinsic Proteins.PIP	moderately similar to ( 415) AT3G54820 | Symbols: PIP2D, PIP2;5 | PIP2;5 (PLASMA MEMBRANE INTRINSIC PROTEIN 2;5); water channel | chr3:20302117-20303738 FORWARDmoderately similar to ( 489) PIP21_ORYSA Probable aquaporin PIP2.1 (Plasma membrane intrinsic protein 2a) (PIP2a) (OsPIP2.1) - Oryza sativa (Rice) MIP MIP GlpF PRK05420 protein|aquaporin protein, putative, expressed
A0A1D5TEI6	1.22633	1.12367	0.799667	0.950667	29.3.1	protein.targeting.nucleus	moderately similar to ( 209) AT5G60980 | Symbols: | nuclear transport factor 2 (NTF2) family protein / RNA recognition motif (RRM)-containing protein | chr5:24543988-24546027 FORWARD NTF2 NTF2 protein|nuclear transport factor 2, putative, expressed
W5FP66	1.24967	1.14933	0.803333	0.745333	20.2.1	stress.abiotic.heat	highly similar to ( 934) AT5G02500 | Symbols: HSC70-1, HSP70-1, AT-HSC70-1, HSC70 | HSC70-1 (HEAT SHOCK COGNATE PROTEIN 70-1); ATP binding | chr5:554055-556334 REVERSEhighly similar to ( 937) HSP7C_PETHY Heat shock cognate 70 kDa protein - Petunia hybrida (Petunia) HSP70 dnaK DnaK dnaK hscA hscA protein|DnaK family protein, putative, expressed
A0A1D5YUP0	1.23233	1.174	0.760667	0.667333	13.1.3.4	amino acid metabolism.synthesis.aspartate family.methionine	moderately similar to ( 346) AT3G63250 | Symbols: HMT-2, ATHMT-2, HMT2 | HMT2 (HOMOCYSTEINE METHYLTRANSFERASE 2); homocysteine S-methyltransferase | chr3:23370575-23372587 REVERSEmoderately similar to ( 444) HMT2_MAIZE Homocysteine S-methyltransferase 2 (EC 2.1.1.10) (S-methylmethionine:homocysteine methyltransferase 2) (SMM:Hcy S-methyltransferase 2) (ZmHMT-2) - Zea mays (Maize) mmuM MHT1 S-meth…
A0A1D5YJX2	1.556	1.49167	0.738	0.911333	27.3.67	RNA.regulation of transcription.putative transcription regulator	weakly similar to ( 144) AT2G33620 | Symbols: | DNA-binding family protein / AT-hook protein 1 (AHP1) | chr2:14234749-14236563 FORWARDDUF296 protein|AT hook motif domain containing protein, expressed
A0A1D5TXU0	1.588	1.526	1.038	0.996333	35.2	not assigned.unknown	weakly similar to ( 107) AT2G22170 | Symbols: | lipid-associated family protein | chr2:9427010-9427742 REVERSEPLAT_plant_stress protein|dehydration stress-induced protein, putative, expressed
C6ES53	1.32467	1.277	1.13633	0.828	26.12	misc.peroxidases	moderately similar to ( 311) AT5G05340 | Symbols: | peroxidase, putative | chr5:1579142-1580819 REVERSEmoderately similar to ( 387) PER2_ORYSA Peroxidase 2 precursor (EC 1.11.1.7) - Oryza sativa (Rice)secretory_peroxidase plant_peroxidase peroxidase protein|peroxidase precursor, putative, expressed
A0A1D6D4Z6	1.26167	1.21667	0.842667	0.809333	33.99	development.unspecified	moderately similar to ( 234) AT1G10200 | Symbols: WLIM1 | WLIM1; transcription factor/ zinc ion binding | chr1:3346677-3347763 REVERSEweakly similar to ( 196) SF3_HELAN Pollen-specific protein SF3 - Helianthus annuus (Common sunflower) protein|OsLIM - LIM domain protein, putative actin-binding protein and transcription factor, expressed
A0A1D6BPT0	1.127	1.11233	0.914	0.678333	26.12	misc.peroxidases	moderately similar to ( 307) AT5G06720 | Symbols: | peroxidase, putative | chr5:2077567-2078857 REVERSEmoderately similar to ( 268) PERX_TOBAC Lignin-forming anionic peroxidase precursor (EC 1.11.1.7) (TOPA) - Nicotiana tabacum (Common tobacco)secretory_peroxidase plant_peroxidase peroxidase protein|peroxidase precursor, putative, expressed
A0A1D6DG92	1.22733	1.21333	1.07433	0.801667	29.5.1	protein.degradation.subtilases	highly similar to ( 748) AT3G14067 | Symbols: | subtilase family protein | chr3:4658421-4660754 REVERSEPA_subtilisin_like protein|OsSub22 - Putative Subtilisin homologue, expressed
A0A1D5UV39	1.24267	1.23367	1.006	0.8	11.1.1.1	lipid metabolism.FA synthesis and FA elongation.Acetyl CoA Carboxylation.homomeric Enzyme	moderately similar to ( 444) AT1G36160 | Symbols: ACC1, AT-ACC1, EMB22, GK, PAS3 | ACC1 (ACETYL-COENZYME A CARBOXYLASE 1); acetyl-CoA carboxylase | chr1:13534196-13543773 FORWARD Carboxyl_trans COG4799 protein|acetyl-CoA carboxylase, putative, expressed
A0A1D5ZV83	1.17233	1.166	0.923333	0.774	10.6.1	cell wall.degradation.cellulases and beta -1,4-glucanases	highly similar to ( 885) AT5G20950 | Symbols: | glycosyl hydrolase family 3 protein | chr5:7107609-7110775 REVERSEBglX Glyco_hydro_3 Glyco_hydro_3_C protein|periplasmic beta-glucosidase precursor, putative, expressed
A0A1D5VIV4	1.29433	1.30433	0.817333	0.736333	27.3.36	RNA.regulation of transcription.Argonaute	nearly identical (1214) AT2G27040 | Symbols: AGO4, OCP11 | AGO4 (ARGONAUTE 4); nucleic acid binding | chr2:11536795-11541503 REVERSE Piwi_ago-like Piwi Piwi_piwi-like_Euk Piwi-like PAZ PAZ_argonaute_like DUF1785 protein|argonaute, putative, expressed
A0A1D6DCE7	1.16433	1.18567	0.811667	0.647333	29.2.1.2.1.9	protein.synthesis.ribosomal protein.eukaryotic.40S subunit.S9	moderately similar to ( 296) AT5G39850 | Symbols: | 40S ribosomal protein S9 (RPS9C) | chr5:15950053-15951171 FORWARDweakly similar to ( 101) RS9_TOBAC 40S ribosomal protein S9 (S4) (Fragment) - Nicotiana tabacum (Common tobacco) rps4p RpsD protein|40S ribosomal protein S9-2, putative, expressed
A0A1D5SY62	1.273	1.309	0.799667	0.697667	28.1	DNA.synthesis/chromatin structure	highly similar to ( 651) AT5G11170 | Symbols: | ATP binding / ATP-dependent helicase/ helicase/ nucleic acid binding | chr5:3553334-3556646 FORWARDmoderately similar to ( 226) IF4A8_TOBAC Eukaryotic initiation factor 4A-8 (EC 3.6.1.-) (ATP-dependent RNA helicase eIF4A-8) (eIF-4A-8) - Nicotiana tabacum (Common tobacco) SrmB PRK11776 PRK11192 PRK11634 DEADc PRK10590 PRK01297 PRK04837 PRK04537 DEXDc…
A0A1D5Z6U3	0.940333	1.01367	0.607667	0.581	28.1.3	DNA.synthesis/chromatin structure.histone	H15 protein|linker histone H1 and H5 family protein, expressed
A0A1D5XYS1	1.121	1.21167	0.858667	0.658667	35.2	not assigned.unknown	protein|hsp20/alpha crystallin family protein, putative, expressed
A0A1D6CQ58	1.23967	1.352	0.704667	0.622	28.99	DNA.unspecified	highly similar to ( 883) AT5G63190 | Symbols: | MA3 domain-containing protein | chr5:25346145-25348563 FORWARD MA3 MA3 protein|MA3 domain containing protein, expressed
A7L5U6	1.20233	1.31333	0.899333	0.655	27.3.2	RNA.regulation of transcription.Alfin-like	moderately similar to ( 208) AT5G20510 | Symbols: AL5 | AL5 (ALFIN-LIKE 5); DNA binding / methylated histone residue binding | chr5:6939991-6942846 REVERSE protein|PHD finger protein, putative, expressed
A0A068B052	1.12167	1.262	0.777667	0.642	33.99	development.unspecified	highly similar to ( 687) AT2G19520 | Symbols: FVE, ACG1, MSI4, NFC4, NFC04, ATMSI4 | FVE; metal ion binding | chr2:8456006-8459235 FORWARD WD40 protein|WD domain, G-beta repeat domain containing protein, expressed
A0A1D5VLH6	1.03133	1.18967	0.778	0.763333	29.4	protein.postranslational modification	weakly similar to ( 166) AT2G01190 | Symbols: | octicosapeptide/Phox/Bem1p (PB1) domain-containing protein | chr2:115023-117296 FORWARDPB1 protein|PB1 domain containing protein, expressed
A0A1D5T057	0.976667	1.131	0.401667	0.344	28.1.3	DNA.synthesis/chromatin structure.histone	weakly similar to ( 153) AT5G59910 | Symbols: HTB4 | HTB4; DNA binding | chr5:24127206-24127658 FORWARDweakly similar to ( 156) H2B3_MEDTR Probable histone H2B.3 - Medicago truncatula (Barrel medic) H2B protein|Core histone H2A/H2B/H3/H4 domain containing protein, putative, expressed
A0A1D5Z4X9	0.976	1.141	0.689333	0.571667	20.1.7	stress.biotic.PR-proteins	weakly similar to ( 137) AT3G50950 | Symbols: | disease resistance protein (CC-NBS-LRR class), putative | chr3:18936127-18938685 FORWARD NB-ARC protein|LZ-NBS-LRR class RGA, putative, expressed
A0A1D5WUX8	0.996333	1.169	0.679	0.859333	35.2	not assigned.unknown	protein|expressed protein
A0A1D5XFK0	1.034	1.25033	0.863333	0.748333	26.9	misc.glutathione S transferases	moderately similar to ( 269) AT3G55040 | Symbols: GSTL2 | GSTL2 | chr3:20398718-20400305 REVERSEmoderately similar to ( 390) IN21_MAIZE IN2-1 protein - Zea mays (Maize) GST_C_Lambda protein|IN2-1 protein, putative, expressed
A0A1D5T6G6	1.29467	1.609	1.041	1.14	26.12	misc.peroxidases	moderately similar to ( 211) AT1G71695 | Symbols: | peroxidase 12 (PER12) (P12) (PRXR6) | chr1:26964359-26966557 FORWARDweakly similar to ( 177) PER1_HORVU Peroxidase 1 precursor (EC 1.11.1.7) - Hordeum vulgare (Barley)secretory_peroxidase plant_peroxidase peroxidase ascorbate_peroxidase protein|peroxidase precursor, putative, expressed
W5AUU5	0.868333	1.08867	0.743	0.581333	28.1.3	DNA.synthesis/chromatin structure.histone	moderately similar to ( 225) AT4G40030 | Symbols: | histone H3.2 | chr4:18555840-18556417 REVERSEmoderately similar to ( 213) H33_VITVI Histone H3.3 - Vitis vinifera (Grape) H3 Histone HHT1 protein|histone H3, putative, expressed
A0A1D5SPP8	1.03733	1.34	1.1	0.806333	31.2	cell.division	moderately similar to ( 495) AT2G27170 | Symbols: TTN7, SMC3 | TTN7 (TITAN7); ATP binding / protein binding | chr2:11609319-11617064 REVERSE ABC_SMC3_euk Smc SMC_N ABC_SMC_head ABC_SMC_barmotin ABC_Class2 ABC_SMC1_euk ABC_SMC2_euk protein|RecF/RecN/SMC N terminal domain containing protein, expressed
A0A1D5XR95	1.481	0.618	0.500667	0.567333	20.1.7	stress.biotic.PR-proteins	weakly similar to ( 177) AT3G14470 | Symbols: | disease resistance protein (NBS-LRR class), putative | chr3:4857940-4861104 FORWARD NB-ARC protein|retrotransposon protein, putative, unclassified, expressed
A0A1D6BWM2	0.462333	0.238667	0.268667	0.271	23.2	nucleotide metabolism.degradation	moderately similar to ( 394) AT5G63980 | Symbols: SAL1, ALX8, ATSAL1, HOS2, FRY1 | SAL1; 3'(2'),5'-bisphosphate nucleotidase/ inositol or phosphatidylinositol phosphatase | chr5:25609840-25611802 FORWARDmoderately similar to ( 474) DPNP_ORYSA 3'(2'),5'-bisphosphate nucleotidase (EC 3.1.3.7) (3'(2'),5-bisphosphonucleoside 3'(2')-phosphohydrolase) (DPNPase) - Oryza sativa (Rice) PAP_phosphatase Ino…
W5F946	1.76333	0.918	0.564667	0.455	0	0	0
A0A1D5YQA8	0.980667	0.548333	0.537667	0.459	28.1.3	DNA.synthesis/chromatin structure.histone	protein|HMG-Y-related protein A, putative, expressed
W5G400	0.953	0.552	0.434	0.334	28.1.3	DNA.synthesis/chromatin structure.histone	weakly similar to ( 153) AT5G59910 | Symbols: HTB4 | HTB4; DNA binding | chr5:24127206-24127658 FORWARDweakly similar to ( 156) H2B3_MEDTR Probable histone H2B.3 - Medicago truncatula (Barrel medic) H2B protein|Core histone H2A/H2B/H3/H4 domain containing protein, putative, expressed
A0A1D5SEN7	1.71767	1.10367	0.803	0.922667	33.99	development.unspecified	weakly similar to ( 123) AT3G48140 | Symbols: | senescence-associated protein, putative | chr3:17778471-17779299 FORWARDB12D protein|B12D protein, putative, expressed
W5AVW1	1.23867	0.825667	0.611	0.544333	26.12	misc.peroxidases	moderately similar to ( 311) AT1G71695 | Symbols: | peroxidase 12 (PER12) (P12) (PRXR6) | chr1:26964359-26966557 FORWARDmoderately similar to ( 214) PER2_ORYSA Peroxidase 2 precursor (EC 1.11.1.7) - Oryza sativa (Rice)secretory_peroxidase plant_peroxidase peroxidase ascorbate_peroxidase protein|peroxidase precursor, putative, expressed
W5FER8	1.10667	0.755	0.859	0.685	34.19.1	transport.Major Intrinsic Proteins.PIP	moderately similar to ( 432) AT5G60660 | Symbols: PIP2F, PIP2;4 | PIP2;4 (PLASMA MEMBRANE INTRINSIC PROTEIN 2;4); water channel | chr5:24375673-24376939 REVERSEhighly similar to ( 516) PIP22_ORYSA Probable aquaporin PIP2.2 (Plasma membrane intrinsic protein 2.2) (OsPIP2.2) - Oryza sativa (Rice) MIP MIP GlpF PRK05420 protein|aquaporin protein, putative, expressed
W5D9U0	1.63733	1.15933	0.869333	0.703	26.1	misc.misc2	moderately similar to ( 312) AT4G02340 | Symbols: | epoxide hydrolase, putative | chr4:1035722-1037403 FORWARD PRK03592 MhpC protein|hydrolase, alpha/beta fold family domain containing protein, expressed
A0A1D5WX80	1.46133	1.06267	0.860667	0.741	26.12	misc.peroxidases	moderately similar to ( 311) AT1G71695 | Symbols: | peroxidase 12 (PER12) (P12) (PRXR6) | chr1:26964359-26966557 FORWARDmoderately similar to ( 214) PER2_ORYSA Peroxidase 2 precursor (EC 1.11.1.7) - Oryza sativa (Rice)secretory_peroxidase plant_peroxidase peroxidase ascorbate_peroxidase protein|peroxidase precursor, putative, expressed
A0A1D6ATE5	1.575	1.15333	0.885	0.654333	29.4	protein.postranslational modification	weakly similar to ( 152) AT5G50200 | Symbols: WR3, ATNRT3.1, NRT3.1 | WR3 (WOUND-RESPONSIVE 3); nitrate transmembrane transporter | chr5:20436612-20437535 FORWARD protein|high affinity nitrate transporter, putative, expressed
W5FGJ7	1.33967	0.995333	0.821	0.795667	17.7.1.2	hormone metabolism.jasmonate.synthesis-degradation.lipoxygenase	highly similar to ( 967) AT1G55020 | Symbols: LOX1 | LOX1; lipoxygenase | chr1:20525798-20530143 FORWARDnearly identical (1704) LOX2_ORYSA Lipoxygenase 2 (EC 1.13.11.12) (Lipoxygenase L-2) - Oryza sativa (Rice)Lipoxygenase PLAT_LH2 PLAT LH2 protein|lipoxygenase, putative, expressed
A0A1D5TUQ8	1.54467	1.16167	0.87	0.634667	26.12	misc.peroxidases	moderately similar to ( 238) AT1G71695 | Symbols: | peroxidase 12 (PER12) (P12) (PRXR6) | chr1:26964359-26966557 FORWARDweakly similar to ( 190) PER2_ORYSA Peroxidase 2 precursor (EC 1.11.1.7) - Oryza sativa (Rice)secretory_peroxidase plant_peroxidase peroxidase protein|peroxidase precursor, putative, expressed
A0A077RPF9	1.49067	1.12233	0.777667	0.674333	26.12	misc.peroxidases	moderately similar to ( 311) AT1G71695 | Symbols: | peroxidase 12 (PER12) (P12) (PRXR6) | chr1:26964359-26966557 FORWARDmoderately similar to ( 214) PER2_ORYSA Peroxidase 2 precursor (EC 1.11.1.7) - Oryza sativa (Rice)secretory_peroxidase plant_peroxidase peroxidase ascorbate_peroxidase protein|peroxidase precursor, putative, expressed
A0A1D5UAB5	1.538	1.17133	0.779	0.766667	27.1.19	RNA.processing.ribonucleases	moderately similar to ( 213) AT2G02990 | Symbols: RNS1, ATRNS1 | RNS1 (RIBONUCLEASE 1); endoribonuclease/ ribonuclease | chr2:873714-874667 FORWARDvery weakly similar to (94.0) RN28_PANGI Ribonuclease-like storage protein precursor (Root 28 kDa major protein) - Panax ginseng (Korean ginseng) Ribonuclease_T2 RNase_T2_euk RNase_T2 protein|ribonuclease T2 family domain containing protein, expressed
W5A9J9	2.106	1.609	1.26967	1.21067	16.2	secondary metabolism.phenylpropanoids	moderately similar to ( 369) AT5G17540 | Symbols: | transferase family protein | chr5:5782061-5783682 REVERSEweakly similar to ( 154) HCBT3_DIACA Anthranilate N-benzoyltransferase protein 3 (EC 2.3.1.144) (Anthranilate N-hydroxycinnamoyl/benzoyltransferase 3) - Dianthus caryophyllus (Carnation) (Clove pink)Transferase protein|transferase family protein, putative, expressed
A0A1D6RGP4	1.33567	1.02433	0.689	0.717333	20.1	stress.biotic	protein|dirigent, putative, expressed
A0A1D6AQU3	1.292	0.992333	0.78	0.822333	26.2	misc.UDP glucosyl and glucoronyl transferases	highly similar to ( 505) AT1G22380 | Symbols: AtUGT85A3 | AtUGT85A3 (UDP-glucosyl transferase 85A3); glucuronosyltransferase/ transcription factor/ transferase, transferring glycosyl groups | chr1:7900522-7902332 REVERSEweakly similar to ( 173) IAAG_MAIZE Indole-3-acetate beta-glucosyltransferase (EC 2.4.1.121) (IAA-Glu synthetase) ((Uridine 5'-diphosphate-glucose:indol-3-ylacetyl)-beta-D-glucosy…
A0A1D6RWQ5	1.006	0.773	0.654667	0.620333	20.1	stress.biotic	moderately similar to ( 266) AT4G38660 | Symbols: | thaumatin, putative | chr4:18066448-18067792 REVERSEmoderately similar to ( 210) TLP1_PRUPE Thaumatin-like protein 1 precursor (PpAZ44) - Prunus persica (Peach)THN Thaumatin protein|thaumatin, putative, expressed
P11383	0.665	0.519	0.426	0.39	1.3.1	PS.calvin cycle.rubisco large subunit	highly similar to ( 922) ATCG00490 | Symbols: RBCL | large subunit of RUBISCO. Protein is tyrosine-phosphorylated and its phosphorylation state is modulated in response to ABA in Arabidopsis thaliana seeds. | chrC:54958-56397 FORWARDhighly similar to ( 975) RBL_ORYSA Ribulose bisphosphate carboxylase large chain precursor (EC 4.1.1.39) (RuBisCO large subunit) - Oryza sativa (Rice)rbcL rbcL RuBisC…
A0A1D5TYR3	1.22233	0.977667	0.844	0.703667	26.12	misc.peroxidases	moderately similar to ( 311) AT1G71695 | Symbols: | peroxidase 12 (PER12) (P12) (PRXR6) | chr1:26964359-26966557 FORWARDmoderately similar to ( 214) PER2_ORYSA Peroxidase 2 precursor (EC 1.11.1.7) - Oryza sativa (Rice)secretory_peroxidase plant_peroxidase peroxidase ascorbate_peroxidase protein|peroxidase precursor, putative, expressed
A0A1D5TRN9	1.45133	1.16833	0.595333	0.639	29.2.4	protein.synthesis.elongation	moderately similar to ( 243) AT1G30230 | Symbols: | elongation factor 1-beta / EF-1-beta | chr1:10639286-10640601 FORWARDmoderately similar to ( 321) EF1D1_ORYSA Elongation factor 1-delta 1 (EF-1-delta 1) (Elongation factor 1B-beta 1) (eEF-1B beta 1) - Oryza sativa (Rice) EF1B EF1_GNE protein|elongation factor protein, putative, expressed
A0A1D5X5Y4	1.42767	1.158	0.773667	0.624	0	0	0
W4ZTH4	1.214	0.986333	0.720333	0.809667	28.1	DNA.synthesis/chromatin structure	moderately similar to ( 214) AT5G41880 | Symbols: POLA3, POLA4 | POLA3; DNA primase | chr5:16761117-16764074 FORWARD protein|POLA4 - Putative DNA polymerase alpha complex subunit, expressed
A0A1D5XLS2	1.45467	1.18733	0.743	0.595	30.5	signalling.G-proteins	moderately similar to ( 202) AT5G58590 | Symbols: RANBP1 | RANBP1 (RAN BINDING PROTEIN 1); protein binding | chr5:23680319-23681714 REVERSERanBD Ran_BP1 RanBD YRB1 protein|ranBP1 domain containing protein, expressed
A0A1D6C4U5	1.21567	1.003	0.793333	0.740667	26.12	misc.peroxidases	moderately similar to ( 370) AT5G05340 | Symbols: | peroxidase, putative | chr5:1579142-1580819 REVERSEmoderately similar to ( 372) PERP7_BRARA Peroxidase P7 (EC 1.11.1.7) (TP7) - Brassica rapa (Turnip)secretory_peroxidase plant_peroxidase peroxidase ascorbate_peroxidase protein|peroxidase precursor, putative, expressed
W5BEY1	1.553	1.28633	0.788	0.556333	28.1	DNA.synthesis/chromatin structure	moderately similar to ( 305) AT1G68290 | Symbols: ENDO 2 | ENDO 2 (endonuclease 2); T/G mismatch-specific endonuclease/ endonuclease/ nucleic acid binding / single-stranded DNA specific endodeoxyribonuclease | chr1:25596718-25598264 FORWARDS1-P1_nuclease protein|nuclease PA3, putative, expressed
A0A1D5WPN4	1.39667	1.159	0.853333	0.714333	0	0	0
A0A1D6D476	1.27267	1.06533	0.815333	0.767	31.1	cell.organisation	highly similar to ( 672) AT1G74790 | Symbols: | catalytic | chr1:28098912-28101673 FORWARD protein|expressed protein
A0A1D5V8Z6	1.32433	1.12133	1.05733	0.868333	13.1.3.2.1	amino acid metabolism.synthesis.aspartate family.threonine.threonine synthase	highly similar to ( 732) AT4G29840 | Symbols: MTO2, TS | MTO2 (METHIONINE OVER-ACCUMULATOR 2); threonine synthase | chr4:14599434-14601014 REVERSEhighly similar to ( 736) THRC_SOLTU Threonine synthase, chloroplast precursor (EC 4.2.3.1) (TS) - Solanum tuberosum (Potato)PRK06260 ThrC PRK06177 PRK07409 PRK07871 PRK07702 PRK08197 PRK07591 PRK06352 PRK06721 PALP PRK05638 PRK09225 PRK08329 PRK06381 Il…
A0A1D6BR26	0.906667	0.769667	0.689333	0.600667	26.9	misc.glutathione S transferases	weakly similar to ( 197) AT1G10370 | Symbols: GST30, ATGSTU17, GST30B, ERD9 | ERD9 (EARLY-RESPONSIVE TO DEHYDRATION 9); glutathione transferase | chr1:3397274-3398273 REVERSEmoderately similar to ( 214) GSTU6_ORYSA Probable glutathione S-transferase GSTU6 (EC 2.5.1.18) (28 kDa cold-induced protein) - Oryza sativa (Rice) GST_C_Tau GST_N_Tau Gst protein|glutathione S-transferase, putative, expressed
A0A1D6CXF9	1.073	0.915333	0.683	0.621667	31.5	cell.cell death	weakly similar to ( 118) AT2G32910 | Symbols: | FUNCTIONS IN: molecular_function unknown; INVOLVED IN: biological_process unknown; LOCATED IN: cellular_component unknown; EXPRESSED IN: 25 plant structures; EXPRESSED DURING: 15 growth stages; CONTAINS InterPro DOMAIN/s: Development and cell death domain (InterPro:IPR013989), Kelch related (InterPro:IPR013089); BEST Arabidopsis thaliana protein mat…
A0A1D6DD83	1.28733	1.10233	0.907	0.666	28.1	DNA.synthesis/chromatin structure	nearly identical (1540) AT5G67100 | Symbols: ICU2 | ICU2 (INCURVATA2); DNA-directed DNA polymerase | chr5:26776994-26785104 FORWARDnearly identical (2796) DPOLA_ORYSA DNA polymerase alpha catalytic subunit (EC 2.7.7.7) - Oryza sativa (Rice) DNA_pol_B PolB POLBc POLBc PRK05762 PRK05761 zf-DNA_Pol DNA_pol_B_exo protein|POLA1 - Putative DNA polymerase alpha catalytic subunit, expressed
A0A1D5UKQ6	1.23333	1.05667	0.817333	1.07167	35.2	not assigned.unknown	moderately similar to ( 320) AT5G11710 | Symbols: | epsin N-terminal homology (ENTH) domain-containing protein / clathrin assembly protein-related | chr5:3772981-3776316 FORWARD ENTH_epsin ENTH ENTH protein|ENTH domain containing protein, expressed
A0A1D5VE00	1.47433	1.267	0.948667	1.00433	11.3.2	lipid metabolism.Phospholipid synthesis.choline kinase	moderately similar to ( 447) AT1G74320 | Symbols: | choline kinase, putative | chr1:27941192-27942903 FORWARD Choline_kinase protein|phosphotransferase, putative, expressed
W5AP46	1.46667	1.261	0.640333	0.443667	29.2.1.2.2.99	protein.synthesis.ribosomal protein.eukaryotic.60S subunit.unknown	very weakly similar to (95.9) RLA2A_MAIZE 60S acidic ribosomal protein P2A (P2) - Zea mays (Maize) protein|60S acidic ribosomal protein, putative, expressed
A0A1D6CJ37	1.127	0.974	0.702333	0.812667	33.99	development.unspecified	moderately similar to ( 218) AT3G15000 | Symbols: | LOCATED IN: mitochondrion; EXPRESSED IN: 23 plant structures; EXPRESSED DURING: 13 growth stages; BEST Arabidopsis thaliana protein match is: plastid developmental protein DAG, putative (TAIR:AT3G06790.2); Has 50779 Blast hits to 24732 proteins in 941 species: Archae - 10; Bacteria - 4862; Metazoa - 25623; Fungi - 7071; Plants - 6957; Viruses - …
A0A1D5UTV7	1.89333	1.64633	0.688333	0.962	35.2	not assigned.unknown	protein|expressed protein
A0A1D5V8R1	1.04933	0.913	0.705667	0.642333	29.2.1.1.3.2.15	protein.synthesis.ribosomal protein.prokaryotic.unknown organellar.50S subunit.L15	moderately similar to ( 258) AT5G64670 | Symbols: | ribosomal protein L15 family protein | chr5:25852535-25853880 REVERSE rplO RplO Ribosomal_L15 protein|50S ribosomal protein L15, putative, expressed
A0A1D5XFA3	1.14633	0.997667	0.939667	0.755333	21.2.1	redox.ascorbate and glutathione.ascorbate	moderately similar to ( 405) AT1G07890 | Symbols: APX1, CS1 | APX1 (ascorbate peroxidase 1); L-ascorbate peroxidase | chr1:2438005-2439435 FORWARDmoderately similar to ( 479) APX1_ORYSA L-ascorbate peroxidase 1, cytosolic (EC 1.11.1.11) (APXa) (OsAPx01) - Oryza sativa (Rice)ascorbate_peroxidase plant_peroxidase peroxidase KatG secretory_peroxidase catalase_peroxidase protein|OsAPx1 - Cytosolic As…
W5BNJ7	1.309	1.14233	0.638667	0.510333	29.2.1.2.2.22	protein.synthesis.ribosomal protein.eukaryotic.60S subunit.L22	weakly similar to ( 127) AT3G05560 | Symbols: | 60S ribosomal protein L22-2 (RPL22B) | chr3:1614641-1615204 FORWARD Ribosomal_L22e protein|60S ribosomal protein L22-2, putative, expressed
A0A1D5U6T4	1.186	1.04167	0.893333	0.747	27.3.11	RNA.regulation of transcription.C2H2 zinc finger family	weakly similar to ( 138) AT1G70790 | Symbols: | C2 domain-containing protein | chr1:26700724-26702127 FORWARD protein|GTPase activating protein, putative, expressed
A0A1D6DII8	1.197	1.05533	0.797667	0.736	26.11.1	misc.alcohol dehydrogenases	highly similar to ( 510) AT1G64710 | Symbols: | alcohol dehydrogenase, putative | chr1:24044836-24046313 FORWARDmoderately similar to ( 405) ADH2_SOLTU Alcohol dehydrogenase 2 (EC 1.1.1.1) - Solanum tuberosum (Potato) AdhC AdhP Tdh tdh PRK09422 Qor ADH_N PRK10083 ADH_zinc_N PRK10309 protein|dehydrogenase, putative, expressed
W5G5H0	1.27767	1.13267	0.71	0.629333	34.19.2	transport.Major Intrinsic Proteins.TIP	moderately similar to ( 295) AT5G47450 | Symbols: ATTIP2;3, TIP2;3, DELTA-TIP3 | AtTIP2;3; ammonia transporter/ methylammonium transmembrane transporter/ water channel | chr5:19248509-19249466 REVERSEmoderately similar to ( 362) TIP21_ORYSA Probable aquaporin TIP2.1 (Tonoplast intrinsic protein 2.1) (OsTIP2.1) - Oryza sativa (Rice) MIP MIP GlpF PRK05420 protein|aquaporin protein, putative, expres…
A0A1D5V1S5	1.27933	1.13533	0.893333	0.803667	29.3.1	protein.targeting.nucleus	nearly identical (1416) AT5G19820 | Symbols: emb2734 | emb2734 (embryo defective 2734); binding / lyase | chr5:6695731-6701247 REVERSE KAP95 protein|HEAT repeat family protein, putative, expressed
W5BGW1	1.14233	1.01433	0.669333	0.995	29.3.2	protein.targeting.mitochondria	moderately similar to ( 205) AT5G24650 | Symbols: | mitochondrial import inner membrane translocase subunit Tim17/Tim22/Tim23 family protein | chr5:8437123-8438859 FORWARD protein|SAM domain family protein, expressed
A0A1D5SE57	1.52233	1.357	0.664	0.465667	29.2.1.2.2.82	protein.synthesis.ribosomal protein.eukaryotic.60S subunit.P2	very weakly similar to (91.3) RLA2B_MAIZE 60S acidic ribosomal protein P2B - Zea mays (Maize) protein|60S acidic ribosomal protein, putative, expressed
A0A1D6CRH8	1.05033	0.944	0.689667	0.659	34.19.2	transport.Major Intrinsic Proteins.TIP	moderately similar to ( 265) AT3G16240 | Symbols: DELTA-TIP, TIP2;1, DELTA-TIP1, AQP1, ATTIP2;1 | DELTA-TIP; ammonia transporter/ methylammonium transmembrane transporter/ water channel | chr3:5505534-5506788 FORWARDmoderately similar to ( 357) TIP22_ORYSA Probable aquaporin TIP2.2 (Tonoplast intrinsic protein 2.2) (OsTIP2.2) - Oryza sativa (Rice) MIP MIP GlpF PRK05420 protein|aquaporin protein, …
A0A1D6S927	1.23767	1.11833	0.922667	0.782333	27.4	RNA.RNA binding	moderately similar to ( 328) AT5G04430 | Symbols: BTR1, BTR1S | BTR1L (BINDING TO TOMV RNA 1L (LONG FORM)); nucleic acid binding / single-stranded RNA binding | chr5:1250602-1253523 REVERSE protein|KH domain containing protein, putative, expressed
A0A1D6RHL9	1.18267	1.069	0.653667	0.792333	26.12	misc.peroxidases	moderately similar to ( 311) AT1G71695 | Symbols: | peroxidase 12 (PER12) (P12) (PRXR6) | chr1:26964359-26966557 FORWARDmoderately similar to ( 214) PER2_ORYSA Peroxidase 2 precursor (EC 1.11.1.7) - Oryza sativa (Rice)secretory_peroxidase plant_peroxidase peroxidase ascorbate_peroxidase protein|peroxidase precursor, putative, expressed
A0A1D5Z1R6	1.18033	1.06933	0.778667	0.684667	10.6.1	cell wall.degradation.cellulases and beta -1,4-glucanases	highly similar to ( 885) AT5G20950 | Symbols: | glycosyl hydrolase family 3 protein | chr5:7107609-7110775 REVERSEBglX Glyco_hydro_3 Glyco_hydro_3_C protein|periplasmic beta-glucosidase precursor, putative, expressed
A0A1D6BN84	0.992	0.906667	0.616	0.552333	34.19.2	transport.Major Intrinsic Proteins.TIP	moderately similar to ( 265) AT3G16240 | Symbols: DELTA-TIP, TIP2;1, DELTA-TIP1, AQP1, ATTIP2;1 | DELTA-TIP; ammonia transporter/ methylammonium transmembrane transporter/ water channel | chr3:5505534-5506788 FORWARDmoderately similar to ( 357) TIP22_ORYSA Probable aquaporin TIP2.2 (Tonoplast intrinsic protein 2.2) (OsTIP2.2) - Oryza sativa (Rice) MIP MIP GlpF PRK05420 protein|aquaporin protein, …
W5HX73	0.889	0.814	0.59	0.579667	29.2.1.2.2.44	protein.synthesis.ribosomal protein.eukaryotic.60S subunit.L44	weakly similar to ( 155) AT4G14320 | Symbols: | 60S ribosomal protein L36a/L44 (RPL36aB) | chr4:8242684-8243805 REVERSEweakly similar to ( 155) RL44_GOSHI 60S ribosomal protein L44 - Gossypium hirsutum (Upland cotton) Ribosomal_L44 RPL42A protein|60S ribosomal protein L44, putative, expressed
A0A1D5Z6R0	1.07367	0.986333	0.805667	0.66	35.2	not assigned.unknown	moderately similar to ( 416) AT3G08030 | Symbols: | unknown protein | chr3:2564517-2565819 FORWARDDUF642 protein|expressed protein
W5CG47	1.31833	1.21267	0.688333	0.736333	35.2	not assigned.unknown	protein|ZmGR2c, putative, expressed
A0A1D6AK36	1.07167	0.986667	0.645333	0.591333	34.19.2	transport.Major Intrinsic Proteins.TIP	moderately similar to ( 295) AT5G47450 | Symbols: ATTIP2;3, TIP2;3, DELTA-TIP3 | AtTIP2;3; ammonia transporter/ methylammonium transmembrane transporter/ water channel | chr5:19248509-19249466 REVERSEmoderately similar to ( 362) TIP21_ORYSA Probable aquaporin TIP2.1 (Tonoplast intrinsic protein 2.1) (OsTIP2.1) - Oryza sativa (Rice) MIP MIP GlpF PRK05420 protein|aquaporin protein, putative, expres…
A0A1D5VNS1	1.31633	1.221	0.727	0.784667	35.2	not assigned.unknown	very weakly similar to ( 100) IBBR_ORYSA Bowman-Birk type bran trypsin inhibitor precursor (Protein RBBI3-3) (RBTI) (OSE727A) - Oryza sativa (Rice) protein|BBTI8 - Bowman-Birk type bran trypsin inhibitor precursor, expressed
W5GLX4	1.307	1.21433	0.883333	0.868	20.2.1	stress.abiotic.heat	highly similar to ( 934) AT5G02500 | Symbols: HSC70-1, HSP70-1, AT-HSC70-1, HSC70 | HSC70-1 (HEAT SHOCK COGNATE PROTEIN 70-1); ATP binding | chr5:554055-556334 REVERSEhighly similar to ( 937) HSP7C_PETHY Heat shock cognate 70 kDa protein - Petunia hybrida (Petunia) HSP70 dnaK DnaK dnaK hscA hscA protein|DnaK family protein, putative, expressed
W5G990	1.251	1.172	0.793667	0.786	29.2.1.2.2.31	protein.synthesis.ribosomal protein.eukaryotic.60S subunit.L31	weakly similar to ( 145) AT2G19740 | Symbols: | 60S ribosomal protein L31 (RPL31A) | chr2:8513577-8514346 FORWARDweakly similar to ( 144) RL31_PANGI 60S ribosomal protein L31 - Panax ginseng (Korean ginseng) Ribosomal_L31e protein|60S ribosomal protein L31, putative, expressed
A0A1D6APT5	1.64633	1.547	0.721333	0.474333	27.1.1	RNA.processing.splicing	moderately similar to ( 242) AT5G44200 | Symbols: CBP20, ATCBP20 | CBP20 (CAP-BINDING PROTEIN 20); RNA binding / RNA cap binding | chr5:17802062-17803875 REVERSE protein|RNA recognition motif containing protein, putative, expressed
A0A1D6AL82	1.33567	1.261	1.157	0.769667	29.5.1	protein.degradation.subtilases	highly similar to ( 748) AT3G14067 | Symbols: | subtilase family protein | chr3:4658421-4660754 REVERSEPA_subtilisin_like protein|OsSub22 - Putative Subtilisin homologue, expressed
A0A1D5UZ05	1.191	1.12533	0.719333	0.606	29.2.1.2.1.9	protein.synthesis.ribosomal protein.eukaryotic.40S subunit.S9	moderately similar to ( 296) AT5G39850 | Symbols: | 40S ribosomal protein S9 (RPS9C) | chr5:15950053-15951171 FORWARDweakly similar to ( 101) RS9_TOBAC 40S ribosomal protein S9 (S4) (Fragment) - Nicotiana tabacum (Common tobacco) rps4p RpsD protein|40S ribosomal protein S9-2, putative, expressed
A0A1D5RYN7	1.31867	1.25867	0.836	0.880333	27.1.1	RNA.processing.splicing	moderately similar to ( 323) AT5G42820 | Symbols: ATU2AF35B, U2AF35B | U2AF35B; RNA binding / nucleic acid binding / nucleotide binding / zinc ion binding | chr5:17170445-17171296 REVERSE protein|splicing factor U2AF, putative, expressed
A0A1D6AL49	1.26233	1.21233	1.06133	0.760333	29.5.1	protein.degradation.subtilases	highly similar to ( 748) AT3G14067 | Symbols: | subtilase family protein | chr3:4658421-4660754 REVERSEPA_subtilisin_like protein|OsSub22 - Putative Subtilisin homologue, expressed
W5GVR2	0.966333	0.929667	0.655	0.609	29.2.1.2.2.6	protein.synthesis.ribosomal protein.eukaryotic.60S subunit.L6	moderately similar to ( 243) AT1G74050 | Symbols: | 60S ribosomal protein L6 (RPL6C) | chr1:27847256-27848680 REVERSEmoderately similar to ( 251) RL6_MESCR 60S ribosomal protein L6 (YL16-like) - Mesembryanthemum crystallinum (Common ice plant) Ribosomal_L6e protein|60S ribosomal protein L6, putative, expressed
A0A1D5YN29	1.24767	1.206	0.705	0.697	29.6	protein.folding	moderately similar to ( 224) AT5G55200 | Symbols: | co-chaperone grpE protein, putative | chr5:22394705-22396335 FORWARD GrpE GrpE GrpE protein|co-chaperone GrpE protein, putative, expressed
A0A1D5VHQ5	1.10867	1.07367	0.587667	0.687667	26.9	misc.glutathione S transferases	weakly similar to ( 119) AT3G03190 | Symbols: ATGSTF11, ATGSTF6 | ATGSTF11 (GLUTATHIONE S-TRANSFERASE F11); glutathione transferase | chr3:735071-735877 FORWARDvery weakly similar to (94.0) GSTF2_TOBAC Glutathione S-transferase APIC (EC 2.5.1.18) (GST class-phi) - Nicotiana tabacum (Common tobacco) GST_C_Phi Gst protein|glutathione S-transferase, C-terminal domain containing protein, expressed
W5FIP7	0.987667	0.958667	0.741	0.646	29.2.1.2.2.141	protein.synthesis.ribosomal protein.eukaryotic.60S subunit.L4/L1	highly similar to ( 530) AT3G09630 | Symbols: | 60S ribosomal protein L4/L1 (RPL4A) | chr3:2953813-2955444 FORWARD rpl4lp Ribosomal_L4 RplD protein|ribosomal protein L4, putative, expressed
A0A1D5Z340	0.908333	0.885333	0.63	0.602	29.2.1.2.2.57	protein.synthesis.ribosomal protein.eukaryotic.60S subunit.L7A	moderately similar to ( 332) AT3G62870 | Symbols: | 60S ribosomal protein L7A (RPL7aB) | chr3:23242862-23244273 REVERSEmoderately similar to ( 382) RL7A_ORYSA 60S ribosomal protein L7a - Oryza sativa (Rice) Ribosomal_L7Ae protein|ribosomal protein L7Ae, putative, expressed
A0A1D5UER2	1.272	1.242	0.836333	0.622	28.1	DNA.synthesis/chromatin structure	highly similar to ( 682) AT5G67630 | Symbols: | DNA helicase, putative | chr5:26967535-26969306 REVERSE TIP49 TIP49 protein|ruvB-like 2, putative, expressed
A0A1D6CCZ8	0.854	0.835	0.534	0.613333	29.2.1.2.1.24	protein.synthesis.ribosomal protein.eukaryotic.40S subunit.S24	weakly similar to ( 155) AT5G28060 | Symbols: | 40S ribosomal protein S24 (RPS24B) | chr5:10069791-10070792 REVERSE RPS24A Ribosomal_S24e protein|40S ribosomal protein S24, putative, expressed
W5GTV0	1.442	1.41	0.672	0.561333	27.1.1	RNA.processing.splicing	moderately similar to ( 242) AT5G44200 | Symbols: CBP20, ATCBP20 | CBP20 (CAP-BINDING PROTEIN 20); RNA binding / RNA cap binding | chr5:17802062-17803875 REVERSE protein|RNA recognition motif containing protein, putative, expressed
W5D4G1	1.24167	1.21767	0.949	0.769	30.7	signalling.14-3-3 proteins	moderately similar to ( 261) AT3G02520 | Symbols: GRF7, GF14 NU | GRF7 (GENERAL REGULATORY FACTOR 7); protein binding / protein phosphorylated amino acid binding | chr3:526800-527915 REVERSEmoderately similar to ( 309) 14335_ORYSA 14-3-3-like protein GF14-E (G-box factor 14-3-3 homolog E) - Oryza sativa (Rice) 14-3-3 14_3_3 BMH1 protein|14-3-3 protein, putative, expressed
A0A1D6CWR0	1.191	1.16933	0.749	0.741667	29.3.4.99	protein.targeting.secretory pathway.unspecified	moderately similar to ( 255) AT3G56190 | Symbols: ALPHA-SNAP2, ASNAP | ALPHA-SNAP2 (ALPHA-SOLUBLE NSF ATTACHMENT PROTEIN 2); binding / soluble NSF attachment protein | chr3:20846119-20848213 REVERSEmoderately similar to ( 273) SNAA_SOLTU Alpha-soluble NSF attachment protein (Alpha-SNAP) (N-ethylmaleimide-sensitive factor attachment protein, alpha) - Solanum tuberosum (Potato) protein|alpha-solubl…
W4ZNK3	1.264	1.25567	0.788333	1.04133	35.2	not assigned.unknown	very weakly similar to (80.5) AT5G64130 | Symbols: | FUNCTIONS IN: molecular_function unknown; INVOLVED IN: biological_process unknown; LOCATED IN: plasma membrane; EXPRESSED IN: 24 plant structures; EXPRESSED DURING: 15 growth stages; CONTAINS InterPro DOMAIN/s: Lg106-like (InterPro:IPR012482); BEST Arabidopsis thaliana protein match is: unknown protein (TAIR:AT1G69510.3); Has 91 Blast hits to 9…
W5CAI0	1.36167	1.353	0.730333	0.625333	28.1	DNA.synthesis/chromatin structure	highly similar to ( 651) AT5G11170 | Symbols: | ATP binding / ATP-dependent helicase/ helicase/ nucleic acid binding | chr5:3553334-3556646 FORWARDmoderately similar to ( 226) IF4A8_TOBAC Eukaryotic initiation factor 4A-8 (EC 3.6.1.-) (ATP-dependent RNA helicase eIF4A-8) (eIF-4A-8) - Nicotiana tabacum (Common tobacco) SrmB PRK11776 PRK11192 PRK11634 DEADc PRK10590 PRK01297 PRK04837 PRK04537 DEXDc…
W5AFN1	1.03033	1.028	0.765667	0.625	29.5.7	protein.degradation.metalloprotease	highly similar to ( 509) AT3G51800 | Symbols: ATG2 | ATG2; aminopeptidase/ metalloexopeptidase | chr3:19211261-19213568 REVERSE PA2G4-like MetAP2 PRK08671 Peptidase_M24 Map PRK05716 protein|peptidase, M24 family protein, putative, expressed
A0A1D5VLS7	1.325	1.337	0.959333	0.752	35.2	not assigned.unknown	moderately similar to ( 248) AT3G27890 | Symbols: NQR | NQR (NADPH:QUINONE OXIDOREDUCTASE); FMN reductase | chr3:10350807-10351938 REVERSEmoderately similar to ( 358) NQR1_ORYSA Probable NADPH:quinone oxidoreductase 1 (EC 1.6.5.2) - Oryza sativa (Rice) FMN_red COG0431 protein|NADPH quinone oxidoreductase, putative, expressed
A0A1D6DHA9	1.36967	1.40567	0.660333	0.669667	28.1	DNA.synthesis/chromatin structure	moderately similar to ( 278) AT5G16270 | Symbols: ATRAD21.3, SYN4 | SYN4 (SISTER CHROMATID COHESION 1 PROTEIN 4) | chr5:5316783-5322330 FORWARD Rad21_Rec8_N protein|Rad21 / Rec8 like protein, putative, expressed
Q8LRU5	1.07433	1.10533	0.616333	0.440667	28.1.3	DNA.synthesis/chromatin structure.histone	protein|HMG-Y-related protein A, putative, expressed
A0A1D6DAH2	1.064	1.10567	0.765333	0.733667	28.1.3	DNA.synthesis/chromatin structure.histone	H15 protein|linker histone H1 and H5 family protein, expressed
W5EF26	0.929667	0.969	1.012	0.594333	26.9	misc.glutathione S transferases	weakly similar to ( 161) AT3G03190 | Symbols: ATGSTF11, ATGSTF6 | ATGSTF11 (GLUTATHIONE S-TRANSFERASE F11); glutathione transferase | chr3:735071-735877 FORWARDweakly similar to ( 146) GSTF1_TOBAC Glutathione S-transferase PARB (EC 2.5.1.18) (GST class-phi) - Nicotiana tabacum (Common tobacco) GST_C_Phi Gst GST_N_Phi protein|glutathione S-transferase, putative, expressed
W5AFX0	1.21967	1.27533	0.776333	0.683	30.5	signalling.G-proteins	weakly similar to ( 193) AT5G58590 | Symbols: RANBP1 | RANBP1 (RAN BINDING PROTEIN 1); protein binding | chr5:23680319-23681714 REVERSE RanBD Ran_BP1 RanBD YRB1 protein|ranBP1 domain containing protein, expressed
A0A1D6BHM6	1.12367	1.18767	0.858667	0.707667	34.3	transport.amino acids	nearly identical (1106) AT1G15690 | Symbols: AVP1, ATAVP3, AVP-3 | AVP1; ATPase/ hydrogen-translocating pyrophosphatase | chr1:5399115-5402185 FORWARDnearly identical (1106) AVP_PHAAU Pyrophosphate-energized vacuolar membrane proton pump (EC 3.6.1.1) (Pyrophosphate-energized inorganic pyrophosphatase) (H(+)-PPase) (Vacuolar H(+)-pyrophosphatase) - Phaseolus aureus (Mung bean) (Vigna radiata)H_PPa…
A0A1D5TL58	1.19067	1.27333	0.73	0.677667	9.7	mitochondrial electron transport / ATP synthesis.cytochrome c oxidase	weakly similar to ( 127) AT4G28060 | Symbols: | cytochrome c oxidase subunit 6b, putative | chr4:13944018-13944709 REVERSE Cyt_c_Oxidase_VIb COX6B protein|cytochrome c oxidase subunit, putative, expressed
A0A1D5TVT4	0.933333	0.999	0.608333	0.590333	27.3.67	RNA.regulation of transcription.putative transcription regulator	very weakly similar to (87.8) AT3G61260 | Symbols: | DNA-binding family protein / remorin family protein | chr3:22675403-22676701 REVERSEvery weakly similar to (95.9) REMO_SOLTU Remorin (pp34) - Solanum tuberosum (Potato) protein|remorin, putative, expressed
A0A1D5S9J2	1.24467	1.33667	0.862	0.989667	21.2	redox.ascorbate and glutathione	weakly similar to ( 192) AT3G48890 | Symbols: ATMP2, ATMAPR3, MSBP2, MAPR3 | ATMP2; heme binding | chr3:18129669-18131353 FORWARD protein|cytochrome b5-like Heme/Steroid binding domain containing protein, expressed
A0A1D5VZ25	1.17633	1.27067	1.038	0.823667	35.2	not assigned.unknown	very weakly similar to ( 100) IBBR_ORYSA Bowman-Birk type bran trypsin inhibitor precursor (Protein RBBI3-3) (RBTI) (OSE727A) - Oryza sativa (Rice) protein|BBTI8 - Bowman-Birk type bran trypsin inhibitor precursor, expressed
A0A1D6C5Q4	1.34267	1.46967	0.809667	0.668667	34.3	transport.amino acids	nearly identical (1106) AT1G15690 | Symbols: AVP1, ATAVP3, AVP-3 | AVP1; ATPase/ hydrogen-translocating pyrophosphatase | chr1:5399115-5402185 FORWARDnearly identical (1106) AVP_PHAAU Pyrophosphate-energized vacuolar membrane proton pump (EC 3.6.1.1) (Pyrophosphate-energized inorganic pyrophosphatase) (H(+)-PPase) (Vacuolar H(+)-pyrophosphatase) - Phaseolus aureus (Mung bean) (Vigna radiata)H_PPa…
W5F9T2	1.08733	1.20367	0.494667	0.404333	28.1.3	DNA.synthesis/chromatin structure.histone	weakly similar to ( 153) AT5G59910 | Symbols: HTB4 | HTB4; DNA binding | chr5:24127206-24127658 FORWARDweakly similar to ( 156) H2B3_MEDTR Probable histone H2B.3 - Medicago truncatula (Barrel medic) H2B protein|Core histone H2A/H2B/H3/H4 domain containing protein, putative, expressed
[truncated: 2,033 more rows]

## Sheet: T-C2
Protein accession	Mean-0d	Mean-1d	Mean-2d	Mean-3d	MapMan Bin code	MapMan Bin name	MapMan description
[truncated: 80 more rows]

[truncated: 1 more sheets: T-C3]
