# Supplementary material for: Proteomic analysis reveals response of differential wheat (Triticum aestivum L.) genotypes to oxygen deficiency stress
Source: BMC Genomics. 2019 Jan 18;20:60. doi: 10.1186/s12864-018-5405-3 (PMC6339445; doi:10.1186/s12864-018-5405-3)
Supplement: Supplementary file 5 — Table S3. All identified proteins in this study (XLS 8212 kb) [file 12864_2018_5405_MOESM5_ESM.xls]

## Sheet: Annotation_Combine
Basic information								Repeat analysis																								Combined analysis
Protein accession	Protein description	MW [kDa]	Score	Coverage [%]	#Peptides	#PSMs	#Unique peptides	A_CK_0d	A_CK_0d	A_CK_0d	A_HY_1d	A_HY_1d	A_HY_1d	A_HY_2d	A_HY_2d	A_HY_2d	A_HY_3d	A_HY_3d	A_HY_3d	E_CK_0d	E_CK_0d	E_CK_0d	E_HY_1d	E_HY_1d	E_HY_1d	E_HY_2d	E_HY_2d	E_HY_2d	E_HY_3d	E_HY_3d	E_HY_3d	A_HY_1d/A_CK_0d Ratio	A_HY_1d/A_CK_0d P value	A_HY_2d/A_CK_0d Ratio	A_HY_2d/A_CK_0d P value	A_HY_3d/A_CK_0d Ratio	A_HY_3d/A_CK_0d P value	E_HY_1d/E_CK_0d Ratio	E_HY_1d/E_CK_0d P value	E_HY_2d/E_CK_0d Ratio	E_HY_2d/E_CK_0d P value	E_HY_3d/E_CK_0d Ratio	E_HY_3d/E_CK_0d P value	E_CK_0d/A_CK_0d Ratio	E_CK_0d/A_CK_0d P value	E_HY_1d/A_HY_1d Ratio	E_HY_1d/A_HY_1d P value	E_HY_2d/A_HY_2d Ratio	E_HY_2d/A_HY_2d P value
A0A024CKY0	LEA protein	16.93	2.0165	11.7	2	2	2	1.989	1.859		1.535	1.662		0.76	0.719		0.643	0.384		0.708	0.873		0.738	1.125		0.709	0.683		0.75	0.59		0.830821	0.0699223	0.384356	0.0219156	0.266892	0.0258315	1.17837	0.598663	0.880455	0.453777	0.847565	0.404493	0.410863	0.0101719	0.582734	0.152571	0.941176	0.237297
A0A060AJU9	Defensin	9.0945	1.1916	20.7	2	2	1
A0A068B052	FVE	50.283	4.0268	15.8	6	12	1	1.036	1.315	1.244	1.416	1.372	1.554	0.839	0.878	0.746	0.621	0.376	0.699	1.152	1.235	0.978	1.374	1.253	1.159	0.798	0.795	0.74	0.606	0.605	0.715	1.20779	0.077635	0.685118	0.0295396	0.471766	0.00832319	1.12511	0.228018	0.693314	0.0385062	0.572363	0.011899	0.936022	0.534643	0.871948	0.0902124	0.947219	0.394929
A0A075FKA2	Sucrose transporter 2A	53.859	11.357	10.3	5	7	1	1.169	1.473	1.234	0.922	0.86	0.75	1.105	1.124	1.445	0.901	0.711	0.721	0.955	1.076	1.123	1.01	0.791	0.91	1.044	0.969	0.825	0.887	1.055	0.997	0.653251	0.0224026	0.947884	0.66492	0.601909	0.0135369	0.859543	0.145024	0.89981	0.269388	0.931833	0.365176	0.813725	0.103688	1.0707	0.503413	0.772455	0.11095
A0A077RA47	Mitochondrial-processing peptidase subunit alpha OS=Solanum tuberosum GN=MPP PE=1 SV=1	55.048	7.8893	11.3	6	7	1	1.067			1.202			1.031			0.775			1.205			1.08			0.727			0.849			1.12652		0.966261		0.726336		0.896266		0.60332		0.704564		1.12933		0.898502		0.705141
A0A077RA92	E3 ubiquitin-protein ligase PRT6 OS=Arabidopsis thaliana GN=PRT6 PE=2 SV=1	230.08	11.728	0.9	2	2	2		0.572			0.998			1.397			1.168			0.991			0.997			0.914			0.973		1.74476		2.44231		2.04196		1.00605		0.922301		0.981837		1.73252		0.998998		0.654259
A0A077RAC7	Ribonuclease 2 OS=Arabidopsis thaliana GN=RNS2 PE=2 SV=1	30.83	0.81035	3.6	1	1	1
A0A077RFH6	Protein RALF-like 33 OS=Arabidopsis thaliana GN=RALFL33 PE=2 SV=1	13.419	15.719	27.1	3	3	2	0.979	0.989	1.023	0.883	0.906	0.806	0.94	1.042	0.897	1.217	1.131	1.262	0.845	0.784	0.832	0.845	0.9	0.918	1.196	1.15	1.057	1.144	1.181	1.389	0.867603	0.0330211	0.962554	0.481785	1.20695	0.0232236	1.08208	0.0809836	1.38277	0.00757058	1.50914	0.0262388	0.822802	0.00221596	1.0262	0.579824	1.18201	0.0423569
A0A077RFK4	Uncharacterized acetyltransferase At3g50280 OS=Arabidopsis thaliana GN=At3g50280 PE=3 SV=1	52.908	1.1141	1.6	1	1	1			1.616			0.826			0.823			0.733			1.35			0.901			0.78			0.858	0.511139		0.509282		0.453589		0.667407		0.577778		0.635556		0.835396		1.0908		0.947752
A0A077RFQ1	Subtilisin-chymotrypsin inhibitor-2A OS=Hordeum vulgare PE=1 SV=2	7.8499	2.1355	66.2	4	5	1	0.671	0.649	0.427	0.568	0.564	0.481	0.568	0.731	0.646	0.738	0.72	0.547	0.912	0.868	0.765	1.473	1.233	1.561	1.295	1.342	1.418	1.891	1.937	2.213	0.923297	0.634001	1.11334	0.516657	1.14768	0.436247	1.67662	0.0157377	1.59332	0.00102945	2.37367	0.00268725	1.45678	0.0553722	2.64538	0.00797646	2.08483	0.000419127
A0A077RNW0	Unknown	24.905	6.0062	4.6	1	1	1
A0A077RPF9	Peroxidase	35.875	6.0721	23.4	8	11	3	1.671	1.408	1.415	1.031	1.01	0.971	0.548	0.78	0.748	0.423	0.666	0.815	1.674	1.489	1.309	1.243	1.049	1.075	0.628	0.862	0.843	0.608	0.728	0.687	0.670227	0.0254565	0.461949	0.00228083	0.423676	0.00478874	0.752907	0.0519273	0.521691	0.00707888	0.45237	0.010119	0.995105	0.959777	1.11786	0.184048	1.1238	0.458029
A0A077RQY1	Probable carboxylesterase 15 OS=Arabidopsis thaliana GN=CXE15 PE=2 SV=1	35.052	2.5219	3.4	1	1	1			0.818			0.734			1.475			1.34			0.652			0.76			1.21			1.231	0.897311		1.80318		1.63814		1.16564		1.85583		1.88804		0.797066		1.03542		0.820339
A0A077RR09	Unknown	14.929	30.785	30.3	4	5	1	1.24	1.354	1.314	1.119	1.168	1.076	0.818	0.89	0.824	0.808	0.786	0.798	1.052	1.015	1.014	1.072	1.032	1.064	0.911	0.864	0.908	0.919	0.856	0.882	0.860542	0.0145333	0.647902	0.000652358	0.612078	0.00334915	1.02824	0.172548	0.870821	0.00287011	0.862382	0.0046618	0.788383	0.00780397	0.942016	0.118855	1.05964	0.153548
A0A077RR28	Long chain acyl-CoA synthetase 4 OS=Arabidopsis thaliana GN=LACS4 PE=2 SV=1	72.956	3.1653	14.6	9	12	1	0.843	0.936		0.716	0.832		1.002	1.112		1.099	1.202		0.892	0.797		1.051	0.88		1.239	1.081		1.237	1.265		0.870152	0.266142	1.18831	0.149048	1.29342	0.0649989	1.14328	0.370031	1.37359	0.0993932	1.48135	0.0559158	0.94941	0.568252	1.24742	0.221956	1.09745	0.407906
A0A077RR83	Peptide-N4-(N-acetyl-beta-glucosaminyl)asparagine amidase A OS=Prunus dulcis PE=1 SV=2	63.516	1.7728	3.6	2	2	2	1.425			1.167			0.888			0.861			0.909			0.984			0.893			0.794			0.818947		0.623158		0.604211		1.08251		0.982398		0.873487		0.637895		0.843188		1.00563
A0A077RSE3	Pyruvate kinase	55.478	2.8763	27.9	12	28	1			0.963			0.741			1.013			1.219			0.984			0.894			1.15			1.117	0.76947		1.05192		1.26584		0.908537		1.1687		1.13516		1.02181		1.20648		1.13524
A0A077RSJ4	Unknown	87.5	2.6748	2.5	2	2	2	0.51		0.678	1.042		0.923	0.881		1.023	0.956		1.204	1.293		1.041	1.23		1.029	0.926		1.099	1.172		1.048	1.65404	0.0746149	1.60269	0.0858794	1.81818	0.098473	0.967866	0.8386	0.867609	0.429978	0.951157	0.736412	1.96465	0.0781317	1.14962	0.359199	1.06355	0.64472
A0A077RSL3	Acyl transferase 9 OS=Oryza sativa subsp. japonica GN=AT9 PE=2 SV=1	45.145	13.409	21.3	7	11	3	1.246	1.315	1.329	0.975	1.005	0.902	0.918	0.92	0.881	1.066	0.98	0.988	0.932	1.025	1.032	0.949	0.885	0.996	0.952	0.92	0.902	0.953	0.988	0.941	0.740874	0.00124185	0.698972	0.000974957	0.779949	0.00163954	0.946805	0.309154	0.92807	0.142856	0.964202	0.391694	0.76838	0.00226984	0.981957	0.716117	1.02023	0.39813
A0A077RSN0	Unknown	32.078	11.525	5.9	2	2	2		0.717			0.403			1.281			1.402			0.792			0.937			1.415			1.203		0.562064		1.78661		1.95537		1.18308		1.78662		1.51894		1.1046		2.32506		1.10461
A0A077RT78	Pyruvate decarboxylase 2 OS=Oryza sativa subsp. indica GN=PDC2 PE=2 SV=2	62.021	5.3466	11.7	6	8	2			0.62			0.499			1.113			0.983			0.921			1.154			1.511			1.276	0.804839		1.79516		1.58548		1.25299		1.64061		1.38545		1.48548		2.31263		1.35759
A0A077RTG0	Berberine bridge enzyme-like 26 OS=Arabidopsis thaliana GN=At5g44400 PE=2 SV=1	57.074	11.067	6.1	3	3	1		1.219	1.216		0.917	0.851		0.979	0.908		0.851	0.905		0.937	0.929		0.892	1.014		1.032	1.194		1.226	0.964	0.726078	0.0623045	0.774949	0.0815537	0.72115	0.0498753	1.02144	0.798348	1.19293	0.268526	1.17363	0.43275	0.766324	0.00324235	1.07805	0.450227	1.17965	0.250169
A0A077RTW4	Serine/threonine-protein phosphatase	34.748	41.626	20.1	5	10	5	1.218	1.214	1.156	1.087	1.006	0.928	1.032	1.006	1.008	0.916	1.011	0.997	1.005	0.953	1.002	0.969	0.962	0.928	0.842	0.875	0.96	0.961	1.023	1.007	0.841973	0.038177	0.848941	0.0055064	0.814939	0.00525317	0.965878	0.190974	0.904392	0.0979469	1.01047	0.701738	0.824972	0.00149594	0.946375	0.360971	0.878858	0.0657913
A0A077RU01	2-hydroxyacyl-CoA lyase OS=Oryza sativa subsp. japonica GN=Os01g0505400 PE=3 SV=3	60.284	5.6749	26.9	15	17	3			0.816			0.836			0.981			1.117			1.056			1.031			1.171			1.015	1.02451		1.20221		1.36887		0.976326		1.1089		0.961174		1.29412		1.23325		1.19368
A0A077RU03	IAA-amino acid hydrolase ILR1-like 2 OS=Oryza sativa subsp. japonica GN=ILL2 PE=2 SV=1	45.783	2.195	3.2	1	2	1
A0A077RU45	Ubiquitinyl hydrolase 1	88.473	8.118	13.2	10	16	1		0.655	0.472		1.077	1.138		1.057	1.199		1.012	1.13		0.936	0.992		0.963	0.894		1.301	1.315		0.982	0.912	1.96539	0.0805003	2.00177	0.0445526	1.90062	0.0576243	0.963174	0.511168	1.35685	0.0402682	0.982365	0.742506	1.71074	0.11897	0.838375	0.0617186	1.15957	0.236391
A0A077RUC1	Unknown	126.32	14.767	5.7	7	7	7	0.859	0.878	1.029	1.078	0.929	0.957	0.936	1.043	0.958	0.939	0.938	1.003	0.987	0.953	1.066	1.046	1.061	0.978	1.081	1.081	0.977	0.936	0.946	1.014	1.07158	0.403995	1.06182	0.426142	1.04121	0.564699	1.02628	0.567788	1.04424	0.409693	0.963407	0.430899	1.08677	0.287427	1.04082	0.49503	1.06878	0.230383
A0A077RUR1	Ubiquitin-conjugating enzyme E2 5A OS=Oryza sativa subsp. japonica GN=UBC5A PE=2 SV=1	16.564	2.1938	7.5	1	1	1	1.155	1.252	1.321	0.712	0.82	0.939	1.148	0.899	0.984	1.119	1.146	1.041	0.802	0.73	0.855	1.024	0.896	0.865	1.165	1.408	1.085	0.92	0.938	0.934	0.662822	0.00847306	0.813036	0.0659399	0.886803	0.0810285	1.16674	0.0996181	1.53247	0.0359608	1.16967	0.0620256	0.64029	0.00234439	1.12707	0.274442	1.20686	0.166096
A0A077RUU2	Fruit bromelain OS=Ananas comosus PE=1 SV=1	38.83	123.51	29.8	9	17	1		0.698	0.502		0.489	0.447		0.904	0.832		1.25	1.197		0.868	0.903		1.036	1.132		1.152	1.241		1.721	1.903	0.78	0.399495	1.44667	0.192248	2.03917	0.0814727	1.22417	0.119215	1.35121	0.0597888	2.0463	0.0543752	1.47583	0.201383	2.31624	0.0242734	1.37846	0.0319851
A0A077RV35	HVA22-like protein	18.066	20.842	19.2	3	3	3		1.041	0.934		0.936	0.947		1.036	1.093		0.983	1.092		0.966	0.909		0.953	0.932		1.157	1.115		1.007	1.03	0.953418	0.547148	1.07797	0.363885	1.05063	0.579911	1.00533	0.891564	1.21173	0.0365252	1.0864	0.179662	0.949367	0.518432	1.00106	0.942564	1.06717	0.191912
A0A077RVD7	Unknown	15.415	4.6488	24.8	4	7	4	1.54	1.623	1.61	1.007	1.195	1.151	0.915	0.884	0.865	0.83	0.814	0.835	0.907	0.928	0.88	0.953	0.958	0.939	0.871	0.831	0.844	0.88	0.822	0.807	0.702493	0.00607151	0.55814	0.000114286	0.51938	0.0006322	1.04972	0.0675146	0.937753	0.0377907	0.924125	0.070618	0.568825	0.000145089	0.849985	0.0966314	0.955706	0.106796
A0A077RVJ6	Unknown	76.36	36.234	6.6	4	5	1	0.234		0.258	1.651		1.718	1.144		1.268	0.926		0.996	1.14		1.04	1.1		0.997	0.889		0.802	0.817		0.911	6.84756	0.00662648	4.90244	0.0346664	3.9065	0.0176084	0.961927	0.621625	0.775688	0.0681885	0.792661	0.0815502	4.43089	0.0288376	0.62244	0.0150622	0.701078	0.0510244
A0A077RVV7	Germin-like protein 8-12 OS=Oryza sativa subsp. japonica GN=Os08g0231400 PE=2 SV=1	24.758	3.0319	18.5	3	5	1			0.918			0.983			1.308			1.25			0.796			0.887			1.039			0.919	1.07081		1.42484		1.36166		1.11432		1.30528		1.15452		0.867102		0.90234		0.794343
A0A077RW63	Unknown	40.357	11.493	6.2	2	2	2		0.617			0.811			1.043			1.207			0.866			1.007			1.195			1.308		1.31442		1.69044		1.95624		1.16282		1.37991		1.51039		1.40357		1.24168		1.14573
A0A077RW85	Calmodulin-5/6/7/8 OS=Solanum tuberosum GN=PCM5 PE=1 SV=3	16.663	-2	48.6	8	12	1
A0A077RWB4	Aldo-keto reductase family 4 member C10 OS=Arabidopsis thaliana GN=AKR4C10 PE=1 SV=1	34.29	1.6356	16.1	6	10	0
A0A077RWC2	Probable leucine-rich repeat receptor-like protein kinase At5g49770 OS=Arabidopsis thaliana GN=At5g49770 PE=2 SV=1	103.96	2.3589	6	6	6	1		0.908			0.744			1.074			1.213			1.05			0.977			1.043			1.029		0.819383		1.18282		1.3359		0.930476		0.993333		0.98		1.15639		1.31317		0.971136
A0A077RWY7	Clavaminate synthase-like protein At3g21360 OS=Arabidopsis thaliana GN=At3g21360 PE=1 SV=1	36.781	18.987	9	3	3	3		1.245			0.801			0.839			0.71			1.027			1.103			1.03			1.256		0.643373		0.673896		0.570281		1.074		1.00292		1.22298		0.8249		1.37703		1.22765
A0A077RX38	Syntaxin-32 OS=Arabidopsis thaliana GN=SYP32 PE=2 SV=1	37.622	9.8606	6.7	1	1	1
A0A077RX59	Translation machinery-associated protein 22	21.349	1.2229	4	1	2	1	1.076	1.011		1.435	1.286		0.951	0.998		0.936	1.021		1.019	1.002		0.92	0.892		0.795	0.844		0.768	0.848		1.30379	0.106211	0.933876	0.239563	0.93771	0.355515	0.896586	0.0373311	0.810985	0.056794	0.799604	0.111744	0.968376	0.489472	0.665932	0.0940142	0.840944	0.0449195
A0A077RX76	Acyl transferase 9 OS=Oryza sativa subsp. japonica GN=AT9 PE=2 SV=1	46.415	58.742	40.1	15	34	3	1.033	1.007	1.099	0.784	0.818	0.78	1.026	0.981	0.984	1.098	1.023	1.032	0.964	1.014	0.944	0.982	1.03	0.882	1.064	1.052	1.065	1.109	1.149	1.056	0.75884	0.00483831	0.952851	0.208441	1.00446	0.903713	0.990418	0.859673	1.08864	0.0486475	1.13415	0.020717	0.93087	0.10826	1.21495	0.0507787	1.06352	0.0400721
A0A077RXB7	Alkane hydroxylase MAH1 OS=Arabidopsis thaliana GN=CYP96A15 PE=2 SV=1	57.164	5.9234	1.8	1	1	1
A0A077RXF0	NADH-cytochrome b5 reductase	33.785	22.883	21.7	8	15	8	0.852		0.842	0.947		1.009	0.913		0.921	0.978		1.025	1.028		1.042	1.064		1.051	1.081		1.041	1.09		1.095	1.15466	0.140281	1.08264	0.00972102	1.18241	0.084562	1.02174	0.14335	1.02512	0.40342	1.05556	0.0522473	1.22196	0.00333745	1.08129	0.224859	1.15703	0.0778902
A0A077RXJ4	Unknown	7.2673	-2	16.4	1	1	1		1.11	1.087		0.802	0.886		0.896	0.831		1.032	0.932		1.042	1.077		0.997	1.076		1.094	0.995		1.049	1.086	0.76832	0.0856626	0.786072	0.061486	0.893946	0.244664	0.978292	0.667538	0.985842	0.815257	1.00755	0.78323	0.964497	0.223097	1.22808	0.0796038	1.20961	0.110431
A0A077RXP2	Unknown	15.125	32.359	29.9	4	4	4		0.754	0.911		1.05	0.985		1.028	1.047		1.043	0.925		1.045	1.077		1.014	1.061		0.993	0.953		1.05	1.023	1.22222	0.221373	1.24625	0.228605	1.18198	0.272039	0.977851	0.505263	0.917059	0.080397	0.976909	0.36534	1.27447	0.19901	1.01966	0.671666	0.937831	0.146364
A0A077RXR6	Obg-like ATPase 1	44.266	196.3	52.5	19	28	3		1.304			1.149			1.023			0.845			0.911			0.978			0.874			0.921		0.881135		0.784509		0.648006		1.07355		0.959385		1.01098		0.69862		0.851175		0.85435
A0A077RXR8	Unknown	11.123	4.6695	22.7	2	2	2	1.029			1.25			1.145			1.047			0.951			0.943			0.749			0.846			1.21477		1.11273		1.01749		0.991588		0.787592		0.88959		0.924198		0.7544		0.654148
A0A077RYD0	Tryptophan aminotransferase-related protein 4 OS=Arabidopsis thaliana GN=TAR4 PE=2 SV=2	52.907	1.7931	9.3	4	5	1
A0A077RYT2	Ras-related protein Rab7 OS=Glycine max PE=2 SV=1	23.171	17.111	35	7	11	6			1.19			0.874			0.964			1.004			1.026			1.017			1.013			0.892	0.734454		0.810084		0.843697		0.991228		0.987329		0.869396		0.862185		1.16362		1.05083
A0A077RYV4	Unknown	45.814	11.337	4.2	2	2	2
A0A077RYW2	"Probable mitochondrial-processing peptidase subunit beta, mitochondrial OS=Arabidopsis thaliana GN=At3g02090 PE=1 SV=2"	55.405	14.635	4.2	2	3	2	0.931	0.797	0.957	0.898	1	0.992	0.979	1.052	0.998	1.055	1.028	0.913	0.951	1.012	1.032	0.976	0.885	1.038	0.94	1.08	1.016	1.113	1.162	1.039	1.07635	0.323194	1.12812	0.1328	1.11583	0.192385	0.967947	0.571165	1.01369	0.78964	1.10651	0.0783188	1.11546	0.160872	1.00311	0.959477	1.00231	0.962655
A0A077RZ13	GTP-binding protein SAR1A OS=Arabidopsis thaliana GN=SAR1A PE=2 SV=1	21.941	63.493	36.8	6	7	3	1.262	1.136	1.174	0.998	0.96	0.989	0.989	1.016	0.892	0.949	0.983	0.933	0.902	0.98	0.968	0.873	0.898	0.913	0.909	0.94	1.003	1.127	1.128	1.133	0.825028	0.0227356	0.81103	0.013217	0.802072	0.0143728	0.941754	0.13579	1.0007	0.986421	1.18877	0.0173327	0.797872	0.00866955	0.910757	0.00585316	0.984467	0.76557
A0A077RZ37	Glycerophosphodiester phosphodiesterase GDPD6 OS=Arabidopsis thaliana GN=GDPD6 PE=2 SV=1	45.056	0.64896	2	1	1	1
A0A077RZD6	MADS-box transcription factor 51 OS=Oryza sativa subsp. japonica GN=MADS51 PE=2 SV=1	18.481	6.7953	10.2	1	1	1
A0A077RZD7	Glutathione transferase GST 23 OS=Zea mays PE=2 SV=1	26.796	4.683	9.9	2	5	1	1.069	1.116	1.279	0.79	0.852	0.802	0.886	0.892	0.853	0.841	0.777	1.225	1.103	1.148	0.848	1.047	1.051	1.268	1.114	1.027	0.955	1.182	1.119	0.743	0.705543	0.02543	0.759527	0.0444108	0.820727	0.276842	1.08616	0.496856	0.999032	0.992955	0.982252	0.917976	0.89463	0.34976	1.37725	0.0445004	1.17674	0.0693346
A0A077RZG0	Probable glutathione S-transferase GSTU6 OS=Oryza sativa subsp. japonica GN=GSTU6 PE=2 SV=2	25.305	11.727	12	3	5	2		1.291			1.488			1.05			0.86			0.808			0.911			0.761			0.817		1.15259		0.813323		0.66615		1.12748		0.941832		1.01114		0.625871		0.612231		0.724762
A0A077RZP0	Pathogen-related protein OS=Hordeum vulgare PE=2 SV=2	27.962	2.1432	22.6	6	8	1
A0A077RZT0	Chaperone protein dnaJ 49 OS=Arabidopsis thaliana GN=ATJ49 PE=2 SV=2	42.493	3.9466	7.1	2	2	2			1.199			1.17			0.979			0.86			0.981			0.743			1.066			0.999	0.975813		0.816514		0.717264		0.75739		1.08665		1.01835		0.818182		0.635043		1.08887
A0A077RZU1	Malic enzyme	65.753	29.879	16.5	10	16	1
A0A077RZZ9	Protein ROOT HAIR DEFECTIVE 3 OS=Oryza sativa subsp. japonica GN=RHD3 PE=2 SV=1	83.129	156.37	22.3	15	24	15	0.747	0.769		0.971	0.992		1.051	1.054		1.058	1.181		0.995	1.023		1.045	1.005		1.079	1.057		1.016	0.997		1.29485	0.00463819	1.38852	0.0213972	1.47691	0.0985885	1.01586	0.5863	1.05847	0.0863502	0.997522	0.89769	1.33113	0.00618527	1.04432	0.233246	1.01473	0.389621
A0A077S002	"Glutamate--tRNA ligase, cytoplasmic OS=Arabidopsis thaliana GN=At5g26710 PE=1 SV=1"	81.074	24.494	16.7	12	14	0
A0A077S025	Protein ROOT HAIR DEFECTIVE 3 homolog	90.21	123.68	18.9	16	21	8			0.691			0.992			1.111			1.125			1.049			1.052			1.035			0.992	1.4356		1.60781		1.62808		1.00286		0.986654		0.945663		1.51809		1.06048		0.931593
A0A077S0B2	Probable serine protease EDA2 OS=Arabidopsis thaliana GN=EDA2 PE=2 SV=2	57.185	13.965	8.7	4	5	4	0.513		0.477	0.845		0.828	0.885		0.943	0.963		1.043	1.138		1.013	1.297		1.172	1.31		1.352	1.118		1.252	1.6899	0.0126743	1.84646	0.0123612	2.02626	0.0237934	1.14784	0.213853	1.23756	0.124606	1.10181	0.35505	2.17273	0.0514912	1.47579	0.0941203	1.45624	0.0101115
A0A077S148	Developmentally-regulated G-protein 2 OS=Arabidopsis thaliana GN=DRG2 PE=2 SV=1	44.521	88.974	24.8	8	12	8	1.259	1.292	1.177	0.956	0.959	0.988	1.07	0.943	1.011	0.938	1.091	1.089	0.898	0.88	0.941	0.892	0.907	0.874	0.981	1.022	0.99	0.854	1.014	0.954	0.778702	0.0101349	0.811159	0.00956737	0.836373	0.0355499	0.983082	0.507409	1.10077	0.0181317	1.03788	0.549093	0.729345	0.00304491	0.920772	0.00543876	0.989749	0.810486
A0A077S1G3	Ras-related protein RABE1c OS=Arabidopsis thaliana GN=RABE1C PE=1 SV=1	23.923	-2	33.6	7	11	1
A0A077S237	Unknown	22.773	1.2917	39.4	7	9	1	0.755		0.869	1.194		1.349	1.216		1.142	1.182		1.145	0.889		0.853	0.847		0.948	0.912		0.818	1.015		0.906	1.56589	0.0484469	1.45197	0.0449852	1.43288	0.0781071	1.03042	0.693889	0.993111	0.920965	1.10276	0.329835	1.07266	0.481463	0.705859	0.0717016	0.733673	0.0385242
A0A077S290	Ras-related protein RABA1f OS=Arabidopsis thaliana GN=RABA1F PE=2 SV=1	24.055	15.096	36.7	9	15	4	0.754	0.878	0.852	0.648	0.632	0.714	1.141	1.027	1.033	1.24	1.112	1.23	0.928	0.911	0.948	0.902	1.049	0.962	1.188	1.175	1.08	1.302	1.286	1.327	0.802738	0.0287222	1.28865	0.0106768	1.44203	0.00286698	1.04521	0.430715	1.23538	0.0163559	1.40474	2.15498e-05	1.12198	0.106582	1.46088	0.00678548	1.0756	0.184593
A0A077S3G0	Probable glutathione S-transferase GSTU6 OS=Oryza sativa subsp. japonica GN=GSTU6 PE=2 SV=2	25.28	3.9213	18.5	4	4	0
A0A077S3H1	DNA-directed RNA polymerases II and IV subunit 5A OS=Arabidopsis thaliana GN=NRPB5A PE=1 SV=1	24.778	1.4802	8.1	2	2	2
A0A077S3V2	Aspartate aminotransferase	49.518	2.5197	35	14	36	3	1.192	1.17	0.994	1.024	0.918	0.941	0.997	1.078	1.2	1.021	1.001	0.963	0.907	0.904	0.91	0.859	0.906	0.845	1.023	1.029	1.125	1.104	0.983	1.082	0.859058	0.111526	0.975864	0.76946	0.889452	0.180583	0.959206	0.181722	1.16759	0.0438149	1.16465	0.0565585	0.810787	0.0774546	0.905307	0.0864994	0.970076	0.660711
A0A077S3Y0	Protein SRG1 OS=Arabidopsis thaliana GN=SRG1 PE=2 SV=1	41.082	4.8294	7.5	3	4	3	0.746	0.911	0.842	1.5	1.167	1.188	0.937	0.936	0.931	0.908	0.978	0.881	0.906	0.905	0.922	1.022	0.994	1.057	0.964	1.053	1.007	1.023	1.043	1.061	1.54262	0.0361338	1.12205	0.167318	1.10724	0.200335	1.12441	0.0180177	1.10648	0.057824	1.14416	0.00188978	1.09364	0.243567	0.797147	0.132845	1.07846	0.103228
A0A077S474	Vacuolar protein sorting-associated protein 36 OS=Arabidopsis thaliana GN=VPS36 PE=1 SV=1	48.678	1.7278	4.3	2	2	2
A0A077S4Y7	Protein ESKIMO 1 OS=Arabidopsis thaliana GN=ESK1 PE=1 SV=1	61.372	2.3944	2	1	1	1	0.987	0.893		0.733	0.612		1.25	1.131		1.09	0.993		0.844	1.185		0.955	1.001		1.033	1.005		1.194	1.213		0.715426	0.0795788	1.26649	0.0865353	1.10798	0.271854	0.964022	0.865967	1.00444	0.983215	1.1863	0.466872	1.07926	0.738688	1.45428	0.0917838	0.855943	0.197514
A0A077S5I1	Unknown	11.916	0.95299	19	2	2	1
A0A077S5S5	NDR1/HIN1-like protein 10 OS=Arabidopsis thaliana GN=NHL10 PE=2 SV=1	26.361	7.6378	15.1	3	3	3	1.056		0.974	0.946		0.808	1.135		1.126	0.949		1.242	0.935		0.849	0.984		0.863	1.044		1.142	0.959		1.105	0.864039	0.255242	1.11379	0.213598	1.07931	0.680289	1.03531	0.716456	1.22534	0.0929687	1.15695	0.26822	0.878818	0.174562	1.05302	0.663451	0.966829	0.583713
A0A077S6B3	Fructokinase-1 OS=Oryza sativa subsp. japonica GN=FRK1 PE=1 SV=2	34.741	3.2833	53.6	15	40	1	1.165	1.167		0.97	1		1.011	0.946		0.89	0.926		0.945	0.99		1.007	0.928		1.011	1.033		0.994	1.027		0.844768	0.0516884	0.839194	0.108986	0.778731	0.0437398	1	1	1.05633	0.207442	1.04444	0.27392	0.82976	0.071361	0.982234	0.737351	1.04446	0.394333
A0A077S7U1	Unknown	6.7757	11.764	39.1	1	1	1		0.688	0.715		0.951	0.676		1.136	1.327		1.11	1.285		0.97	0.928		0.952	1.026		1.197	1.149		1.009	1.005	1.15966	0.56425	1.75552	0.107841	1.70706	0.104519	1.04215	0.467843	1.23604	0.0206022	1.06112	0.218474	1.35282	0.0165484	1.21573	0.413646	0.952497	0.649522
A0A077S8B0	Glutathione transferase GST 23 OS=Zea mays PE=2 SV=1	26.633	6.632	14	3	5	2	0.845	0.808	0.889	0.662	0.572	0.693	0.892	0.755	0.741	0.861	0.661	0.719	1.047	1.336	1.205	1.192	1.354	1.265	1.218	1.061	1.037	1.357	1.433	1.346	0.758065	0.0131155	0.939418	0.410852	0.881589	0.227467	1.06215	0.491898	0.924192	0.426481	1.15273	0.150579	1.41149	0.0443102	1.97769	0.000612499	1.38861	0.0149869
A0A080YU56	Syntaxin-61 OS=Arabidopsis thaliana GN=SYP61 PE=1 SV=1	26.64	0.9862	3.8	1	1	1		0.982	1.03		0.865	0.952		1.007	0.939		1.01	1.005		1.018	1.013		0.988	0.966		1.051	1.02		1.102	1.086	0.903082	0.223577	0.967197	0.51887	1.00149	0.960313	0.962088	0.16263	1.01969	0.415746	1.0773	0.0460642	1.00944	0.760129	1.0754	0.348659	1.06423	0.286265
A0A080YUF9	Unknown	11.856	3.3924	9.6	1	1	1
A0A080YUW8	Histone H2A	18.773	1.3702	17.6	4	15	1
A0A096UL74	Diacylglycerol kinase	55.306	6.5702	2.2	1	1	1			0.837			0.73			1.2			1.271			0.956			0.956			1.12			1.026	0.872162		1.43369		1.51852		1		1.17155		1.07322		1.14217		1.30959		0.933333
A0A096UL77	14-3-3-like protein GF14-B OS=Oryza sativa subsp. japonica GN=GF14B PE=1 SV=2	29.947	54.937	45.6	14	61	4	0.182			1.16			1.094			1.032			1.246			1.233			1.005			0.914			6.37363		6.01099		5.67033		0.989567		0.806581		0.733547		6.84615		1.06293		0.918647
A0A096ULC4	Putative alpha-L-fucosidase 1 OS=Oryza sativa subsp. japonica GN=Os04g0560400 PE=3 SV=2	51.508	1.1649	4.9	2	2	2
A0A096ULC6	Anthocyanidin reductase ((2S)-flavan-3-ol-forming) OS=Vitis vinifera GN=ANR PE=3 SV=1	36.47	44.72	27.9	8	17	7	0.364			0.569			0.976			1.16			1.122			1.128			1.331			1.578			1.56319		2.68132		3.18681		1.00535		1.18627		1.40642		3.08242		1.98243		1.36373
A0A096ULF3	Probable carboxylesterase Os04g0669500 OS=Oryza sativa subsp. japonica GN=Os04g0669500 PE=3 SV=1	23.69	6.4745	5	1	1	1		1.246			0.852			0.95			0.955			0.886			0.926			1.175			1.069		0.683788		0.76244		0.766453		1.04515		1.32619		1.20655		0.711075		1.08685		1.23684
A0A096ULI2	Probable beta-D-xylosidase 6 OS=Arabidopsis thaliana GN=BXL6 PE=2 SV=1	83.881	33.551	13.9	9	14	9			1.224			1.03			0.817			0.667			1.196			1.152			0.938			0.907	0.841503		0.667484		0.544935		0.963211		0.784281		0.758361		0.977124		1.11845		1.1481
A0A096UM19	Alpha-L-arabinofuranosidase 1 OS=Arabidopsis thaliana GN=ASD1 PE=1 SV=1	72.629	8.1522	3.8	2	3	1
A0A096UMQ0	Unknown	20.338	2.9699	7	1	1	1	1.592			1.291			0.963			0.62			1			1.034			0.761			0.603			0.81093		0.604899		0.389447		1.034		0.761		0.603		0.628141		0.80093		0.790239
A0A096UMS8	Unknown	41.093	14.522	6.4	2	2	1
A0A096UMZ0	60S ribosomal protein L7-2 OS=Arabidopsis thaliana GN=RPL7B PE=1 SV=1	28.107	1.7769	43	13	38	2	1.353	1.373	1.553	1.03	1.114	1.234	1.019	1.19	0.949	0.919	0.945	0.91	0.963	0.986	0.921	0.936	0.863	0.833	0.898	0.781	0.803	0.849	0.775	0.745	0.789437	0.0261053	0.738023	0.0179675	0.648282	0.013821	0.917073	0.105622	0.864808	0.0490301	0.825436	0.0153491	0.670717	0.0122915	0.779159	0.0335872	0.78594	0.0684863
A0A096UN86	Unknown	78.227	16.763	5.3	3	3	3
A0A096UNF8	"30S ribosomal protein S9, chloroplastic (Fragment) OS=Spinacia oleracea GN=PRPS9 PE=1 SV=1"	48.442	4.8679	10.6	4	5	4			0.561			1.159			1.083			1.064			1.092			1.101			1.002			0.927	2.06595		1.93048		1.89661		1.00824		0.917582		0.848901		1.94652		0.949957		0.925208
A0A096UNV4	Subtilisin-chymotrypsin inhibitor-2A OS=Hordeum vulgare PE=1 SV=2	7.847	4.1592	39.4	3	3	1	1.04	0.925	0.885	0.71	0.665	0.758	0.977	1.062	1.067	0.948	1.057	1.118	1.016	0.986	0.96	1.074	1.072	1.005	1.091	1.23	1.145	1.203	1.037	1.124	0.748421	0.0183358	1.08982	0.207935	1.09579	0.252415	1.06381	0.0935817	1.17016	0.0389762	1.13572	0.0954273	1.0393	0.513518	1.47726	0.000736013	1.1159	0.0803245
A0A096UQD1	Acyl-CoA-binding protein OS=Ricinus communis PE=3 SV=1	10.272	6.4898	38.7	3	3	1
A0A096UQF3	Aldehyde dehydrogenase	52.171	12.49	21.4	9	15	1		1.228	1.132		0.983	1.01		0.879	0.987		0.909	0.961		1.172	1.033		0.927	0.958		0.999	0.976		0.881	0.923	0.844492	0.141757	0.790678	0.0774067	0.792373	0.0730557	0.854875	0.248244	0.895692	0.340359	0.818141	0.189248	0.934322	0.465946	0.94581	0.121769	1.05841	0.492984
A0A096UQV9	"ABC transporter I family member 6, chloroplastic OS=Arabidopsis thaliana GN=ABCI6 PE=1 SV=1"	32.98	4.4098	3.6	1	1	1	0.504		0.653	0.834		0.852	0.932		1.007	1.148		0.998	1.165		1.157	1.161		1.196	1.108		1.163	1.212		0.944	1.45722	0.170367	1.67589	0.0736773	1.8548	0.0427927	1.01507	0.495528	0.978036	0.522285	0.92851	0.646932	2.00691	0.080227	1.39798	0.0108271	1.17122	0.0796975
A0A096UR28	Unknown	79.81	26.076	5.9	4	4	1		0.974			1.033			0.955			0.871			1.153			1.031			0.863			1.083		1.06057		0.980493		0.894251		0.894189		0.748482		0.939289		1.18378		0.998064		0.903665
A0A096UR52	Putative receptor-like protein kinase At4g00960 OS=Arabidopsis thaliana GN=At4g00960 PE=3 SV=2	37.195	1.6251	7.9	3	4	1			1.06			0.622			0.534			0.551			1.231			1.232			1.304			1.366	0.586792		0.503774		0.519811		1.00081		1.0593		1.10967		1.16132		1.98071		2.44195
A0A096URI3	Glycine-rich RNA-binding protein RZ1C OS=Arabidopsis thaliana GN=RZ1C PE=1 SV=1	34.545	10.626	20.4	6	11	1		1.561	1.588		1.333	1.342		0.994	0.889		0.658	0.815		1.078	0.984		1.011	0.879		0.642	0.679		0.664	0.729	0.849476	0.0217981	0.597968	0.0405609	0.467768	0.0531397	0.916586	0.409698	0.64064	0.0512266	0.675558	0.0364345	0.654811	0.0400362	0.706542	0.104725	0.70154	0.0888169
A0A096US50	"Pyruvate dehydrogenase E1 component subunit beta-3, chloroplastic OS=Oryza sativa subsp. japonica GN=Os12g0616900 PE=2 SV=1"	35.035	13.639	17.2	6	7	2		0.841			0.882			0.928			1.048			1.061			1.114			1.044			1.063		1.04875		1.10345		1.24614		1.04995		0.983977		1.00189		1.26159		1.26304		1.125
A0A096USP9	"Probable 6-phosphogluconolactonase 4, chloroplastic OS=Oryza sativa subsp. indica GN=OsI_031067 PE=3 SV=2"	34.484	4.2982	7.8	3	10	3	1.244	1.083	1.293	0.928	0.971	0.962	0.9	0.875	0.973	0.839	0.82	0.883	0.944	1.001	0.931	0.989	1.014	0.942	1.017	1.112	0.991	1.143	1.056	0.996	0.790331	0.0522593	0.759116	0.028488	0.70221	0.0225097	1.02399	0.487743	1.08484	0.145797	1.11092	0.113875	0.794475	0.0477215	1.02936	0.333998	1.13537	0.0608395
A0A096USZ7	5-methyltetrahydropteroyltriglutamate--homocysteine methyltransferase 2 OS=Oryza sativa subsp. japonica GN=Os12g0624000 PE=2 SV=1	84.621	159.32	30.2	22	83	1	1.034	1.195	1.15	0.778	0.897	0.853	1.028	0.899	0.887	1.082	0.902	0.965	0.895	0.971	0.932	0.923	0.98	0.986	1.171	1.016	1.039	1.15	1.056	1.07	0.74815	0.010938	0.832791	0.0461408	0.872743	0.115325	1.03252	0.365837	1.15297	0.0804371	1.17084	0.0143003	0.828056	0.039147	1.1428	0.0531186	1.14641	0.106619
A0A096UT45	Unknown	19.422	32.541	28.6	5	6	5		1.014	1.14		0.937	1.091		1.102	0.889		1.065	0.869		0.947	1.003		0.965	1.039		1.026	0.897		0.973	1.047	0.941504	0.593538	0.924327	0.591065	0.897864	0.459079	1.02769	0.623262	0.986154	0.872356	1.0359	0.534372	0.905292	0.32655	0.988166	0.905385	0.965846	0.815139
A0A096UT62	Protein SRG1 OS=Arabidopsis thaliana GN=SRG1 PE=2 SV=1	40.67	30.486	13.5	4	4	4		1.024			1.115			1.1			1.112			0.768			0.934			1.069			0.918		1.08887		1.07422		1.08594		1.21615		1.39193		1.19531		0.75		0.837668		0.971818
A0A096UT91	60S ribosomal protein L7-4 OS=Arabidopsis thaliana GN=RPL7D PE=2 SV=1	28.305	3.0329	54.5	17	47	1	1.434	1.609	1.516	1.282	1.165	1.13	0.889	0.879	0.984	0.864	0.959	0.913	0.943	1.009	0.888	0.961	0.917	0.859	0.789	0.715	0.848	0.721	0.753	0.832	0.784602	0.00890014	0.603641	0.00113934	0.600132	0.00160241	0.963732	0.496083	0.828169	0.0356773	0.811972	0.0209202	0.622944	0.00126468	0.765166	0.0104227	0.854651	0.0602598
A0A096UTI5	HIPL1 protein OS=Arabidopsis thaliana GN=HIPL1 PE=1 SV=2	75.137	7.9106	5.5	4	4	3	0.678	0.718	0.722	0.85	0.865	0.921	0.944	0.96	0.857	0.864	0.932	0.941	1.219	1.118	1.12	1.311	1.212	1.127	1.137	1.137	1.231	1.005	1.086	1.047	1.24457	0.0043734	1.30359	0.0112533	1.29226	0.0041572	1.05583	0.373307	1.01388	0.744254	0.907723	0.0663222	1.6322	0.00191951	1.38467	0.0138039	1.26947	0.00520646
A0A096UTI9	"Trifunctional UDP-glucose 4,6-dehydratase/UDP-4-keto-6-deoxy-D-glucose 3,5-epimerase/UDP-4-keto-L-rhamnose-reductase RHM1 OS=Arabidopsis thaliana GN=RHM1 PE=1 SV=1"	75.368	4.7271	8.5	6	6	3	1.26		1.061	1.19		0.948	0.993		0.994	0.868		0.902	0.818		0.963	0.946		1.009	1.064		1.117	1.044		0.994	0.921155	0.620191	0.856097	0.34207	0.762602	0.212351	1.0977	0.428078	1.22459	0.190604	1.1443	0.305764	0.767342	0.171386	0.914406	0.585622	1.09763	0.169668
A0A096UTK7	Histone H2B	16.531	10.73	39	7	47	0
A0A096UU74	Heterogeneous nuclear ribonucleoprotein 1 OS=Arabidopsis thaliana GN=RNP1 PE=1 SV=1	39.441	0.83307	19.8	6	10	1			1.451			1.042			0.92			1.019			0.859			0.971			0.878			0.838	0.718125		0.634045		0.702274		1.13038		1.02212		0.975553		0.592006		0.931862		0.954348
A0A096UUF8	Synaptotagmin-5 OS=Arabidopsis thaliana GN=SYT5 PE=2 SV=1	47.61	1.3178	2.4	1	1	1
A0A096UUI0	Cytochrome b-c1 complex subunit 6	8.2402	1.2205	14.5	1	1	1	0.951		0.763	0.947		1.228	0.988		0.974	0.964		0.779	1.017		0.962	0.966		0.967	1.014		1.006	1.182		1.328	1.26896	0.322021	1.14469	0.412007	1.01692	0.922491	0.976756	0.556556	1.02072	0.591276	1.26832	0.137219	1.15461	0.380258	0.888736	0.547384	1.02956	0.0962453
A0A096UV19	Spermine synthase OS=Arabidopsis thaliana GN=SPMS PE=1 SV=1	42.08	9.8748	11.9	4	7	3			0.807			0.744			1.036			1.1			0.943			1.102			1.163			1.16	0.921933		1.28377		1.36307		1.16861		1.2333		1.23012		1.16853		1.48118		1.12259
A0A096UVK5	Mitogen-activated protein kinase 12 OS=Oryza sativa subsp. japonica GN=MPK12 PE=1 SV=2	48.343	46.928	12	4	4	3		0.772			0.811			0.985			1.056			1.048			0.991			1.104			1.256		1.05052		1.27591		1.36788		0.945611		1.05344		1.19847		1.35751		1.22195		1.12081
A0A096UVX0	Cytochrome P450 CYP73A100 OS=Panax ginseng PE=2 SV=1	59.556	74.632	14.4	6	8	0
A0A096UVX2	Spermine synthase OS=Arabidopsis thaliana GN=SPMS PE=1 SV=1	41.991	26.345	14.5	5	6	4		0.807			0.718			0.811			0.887			1.182			1.235			1.204			1.101		0.889715		1.00496		1.09913		1.04484		1.01861		0.931472		1.46468		1.72006		1.48459
A0A096UWB1	Peptidyl-prolyl cis-trans isomerase CYP71 OS=Arabidopsis thaliana GN=CYP71 PE=1 SV=1	72.656	11.664	8.5	5	6	5	1.035	1.194		1.176	1.22		0.985	0.858		0.887	0.751		1.017	1.002		1.109	1.118		0.903	0.982		0.828	0.805		1.07492	0.477733	0.826828	0.204453	0.734859	0.108656	1.10302	0.0139151	0.933631	0.331578	0.808816	0.0088974	0.905787	0.411082	0.929466	0.150141	1.02279	0.809683
A0A0A0S1W1	12-oxo-phytodienoic acid reductase 2	42.784	3.999	30.8	12	13	2	0.817		1.03	0.623		0.732	1.078		1.142	1.208		1.137	0.9		0.952	0.988		0.919	1.302		1.127	1.185		1.03	0.733622	0.217854	1.20195	0.313209	1.26963	0.232287	1.0297	0.593817	1.31156	0.164412	1.196	0.231633	1.00271	0.985178	1.40738	0.0673381	1.09414	0.431386
A0A0A7AEE9	LRR receptor-like protein kinase 1	110.38	11.093	3	3	3	1	0.75			0.773			0.89			0.938			1.211			1.234			1.127			1.114			1.03067		1.18667		1.25067		1.01899		0.930636		0.919901		1.61467		1.59638		1.26629
A0A0A7LUG5	CCAAT-binding transcription factor A	17.731	1.6753	5.5	1	1	1			0.788			1.145			1.048			0.73			1.177			1.228			0.957			0.817	1.45305		1.32995		0.926396		1.04333		0.813084		0.694138		1.49365		1.07249		0.913168
A0A0C4BFF4	Signal recognition particle subunit SRP72	73.054	7.2903	10.9	7	7	2	0.813			0.935			1.116			1.198			0.848			0.936			1.111			1.089			1.15006		1.37269		1.47355		1.10377		1.31014		1.2842		1.04305		1.00107		0.99552
A0A0C4BIL8	Histone H2A	16.409	1.6514	15.3	3	11	1
A0A0C4BIM0	60S ribosomal protein L21-1 OS=Arabidopsis thaliana GN=RPL21A PE=2 SV=2	18.791	10.233	35.4	7	12	2	1.343	1.505	1.512	1.232	1.296	1.259	0.979	0.983	1.176	1.117	0.791	0.925	0.966	0.936	0.928	0.764	0.87	0.792	0.75	0.817	0.782	0.796	0.731	0.739	0.868578	0.0620561	0.719725	0.00938254	0.649771	0.0160366	0.857244	0.0386226	0.830035	0.00428584	0.800707	0.00337238	0.649083	0.00916722	0.640613	0.000798333	0.748566	0.046394
A0A0C4BIP7	Methionine aminopeptidase	44.054	73.697	25.3	9	13	9		1.237	1.278		0.982	1.003		1.021	0.992		1.037	0.966		0.934	0.9		0.898	0.941		0.948	0.929		0.894	0.867	0.789264	0.0195591	0.800398	0.0138388	0.796421	0.0412627	1.00273	0.936027	1.02345	0.410383	0.960196	0.241022	0.729225	0.00688158	0.926448	0.135551	0.932439	0.0748816
A0A0C4BIR6	60S ribosomal protein L10-2 OS=Oryza sativa subsp. indica GN=SG12 PE=2 SV=2	24.731	25.933	33.8	8	11	8	1.697	1.612	1.669	1.263	1.34	1.2	0.947	0.966	0.922	0.824	0.806	0.873	0.926	0.963	0.929	0.961	0.892	0.926	0.694	0.701	0.743	0.617	0.706	0.693	0.763961	0.0025145	0.569506	0.000141799	0.502812	2.01378e-05	0.98616	0.611244	0.758694	0.000424095	0.715401	0.00448295	0.566091	0.000174922	0.730739	0.0052896	0.754145	0.000368764
A0A0C4BIT2	"GDP-mannose 3,5-epimerase 1 OS=Oryza sativa subsp. indica GN=OsI_032456 PE=2 SV=1"	42.809	72.92	26.2	12	18	5	0.758	0.799	0.787	0.839	0.856	0.789	1.023	1.013	1.078	1.309	1.264	1.232	1.052	1.045	1.044	0.942	0.988	0.951	0.995	1.027	1.08	1.093	1.077	1.114	1.05973	0.133135	1.3285	0.00109647	1.62329	0.000258073	0.917224	0.0225173	0.987584	0.652909	1.04553	0.0408373	1.34002	0.00145133	1.15982	0.00780721	0.996146	0.906726
A0A0C4BIW4	40S ribosomal protein S14 OS=Zea mays PE=3 SV=1	16.319	107.3	51.7	12	29	5	1.071	1.306	1.25	1.023	1.112	1.003	0.972	0.982	0.99	0.973	0.884	0.988	0.941	1.01	0.898	0.898	0.941	0.904	0.993	0.828	0.975	0.947	0.909	1.066	0.865178	0.133801	0.81169	0.0839756	0.784395	0.0488897	0.962794	0.398819	0.981397	0.791107	1.02562	0.696256	0.785498	0.0493939	0.874124	0.0441626	0.949728	0.445045
A0A0C4BIZ6	UMP-CMP kinase	23.632	9.3908	25.4	6	9	5	1.356	1.341	1.235	0.928	0.876	0.833	0.994	0.952	0.983	0.96	1.102	1.057	0.875	0.842	0.859	0.895	0.893	0.849	1.025	1.007	1.018	0.903	1.021	1.121	0.670651	0.00120172	0.744914	0.00760926	0.793235	0.00893178	1.02368	0.327126	1.18401	0.000583739	1.18207	0.128164	0.655137	0.00480235	1	1	1.04131	0.0686373
A0A0C4BJ10	Rab18s	23.885	7.7583	19.4	4	11	3	1.148	1.33	1.259	0.969	0.966	0.867	0.986	0.972	1.052	1.006	1.025	0.991	0.871	0.805	0.89	0.913	0.848	0.878	1.157	0.998	1.051	1.04	1.017	0.98	0.749799	0.0117006	0.805459	0.0285122	0.80867	0.0419767	1.02845	0.491515	1.24942	0.0261998	1.18355	0.0101203	0.686647	0.00780107	0.941827	0.24824	1.06512	0.303472
A0A0C4BJ32	Probable calcium-binding protein CML13 OS=Oryza sativa subsp. japonica GN=CML13 PE=2 SV=1	19.343	10.807	10.7	2	3	2		0.443	0.353		1.103	1.197		1.116	1.11		1.06	1.061		1.052	1.147		1.147	1.116		1.043	1.022		0.923	0.989	2.88945	0.00745468	2.79648	0.039197	2.66457	0.0431518	1.0291	0.621571	0.939063	0.384638	0.869486	0.146198	2.76256	0.00867507	0.983913	0.763262	0.927673	0.0644504
A0A0C4BJE5	Serine hydroxymethyltransferase	56.122	217.05	29.8	15	36	15	1.196	1.226	1.19	1.081	1.079	1.017	0.921	0.957	0.965	0.865	0.927	0.889	0.974	0.957	0.954	0.947	0.985	0.955	0.934	0.939	0.979	0.963	0.945	0.979	0.879568	0.00851	0.787099	0.000160339	0.742248	0.000388087	1.00069	0.962647	0.988562	0.534567	1.00069	0.957502	0.798726	0.000240139	0.908719	0.0256406	1.00317	0.886033
A0A0C4BJG8	Probable NAD(P)H dehydrogenase (quinone) FQR1-like 1 OS=Arabidopsis thaliana GN=At4g27270 PE=1 SV=1	21.382	6.1188	39.7	7	32	1	0.974	0.966	0.829	0.825	0.825	0.756	0.741	0.71	0.786	0.786	0.784	0.954	1.063	1.033	0.965	1.205	1.236	1.181	1.207	1.145	1.181	1.212	1.267	1.368	0.868906	0.106914	0.807873	0.0457573	0.91152	0.330076	1.18327	0.00997012	1.1542	0.0150982	1.25678	0.0126323	1.10545	0.167356	1.5054	0.000271976	1.57935	0.000142556
A0A0C4BJH4	14-3-3-like protein GF14-D OS=Oryza sativa subsp. japonica GN=GF14D PE=1 SV=1	29.454	1.9776	44.7	13	33	1	0.753	0.662		0.724	0.808		0.794	0.93		0.759	1.17		1.672	1.247		1.431	1.137		0.961	0.969		0.904	1.03		1.08269	0.445056	1.21837	0.217689	1.36325	0.422749	0.879753	0.574533	0.661185	0.258283	0.662556	0.238639	2.0629	0.162267	1.67624	0.154344	1.11949	0.370776
A0A0C4BJJ2	Ras-related protein RABH1b OS=Arabidopsis thaliana GN=RABH1B PE=1 SV=1	23.331	2.1244	17.3	4	8	2	0.624	0.68		0.701	0.71		1.123	1.074		1.328	1.003		1.006	1.094		1.03	0.998		1.106	1.203		1.187	1.257		1.08206	0.300813	1.68482	0.00732613	1.78758	0.186467	0.965714	0.559899	1.09952	0.252745	1.16381	0.098057	1.61043	0.0260681	1.43728	0.022485	1.05098	0.441846
A0A0C4BJN8	Nascent polypeptide-associated complex subunit beta	19.345	0.68823	16.9	4	5	1			0.64			1.625			1.077			0.736			1.255			1.229			0.679			0.589	2.53906		1.68281		1.15		0.979283		0.541036		0.469323		1.96094		0.756308		0.630455
A0A0C4BJP9	Peptidyl-prolyl cis-trans isomerase	18.777	16.028	33	5	11	5	1.259	1.28	1.369	1.019	0.964	1.059	0.878	0.965	0.849	0.81	0.901	0.727	1.021	1.001	1.008	1.025	0.961	1.08	0.955	0.971	0.925	0.992	0.877	0.913	0.778403	0.00307812	0.688843	0.0011255	0.623849	0.00219286	1.01188	0.762026	0.940924	0.0321694	0.918152	0.13152	0.775333	0.0111846	1.00789	0.865128	1.05906	0.264697
A0A0C4BK38	Alcohol dehydrogenase-like 6 OS=Arabidopsis thaliana GN=At5g24760 PE=2 SV=2	40.485	-2	15.6	6	11	1		1.498			1.031			1.115			1.373			0.574			0.817			0.785			0.958		0.688251		0.744326		0.916555		1.42334		1.3676		1.66899		0.383178		0.792435		0.704036
A0A0C4BK41	26S protease regulatory subunit 7A OS=Oryza sativa subsp. japonica GN=RPT1A PE=2 SV=1	47.638	164.99	50.7	20	39	6	1.173	1.17	1.279	1.218	1.21	1.237	0.995	1.013	0.977	0.949	0.952	0.841	0.936	0.973	0.97	0.948	0.936	0.957	0.867	0.85	0.822	0.874	0.859	0.835	1.01187	0.730938	0.82413	0.0205419	0.75704	0.00458877	0.986801	0.412552	0.881903	0.003154	0.891976	0.00324336	0.794865	0.0133355	0.775171	1.95309e-05	0.850586	0.00111758
A0A0C4BK49	Proteasome subunit alpha type	31.156	41.734	48.3	11	21	1	0.547	0.806	0.596	1.096	0.987	1.171	1.057	1.053	1.077	1.07	1.094	1.11	0.975	0.944	1.013	1.055	1.043	1.046	1.199	1.077	0.991	1.005	0.996	1.012	1.66957	0.0141931	1.6352	0.0341384	1.67984	0.0286816	1.07231	0.0669806	1.11426	0.19815	1.02763	0.307225	1.50436	0.0468276	0.966195	0.563593	1.0251	0.702663
A0A0C4BK50	Rac-like GTP-binding protein 6 OS=Oryza sativa subsp. japonica GN=RAC6 PE=2 SV=1	21.524	18.432	13.7	3	3	2		1.62			1.344			1.025			0.787			0.86			0.825			0.832			0.722		0.82963		0.632716		0.485802		0.959302		0.967442		0.839535		0.530864		0.613839		0.811707
A0A0C4BK54	40S ribosomal protein S14-3 OS=Arabidopsis thaliana GN=RPS14C PE=2 SV=2	16.265	19.354	52	11	28	4	1.132	1.14	1.157	0.865	0.915	0.806	1.117	1.052	0.995	1.214	1.009	1.02	0.935	0.961	0.954	0.902	0.901	0.886	1.182	1.144	1.034	0.908	0.912	1.001	0.754156	0.00937379	0.922718	0.123588	0.945757	0.450349	0.943509	0.00685373	1.17895	0.0579318	0.989825	0.78384	0.831146	5.68288e-05	1.03983	0.389727	1.06195	0.316204
A0A0C4BK99	60S ribosomal protein L35a-3 OS=Arabidopsis thaliana GN=RPL35AC PE=3 SV=1	12.681	195.17	52.7	6	18	5	1.574	1.505	1.581	1.185	1.337	1.306	0.913	0.907	0.89	0.817	0.753	0.763	0.966	0.949	0.954	0.874	0.946	0.891	0.799	0.787	0.779	0.76	0.747	0.735	0.821459	0.0129165	0.581545	0.000662647	0.500644	2.17813e-05	0.944929	0.129831	0.824329	3.04602e-05	0.781457	4.58611e-05	0.615665	0.00111399	0.708203	0.00645691	0.872694	0.000256163
A0A0C4BKA8	26S protease regulatory subunit 8 homolog A OS=Arabidopsis thaliana GN=RPT6A PE=1 SV=1	46.763	14.826	36.4	14	22	2		1.294	1.412		0.975	0.999		0.966	0.817		0.902	0.691		1.003	1.106		0.9	0.927		1.078	1.051		0.901	0.905	0.72949	0.0909126	0.658906	0.0440971	0.588692	0.0681527	0.866287	0.204953	1.00948	0.878883	0.85633	0.208148	0.779379	0.0642536	0.925532	0.0567028	1.19405	0.250197
A0A0C4BKB7	"Glycine cleavage system H protein 2, mitochondrial OS=Arabidopsis thaliana GN=GDH2 PE=2 SV=1"	17.052	9.722	20.9	3	8	1	0.348	0.45	0.367	1.054	0.989	1.03	1.037	1.007	1.094	1.088	1.098	1.122	1.112	1.05	1.062	1.174	1.173	1.231	1.059	1.085	1.08	1.156	1.074	1.063	2.63777	0.000236064	2.69356	0.000109304	2.83948	0.000800189	1.1098	0.0119359	1	1	1.0214	0.552012	2.76738	0.0001838	1.16433	0.00336078	1.02741	0.379858
A0A0C4BKG5	Adenylate kinase 3 OS=Oryza sativa subsp. japonica GN=ADK-A PE=2 SV=1	26.264	0.95281	34.4	9	17	1			0.976			0.763			0.907			1.127			0.965			0.984			1.141			1.192	0.781762		0.929303		1.15471		1.01969		1.18238		1.23523		0.98873		1.28965		1.25799
A0A0C4BKI1	60S ribosomal protein L35a-1 OS=Arabidopsis thaliana GN=RPL35AA PE=3 SV=1	12.72	22.761	46.4	5	9	4	1.597	2.044	1.539	1.308	1.217	1.4	0.875	0.838	0.925	0.745	0.705	0.726	0.956	0.906	0.962	0.911	0.791	0.907	0.726	0.78	0.714	0.655	0.76	0.718	0.757722	0.108226	0.509266	0.0310548	0.420077	0.0239639	0.923867	0.202549	0.786119	0.00184306	0.755312	0.00589476	0.545174	0.0374515	0.664713	0.00347818	0.841547	0.0138669
A0A0D3MT32	RAR1	25.53	12.562	9.9	2	3	2		1.607	1.569		1.718	1.804		0.685	0.58		0.365	0.384		1.2	1.203		1.072	1.102		0.51	0.491		0.675	0.575	1.10894	0.11345	0.3983	0.0191729	0.235831	0.00194058	0.904702	0.0803256	0.416563	0.0071273	0.520183	0.0548777	0.756612	0.0302865	0.617263	0.0239812	0.791304	0.232037
A0A0D3RBU8	ABC subfamily C transporter	163.55	2.4324	1.6	2	2	2	0.746			0.675			0.897			1.111			1.318			1.134			1.117			1.065			0.904826		1.20241		1.48928		0.860395		0.847496		0.808042		1.76676		1.68		1.24526
A0A0G2YAJ8	Superoxide dismutase [Cu-Zn]	16.685	3.402	22.6	4	6	2	1.159	1.19	1.097	1.093	1	0.891	0.972	1.017	0.998	0.838	0.863	0.866	1.026	0.888	0.797	0.813	0.923	1.05	0.98	0.96	1.088	1.11	1.208	1.245	0.865932	0.101775	0.866802	0.0167057	0.744922	0.00482222	1.02767	0.806428	1.11693	0.259321	1.31428	0.0303897	0.786709	0.0508137	0.933646	0.504879	1.01373	0.770027
A0A0H2UIC7	"1-deoxy-D-xylulose 5-phosphate reductoisomerase, chloroplastic OS=Oryza sativa subsp. japonica GN=DXR PE=2 SV=2"	58.585	60.845	16.4	8	13	8		0.645			0.637			0.923			1.365			0.856			0.993			1.172			1.431		0.987597		1.43101		2.11628		1.16005		1.36916		1.67173		1.32713		1.55887		1.26977
A0A0H2UIW4	E3 ubiquitin-protein ligase RGLG3 OS=Arabidopsis thaliana GN=RGLG3 PE=1 SV=1	41.692	25.382	10.3	4	5	4		1.224	0.985		1.031	0.908		0.958	1.016		0.853	1.377		0.994	0.813		0.983	0.93		0.95	1.055		1.01	1.013	0.877773	0.449887	0.893617	0.500672	1.00951	0.975416	1.05866	0.662624	1.10957	0.464214	1.11954	0.443979	0.818017	0.320103	0.986591	0.871042	1.0157	0.826077
A0A0H2UJ20	Glyoxysomal fatty acid beta-oxidation multifunctional protein MFP-a OS=Brassica napus PE=2 SV=2	79.083	60.065	23.1	14	27	2	1.068	1.286	1.211	1.011	1.074	1.053	0.92	0.869	0.932	0.851	0.936	0.789	1.12	0.976	1.088	1.122	1.036	1.075	0.936	0.927	0.861	0.943	0.885	0.911	0.880224	0.147489	0.763254	0.0386146	0.722581	0.0171102	1.01539	0.765355	0.855528	0.0519245	0.860239	0.061992	0.893128	0.185639	1.03027	0.369161	1.0011	0.975498
A0A0H4LXI0	Catalase	56.417	89.687	22.2	10	19	0
A0A0H4TM98	Chitinase	33.565	3.1881	8.4	2	2	1	0.429	0.325	0.336	0.314	0.213	0.254	0.99	0.954	0.961	1.637	1.877	1.767	0.92	0.778	0.929	0.959	0.868	0.947	1.352	1.398	1.337	1.635	1.798	1.758	0.716514	0.0808373	2.66514	0.00127819	4.84495	0.000480006	1.05596	0.446493	1.55577	0.00489424	1.97602	0.000247815	2.41009	0.00171125	3.55186	8.46943e-05	1.40688	0.000202208
A0A0K1YXN8	Non-specific serine/threonine protein kinase	56.961	6.4866	8.8	5	5	5	1.169	1.276	1.212	1.178	1.251	1.097	0.958	1.008	0.936	0.883	0.912	0.901	0.921	0.894	1.009	1.072	0.952	0.919	0.909	0.846	0.929	0.846	0.928	1.01	0.964178	0.471034	0.793547	0.00399746	0.737216	0.00619357	1.04214	0.534571	0.950425	0.342394	0.985836	0.832426	0.772218	0.00413829	0.834657	0.0392387	0.924879	0.0931364
A0A0M3LQU0	Auxin-repressed protein	12.469	2.251	15.7	1	1	1	1.03			0.711			0.956			1.176			1.204			0.904			1.105			0.97			0.690291		0.928155		1.14175		0.750831		0.917774		0.805648		1.16893		1.27145		1.15586
A0A172Q4F5	Nicotianamine synthase	30.612	30.878	12.2	3	4	3		0.897			1.027			1.567			0.95			0.558			0.795			1.027			1.445		1.14493		1.74693		1.05909		1.42473		1.8405		2.58961		0.622074		0.774099		0.655392
A0A172Q4G2	Nicotianamine synthase	37.861	8.3931	16.8	4	7	0
A0A172Q4G4	Nicotianamine synthase	30.078	2.9933	3.9	1	3	1	1.101			0.909			1.289			1.036			0.764			0.779			1.07			1.103			0.825613		1.17075		0.940963		1.01963		1.40052		1.44372		0.693915		0.856986		0.830101
A0A172Q4H2	Nicotianamine synthase	35.287	0.93018	24.2	8	11	1	0.988	1.594		0.709	0.81		2.205	2.011		1.057	0.643		0.496	0.435		0.519	0.604		0.981	1.096		1.208	1.058		0.588304	0.323729	1.63284	0.201136	0.658404	0.365963	1.20623	0.220676	2.23093	0.0275429	2.43394	0.0426273	0.360573	0.220977	0.739302	0.0988309	0.492647	0.0204897
A0A173FEH2	TSK1 protein	19.059	36.138	37.1	5	7	3		0.164			1.318			1.054			1.121			1.065			1.185			0.98			0.989		8.03659		6.42683		6.83537		1.11268		0.920188		0.928638		6.4939		0.89909		0.929791
A0A1B5GEW3	Caleosin	26.047	7.1977	20.9	4	4	1	1.526		1.337	1.073		1.035	0.945		1.013	0.901		0.99	1.001		0.97	0.817		0.829	0.9		0.938	0.783		0.885	0.736291	0.144547	0.683898	0.100567	0.660496	0.0791603	0.835109	0.0360513	0.932522	0.118165	0.846271	0.183171	0.688439	0.125148	0.780835	0.03547	0.938713	0.294981
A0A1D5RNY4	Glycosyltransferase	50.522	2.1022	2.1	1	1	1	1.021			1.527			0.987			0.823			0.986			1.031			0.783			0.714			1.49559		0.966699		0.806072		1.04564		0.794118		0.724138		0.96572		0.67518		0.793313
A0A1D5RNZ5	Probable inactive receptor kinase At5g58300 OS=Arabidopsis thaliana GN=At5g58300 PE=2 SV=1	67.924	6.3137	2.3	1	1	1
A0A1D5RP09	Unknown	35.044	1.7623	3.1	1	2	1	0.328	0.252	0.513	1.525	1.386	1.289	1.093	1.003	1.062	0.83	0.879	1.034	1.244	1.436	1.202	1.167	1.239	1.089	0.991	0.863	0.891	0.718	0.718	0.879	3.84263	0.000602704	2.8893	0.00718947	2.50961	0.00594008	0.900309	0.214757	0.70711	0.0179843	0.596342	0.00553436	3.55169	0.000947917	0.832143	0.0541067	0.869221	0.0500225
A0A1D5RP22	DNA-directed RNA polymerase subunit beta	124.2	-2	0.8	1	1	1
A0A1D5RP86	CTP synthase	55.362	3.1432	5.2	3	5	1			1.224			0.865			0.85			0.938			1.108			1.1			0.98			0.87	0.706699		0.694444		0.76634		0.99278		0.884477		0.785199		0.905229		1.27168		1.15294
A0A1D5RP97	Remorin OS=Solanum tuberosum PE=1 SV=1	18.055	4.1242	16.3	4	4	3	1.52			1.177			0.832			0.709			0.863			1.178			0.789			0.832			0.774342		0.547368		0.466447		1.36501		0.914253		0.964079		0.567763		1.00085		0.948317
A0A1D5RPG6	Cytochrome P450 98A1 OS=Sorghum bicolor GN=CYP98A1 PE=2 SV=1	55.823	2.8768	17.4	8	13	1	0.841	0.966	0.977	0.891	0.809	0.83	1.279	1.229	1.153	1.241	1.2	1.145	0.74	0.777	0.881	0.935	0.841	0.872	1.059	0.989	1.08	1.076	1.106	1.159	0.908764	0.184931	1.31501	0.00738773	1.28807	0.010281	1.10425	0.185226	1.30442	0.0122647	1.39324	0.00622406	0.861351	0.101426	1.04664	0.348517	0.854411	0.020561
A0A1D5RPI0	DnaJ homolog subfamily C GRV2 OS=Arabidopsis thaliana GN=GRV2 PE=1 SV=1	29.946	1.7894	3.3	1	1	1		1.401			0.277			1.647			0.351			1.248			1.029			0.638			1.518		0.197716		1.17559		0.250535		0.824519		0.511218		1.21635		0.890792		3.7148		0.387371
A0A1D5RPJ0	Golgin candidate 5 OS=Arabidopsis thaliana GN=GC5 PE=1 SV=1	109.24	5.9327	5	5	8	5	0.538	0.314		1.205	0.293		0.98	0.548		0.87	0.449		1.167	0.589		1.055	1.349		1.079	3.946		1.087	0.425		1.75822	0.606106	1.79343	0.335274	1.54812	0.456982	1.36902	0.452489	2.86162	0.453543	0.861048	0.807772	2.06103	0.340895	1.60481	0.495181	3.28861	0.43397
A0A1D5RPL3	Cell division control protein 48 homolog E OS=Arabidopsis thaliana GN=CDC48E PE=2 SV=2	89.244	2.3835	27.9	21	34	0
A0A1D5RPM6	Benzyl alcohol O-benzoyltransferase OS=Nicotiana tabacum GN=HSR201 PE=1 SV=1	37.207	8.3656	3.8	1	1	1			1.224			0.673			0.985			0.987			0.957			0.798			1.153			1.3	0.549837		0.804739		0.806373		0.833856		1.20481		1.35841		0.781863		1.18574		1.17056
A0A1D5RPR3	Unknown	59.328	6.5051	2.1	1	1	1
A0A1D5RPR4	Phospholipase A1-II 7 OS=Oryza sativa subsp. japonica GN=Os05g0574100 PE=3 SV=1	47.331	2.0278	4.8	2	3	1	1.072			0.894			1.013			1.091			0.959			0.97			1.021			1			0.833955		0.944963		1.01772		1.01147		1.06465		1.04275		0.89459		1.08501		1.0079
A0A1D5RPW7	Probable 26S proteasome non-ATPase regulatory subunit 3 OS=Nicotiana tabacum GN=21D7 PE=2 SV=1	55.437	16.778	23	9	15	1			0.365			1.288			1.13			1.076			1.213			1.065			1.041			0.79	3.52877		3.09589		2.94795		0.877988		0.858203		0.651278		3.32329		0.826863		0.921239
A0A1D5RPY0	Unknown	36.144	92	29.7	9	16	9		0.981			0.742			0.773			0.927			1.083			1.198			1.139			1.079		0.756371		0.787971		0.944954		1.10619		1.05171		0.996307		1.10398		1.61456		1.47348
A0A1D5RPY1	Unknown	31.144	46.447	28.7	6	11	2	0.979		0.992	0.823		0.802	0.881		0.765	0.951		0.874	1.046		1.063	1.179		1.186	1.108		1.133	1.05		1.037	0.824455	0.00998399	0.835109	0.214554	0.925926	0.302269	1.12138	0.0210749	1.06259	0.0607944	0.989569	0.418289	1.07002	0.0273232	1.45538	0.00933254	1.36148	0.109882
A0A1D5RQ01	Glycosyltransferase	51.547	-2	5.3	2	2	1	1.478			1.568			1.422			1.638			0.335			0.555			0.507			0.409			1.06089		0.962111		1.10825		1.65672		1.51343		1.2209		0.226658		0.353954		0.35654
A0A1D5RQ02	Glycosyltransferase	50.074	1.605	6.6	3	4	1
A0A1D5RQ14	Unknown	67.878	2.0164	11.8	7	9	1	0.812	0.602	0.66	0.946	0.849	0.766	0.959	0.867	0.858	0.947	1.111	1.061	0.922	0.902	0.973	1.08	1.127	1.059	1.12	1.338	1.318	1.245	1.203	1.369	1.23481	0.119248	1.29412	0.0633777	1.50386	0.0133966	1.16768	0.00589046	1.35002	0.0335522	1.36468	0.0110953	1.3486	0.0494292	1.27528	0.0325908	1.40686	0.0203366
A0A1D5RQ30	Autophagy-related protein 18h OS=Arabidopsis thaliana GN=ATG18H PE=2 SV=1	71.648	3.2179	1.4	1	1	1	0.763			1.13			1.015			1.041			1.197			1.002			0.968			0.858			1.481		1.33028		1.36435		0.837093		0.808688		0.716792		1.56881		0.886726		0.953695
A0A1D5RQ86	60S ribosomal protein L4-1 OS=Arabidopsis thaliana GN=RPL4A PE=1 SV=1	44.307	2.2842	26.5	9	15	1	0.707			0.628			1.37			1.607			0.845			0.827			1.211			0.93			0.88826		1.93777		2.27298		0.978698		1.43314		1.10059		1.19519		1.31688		0.883942
A0A1D5RQ92	Unknown	129.43	14.675	1.8	2	2	2		0.689			1.042			1.044			1.118			0.986			1.009			1.057			1.044		1.51234		1.51524		1.62264		1.02333		1.07201		1.05882		1.43106		0.96833		1.01245
A0A1D5RQ96	Unknown	95.561	110.16	19.9	16	19	16		1.148			1.011			0.966			0.95			0.957			0.936			0.946			0.988		0.880662		0.841463		0.827526		0.978056		0.988506		1.03239		0.833624		0.925816		0.979296
A0A1D5RQA5	KH domain-containing protein At4g18375 OS=Arabidopsis thaliana GN=At4g18375 PE=2 SV=1	82.288	12.86	5.8	4	4	4	1.034		1.182	0.88		0.949	1.063		1.049	1.091		0.977	1.012		0.982	0.915		0.975	1.018		0.91	1.009		0.93	0.825361	0.191119	0.953069	0.609705	0.933213	0.515909	0.947844	0.302233	0.966901	0.650299	0.972417	0.612078	0.899819	0.366913	1.03335	0.574516	0.912879	0.3342
A0A1D5RQA6	KH domain-containing protein At4g18375 OS=Arabidopsis thaliana GN=At4g18375 PE=2 SV=1	61.338	13.562	3.6	2	2	2		1.334			1.3			1.054			0.787			0.977			0.993			0.683			0.844		0.974513		0.790105		0.589955		1.01638		0.699079		0.863869		0.732384		0.763846		0.648008
A0A1D5RQA8	Protein RRC1 OS=Arabidopsis thaliana GN=RRC1 PE=1 SV=1	93.194	1.0141	1	1	1	1
A0A1D5RQC0	Pyrophosphate-energized vacuolar membrane proton pump OS=Hordeum vulgare PE=2 SV=2	79.978	18.726	9.2	8	12	2		0.847	0.978		0.589	0.722		1.237	1.065		1.369	0.996		0.871	1.102		0.8	0.957		1.36	1.074		1.055	0.915	0.718356	0.110504	1.26137	0.167014	1.29589	0.367973	0.890522	0.529516	1.23365	0.341287	0.998479	0.992333	1.0811	0.645861	1.3402	0.165921	1.05734	0.737857
A0A1D5RQC1	UPF0481 protein At3g47200 OS=Arabidopsis thaliana GN=At3g47200 PE=2 SV=1	38.339	8.7567	7.1	2	2	2			1.104			0.923			1.155			1.105			0.825			0.9			1.09			0.958	0.836051		1.0462		1.00091		1.09091		1.32121		1.16121		0.747283		0.975081		0.943723
A0A1D5RQD5	Beta-galactosidase	70.235	19.566	4.6	2	2	2
A0A1D5RQD7	Sulfotransferase	37.356	10.038	4.7	2	3	1		1.16			0.898			0.909			1.009			0.992			0.916			1.102			1.047		0.774138		0.783621		0.869828		0.923387		1.11089		1.05544		0.855172		1.02004		1.21232
A0A1D5RQE5	Delta-1-pyrroline-5-carboxylate synthase OS=Oryza sativa subsp. japonica GN=P5CS PE=2 SV=2	43.926	42.734	26.6	10	12	7	0.908	0.881	0.873	0.909	0.879	0.803	0.907	0.955	0.979	1.021	0.971	0.979	1.046	1.017	1.061	1.087	1.101	1.092	1.068	1.032	1.103	1.022	1.073	1.022	0.973328	0.538703	1.06724	0.0877458	1.11608	0.00766507	1.04994	0.0458633	1.02529	0.348568	0.997759	0.918591	1.17355	0.000916338	1.26592	0.0170338	1.12742	0.01494
A0A1D5RQP8	Unknown	28.18	6.2086	3.6	1	1	1			1.167			0.878			0.97			1.045			0.996			0.916			1.086			0.953	0.752356		0.831191		0.895458		0.919679		1.09036		0.956827		0.85347		1.04328		1.11959
A0A1D5RQS5	"Protein RETICULATA-RELATED 4, chloroplastic OS=Arabidopsis thaliana GN=RER4 PE=2 SV=1"	41.192	49.757	19.5	6	8	6		0.355			1.117			1.067			1.009			1.206			1.144			0.997			0.859		3.14648		3.00563		2.84225		0.94859		0.8267		0.712272		3.39718		1.02417		0.934396
A0A1D5RQU7	DNA helicase	85.889	37.781	9.3	8	10	8	0.412	0.737	0.481	1.478	1.112	1.336	1.107	1.141	1.095	0.783	1.148	0.919	1.351	1.198	1.294	1.219	0.972	1.165	0.761	0.868	0.805	0.803	0.781	0.862	2.40859	0.00632632	2.05092	0.0267766	1.74847	0.0491898	0.873276	0.152385	0.633359	0.00162374	0.636482	0.00246201	2.35767	0.00822173	0.854814	0.22622	0.728089	0.00410569
A0A1D5RQW7	WRKY transcription factor WRKY24 OS=Oryza sativa subsp. indica GN=WRKY24 PE=2 SV=1	54.444	1.0439	1.8	1	2	1			0.462			0.611			1.184			1.37			0.903			1.219			1.32			1.036	1.32251		2.56277		2.96537		1.34994		1.46179		1.14729		1.95455		1.99509		1.11486
A0A1D5RQZ4	Unknown	66.716	7.258	1.6	1	1	1		0.844			0.96			1.159			0.837			1.071			1.031			1.141			0.93		1.13744		1.37322		0.991706		0.962652		1.06536		0.868347		1.26896		1.07396		0.984469
A0A1D5RR55	Protein WEAK CHLOROPLAST MOVEMENT UNDER BLUE LIGHT 1 OS=Arabidopsis thaliana GN=WEB1 PE=1 SV=1	79.42	-2	2.8	2	2	2
A0A1D5RR61	Abscisic acid receptor PYR1 OS=Arabidopsis thaliana GN=PYR1 PE=1 SV=1	22.62	131	47.4	9	16	9		1.518	1.502		1.135	1.116		0.944	0.939		0.97	0.889		0.931	0.985		0.893	0.933		0.814	0.874		0.862	0.821	0.745364	0.00121888	0.62351	0.00436023	0.615563	0.0374058	0.953027	0.321787	0.881002	0.107125	0.878392	0.0829311	0.634437	0.0201702	0.811195	0.0286037	0.896442	0.187909
A0A1D5RR72	Probable protein phosphatase 2C 52 OS=Oryza sativa subsp. japonica GN=Os05g0587100 PE=2 SV=1	54.891	6.6846	4.5	2	2	2
A0A1D5RR92	"Histone-lysine N-methyltransferase, H3 lysine-9 specific SUVH1 OS=Nicotiana tabacum GN=SUVH1 PE=1 SV=1"	44.117	14.986	9.4	3	4	3			0.751			0.835			0.992			1.034			1.103			1.142			1.012			1.009	1.11185		1.32091		1.37683		1.03536		0.917498		0.914778		1.46871		1.36766		1.02016
A0A1D5RRA1	Unknown	9.4079	10.864	38.6	4	10	1	0.915	0.685		0.579	0.521		0.85	0.729		0.934	0.812		1.161	1.27		1.137	1.193		1.26	1.255		1.241	1.436		0.6875	0.259273	0.986875	0.944959	1.09125	0.64631	0.958453	0.5206	1.03455	0.581893	1.10119	0.411295	1.51937	0.12646	2.11818	0.00429076	1.59278	0.0813938
A0A1D5RRC6	"Probable phosphoribosylformylglycinamidine synthase, chloroplastic/mitochondrial OS=Arabidopsis thaliana GN=At1g74260 PE=2 SV=3"	155.45	86.584	9.7	13	18	0
A0A1D5RRD3	60S ribosomal protein L29-1 OS=Arabidopsis thaliana GN=RPL29A PE=1 SV=1	6.9729	16.482	16.7	1	3	1	1.287	1.259	1.257	2.014	1.867	2.056	1.059	1.068	0.977	1.001	0.88	1.067	0.59	0.739	0.702	0.574	0.645	0.561	0.645	0.6	0.668	0.602	0.731	0.698	1.56114	0.00535285	0.816198	0.00924068	0.775177	0.0317021	0.876416	0.198815	0.941901	0.485701	1	1	0.534052	0.00419767	0.299815	0.000322305	0.616302	0.0006575
A0A1D5RRH2	Unknown	34.452	3.7741	11.2	3	3	3	1.452			1.364			0.696			0.682			0.971			1.075			0.806			0.824			0.939394		0.479339		0.469697		1.10711		0.830072		0.84861		0.668733		0.788123		1.15805
A0A1D5RRH3	Unknown	41.402	8.3486	5.9	2	3	1
A0A1D5RRN9	Unknown	17.304	6.6911	6.3	1	1	1
A0A1D5RRP6	PLASMODESMATA CALLOSE-BINDING PROTEIN 3 OS=Arabidopsis thaliana GN=PDCB3 PE=1 SV=1	19.989	6.4511	4.8	1	1	1		1.759			1.362			1.112			0.781			0.845			0.778			0.747			0.65		0.774304		0.632177		0.444002		0.92071		0.884024		0.769231		0.480387		0.571219		0.671763
A0A1D5RRU8	Signal peptidase I	16.354	9.4083	19.7	3	3	2	1.191		1.305	0.808		0.943	1.027		0.986	0.923		1.009	1.025		0.918	1.052		0.888	0.971		0.997	1.025		0.968	0.701522	0.0544585	0.80649	0.116454	0.774038	0.0658133	0.998456	0.989363	1.01287	0.854776	1.02573	0.730577	0.778446	0.0718881	1.10794	0.47044	0.977645	0.466674
A0A1D5RRV3	Unknown	79.099	2.4372	1.4	1	1	1			1.011			0.892			1.01			0.951			0.9			0.975			1.158			1.135	0.882295		0.999011		0.940653		1.08333		1.28667		1.26111		0.890208		1.09305		1.14653
A0A1D5RRV7	Annexin D4 OS=Arabidopsis thaliana GN=ANN4 PE=2 SV=1	34.88	34.738	30.2	10	15	4	1.41	1.51	1.26	1.018	1.062	1.056	0.96	0.874	0.938	0.787	0.894	0.892	1.037	1.08	1.073	0.943	0.945	0.897	0.907	0.818	0.847	0.783	0.712	0.824	0.750239	0.0369349	0.663158	0.0148196	0.61555	0.0077907	0.873041	0.00305122	0.80627	0.00617486	0.726959	0.00591442	0.763158	0.0413023	0.888074	0.00522041	0.92785	0.144059
A0A1D5RS33	Putative receptor-like protein kinase At4g00960 OS=Arabidopsis thaliana GN=At4g00960 PE=3 SV=2	164.06	0.77582	1.4	2	2	1			0.458			0.352			1.073			2.251			0.867			0.873			1.237			1.198	0.768559		2.34279		4.91485		1.00692		1.42676		1.38178		1.89301		2.48011		1.15284
A0A1D5RS38	Glycosyltransferase	52.184	14.683	5.4	2	2	2		0.806	0.574		0.605	0.473		1.196	1.168		1.261	1.586		0.915	0.775		0.843	0.878		1.359	1.399		1.119	1.39	0.781159	0.40028	1.71304	0.143027	2.06304	0.0775319	1.01834	0.862212	1.63195	0.0648192	1.48462	0.154932	1.22464	0.392192	1.59647	0.11037	1.16667	0.020532
A0A1D5RS42	RGG repeats nuclear RNA binding protein B OS=Arabidopsis thaliana GN=RGGB PE=1 SV=1	28.858	4.575	15.7	4	5	0
A0A1D5RS65	Laccase	58.728	6.0811	1.9	1	1	1		0.467			0.374			1.354			1.961			0.685			0.69			1.435			1.268		0.800857		2.89936		4.19914		1.0073		2.09489		1.85109		1.46681		1.84492		1.05982
A0A1D5RS79	Protein BONZAI 3 OS=Arabidopsis thaliana GN=BON3 PE=1 SV=1	62.811	27.108	6.8	4	4	1		1.612			1.116			0.93			0.873			0.975			0.896			0.775			0.846		0.692308		0.576923		0.541563		0.918974		0.794872		0.867692		0.604839		0.802867		0.833333
A0A1D5RS81	RNA-binding protein BRN1 OS=Arabidopsis thaliana GN=BRN1 PE=2 SV=1	44.349	7.8431	4.9	2	4	1	1.389	1.614		1.002	1.182		1.182	0.729		1.074	0.722		0.876	1.102		0.894	1.021		0.835	0.891		0.725	0.737		0.727273	0.110381	0.636364	0.208011	0.598069	0.122401	0.96815	0.835873	0.872599	0.458955	0.73913	0.262022	0.658675	0.0846875	0.876832	0.358121	0.903192	0.753274
A0A1D5RS94	Probable glutathione S-transferase GSTU6 OS=Oryza sativa subsp. japonica GN=GSTU6 PE=2 SV=2	25.777	15.981	35.2	8	8	3	0.936	0.95	1.023	0.959	1.202	1.158	1.02	1.105	1.057	1.072	1.002	1.039	0.936	0.807	0.807	0.927	0.905	0.951	1.121	1.005	1.039	1.052	1.047	1.042	1.14094	0.201426	1.09385	0.0678223	1.07013	0.119361	1.09137	0.206212	1.24118	0.0222155	1.23176	0.0439274	0.87659	0.0902274	0.838506	0.13538	0.994657	0.900584
A0A1D5RS98	Probable glutathione S-transferase GSTU6 OS=Oryza sativa subsp. japonica GN=GSTU6 PE=2 SV=2	24.908	16.761	17.5	4	5	3			1.419			0.984			1.007			1.153			0.862			0.818			0.989			0.966	0.693446		0.709655		0.812544		0.948956		1.14733		1.12065		0.60747		0.831301		0.982125
A0A1D5RSB9	"Phenylalanine--tRNA ligase beta subunit, cytoplasmic OS=Arabidopsis thaliana GN=At1g72550 PE=2 SV=1"	60.549	6.7305	10.6	6	9	2			0.363			1.04			1.084			1.183			1.069			1.106			0.985			1.232	2.86501		2.98623		3.25895		1.03461		0.921422		1.15248		2.9449		1.06346		0.908672
A0A1D5RSD3	ATP-dependent 6-phosphofructokinase 3 OS=Arabidopsis thaliana GN=PFK3 PE=1 SV=1	55.384	102.2	19.7	9	13	1			0.461			0.957			1.226			1.155			0.754			0.994			1.326			1.254	2.07592		2.65944		2.50542		1.3183		1.75862		1.66313		1.63557		1.03866		1.08157
A0A1D5RSD5	Mitochondrial-processing peptidase subunit alpha OS=Solanum tuberosum GN=MPP PE=1 SV=1	53.722	23.551	13.8	6	9	6	1.435			1.152			0.992			0.942			0.898			0.878			0.837			0.718			0.802787		0.691289		0.656446		0.977728		0.932071		0.799555		0.625784		0.762153		0.84375
A0A1D5RSR8	Carboxypeptidase	46.788	6.6139	15.5	6	8	1		1.249	1.253		0.689	0.728		0.817	0.749		0.96	0.797		0.964	0.983		0.979	1.053		1.132	1.123		1.277	1.3	0.566347	0.0215319	0.625899	0.0454777	0.702238	0.136942	1.04366	0.448792	1.15819	0.0157722	1.32357	0.00263826	0.778177	0.0168757	1.43402	0.0363826	1.43997	0.0586714
A0A1D5RST4	Berberine bridge enzyme-like 26 OS=Arabidopsis thaliana GN=At5g44400 PE=2 SV=1	56.199	7.0067	16.7	8	17	2	1.425	1.529	1.231	0.9	0.837	0.805	1.044	1.025	0.986	0.872	1.014	0.812	1.005	0.911	1.007	0.78	0.86	0.95	1.038	0.952	1.125	0.936	0.915	0.992	0.607407	0.0170862	0.729988	0.0452314	0.644683	0.0126179	0.886076	0.142322	1.06569	0.350156	0.972631	0.53635	0.698447	0.0290555	1.01888	0.794457	1.01964	0.734992
A0A1D5RSY1	Pentatricopeptide repeat-containing protein At2g15690 OS=Arabidopsis thaliana GN=PCMP-H66 PE=2 SV=2	61.312	6.3811	3.1	1	1	1
A0A1D5RT08	Serine/threonine-protein kinase STY8 OS=Arabidopsis thaliana GN=STY8 PE=1 SV=2	36.35	1.2167	5.2	2	2	1	1.036		1.059	0.935		0.997	1.161		1.168	0.922		1	0.941		0.847	1.091		1.014	1.059		1.123	0.846		0.796	0.922196	0.200454	1.11169	0.0448745	0.917422	0.249652	1.17729	0.125592	1.22036	0.0884355	0.918345	0.337644	0.853461	0.17265	1.08954	0.227889	0.936883	0.25813
A0A1D5RT34	Unknown	14.642	3.0054	9.3	1	1	1			1.151			0.761			1.001			1.075			0.934			0.947			1.241			0.916	0.661164		0.869679		0.93397		1.01392		1.32869		0.980728		0.811468		1.24442		1.23976
A0A1D5RT42	Fasciclin-like arabinogalactan protein 6 OS=Arabidopsis thaliana GN=FLA6 PE=2 SV=2	26.975	7.9137	4.5	1	1	1		0.918			1.18			1.038			0.894			1.027			1.068			1.009			0.806		1.2854		1.13072		0.973856		1.03992		0.982473		0.78481		1.11874		0.905085		0.972062
A0A1D5RTB4	Protein NRT1/ PTR FAMILY 5.10 OS=Arabidopsis thaliana GN=NPF5.10 PE=2 SV=1	46.163	2.5521	2.6	1	1	1			1.3			0.975			0.802			0.886			1.1			1.009			0.841			1.032	0.75		0.616923		0.681538		0.917273		0.764545		0.938182		0.846154		1.03487		1.04863
A0A1D5RTD3	Probable serine protease EDA2 OS=Arabidopsis thaliana GN=EDA2 PE=2 SV=2	55.912	0.74267	17.2	9	12	1			0.689			0.867			1.101			0.96			1.018			1.101			1.198			1.084	1.25835		1.59797		1.39332		1.08153		1.17682		1.06483		1.4775		1.2699		1.0881
A0A1D5RTI5	Protein HYPER-SENSITIVITY-RELATED 4 OS=Arabidopsis thaliana GN=HSR4 PE=2 SV=1	38.746	3.2119	9.8	4	6	1
A0A1D5RTK6	Universal stress protein PHOS34 OS=Arabidopsis thaliana GN=PHOS34 PE=1 SV=1	27.992	1.5245	15	3	7	1	0.714	0.339	0.566	0.952	1.117	1.321	1.041	1.039	0.876	1.215	1.104	0.998	0.877	1.116	0.826	0.92	1.125	1.053	1.137	1.009	1.121	1.201	1.035	1.27	2.09389	0.0180251	1.82582	0.0365007	2.0488	0.0179441	1.09897	0.442934	1.15892	0.232052	1.2437	0.117666	1.7412	0.0491347	0.913864	0.482214	1.10521	0.207627
A0A1D5RTM9	Unknown	13.601	1.2084	5.7	1	7	1	1.403	1.389	1.422	1.023	0.981	1.017	0.858	0.931	0.891	0.773	0.897	0.819	0.951	0.914	0.959	1.046	0.956	1.051	0.925	0.938	0.907	0.922	1	0.98	0.716896	3.4324e-05	0.635975	0.000325639	0.59065	0.00238685	1.08109	0.116503	0.980878	0.346457	1.02762	0.404514	0.670147	2.86771e-05	1.01059	0.773439	1.03358	0.291079
A0A1D5RTW5	"Alpha,alpha-trehalose-phosphate synthase [UDP-forming] 1 OS=Arabidopsis thaliana GN=TPS1 PE=1 SV=1"	109.69	1.5615	0.9	1	1	1		1.315	1.139		1.515	1.393		0.913	1.079		0.638	1.001		0.957	0.717		0.934	0.799		0.795	0.902		0.871	1.008	1.185	0.183567	0.811736	0.196813	0.667889	0.227323	1.03524	0.854778	1.01374	0.9412	1.12246	0.552191	0.682152	0.130919	0.595942	0.0237437	0.851908	0.293535
A0A1D5RTW9	Alpha-galactosidase	45.411	5.0448	8.5	3	3	2
A0A1D5RTY2	"Fructose-1,6-bisphosphatase, cytosolic OS=Oryza coarctata PE=2 SV=1"	53.843	6.573	27	13	21	1		1.486	0.944		0.789	1.023		1.139	1.099		1.072	1.194		0.851	0.926		0.827	0.807		1.032	0.988		0.917	1.105	0.745679	0.445971	0.920988	0.783313	0.93251	0.813717	0.919527	0.292274	1.13675	0.135796	1.13787	0.400542	0.731276	0.438351	0.901766	0.585635	0.902592	0.0679272
A0A1D5RU35	Coatomer subunit delta	57.457	109.19	25.5	12	21	1			1.283			1.098			0.933			0.909			0.963			0.96			0.946			0.896	0.855807		0.727202		0.708496		0.996885		0.982347		0.930426		0.750585		0.874317		1.01393
A0A1D5RU47	Nucleosome assembly protein 1;2 OS=Oryza sativa subsp. japonica GN=NAP1;2 PE=2 SV=1	41.748	7.4162	6.8	2	2	2
A0A1D5RU55	Chitinase 8 OS=Oryza sativa subsp. japonica GN=Cht8 PE=2 SV=1	27.09	26.855	32.8	7	8	7	1.051			0.793			0.836			0.893			1.039			1.092			1.127			1.211			0.75452		0.795433		0.849667		1.05101		1.0847		1.16554		0.988582		1.37705		1.34809
A0A1D5RU62	Universal stress protein A-like protein OS=Arabidopsis thaliana GN=At3g01520 PE=1 SV=2	17.9	10.166	25	5	7	2	0.927	0.881	0.855	1.647	1.536	1.66	1.556	1.32	1.437	0.72	0.797	0.849	0.787	0.745	0.825	0.835	0.833	0.836	0.707	0.876	0.75	0.709	0.846	0.787	1.81863	0.000451468	1.6196	0.00979291	0.888472	0.100522	1.06237	0.167819	0.989818	0.89556	0.993636	0.919721	0.885092	0.0313704	0.517035	0.00252643	0.540923	0.00203127
A0A1D5RU90	Unknown	41.307	2.4513	3	1	1	1
A0A1D5RUA2	Probable methyltransferase PMT21 OS=Arabidopsis thaliana GN=ERD3 PE=2 SV=1	61.159	17.446	17.7	9	14	9			0.725			0.562			1.044			1.168			0.868			1.034			1.455			1.222	0.775172		1.44		1.61103		1.19124		1.67627		1.40783		1.19724		1.83986		1.39368
A0A1D5RUC4	Cysteine-rich receptor-like protein kinase 6 OS=Oryza sativa subsp. japonica GN=CRK6 PE=1 SV=1	75.149	1.4747	2.5	2	2	2
A0A1D5RUC5	"Glucan endo-1,3-beta-glucosidase 13 OS=Arabidopsis thaliana GN=At5g56590 PE=1 SV=1"	59.644	8.8038	15.8	7	8	3	0.6	0.653	0.634	0.646	0.617	0.532	1.586	1.163	0.939	2.069	1.615	1.067	0.28	0.596	0.964	0.684	0.858	1.053	0.99	1.21	1.346	1.366	1.478	1.581	0.951245	0.478101	1.95443	0.0860436	2.51775	0.0806203	1.41033	0.342276	1.92717	0.0834509	2.40489	0.038795	0.975093	0.944131	1.44568	0.118601	0.961497	0.840336
A0A1D5RUC8	Histone H2B	16.616	4.2114	51.6	9	45	1	1.305			1.372			0.95			0.641			0.895			1.27			0.762			0.661			1.05134		0.727969		0.491188		1.41899		0.851397		0.738547		0.685824		0.925656		0.802105
A0A1D5RUF7	Mitochondrial carnitine/acylcarnitine carrier-like protein OS=Arabidopsis thaliana GN=BOU PE=1 SV=1	30.347	11.215	19.9	6	9	6	1.028			0.829			0.899			0.888			1.079			0.999			1.056			1.168			0.80642		0.874514		0.863813		0.925857		0.978684		1.08248		1.04961		1.20507		1.17464
A0A1D5RUF9	Mitochondrial carnitine/acylcarnitine carrier-like protein OS=Arabidopsis thaliana GN=BOU PE=1 SV=1	41.766	7.7747	3.3	1	1	1			0.906			0.883			1.029			1.051			1.08			0.933			1.038			1.115	0.974614		1.13576		1.16004		0.863889		0.961111		1.03241		1.19205		1.05663		1.00875
A0A1D5RUI1	"3-ketoacyl-CoA thiolase 2, peroxisomal OS=Arabidopsis thaliana GN=PED1 PE=1 SV=2"	47.75	36.308	24	9	15	9	1.33	1.318	1.234	0.926	0.905	0.902	0.952	0.874	0.931	0.855	0.885	0.89	1.023	1.097	0.998	0.963	0.973	0.949	0.924	0.924	0.957	1.004	0.991	1	0.704019	0.00414754	0.710201	0.000813097	0.677486	0.00226845	0.925273	0.113745	0.899615	0.0584604	0.960552	0.301036	0.803194	0.00386166	1.05562	0.00798329	1.01741	0.580767
A0A1D5RUK1	Coatomer subunit gamma	96.271	69.027	18	15	17	10	0.398		0.392	0.89		0.889	1.247		1.148	1.144		1.037	1.16		1.236	1.266		1.252	1.004		1.038	0.865		0.902	2.2519	0.00298632	3.03165	0.0385494	2.76076	0.0482261	1.05092	0.347926	0.852254	0.0931798	0.737479	0.0396957	3.03291	0.0291429	1.4154	0.0116338	0.85261	0.144841
A0A1D5RUM3	Aldo-keto reductase family 4 member C9 OS=Arabidopsis thaliana GN=AKR4C9 PE=1 SV=1	34.358	3.5174	9	4	5	2			1.125			0.867			0.906			0.838			0.905			1.2			1.017			1.113	0.770667		0.805333		0.744889		1.32597		1.12376		1.22983		0.804444		1.38408		1.12252
A0A1D5RUQ7	Methionine aminopeptidase 1A OS=Arabidopsis thaliana GN=MAP1A PE=1 SV=1	34.605	12.192	18.7	5	6	5	1.389			1.064			0.984			0.892			0.874			0.889			0.936			0.914			0.766019		0.708423		0.642189		1.01716		1.07094		1.04577		0.62923		0.835526		0.95122
A0A1D5RUR0	Unknown	7.355	13.065	37.3	2	2	2		0.872			0.982			0.898			0.529			1.269			1.276			0.875			1.19		1.12615		1.02982		0.606651		1.00552		0.689519		0.937746		1.45528		1.29939		0.974388
A0A1D5RUS2	Unknown	90.079	1.2302	1.7	1	1	1	1			0.917			1.125			1.112			1.029			0.962			0.905			0.979			0.917		1.125		1.112		0.934888		0.879495		0.951409		1.029		1.04907		0.804444
A0A1D5RUU0	Patatin	40.925	7.0485	17.4	6	9	1		1.808			1.288			0.631			0.381			1.526			1.014			0.703			0.485		0.712389		0.349004		0.21073		0.664482		0.460682		0.317824		0.844027		0.787267		1.1141
A0A1D5RV16	V-type proton ATPase subunit C	42.542	78.634	25.3	10	15	10	1.036			1.11			1.001			0.95			1.057			1.023			0.933			0.967			1.07143		0.966216		0.916988		0.967833		0.882687		0.914853		1.02027		0.921622		0.932068
A0A1D5RV66	RGG repeats nuclear RNA binding protein B OS=Arabidopsis thaliana GN=RGGB PE=1 SV=1	33.808	3.645	9.2	3	4	3			0.38			1.561			0.958			0.9			1.147			1.19			0.875			0.902	4.10789		2.52105		2.36842		1.03749		0.76286		0.786399		3.01842		0.762332		0.913361
A0A1D5RV67	RGG repeats nuclear RNA binding protein B OS=Arabidopsis thaliana GN=RGGB PE=1 SV=1	37.449	10.937	16.9	6	6	3	0.097	0.338		1.421	1.495		1.078	0.837		1.017	0.627		0.98	1.313		1.291	1.336		0.952	0.897		1.134	0.894		6.70345	0.044014	4.4023	0.049155	3.77931	0.142802	1.14566	0.497237	0.806367	0.405294	0.884431	0.590422	5.27126	0.0540817	0.900892	0.102319	0.965535	0.83063
A0A1D5RVA0	Gamma-glutamyl hydrolase 1 OS=Arabidopsis thaliana GN=GGH1 PE=2 SV=1	36.894	17.116	24.4	6	8	1
A0A1D5RVB3	Phosphotransferase	52.356	28.915	39	15	23	1	0.967	1.083	1.105	0.894	0.911	1.011	0.803	0.903	0.885	1.048	0.923	1.003	1.023	0.981	0.972	1.151	1.108	1.026	1.007	1.024	0.987	1.122	1.064	1.045	0.892552	0.116724	0.821236	0.0275562	0.942631	0.34553	1.10383	0.0904659	1.01411	0.507412	1.08569	0.0455012	0.943265	0.296916	1.16655	0.0390933	1.1648	0.0325877
A0A1D5RVM4	ABC transporter A family member 7 OS=Arabidopsis thaliana GN=ABCA7 PE=3 SV=2	101.4	21.559	4.4	4	4	1	0.919	0.969	1.018	0.977	0.989	0.966	0.968	0.894	0.803	0.805	0.785	0.671	1.272	1.232	1.264	1.175	1.057	1.229	0.958	0.987	1.001	0.901	1.022	0.91	1.00895	0.793122	0.917068	0.23713	0.778045	0.0170453	0.918524	0.175835	0.781847	0.000100175	0.751858	0.00985395	1.29663	0.00400205	1.18042	0.071505	1.10544	0.182356
A0A1D5RVP0	"Sulfite reductase [ferredoxin], chloroplastic OS=Zea mays GN=SIR PE=1 SV=1"	68.276	240.26	32	15	22	1		1.134	1.069		0.836	0.744		1.019	1.025		0.978	1.066		0.947	1.02		0.978	0.981		1.054	1.07		1.099	1.059	0.717204	0.039179	0.927826	0.244635	0.927826	0.293301	0.995933	0.930523	1.07982	0.265283	1.0971	0.184218	0.892873	0.138789	1.23987	0.151274	1.03914	0.0935514
A0A1D5RVQ8	Carboxypeptidase	34.375	1.0393	3.1	1	1	1	1.039		1.067	0.942		0.907	0.973		1.01	0.95		1.067	0.999		0.959	0.973		0.926	1.117		1.073	1.012		1.022	0.877968	0.0323535	0.941595	0.126645	0.95774	0.58394	0.969867	0.442172	1.11849	0.06073	1.03882	0.294809	0.929725	0.107182	1.02704	0.489692	1.10439	0.0722471
A0A1D5RVV6	26S proteasome non-ATPase regulatory subunit 13 homolog B OS=Arabidopsis thaliana GN=RPN9B PE=1 SV=1	40.588	12.366	18.1	7	12	7	1.21	1.213		1.153	1.142		0.939	0.994		0.929	0.907		0.959	0.886		0.956	0.935		0.906	0.933		0.917	0.878		0.947173	0.0409451	0.797771	0.0704215	0.757738	0.0214727	1.02493	0.641384	0.996748	0.948891	0.9729	0.623074	0.761453	0.0795387	0.823965	0.0104317	0.951371	0.30708
A0A1D5RW41	Probable flavonol synthase 5 OS=Arabidopsis thaliana GN=FLS5 PE=2 SV=1	33.506	3.2117	10.8	3	3	2
A0A1D5RW90	D-xylose-proton symporter-like 2 OS=Arabidopsis thaliana GN=At5g17010 PE=1 SV=1	49.11	4.9473	4.3	2	2	2	1.217		1.244	0.934		0.932	0.899		0.934	0.898		0.909	1.059		1.035	0.99		0.967	1.034		1.008	0.955		0.939	0.758228	0.0280427	0.744819	0.00628668	0.734254	0.0114037	0.934575	0.054304	0.975167	0.280195	0.904489	0.0286201	0.850874	0.00999687	1.04877	0.155286	1.11402	0.0476982
A0A1D5RWA7	Mitochondrial import inner membrane translocase subunit TIM50 OS=Arabidopsis thaliana GN=TIM50 PE=1 SV=1	40.781	1.852	4.1	1	1	1
A0A1D5RWB5	Unknown	35.656	5.959	5.7	2	2	1
A0A1D5RWD1	Cold shock protein 1 OS=Arabidopsis thaliana GN=CSP1 PE=1 SV=1	18.689	34.726	17.1	2	7	1	1.616	1.363	1.328	1.213	1.312	1.218	0.953	0.928	0.945	0.852	0.918	0.915	0.913	0.993	1.003	0.867	0.845	0.866	0.757	0.868	0.817	0.741	0.762	0.725	0.86905	0.164158	0.656141	0.0314455	0.623404	0.0221609	0.886215	0.0531368	0.839464	0.0227177	0.765899	0.00846925	0.675412	0.0270838	0.688752	0.00500496	0.864119	0.0511302
A0A1D5RWE4	Probable glutathione S-transferase GSTU6 OS=Oryza sativa subsp. japonica GN=GSTU6 PE=2 SV=2	25.488	19.432	30.6	6	9	3	1.266		1.425	1.383		1.498	0.925		0.887	0.641		0.577	0.975		1.082	0.995		1.035	0.88		0.653	0.797		0.667	1.07061	0.443506	0.673356	0.0989315	0.45262	0.0408272	0.986874	0.845444	0.74526	0.221148	0.711716	0.0758828	0.7644	0.0959942	0.704616	0.0604179	0.846026	0.430857
A0A1D5RWE5	Probable glutathione S-transferase GSTU6 OS=Oryza sativa subsp. japonica GN=GSTU6 PE=2 SV=2	24.725	13.676	29.9	7	12	2	0.973	1.032	1.141	1.43	1.177	1.244	0.859	0.979	0.84	0.653	0.75	0.689	1.115	1.046	1.012	0.89	0.952	0.92	0.901	0.918	0.99	1.047	1.126	1.104	1.22409	0.0697972	0.85124	0.0773836	0.664971	0.0070586	0.87047	0.0260794	0.885282	0.0414652	1.03278	0.420256	1.00858	0.885219	0.717216	0.0349339	1.04892	0.451472
A0A1D5RWI8	Acylamino-acid-releasing enzyme 1 OS=Oryza sativa subsp. japonica GN=Os10g0415600 PE=3 SV=1	84.259	20.608	7.8	6	6	1			0.778			0.788			1.012			1.063			1.042			0.93			1.251			1.197	1.01285		1.30077		1.36632		0.892514		1.20058		1.14875		1.33933		1.1802		1.23617
A0A1D5RWJ7	Unknown	15.653	7.0332	15.8	2	2	2			1.35			0.905			0.789			0.821			1.185			1.197			0.812			0.818	0.67037		0.584444		0.608148		1.01013		0.685232		0.690295		0.877778		1.32265		1.02915
A0A1D5RWX2	Peptide-N4-(N-acetyl-beta-glucosaminyl)asparagine amidase A OS=Prunus dulcis PE=1 SV=2	67.625	8.2795	4.2	2	3	2	1.217			0.79			1.036			0.946			1.179			1.02			1.058			0.91			0.649137		0.851274		0.777321		0.86514		0.897371		0.771841		0.968776		1.29114		1.02124
A0A1D5RWZ6	Nicotianamine aminotransferase B OS=Hordeum vulgare GN=naat-B PE=1 SV=2	51.269	64.512	21.7	9	12	1			0.641			1.055			1.538			0.944			0.494			0.819			1.152			1.563	1.64587		2.39938		1.4727		1.65789		2.33198		3.16397		0.770671		0.776303		0.749025
A0A1D5RX46	Transcription elongation factor SPT6 homolog OS=Arabidopsis thaliana GN=SPT6 PE=1 SV=1	177.2	1.718	1.5	3	3	3			0.249			0.643			1.588			1.4			1.07			1.336			1.044			0.752	2.58233		6.37751		5.62249		1.2486		0.975701		0.702804		4.29719		2.07776		0.657431
A0A1D5RX81	Pectinesterase	32.505	8.8367	7.8	2	4	2	0.801	0.956	0.795	0.602	0.456	0.558	0.97	0.488	1.011	1.059	1.338	1.165	1.034	0.708	0.994	1.067	0.969	1.092	1.158	1.539	1.143	1.424	1.691	1.333	0.633229	0.011139	0.967476	0.887388	1.39577	0.0326026	1.14327	0.332015	1.40351	0.0935214	1.62573	0.0185207	1.0721	0.632047	1.93564	0.00100406	1.55529	0.101874
A0A1D5RX84	Cytochrome P450 94B3 OS=Arabidopsis thaliana GN=CYP94B3 PE=2 SV=1	58.88	6.792	2.5	1	2	1
A0A1D5RX93	Early nodulin-like protein 1 OS=Arabidopsis thaliana GN=At2g25060 PE=1 SV=2	19.798	4.0019	11.7	2	2	2	1.28			0.789			0.947			1.007			0.868			0.884			1.133			1.132			0.616406		0.739844		0.786719		1.01843		1.3053		1.30415		0.678125		1.12041		1.19641
A0A1D5RXJ2	Metacaspase-4 OS=Arabidopsis thaliana GN=AMC4 PE=1 SV=1	41.84	10.82	14.7	6	6	1
A0A1D5RXJ6	Subtilisin-like protease SBT1.9 OS=Arabidopsis thaliana GN=SBT1.9 PE=2 SV=1	78.744	7.2789	1.5	1	1	1		1.429	1.367		0.931	1.105		0.944	0.961		0.85	0.814		1.086	1.085		1.002	0.945		0.922	0.886		0.833	0.753	0.728183	0.112735	0.68133	0.0320685	0.595136	0.00942457	0.896822	0.158535	0.832796	0.0627482	0.730539	0.0864802	0.776466	0.0628853	0.956287	0.700136	0.949081	0.183692
A0A1D5RXJ7	Bifunctional aspartate aminotransferase and glutamate/aspartate-prephenate aminotransferase OS=Petunia hybrida PE=1 SV=1	44.824	6.7322	38.7	14	27	2	1.005	1.083	1.175	0.79	0.857	0.738	1.055	0.994	0.947	1.111	0.937	0.945	0.934	1.004	0.986	0.977	1.006	1.05	1.131	1.088	1.054	1.044	1.049	1.113	0.730922	0.0107624	0.918173	0.213536	0.917254	0.297789	1.03728	0.290379	1.11936	0.0192138	1.09644	0.0372361	0.896108	0.134526	1.2717	0.00981385	1.09246	0.0807908
A0A1D5RXL2	Unknown	31.185	2.5747	3.8	1	1	1			1.587			1.147			0.87			0.669			0.921			1.008			0.844			0.854	0.722747		0.548204		0.42155		1.09446		0.916395		0.927253		0.58034		0.878814		0.970115
A0A1D5RXT4	Unknown	89.767	2.2016	2.3	2	2	2	1.232	1.145		0.992	0.811		0.959	1.051		0.893	1.077		0.826	0.924		0.933	0.859		1.063	1.12		1.1	1.089		0.758519	0.148944	0.845604	0.10164	0.828776	0.232243	1.024	0.767072	1.24743	0.0867703	1.25086	0.136046	0.736222	0.0421461	0.993899	0.96241	1.08607	0.274488
A0A1D5RY35	Cyclic phosphodiesterase OS=Arabidopsis thaliana GN=At4g18930 PE=1 SV=1	20.689	1.6948	12.3	2	2	1			1.274			0.875			1.019			0.961			0.964			0.931			1.039			0.938	0.686813		0.799843		0.754317		0.965768		1.0778		0.973029		0.756672		1.064		1.01963
A0A1D5RY72	GTP-binding nuclear protein	19.912	2.39	28.9	6	16	1	0.265	0.189	0.254	1.106	1.134	1.134	1.019	0.941	1.077	1.121	1.087	1.044	1.131	1.173	1.151	0.976	0.916	0.968	1.122	1.093	1.089	1.326	1.414	1.273	4.76554	0.000149837	4.28955	0.000265573	4.59322	1.33205e-05	0.827786	0.00178407	0.956295	0.0356115	1.16151	0.0367105	4.87994	5.71298e-05	0.847659	0.00420448	1.08792	0.144943
A0A1D5RY73	Malate dehydrogenase	31.428	35.623	24.4	8	19	6	1.282			1.125			0.903			0.858			0.915			1.02			0.925			0.869			0.877535		0.704368		0.669267		1.11475		1.01093		0.949727		0.713729		0.906667		1.02436
A0A1D5RY74	Malate dehydrogenase	35.526	139.85	29.9	9	19	7		1.281	1.282		1.167	1.106		0.896	0.911		0.778	0.828		0.952	0.948		1.058	1.071		0.961	0.908		0.921	0.843	0.886851	0.131904	0.705033	0.0122458	0.626609	0.0331643	1.12053	0.0233013	0.983684	0.662973	0.928421	0.330894	0.741319	0.00216523	0.936648	0.243307	1.03431	0.441614
A0A1D5RYA4	Patellin-5 OS=Arabidopsis thaliana GN=PATL5 PE=1 SV=2	54.533	27.622	17.7	9	12	6	0.424	0.342	0.394	0.979	0.888	0.868	1.134	1.227	1.158	1.04	1.076	1.026	1.116	1.163	1.182	1.291	1.187	1.248	1.073	1.114	1.099	0.928	0.996	0.883	2.35776	0.000428758	3.03362	3.36719e-05	2.70862	7.93593e-05	1.07657	0.0805447	0.949437	0.0770304	0.811037	0.00847575	2.98362	2.1719e-05	1.36234	0.00203821	0.933788	0.0919816
A0A1D5RYA5	Unknown	88.296	2.2357	1.9	1	3	1	1.204	1.247	1.378	1.006	1.046	1.015	0.953	1.062	0.89	1.037	0.788	0.916	1.001	1.099	1.041	0.9	0.852	0.964	0.972	1.009	0.838	0.915	0.894	0.91	0.800992	0.0342936	0.758684	0.0132482	0.715853	0.0181155	0.864693	0.0311755	0.897485	0.164601	0.865648	0.0333759	0.820319	0.0293901	0.885556	0.054966	0.970396	0.711872
A0A1D5RYE1	Membrane steroid-binding protein 2 OS=Arabidopsis thaliana GN=MSBP2 PE=1 SV=1	24.233	21.757	23.3	5	6	1	0.452	0.527		1.246	1.285		1.05	0.97		0.889	0.71		1.18	1.186		1.228	1.233		0.841	0.9		1.091	1.046		2.58529	0.00947206	2.06333	0.011062	1.6333	0.14003	1.04015	0.00752577	0.735841	0.0575935	0.903212	0.118369	2.41675	0.0333205	0.972343	0.319804	0.861881	0.117294
A0A1D5RYG2	Unknown	132.56	10.908	1.7	2	2	2		0.496			0.699			1.085			1.041			1.104			1.365			1.095			1.062		1.40927		2.1875		2.09879		1.23641		0.991848		0.961957		2.22581		1.95279		1.00922
A0A1D5RYL0	Histone H3.2 OS=Pisum sativum PE=1 SV=2	12.879	3.6968	24.3	5	13	0
A0A1D5RYL9	Lipoxygenase	93.983	15.258	14.5	10	13	10			1.172			0.906			1.13			1.049			0.868			0.911			0.992			0.976	0.773038		0.964164		0.895051		1.04954		1.14286		1.12442		0.740614		1.00552		0.877876
A0A1D5RYM7	Ubiquitin-40S ribosomal protein S27a OS=Hordeum vulgare GN=MUB1 PE=3 SV=1	15.596	6.367	48.9	7	36	1
A0A1D5RYN7	Splicing factor U2af small subunit B OS=Oryza sativa subsp. japonica GN=U2AF35B PE=2 SV=1	31.776	5.3099	12.5	3	3	3	0.331	0.345	0.42	1.4	1.438	1.288	1.013	1.024	0.989	0.871	0.781	0.842	1.364	1.364	1.228	1.254	1.184	1.338	0.815	0.785	0.908	0.881	0.881	0.879	3.7646	0.000164055	2.76095	0.000576567	2.27555	0.000264405	0.954499	0.398484	0.633974	0.00139365	0.667594	0.0105149	3.60949	0.000207057	0.915172	0.139185	0.828817	0.0351149
A0A1D5RYQ7	Chitinase 2 OS=Tulipa bakeri PE=1 SV=1	30.619	35.414	26.3	5	7	5	1.242			0.878			1.009			1.128			0.814			0.945			1.049			1.026			0.706924		0.812399		0.908213		1.16093		1.2887		1.26044		0.655395		1.07631		1.03964
A0A1D5RYR5	Caffeoylshikimate esterase OS=Arabidopsis thaliana GN=CSE PE=1 SV=1	38.393	11.454	5.6	2	2	2
A0A1D5RYU6	Protein LIGHT-DEPENDENT SHORT HYPOCOTYLS 6 OS=Arabidopsis thaliana GN=LSH6 PE=1 SV=1	24.348	5.7003	8.2	1	2	1	0.754	0.852	0.764	1.162	1.215	1.338	1.063	1.044	0.989	1.063	0.943	0.929	1.038	1.026	1	0.961	1.11	1.137	1.052	0.923	0.895	0.886	0.819	0.892	1.56751	0.00382284	1.30633	0.00445766	1.2384	0.0269658	1.047	0.474635	0.936684	0.311557	0.847585	0.0104807	1.29283	0.0104761	0.863526	0.0891683	0.927003	0.25757
A0A1D5RZB4	Vesicle-fusing ATPase OS=Arabidopsis thaliana GN=NSF PE=2 SV=2	72.016	81.264	18	12	18	12	1.062	1.132	1.092	1.017	1.068	1.084	0.919	0.904	0.921	0.891	0.919	0.902	1.038	1.052	1.035	1.031	0.982	1.055	0.979	0.953	0.916	1.004	0.96	1.021	0.964394	0.244686	0.835058	0.00874524	0.82532	0.00513954	0.98176	0.472319	0.91136	0.0292734	0.9552	0.114659	0.951004	0.109961	0.968129	0.317506	1.0379	0.191585
A0A1D5RZF1	"Heat shock 70 kDa protein, mitochondrial OS=Phaseolus vulgaris PE=2 SV=1"	73.108	1.7801	11	10	19	0
A0A1D5RZG0	Unknown	91.2	1.9068	6.9	5	6	2	1.07	1.323	1.107	1.081	0.889	1.033	0.853	0.938	0.959	0.893	0.948	1.459	1.015	1.017	0.871	1.051	1.016	0.859	1.008	0.947	0.862	0.996	0.94	0.933	0.858	0.171844	0.785714	0.0707301	0.942857	0.758975	1.00792	0.924978	0.970375	0.678965	0.988288	0.843931	0.829429	0.111994	0.974359	0.771379	1.02436	0.698193
A0A1D5RZH2	Probable serine/threonine-protein kinase At4g35230 OS=Arabidopsis thaliana GN=At4g35230 PE=1 SV=1	49.987	13.194	10.3	4	4	2	1.058			0.891			1.096			1.126			0.998			0.782			0.974			1.13			0.842155		1.03592		1.06427		0.783567		0.975952		1.13226		0.943289		0.877666		0.888686
A0A1D5RZI6	"Threonine--tRNA ligase, mitochondrial 1 OS=Arabidopsis thaliana GN=THRRS PE=1 SV=3"	74.127	8.2256	7.6	6	7	0
A0A1D5RZM6	Sugar transporter ERD6-like 6 OS=Arabidopsis thaliana GN=At1g75220 PE=1 SV=1	51.806	18.554	6	3	7	3		1.605	1.722		1.036	0.91		0.735	0.649		0.714	0.819		1.427	1.365		1.043	0.909		0.759	0.762		0.811	0.716	0.584911	0.0153928	0.41599	0.00765251	0.460775	0.00791153	0.69914	0.0611732	0.544771	0.0306578	0.54692	0.0131931	0.839194	0.0867769	1.00308	0.97695	1.09899	0.356606
A0A1D5RZN1	Unknown	53.73	-2	1.5	1	1	1		0.688			0.431			1.246			1.701			0.977			0.695			1.215			1.215		0.626453		1.81105		2.47238		0.711361		1.2436		1.2436		1.42006		1.61253		0.97512
A0A1D5RZQ1	Unknown	38.125	3.9728	5.8	2	2	2	1.057			1.081			0.937			0.941			1.072			1.033			0.846			1.014			1.02271		0.886471		0.890255		0.963619		0.789179		0.945896		1.01419		0.955597		0.902882
A0A1D5RZR2	Unknown	44.144	24.956	12.8	4	4	4		0.493			0.648			0.831			0.974			1.268			1.237			1.266			1.217		1.3144		1.6856		1.97566		0.975552		0.998423		0.959779		2.57201		1.90895		1.52347
A0A1D5RZX1	ATP synthase subunit gamma	29.812	42.722	35.7	9	18	9	1.001	0.961	0.943	1.152	1.167	1.116	0.949	0.966	0.965	0.905	0.921	0.935	1.023	1.057	1.092	1.071	1.015	1.022	0.907	0.907	0.904	1.012	0.912	0.917	1.18244	0.00160701	0.991394	0.681973	0.95043	0.0889133	0.979823	0.467988	0.856873	0.016692	0.895649	0.0557569	1.09191	0.0285671	0.904803	0.00987588	0.94375	0.0085539
A0A1D5S054	GDSL esterase/lipase At1g54790 OS=Arabidopsis thaliana GN=At1g54790 PE=2 SV=1	41.792	3.3977	7.1	3	3	3			1.112			1.063			1.012			1.042			1.034			0.921			0.971			0.829	0.955935		0.910072		0.93705		0.890716		0.939072		0.801741		0.929856		0.866416		0.959486
A0A1D5S072	Cytochrome b-c1 complex subunit 9 OS=Solanum tuberosum PE=1 SV=1	7.2413	17.405	22.2	1	2	1	0.919	0.947	0.832	0.942	0.929	0.955	0.923	0.938	0.896	0.899	0.938	0.875	1.078	1.044	1.048	0.941	0.985	0.996	1.055	0.971	1.051	1.28	1.258	1.368	1.04744	0.342551	1.02187	0.636386	1.00519	0.912641	0.921767	0.019926	0.970662	0.379469	1.23218	0.0120541	1.17494	0.0356536	1.03397	0.18808	1.11607	0.0429182
A0A1D5S077	Carboxypeptidase	49.95	3.5801	2.8	1	1	1	0.827			0.667			0.94			1.109			1.009			0.972			1.344			1.218			0.80653		1.13664		1.34099		0.96333		1.33201		1.20714		1.22007		1.45727		1.42979
A0A1D5S0B2	Zinc finger protein ZAT12 OS=Arabidopsis thaliana GN=ZAT12 PE=2 SV=1	18.675	0.87083	4.4	1	1	1			0.914			0.831			1.418			1.328			0.607			0.687			1.386			1.02	0.90919		1.55142		1.45295		1.1318		2.28336		1.6804		0.664114		0.826715		0.977433
A0A1D5S0D3	E3 ubiquitin-protein ligase RING1 OS=Gossypium hirsutum GN=RING1 PE=1 SV=1	32.816	8.5132	4.4	1	1	1
A0A1D5S0E8	FRIGIDA-like protein	68.064	4.7497	5.6	4	4	4	1.456			1.32			0.902			0.793			0.995			0.92			0.758			0.826			0.906593		0.619505		0.544643		0.924623		0.761809		0.830151		0.683379		0.69697		0.840355
A0A1D5S0G4	Sulfotransferase	40.242	22.287	43.1	14	23	7	1.337	1.439	1.33	0.996	1.095	1.092	0.934	0.862	0.892	0.784	0.758	0.741	1.007	1.028	0.986	0.949	1.016	0.994	0.872	0.845	0.88	0.919	0.845	0.97	0.775207	0.0030954	0.654652	0.000950296	0.556016	0.00134817	0.979477	0.431849	0.859649	0.00100626	0.904998	0.106969	0.735753	0.00501595	0.929626	0.136044	0.966146	0.28675
A0A1D5S0J1	"Acetylornithine aminotransferase, mitochondrial OS=Alnus glutinosa GN=AG118 PE=2 SV=1"	53.499	114.15	15.7	8	16	2	0.999		0.975	0.859		0.777	1.177		1.076	1.404		1.058	0.803		0.99	0.786		0.996	1.01		1.013	1.032		1.167	0.828774	0.129045	1.14134	0.205934	1.24721	0.39175	0.993865	0.972391	1.12828	0.434545	1.22644	0.232665	0.908308	0.508861	1.08924	0.612713	0.897914	0.263173
A0A1D5S0U4	Phenylalanine ammonia-lyase	76.573	4.7434	21.9	16	29	0
A0A1D5S0U9	Actin-depolymerizing factor 7 OS=Oryza sativa subsp. japonica GN=ADF7 PE=3 SV=2	26.21	-2	3.1	1	1	1
A0A1D5S0Z3	Putative clathrin assembly protein At2g25430 OS=Arabidopsis thaliana GN=At2g25430 PE=1 SV=2	65.782	0.62316	1.1	1	1	1
A0A1D5S132	Glutelin type-A 1 OS=Oryza sativa subsp. japonica GN=GLUA1 PE=1 SV=2	38.128	115.93	38.8	14	27	1
A0A1D5S187	"Endo-1,3;1,4-beta-D-glucanase OS=Zea mays PE=1 SV=1"	27.948	7.8068	4.6	1	1	1		0.902	0.837		0.598	0.868		1.121	1.072		1.366	1.013		0.757	0.844		0.707	0.857		1.415	1.207		1.303	1.414	0.843013	0.491512	1.26107	0.0360031	1.36803	0.313296	0.976889	0.854988	1.63773	0.0903687	1.69706	0.0182562	0.920644	0.34025	1.06685	0.788237	1.19562	0.274349
A0A1D5S1A5	N-alpha-acetyltransferase MAK3 OS=Arabidopsis thaliana GN=MAK3 PE=2 SV=1	22.37	-2	7	1	1	1	0.808			0.586			1.125			1.216			0.877			0.955			1.412			1.126			0.725248		1.39233		1.50495		1.08894		1.61003		1.28392		1.0854		1.62969		1.25511
A0A1D5S1B4	Unknown	57.37	4.031	2.9	1	2	1	0.953	1.061	0.925	0.814	1.009	0.907	1.137	1.061	0.945	1.17	0.767	0.889	0.857	1.051	1.047	0.866	1.016	1.116	1.03	0.985	1.083	1.257	1.033	1.062	0.928887	0.380108	1.06941	0.387778	0.961552	0.788772	1.01455	0.889587	1.04839	0.548703	1.13435	0.237055	1.00544	0.948134	1.09817	0.38931	0.985682	0.826228
A0A1D5S1T0	"Adenine nucleotide transporter BT1, chloroplastic/mitochondrial OS=Arabidopsis thaliana GN=BT1 PE=1 SV=1"	43.885	4.9863	2.7	1	1	1	1.088			0.969			1.116			0.812			1.184			0.99			0.803			1.042			0.890625		1.02574		0.746324		0.836149		0.678209		0.880068		1.08824		1.02167		0.719534
A0A1D5S1V5	Phosphoinositide phospholipase C	66.01	7.3888	7.2	4	5	4			0.647			1.019			1.313			1.296			0.92			0.961			0.976			0.963	1.57496		2.02937		2.00309		1.04457		1.06087		1.04674		1.42195		0.943081		0.743336
A0A1D5S1V6	Phosphoinositide phospholipase C	39.534	3.4813	7.1	2	2	2	0.802			0.866			1.169			1.146			0.847			1.009			1.075			1.147			1.0798		1.45761		1.42893		1.19126		1.26919		1.35419		1.05611		1.16513		0.919589
A0A1D5S1W5	"29 kDa ribonucleoprotein A, chloroplastic OS=Nicotiana sylvestris PE=2 SV=1"	48.219	3.4495	7.3	2	3	2	0.555	0.561		1.353	1.429		1.252	1.047		0.936	0.789		1.075	1.357		1.065	1.154		0.951	0.729		0.751	0.752		2.49283	0.028082	2.06004	0.108984	1.5457	0.150268	0.912418	0.585765	0.690789	0.178108	0.61801	0.187616	2.17921	0.134248	0.797628	0.0425709	0.730753	0.177867
A0A1D5S1X7	Heat shock 70 kDa protein 14 OS=Arabidopsis thaliana GN=HSP70-14 PE=2 SV=1	85.985	128.64	35	30	51	12	0.423	0.38	0.538	1.173	1.208	1.257	1.159	1.251	1.307	1.2	1.222	1.196	0.97	0.933	0.951	1.082	0.904	0.981	1.054	1.019	0.938	0.951	0.845	0.854	2.7129	0.00072714	2.77181	0.000255267	2.69799	0.00308831	1.03959	0.543334	1.05501	0.263639	0.928521	0.174802	2.12826	0.0064368	0.815558	0.032293	0.810062	0.0144107
A0A1D5S1X8	"7,8-dihydroneopterin aldolase"	14.529	1.9159	17.2	2	2	2	0.679			1.065			1.317			1.446			0.799			0.797			1.021			0.921			1.56848		1.93962		2.1296		0.997497		1.27785		1.15269		1.17673		0.748357		0.775247
A0A1D5S1Y0	30-kDa cleavage and polyadenylation specificity factor 30 OS=Arabidopsis thaliana GN=CPSF30 PE=1 SV=1	69.124	5.8126	5.6	3	3	2			1.323			1.327			0.904			0.928			0.889			0.87			0.846			0.877	1.00302		0.683296		0.701436		0.978628		0.951631		0.986502		0.671958		0.655614		0.935841
A0A1D5S1Z8	Unknown	14.676	5.98	14.7	1	1	1
A0A1D5S217	Replication protein A 70 kDa DNA-binding subunit C OS=Oryza sativa subsp. japonica GN=RPA1C PE=1 SV=1	49.167	3.1836	2.2	1	1	1			0.875			0.809			1.048			1.098			1.059			1.02			1.173			0.938	0.924571		1.19771		1.25486		0.963173		1.10765		0.885741		1.21029		1.26082		1.11927
A0A1D5S221	Kinesin-like protein	67.328	22.924	6.4	3	3	1
A0A1D5S275	Unknown	108.24	2.0673	7.8	8	14	1
A0A1D5S282	Unknown	19.76	12.007	13.5	1	1	1		0.891	1.309		0.908	1.165		0.902	0.952		0.916	0.397		1.137	1.374		1.101			1.073	0.911		1.03	0.842	0.942273	0.824224	0.842727	0.558924	0.596818	0.319668	0.876941		0.790123	0.224173	0.74552	0.175598	1.14136	0.598576	1.06223		1.07012	0.566293
A0A1D5S2A2	Probable calcium-binding protein CML18 OS=Oryza sativa subsp. japonica GN=CML18 PE=2 SV=1	16.367	1.1876	12.5	2	2	2
A0A1D5S2A6	Alanine aminotransferase 2 OS=Hordeum vulgare PE=1 SV=1	52.805	10.351	30.3	15	37	1	0.687	0.791		0.717	0.766		1.005	0.897		1.288	1.22		0.636	0.778		0.965	0.935		1.326	1.35		1.506	1.351		1.00338	0.970606	1.28687	0.105773	1.69689	0.0217642	1.34371	0.168247	1.8925	0.0646486	2.02051	0.0209813	0.956698	0.753755	1.28119	0.0299769	1.40694	0.076181
A0A1D5S2D2	Unknown	43.718	19.744	8.8	3	3	3		0.943	0.951		0.809	0.682		0.936	0.909		1.057	1.098		1.009	1.037		0.965	0.981		1.228	1.139		1.077	1.262	0.787223	0.193135	0.974129	0.303294	1.1378	0.089237	0.951124	0.119262	1.15689	0.146736	1.14321	0.353919	1.08025	0.0954754	1.30516	0.16849	1.28293	0.0853895
A0A1D5S2D4	Unknown	49.107	3.1369	3	1	1	1	1.065			0.74			1.035			0.94			1.158			0.895			0.974			1.267			0.694836		0.971831		0.882629		0.772884		0.841105		1.09413		1.08732		1.20946		0.941063
A0A1D5S2F0	Unknown	27.043	1.5804	4	1	1	1
A0A1D5S2F9	"Translocase of chloroplast 159, chloroplastic OS=Arabidopsis thaliana GN=TOC159 PE=1 SV=1"	143.3	11.312	1.8	1	1	1
A0A1D5S2I5	DUF724 domain-containing protein 3 OS=Arabidopsis thaliana GN=DUF3 PE=1 SV=1	49.669	2.0568	14.9	7	10	2		1.073	1.096		1.027	1.111		1.008	0.989		0.951	0.907		0.999	1.034		1.025	1.148		1.011	0.827		0.894	0.818	0.985708	0.776118	0.920701	0.0311742	0.856616	0.0465884	1.06886	0.45065	0.904083	0.477768	0.842105	0.104378	0.937298	0.100558	1.01637	0.838607	0.920381	0.545555
A0A1D5S2L2	DnaJ protein ERDJ3B OS=Arabidopsis thaliana GN=ERDJ3B PE=1 SV=1	36.276	6.7992	3.2	1	1	1
A0A1D5S2P8	Glucose-6-phosphate isomerase	62.307	1.9948	22.9	12	25	1	1.032	0.932	1.074	0.957	0.968	1.013	0.949	1.052	1.059	0.893	0.865	0.965	0.807	0.842	0.74	0.966	0.92	0.954	1.152	1.205	1.063	1.271	1.264	1.191	0.967084	0.523031	1.00724	0.900754	0.896313	0.11927	1.18878	0.0226799	1.43156	0.00354655	1.55965	0.000395301	0.786373	0.0171261	0.966644	0.214634	1.11765	0.0944217
A0A1D5S2Q3	Ras-related protein RABD1 OS=Arabidopsis thaliana GN=RABD1 PE=1 SV=1	19.37	16.195	11	2	2	2	1.371			0.979			1.054			0.992			0.842			0.883			0.936			0.934			0.714077		0.768782		0.723559		1.04869		1.11164		1.10926		0.61415		0.901941		0.888046
A0A1D5S2V2	"Probable lactoylglutathione lyase, chloroplastic OS=Arabidopsis thaliana GN=At1g67280 PE=1 SV=1"	28.496	4.3436	13.6	3	3	2	0.915			0.934			1.054			1.039			1.043			0.934			0.998			1.118			1.02077		1.15191		1.13552		0.895494		0.956855		1.07191		1.13989		1		0.946869
A0A1D5S313	Phospholipid-transporting ATPase	140.25	0.81142	0.9	1	1	1
A0A1D5S322	1-aminocyclopropane-1-carboxylate oxidase OS=Musa acuminata GN=MAO1B PE=3 SV=1	31.809	37.311	14.4	3	4	3		0.365	0.599		0.353	0.553		0.718	0.785		1.063	0.917		1.167	1.309		1.371	1.258		1.378	1.302		1.597	1.244	0.939834	0.868307	1.55913	0.241281	2.05394	0.0862437	1.06179	0.491764	1.08239	0.364534	1.14742	0.480295	2.56846	0.0470088	2.90177	0.0319981	1.7831	0.00775214
A0A1D5S398	Probable sucrose-phosphatase 3 OS=Oryza sativa subsp. japonica GN=SPP3 PE=3 SV=1	47.731	18.628	15.6	7	9	2			0.826			0.632			0.935			1.119			1.008			1.04			1.178			1.338	0.765133		1.13196		1.35472		1.03175		1.16865		1.32738		1.22034		1.64557		1.25989
A0A1D5S399	Endoglucanase 20 OS=Oryza sativa subsp. japonica GN=GLU15 PE=2 SV=1	54.215	5.9678	2.4	1	1	1		1.016			0.931			1.086			0.991			0.959			0.89			1.135			1.029		0.916339		1.0689		0.975394		0.92805		1.18352		1.07299		0.943898		0.955961		1.04512
A0A1D5S3H3	DNA helicase	91.309	39.125	12.1	9	10	9	0.612	0.534	0.502	1.096	1.176	1.139	1.145	1.144	1.174	0.901	0.958	1.045	1.257	1.231	1.141	1.191	1.116	1.058	1.003	0.905	0.938	0.903	0.829	0.942	2.06978	0.000241505	2.10133	0.00144791	1.76214	0.00177022	0.927253	0.167237	0.784238	0.0051064	0.736842	0.00277908	2.20206	0.000166955	0.986514	0.753498	0.821831	0.0120323
A0A1D5S3I3	Glycosyltransferase	54.761	15.19	5.7	2	2	2		0.816	0.837		0.878	0.835		1.079	1.306		1.14	1.088		0.951	0.895		0.827	0.979		1.148	1.076		1.225	1.065	1.0363	0.374862	1.44283	0.188831	1.34785	0.0323179	0.978332	0.838931	1.20477	0.0592066	1.24052	0.191271	1.11676	0.146471	1.05429	0.649979	0.932495	0.605625
A0A1D5S3K0	Unknown	28.197	1.2423	3.2	1	1	1	0.509			1.206			1.249			1.402			1.029			0.886			0.956			0.763			2.36935		2.45383		2.75442		0.86103		0.929057		0.741497		2.02161		0.73466		0.765412
A0A1D5S3Q1	Pto-interacting protein 1 OS=Solanum lycopersicum GN=PTI1 PE=1 SV=2	39.476	57.431	38.7	13	26	1	1.343	1.286	1.151	0.869	0.957	1.079	0.971	0.995	0.894	0.914	0.979	0.882	0.955	0.929	1.092	1.078	0.986	1.061	0.785	0.997	0.919	1.107	0.9	0.845	0.768519	0.0250996	0.756614	0.0169496	0.734127	0.0140144	1.05007	0.451686	0.907594	0.317741	0.958333	0.688074	0.787302	0.0250157	1.07573	0.358973	0.944406	0.499811
A0A1D5S463	Universal stress protein PHOS32 OS=Arabidopsis thaliana GN=PHOS32 PE=1 SV=1	17.716	-2	16.4	2	2	1		1.232			1.073			1.03			0.732			1.088			0.861			0.897			1.091		0.870942		0.836039		0.594156		0.79136		0.824449		1.00276		0.883117		0.802423		0.870874
A0A1D5S4D4	Elongator complex protein 2 OS=Arabidopsis thaliana GN=ELP2 PE=1 SV=1	80.992	1.5549	3.7	3	3	3	0.928			1.373			1.078			0.875			0.991			0.977			0.847			0.856			1.47953		1.16164		0.942888		0.985873		0.854692		0.863774		1.06789		0.71158		0.785714
A0A1D5S4G2	"Probable 4-hydroxy-tetrahydrodipicolinate reductase 1, chloroplastic OS=Oryza sativa subsp. japonica GN=DAPB1 PE=2 SV=1"	36.972	9.6119	12.3	4	6	4			0.889			1.044			1.066			1.037			1.018			1.001			0.996			0.966	1.17435		1.1991		1.16648		0.983301		0.978389		0.948919		1.14511		0.958812		0.934334
A0A1D5S4H6	E3 ubiquitin-protein ligase UPL6 OS=Arabidopsis thaliana GN=UPL6 PE=2 SV=1	96.457	7.4677	1.4	1	2	1		0.523	0.658		1.013	1.02		1.135	1.015		1.271	1.046		1.001	1.068		1.027	1.097		1.047	0.916		0.971	1.204	1.72142	0.0992811	1.82049	0.0340196	1.9619	0.0696988	1.02658	0.627615	0.948768	0.567305	1.05123	0.729182	1.75191	0.0540791	1.04476	0.415805	0.913023	0.403647
A0A1D5S4W9	Unknown	52.01	111.63	28.4	13	26	2	1.484	1.682	1.644	1.297	1.29	1.254	1.207	1.083	1.247	1.156	1.12	1.178	0.627	0.627	0.608	0.71	0.762	0.672	0.793	0.805	0.725	0.7	0.728	0.717	0.798545	0.02877	0.735343	0.00628284	0.718087	0.0126145	1.15145	0.0618647	1.24758	0.0200101	1.15199	0.00104196	0.38711	0.00349189	0.558188	0.000318144	0.656771	0.00553773
A0A1D5S4X3	"Outer envelope protein 64, chloroplastic OS=Arabidopsis thaliana GN=OEP64 PE=1 SV=1"	38.509	11.828	5.2	2	2	2		1.4			0.964			0.944			1.002			0.858			0.959			0.938			0.99		0.688571		0.674286		0.715714		1.11772		1.09324		1.15385		0.612857		0.994813		0.993644
A0A1D5S4Z2	"Glutamate--cysteine ligase A, chloroplastic OS=Oryza sativa subsp. indica GN=GSH1-1 PE=2 SV=2"	56.184	56.041	26.4	12	25	1	1.369			2.002			1.862			1.711			0.198			0.237			0.253			0.24			1.46238		1.36012		1.24982		1.19697		1.27778		1.21212		0.144631		0.118382		0.135875
A0A1D5S509	Cytochrome P450 72A15 OS=Arabidopsis thaliana GN=CYP72A15 PE=2 SV=1	32.547	6.2075	3.8	1	1	1
A0A1D5S517	Acyl transferase 7 OS=Oryza sativa subsp. japonica GN=AT7 PE=2 SV=1	27.425	1.945	3.9	1	1	1			0.976			0.635			1.147			1.218			1.116			0.827			1.18			0.977	0.650615		1.1752		1.24795		0.741039		1.05735		0.875448		1.14344		1.30236		1.02877
A0A1D5S527	Cysteine protease XCP1 OS=Arabidopsis thaliana GN=XCP1 PE=1 SV=1	38.209	7.2801	14	5	9	3	1.019	0.94	0.991	1.071	1.111	1.049	0.924	1.143	1.129	1.058	1.04	1.068	0.873	0.913	0.88	0.981	0.972	0.937	0.983	0.897	0.99	1.009	0.98	1.062	1.09525	0.0360112	1.08339	0.368102	1.07322	0.076157	1.08402	0.0151116	1.07652	0.137745	1.14441	0.0178303	0.903729	0.0354262	0.89446	0.00905011	0.897997	0.261918
A0A1D5S563	Unknown	35.286	1.7371	2.9	1	1	1	1.166		1.123	1.271		1.186	1.036		1.019	0.824		0.878	0.884		1.069	1.07		0.927	0.85		0.898	0.819		0.851	1.07339	0.261677	0.897772	0.0818403	0.743556	0.0156713	1.02253	0.869071	0.895033	0.460552	0.855095	0.362893	0.853211	0.308856	0.81278	0.136703	0.850608	0.0713864
A0A1D5S567	Thioredoxin H4-2 OS=Oryza sativa subsp. japonica GN=Os05g0169000 PE=2 SV=1	14.506	1.6153	15.3	2	2	2
A0A1D5S5T6	22.3 kDa class VI heat shock protein OS=Oryza sativa subsp. japonica GN=HSP22.3 PE=2 SV=1	20.532	1.7356	10.8	2	2	2		1.43			1.07			0.845			1.053			0.767			0.938			0.961			0.994		0.748252		0.590909		0.736364		1.22295		1.25293		1.29596		0.536364		0.876636		1.13728
A0A1D5S5T8	Xanthine dehydrogenase OS=Oryza sativa subsp. japonica GN=XDH PE=2 SV=1	150.68	12.418	5.6	7	7	7	0.998	0.974	0.977	0.894	0.893	0.908	1.085	1.147	1.118	1.179	1.164	1.123	0.92	0.894	0.957	0.905	0.939	0.917	1.095	1.031	1.022	1.092	0.864	0.931	0.913869	0.0014681	1.13598	0.00887013	1.17531	0.00346343	0.996391	0.882662	1.13605	0.0142875	1.04186	0.63027	0.939641	0.0670381	1.02449	0.144338	0.939701	0.0858743
A0A1D5S5X2	RNA-binding KH domain-containing protein PEPPER OS=Arabidopsis thaliana GN=PEP PE=1 SV=1	46.877	17.055	15.3	6	8	1	1.076			0.762			0.883			1.076			0.992			1.014			1.098			1.148			0.708178		0.820632		1		1.02218		1.10685		1.15726		0.921933		1.33071		1.24349
A0A1D5S606	"Endo-1,3;1,4-beta-D-glucanase OS=Zea mays PE=1 SV=1"	22.867	26.097	26.9	7	8	1			1.1			0.756			0.895			0.93			1.189			1.125			1.085			0.855	0.687273		0.813636		0.845455		0.946173		0.912532		0.719092		1.08091		1.4881		1.21229
A0A1D5S628	Berberine bridge enzyme-like 25 OS=Arabidopsis thaliana GN=At5g44390 PE=2 SV=1	59.637	11.738	15.2	8	15	0
A0A1D5S690	1-aminocyclopropane-1-carboxylate oxidase homolog 1 OS=Arabidopsis thaliana GN=At1g06620 PE=2 SV=1	30.559	1.8189	3.2	1	1	1			0.661			0.33			0.444			0.683			1.608			1.675			1.172			1.254	0.499244		0.67171		1.03328		1.04167		0.728856		0.779851		2.43268		5.07576		2.63964
A0A1D5S6F3	Probable leucine-rich repeat receptor-like protein kinase At5g49770 OS=Arabidopsis thaliana GN=At5g49770 PE=2 SV=1	89.594	11.857	5.5	4	5	4			0.918			0.908			1.014			1.024			1.121			1.169			0.893			0.765	0.989107		1.10458		1.11547		1.04282		0.79661		0.682426		1.22113		1.28744		0.880671
A0A1D5S6L5	Malic enzyme	67.583	77.807	12.1	7	9	7	0.665	0.68	0.555	0.985	0.983	0.96	0.992	1	0.984	0.998	1.027	0.973	1.063	1.063	1.055	1.058	1.086	1.094	1.075	1.061	1.049	1.053	1.089	1.195	1.54105	0.0105524	1.56632	0.0110296	1.57789	0.00544961	1.01792	0.21946	1.00126	0.879777	1.04904	0.346683	1.67421	0.00818241	1.10587	0.00222047	1.07023	0.00289995
A0A1D5S6M2	Unknown	118.53	20.184	3.2	3	3	3		0.658	0.546		0.963	1.2		1.111	0.885		0.906	1.039		1.096	1.195		1.18	1.181		0.999	0.982		1.031	0.913	1.79651	0.109068	1.65781	0.129284	1.61545	0.0535012	1.03055	0.608185	0.864688	0.18821	0.848538	0.156864	1.90282	0.0191519	1.09154	0.556923	0.992485	0.957835
A0A1D5S6M4	Unknown	37.109	12.57	8.2	2	2	2	1.202			1.125			0.935			0.949			0.902			0.957			0.955			0.936			0.93594		0.77787		0.789517		1.06098		1.05876		1.03769		0.750416		0.850667		1.02139
A0A1D5S6Q0	Calcium and calcium/calmodulin-dependent serine/threonine-protein kinase OS=Oryza sativa subsp. japonica GN=CCAMK PE=2 SV=1	50.145	10.904	4.1	2	2	2
A0A1D5S6Q9	Protein disulfide-isomerase 5-4 OS=Arabidopsis thaliana GN=PDIL5-4 PE=2 SV=1	39.276	11.147	12	5	6	4	1.254			0.968			0.96			0.986			0.904			0.948			0.966			1.012			0.77193		0.76555		0.786284		1.04867		1.06858		1.11947		0.720893		0.979339		1.00625
A0A1D5S6X6	Unknown	64.022	19.106	13.9	8	13	8	0.536	0.527		1.201	1.168		1.154	1.038		0.998	0.925		0.962	1.04		1.048	1.147		1.023	1.047		1.063	1.011		2.2286	0.0100775	2.06209	0.0637568	1.80903	0.0507086	1.0964	0.271875	1.03397	0.539136	1.03596	0.532823	1.88335	0.0499756	0.926551	0.309241	0.944343	0.479687
A0A1D5S736	Methionine gamma-lyase OS=Arabidopsis thaliana GN=MGL PE=1 SV=1	49.123	4.1196	7.8	3	3	3	1.158		1.033	0.559		0.683	1.111		0.962	1.25		0.965	0.939		1.074	1.046		1.333	1.074		1.029	0.938		0.862	0.566864	0.032746	0.946143	0.607362	1.01095	0.948233	1.18182	0.406404	1.04471	0.62483	0.894188	0.332259	0.918759	0.435888	1.91546	0.116902	1.01447	0.874932
A0A1D5S798	Unknown	42.456	7.6228	7.7	3	3	3	1.229	1.12	1.202	0.937	0.908	0.989	0.942	1.084	0.938	0.99	0.993	0.918	0.975	0.832	0.925	0.976	0.976	0.977	0.95	1.066	0.993	0.986	0.985	1.009	0.798085	0.00548549	0.834694	0.0340548	0.816953	0.00755483	1.07211	0.25756	1.10139	0.164815	1.09078	0.183622	0.769361	0.00793874	1.03352	0.313153	1.01518	0.812411
A0A1D5S7B9	UDP-glucuronic acid decarboxylase 2 OS=Arabidopsis thaliana GN=UXS2 PE=1 SV=1	48.001	11.59	28.3	11	21	1		1.257	1.316		1.204	0.973		1.207	1.098		0.821	1.053		0.923	0.962		0.963	0.796		0.839	0.957		0.785	0.925	0.846094	0.32332	0.895841	0.199854	0.728333	0.186553	0.933156	0.586567	0.952785	0.586244	0.907162	0.419959	0.732608	0.01628	0.807993	0.291577	0.779176	0.0875259
A0A1D5S7C0	UDP-glucuronic acid decarboxylase 4 OS=Arabidopsis thaliana GN=UXS4 PE=2 SV=1	31.688	10.096	35	10	16	3	1.241			0.921			1.17			0.893			1.156			0.824			0.902			0.898			0.742143		0.942788		0.719581		0.712803		0.780277		0.776817		0.931507		0.89468		0.77094
A0A1D5S7H1	Unknown	56.942	21.44	6	3	4	3		0.625			0.984			0.91			0.93			1.196			1.192			1.03			1.047		1.5744		1.456		1.488		0.996656		0.861204		0.875418		1.9136		1.21138		1.13187
A0A1D5S7K6	"Valine--tRNA ligase, mitochondrial 1 OS=Arabidopsis thaliana GN=TWN2 PE=2 SV=2"	119.01	0.99576	2.7	3	4	1	0.84	0.766	0.82	0.961	1.056	1.009	1.091	1.077	1.101	1.127	1.227	1.138	0.908	0.912	0.967	0.914	0.938	0.927	1.182	1.057	1.108	1.004	0.987	0.977	1.24732	0.00541866	1.34749	0.00332511	1.43941	0.00129352	0.99713	0.905058	1.20093	0.019499	1.06494	0.0705499	1.1488	0.0152098	0.918374	0.087359	1.02386	0.55014
A0A1D5S7L0	Vesicle-associated protein 1-1 OS=Arabidopsis thaliana GN=PVA11 PE=1 SV=1	29.973	1.5957	3.3	1	2	1	1.659			1.734			0.581			0.455			0.996			1.268			0.425			0.639			1.04521		0.350211		0.274262		1.27309		0.426707		0.641566		0.600362		0.731257		0.731497
A0A1D5S7P5	"Pyruvate, phosphate dikinase"	96.194	0.92255	24.4	17	35	1	0.547	0.789	0.796	0.528	0.673	0.588	1.576	1.412	1.418	1.567	1.486	1.693	0.974	0.954	1.032	1.171	1.011	0.953	0.993	0.962	0.915	0.767	0.787	0.752	0.839118	0.302723	2.0666	0.00267714	2.22608	0.0014705	1.05912	0.472357	0.969595	0.409258	0.779054	0.0047977	1.38837	0.0681722	1.75238	0.00709972	0.651384	0.004682
A0A1D5S7P9	26S proteasome non-ATPase regulatory subunit 13 homolog B OS=Arabidopsis thaliana GN=RPN9B PE=1 SV=1	43.534	11.701	19.2	8	14	7			1.263			1.108			0.974			0.856			0.978			0.958			0.883			0.925	0.877276		0.77118		0.677751		0.97955		0.902863		0.945808		0.774347		0.864621		0.906571
A0A1D5S7U7	Pyruvate kinase	61.274	74.092	14.2	7	7	4		1.093			1.159			0.833			0.797			1.24			1.054			0.906			0.826		1.06038		0.762123		0.729186		0.85		0.730645		0.666129		1.13449		0.909405		1.08764
A0A1D5S7U8	Pyruvate kinase	71.378	26.033	15.6	10	11	5	0.904		0.991	1.15		1.186	0.93		0.856	0.833		0.859	1.283		1.22	1.049		1.042	0.973		0.961	0.823		0.78	1.23272	0.0872513	0.94248	0.442841	0.892876	0.236736	0.835398	0.0932189	0.772673	0.0619229	0.640431	0.011003	1.32084	0.0366117	0.89512	0.0832123	1.08287	0.28871
A0A1D5S7X6	Basic endochitinase A OS=Secale cereale GN=rsca PE=1 SV=1	29.554	1.7371	11	3	3	1		0.789	0.81		0.425	0.573		0.48	0.796		0.464	0.651		1.293	1.258		1.56	1.397		1.345	1.145		1.541	1.285	0.62414	0.147704	0.797999	0.492546	0.697311	0.231092	1.15915	0.230824	0.976088	0.811951	1.1078	0.4751	1.59537	0.0046407	2.96293	0.0127554	1.95141	0.103455
A0A1D5S7Y0	RGG repeats nuclear RNA binding protein B OS=Arabidopsis thaliana GN=RGGB PE=1 SV=1	39.086	6.1689	12.5	5	8	5			0.649			1.379			1.002			1.068			1.078			0.978			0.894			0.735	2.12481		1.54391		1.64561		0.907236		0.829314		0.681818		1.66102		0.70921		0.892216
A0A1D5S805	60S ribosomal protein L36	12.557	3.5979	24.3	3	7	3	1.288	1.175	1.229	1.508	1.518	1.36	0.972	0.936	1.058	0.973	1.001	0.952	0.941	1.01	0.93	0.899	0.862	0.876	0.592	0.732	0.695	0.523	0.727	0.726	1.18797	0.0253423	0.803359	0.00788563	0.792524	0.00757281	0.915307	0.066152	0.700798	0.00766283	0.685873	0.0345901	0.780336	0.0034709	0.601231	0.00580827	0.680715	0.00497752
A0A1D5S832	Unknown	53.012	18.565	6	3	3	3		0.605			1.128			1.12			0.955			1.107			1.036			1.038			0.976		1.86446		1.85124		1.57851		0.935863		0.937669		0.881662		1.82975		0.91844		0.926786
A0A1D5S851	"Electron transfer flavoprotein-ubiquinone oxidoreductase, mitochondrial OS=Oryza sativa subsp. japonica GN=Os10g0516300 PE=3 SV=1"	63.801	11.801	13.5	7	9	7	0.768	0.799	0.769	1.016	0.851	0.94	0.957	0.897	0.977	0.978	0.923	0.98	1.108	1.121	1.017	1.102	1.184	1.183	1.018	1.247	1.084	1.009	0.917	1.049	1.20163	0.0752336	1.2119	0.0109517	1.2333	0.00300673	1.0687	0.1578	1.03173	0.681433	0.916513	0.15322	1.38955	0.00706829	1.23584	0.0248289	1.18297	0.114114
A0A1D5S8A4	Monothiol glutaredoxin-S11 OS=Oryza sativa subsp. japonica GN=GRXS11 PE=2 SV=2	49.207	8.1978	6.8	3	3	2	0.935	0.911	0.764	0.839	0.906	0.957	0.969	0.762	0.808	0.957	0.783	0.778	1.032	1.16	1.256	1.031	1.112	1.239	1.09	1.068	0.973	1.191	1.226	1.139	1.03525	0.65825	0.972797	0.788634	0.964751	0.719499	0.980858	0.816452	0.908063	0.246065	1.03132	0.645958	1.32107	0.0309274	1.25167	0.0437757	1.23316	0.0674342
A0A1D5S8D6	Unknown	41.437	2.0818	5.8	2	2	2	0.903	1.193	0.615	0.967	0.98	0.998	0.967	1.058	1.119	1.031	0.981	1.087	1.002	0.922	1.141	1.068	0.922	0.991	1.046	1.013	1.03	1.025	0.969	1.046	1.08632	0.686325	1.15972	0.481553	1.14312	0.521074	0.972594	0.736014	1.00783	0.912453	0.991843	0.911582	1.13058	0.563257	1.01222	0.804954	0.982506	0.721206
A0A1D5S8G0	AT-hook motif nuclear-localized protein 10 OS=Arabidopsis thaliana GN=AHL10 PE=1 SV=2	46.966	3.9068	4.9	2	2	2	0.89			0.978			1.188			0.973			0.933			1.067			1.03			0.947			1.09888		1.33483		1.09326		1.14362		1.10397		1.01501		1.04831		1.091		0.867003
A0A1D5S8G7	Protein WEAK CHLOROPLAST MOVEMENT UNDER BLUE LIGHT 1 OS=Arabidopsis thaliana GN=WEB1 PE=1 SV=1	67.341	1.9147	1.5	1	1	1	0.857			0.917			1.047			0.959			1.02			0.992			1.172			1.06			1.07001		1.2217		1.11902		0.972549		1.14902		1.03922		1.1902		1.08179		1.11939
A0A1D5S8H2	Cysteine proteinase inhibitor	11.77	3.4917	13.1	1	1	1	0.743		0.747	0.669		0.737	0.965		1.124	1.13		1.195	0.808		0.892	0.619		0.792	1.033		1.174	2.259		1.508	0.943624	0.432703	1.40201	0.16498	1.5604	0.0486729	0.83	0.314618	1.29824	0.116412	2.21588	0.218195	1.14094	0.24158	1.00356	0.982064	1.05649	0.635232
A0A1D5S8J1	Histone H2A	16.535	6.0623	19.5	4	10	1		1.332	1.175		1.379	1.033		1.069	1.031		0.958	0.981		0.812	0.929		0.888	1.046		0.701	0.899		0.88	0.886	0.962106	0.83436	0.837655	0.219004	0.773434	0.165268	1.11086	0.437204	0.919012	0.614556	1.01436	0.866016	0.694456	0.0675133	0.801824	0.378881	0.761905	0.230036
A0A1D5S8J9	Probable nucleolar protein 5-2 OS=Arabidopsis thaliana GN=NOP5-2 PE=1 SV=1	43.4	4.6477	6.9	3	4	3	0.679			0.73			1.311			1.312			0.81			0.978			1.211			1.065			1.07511		1.93078		1.93225		1.20741		1.49506		1.31481		1.19293		1.33973		0.923722
A0A1D5S8Q6	Calcium-transporting ATPase	93.424	1.4896	3.7	3	5	1	0.87			0.708			1.088			1.221			1.002			0.982			1.103			1.106			0.813793		1.25057		1.40345		0.98004		1.1008		1.10379		1.15172		1.38701		1.01379
A0A1D5S8U4	Cytochrome P450 84A1 OS=Arabidopsis thaliana GN=CYP84A1 PE=1 SV=1	51.759	1.2959	2.8	1	1	1			1.017			0.692			1.021			1.151			1.015			0.88			1.146			1.155	0.680433		1.00393		1.13176		0.866995		1.12906		1.13793		0.998033		1.27168		1.12243
A0A1D5S8X1	Phosphotransferase	54.77	54.628	41.2	17	31	4	1.191	1.232	1.145	0.95	1.046	0.912	0.964	1.013	1.073	0.981	0.892	1.02	0.982	0.985	0.894	0.932	0.964	0.936	1.066	0.906	0.978	1.018	0.971	1.042	0.815022	0.01425	0.854821	0.0142174	0.810818	0.0110871	0.989864	0.783103	1.03111	0.623135	1.05942	0.202842	0.80185	0.00415218	0.973865	0.594354	0.967213	0.587623
A0A1D5S8X9	Probable serine/threonine-protein kinase At4g35230 OS=Arabidopsis thaliana GN=At4g35230 PE=1 SV=1	48.513	1.0253	10.3	4	5	1
A0A1D5S8Y7	Inositol-tetrakisphosphate 1-kinase 4 OS=Oryza sativa subsp. indica GN=ITPK4 PE=3 SV=1	31.317	6.1353	2.4	1	1	1		1.392			1.099			0.999			0.842			0.998			1.023			0.744			0.899		0.789511		0.717672		0.604885		1.02505		0.745491		0.900802		0.716954		0.930846		0.744745
A0A1D5S8Z4	Inactive protein RESTRICTED TEV MOVEMENT 2 OS=Arabidopsis thaliana GN=RTM2 PE=3 SV=1	23.251	1.6086	13.8	3	3	1	1.251	1.386	1.472	1.11	1.114	1.176	1.045	0.989	1.002	0.995	0.817	0.86	0.863	0.985	0.89	0.977	1.024	0.881	0.942	0.904	0.917	0.767	0.762	0.751	0.827452	0.0548685	0.738866	0.0246581	0.65028	0.00508958	1.05259	0.440662	1.00913	0.846489	0.832725	0.0519106	0.666342	0.00716246	0.847647	0.0359359	0.910079	0.0151054
A0A1D5S918	O-acyltransferase WSD1 OS=Arabidopsis thaliana GN=WSD1 PE=2 SV=1	56.137	0.95386	1.8	1	1	1	1.142			0.982			1.094			1.301			0.744			0.887			0.967			0.897			0.859895		0.957968		1.13923		1.1922		1.29973		1.20565		0.651489		0.903259		0.883912
A0A1D5S955	Plant cysteine oxidase 2 OS=Arabidopsis thaliana GN=PCO2 PE=1 SV=1	34.231	17.404	4.7	1	2	1	0.773	0.889	0.621	0.918	0.825	0.803	1.21	1.117	1.161	0.953	1.124	1.071	0.479	0.801	0.56	1.002	0.96	1.063	1.288	1.299	1.391	1.453	1.05	1.487	1.1152	0.384398	1.52781	0.025277	1.37889	0.0438884	1.64402	0.0448786	2.16196	0.0112884	2.16848	0.0174919	0.805957	0.302353	1.18814	0.0270524	1.14048	0.0193834
A0A1D5S9A5	COP9 signalosome complex subunit 1 OS=Arabidopsis thaliana GN=CSN1 PE=1 SV=2	49.291	0.62076	12.2	5	6	1
A0A1D5S9C6	Unknown	38.905	2.48	2.9	1	1	1			1.206			0.784			0.835			0.735			1.164			1.196			1.003			0.98	0.650083		0.692371		0.609453		1.02749		0.861684		0.841924		0.965174		1.52551		1.2012
A0A1D5S9J2	Membrane steroid-binding protein 2 OS=Arabidopsis thaliana GN=MSBP2 PE=1 SV=1	21.644	1.6899	25.3	5	7	1	0.629	0.504	0.611	1.254	1.258	1.492	0.808	0.692	0.798	0.839	0.671	0.831	1.123	1.39	1.221	1.328	1.411	1.271	0.891	0.959	0.736	1.072	0.992	0.905	2.29587	0.00365361	1.31766	0.0266522	1.34232	0.0470886	1.07392	0.372056	0.692555	0.0210093	0.795126	0.0611202	2.14106	0.005043	1.0015	0.983401	1.12533	0.290395
A0A1D5S9U5	Mitochondrial import inner membrane translocase subunit TIM23-1 OS=Arabidopsis thaliana GN=TIM23-1 PE=2 SV=1	14.38	1.828	18.9	2	2	2
A0A1D5S9V2	Probable NAD(P)H dehydrogenase (quinone) FQR1-like 2 OS=Arabidopsis thaliana GN=At4g36750 PE=1 SV=1	26.425	31.818	26.1	5	10	0
A0A1D5S9X0	Pleckstrin homology domain-containing protein 1 OS=Arabidopsis thaliana GN=PH1 PE=2 SV=2	18.319	12.135	12.2	2	2	2		1.188	1.318		1.079	1.141		0.898	0.738		0.917	0.832		1.054	1.269		1.062	1.125		0.897	0.678		0.871	0.749	0.885874	0.233374	0.652833	0.0556368	0.697925	0.0528072	0.941455	0.640281	0.678003	0.135101	0.697374	0.13537	0.926975	0.555892	0.985135	0.744761	0.962714	0.844628
A0A1D5S9X6	Plant UBX domain-containing protein 10 OS=Arabidopsis thaliana GN=PUX10 PE=2 SV=1	54.041	53.759	12	5	6	5		1			0.835			1.051			1.005			1.04			1.001			0.943			1.08		0.835		1.051		1.005		0.9625		0.906731		1.03846		1.04		1.1988		0.897241
A0A1D5SA17	Expansin-B4 OS=Oryza sativa subsp. japonica GN=EXPB4 PE=2 SV=1	30.563	2.6016	7.2	2	2	1	1.121	1.092		0.798	0.939		1.071	0.923		0.984	1.127		0.967	0.929		0.915	1.036		1.077	0.927		1.115	1.053		0.784907	0.171234	0.901039	0.371475	0.953909	0.604265	1.02901	0.729779	1.05696	0.601018	1.14346	0.0855443	0.856756	0.026029	1.1232	0.370832	1.00502	0.966463
A0A1D5SA28	Cortical cell-delineating protein OS=Zea mays PE=2 SV=1	14.623	12.69	14.6	2	3	2		1.367	1.337		1.101	0.967		1.345	1.463		1.539	1.338		0.595	0.761		0.666	0.694		0.873	0.846		0.671	0.711	0.764793	0.118378	1.03846	0.536385	1.06398	0.546082	1.00295	0.984717	1.2677	0.266186	1.01917	0.901783	0.501479	0.0701271	0.65764	0.107165	0.612179	0.057318
A0A1D5SA32	Chaperone protein ClpB1 OS=Oryza sativa subsp. japonica GN=CLPB1 PE=2 SV=1	98.76	1.0781	2.3	2	3	1		0.726			0.848			1.339			1.433			0.716			0.823			1.121			1.122		1.16804		1.84435		1.97383		1.14944		1.56564		1.56704		0.986226		0.970519		0.837192
A0A1D5SA38	Unknown	38.165	6.7255	5.8	2	2	1		1.113	0.95		0.961	1.046		1.113	0.992		0.904	0.923		0.976	0.96		0.97	0.954		0.959	1.095		1.029	1.087	0.972855	0.797411	1.02036	0.85665	0.885603	0.382273	0.993802	0.648877	1.06095	0.544053	1.09298	0.178253	0.938439	0.57811	0.958645	0.5045	0.975772	0.805985
A0A1D5SA55	Unknown	10.546	-2	10.5	1	1	1		1.489	1.352		0.57	0.635		1.969	1.917		1.175	1.498		1.057	1.003		0.589	0.49		0.693	0.649		0.642	0.648	0.424146	0.0242792	1.36783	0.0548846	0.940866	0.698125	0.523786	0.0268643	0.651456	0.0106099	0.626214	0.0422107	0.725097	0.0773158	0.895436	0.413465	0.345342	0.000839383
A0A1D5SA66	Nucleosome assembly protein 1;2 OS=Oryza sativa subsp. japonica GN=NAP1;2 PE=2 SV=1	40.589	1.6853	7	2	2	2	0.958			0.818			1.126			1.176			0.966			0.943			1.048			1.018			0.853862		1.17537		1.22756		0.97619		1.08489		1.05383		1.00835		1.15281		0.930728
A0A1D5SA68	Nucleosome assembly protein 1;2 OS=Oryza sativa subsp. japonica GN=NAP1;2 PE=2 SV=1	30.981	14.053	6.7	2	2	2		0.959			0.818			0.987			1.107			0.909			1.043			1.264			0.938		0.852972		1.0292		1.15433		1.14741		1.39054		1.0319		0.947862		1.27506		1.28065
A0A1D5SA82	Coatomer subunit gamma	78.592	114.27	17.5	12	17	7		0.447			0.974			1.127			1.095			1.196			1.303			1.053			0.863		2.17897		2.52125		2.44966		1.08946		0.880435		0.721572		2.67562		1.33778		0.934339
A0A1D5SAB6	Structural maintenance of chromosomes protein	141.68	11.63	1.6	2	2	2			1.232			0.814			1.216			1.162			0.938			0.925			0.961			0.791	0.660714		0.987013		0.943182		0.986141		1.02452		0.843284		0.761364		1.13636		0.790296
A0A1D5SAF6	Universal stress protein PHOS32 OS=Arabidopsis thaliana GN=PHOS32 PE=1 SV=1	28.05	2.5427	14.9	3	7	1	1.018			1.168			0.87			1.032			0.829			0.946			0.938			1.189			1.14735		0.854617		1.01375		1.14113		1.13148		1.43426		0.814342		0.809932		1.07816
A0A1D5SAI4	Xylanase inhibitor protein 1 OS=Oryza sativa subsp. japonica GN=RIXI PE=1 SV=1	32.67	17.862	12.2	3	3	3			0.498			0.451			1.544			1.654			0.562			0.622			1.448			1.599	0.905622		3.1004		3.32129		1.10676		2.57651		2.8452		1.12851		1.37916		0.937824
A0A1D5SAI5	Probable serine/threonine protein phosphatase 2A regulatory subunit B''delta OS=Arabidopsis thaliana GN=B''DELTA PE=3 SV=1	42.314	3.0566	5.5	2	2	2	0.317		0.214	1.531		1.5	0.979		1.016	0.877		0.913	1.284		1.271	1.333		1.381	0.848		0.795	0.715		0.785	5.7081	0.0162655	3.75706	0.0263221	3.371	0.0325375	1.06223	0.166922	0.643053	0.0279024	0.587084	0.0361514	4.81168	0.029872	0.895414	0.0432997	0.823559	0.0407802
A0A1D5SAL8	Guanosine nucleotide diphosphate dissociation inhibitor	49.7	2.2704	28.3	11	28	1	0.54	0.673	0.692	0.988	1.111	1.103	1.273	1.123	1.122	1.157	1.169	1.156	1.14	0.924	0.978	0.978	0.956	0.967	0.964	0.956	1.014	1.006	1.06	1.024	1.68084	0.00253626	1.84672	0.00150171	1.82782	0.00780644	0.953649	0.544697	0.964497	0.640195	1.01578	0.83091	1.59685	0.0113824	0.905996	0.124123	0.833997	0.0473615
A0A1D5SAQ3	Farnesyl pyrophosphate synthase OS=Zea mays GN=FPS PE=2 SV=1	39.073	32.155	13.3	5	7	3		1.225			1.039			0.979			1.08			0.987			0.932			0.931			0.909		0.848163		0.799184		0.881633		0.944276		0.943262		0.920973		0.805714		0.897016		0.95097
A0A1D5SAR9	Cyclin-dependent kinase C-2 OS=Oryza sativa subsp. japonica GN=CDKC-2 PE=2 SV=1	56.595	6.773	2	1	1	1
A0A1D5SB20	Dynamin-related protein 5A OS=Glycine max PE=2 SV=1	82.698	57.892	32.1	23	33	22	1.306		1.402	0.957		1.007	0.896		0.851	0.891		0.804	1.013		0.962	0.961		0.998	0.999		0.945	1.003		0.976	0.725258	0.0408283	0.645126	0.0315793	0.625923	0.0164084	0.991899	0.825263	0.984304	0.717068	1.00203	0.952737	0.729321	0.0409385	0.997454	0.943799	1.11276	0.111087
A0A1D5SB25	"Ketol-acid reductoisomerase, chloroplastic OS=Oryza sativa subsp. japonica GN=Os05g0573700 PE=1 SV=1"	67.332	131.55	21.2	13	31	13	1.217	1.205	1.168	1	0.993	0.957	0.867	0.868	0.879	0.896	0.905	0.887	0.996	0.998	0.997	1.009	1.017	1.033	0.981	0.958	0.976	1.043	1.044	1.043	0.821727	0.000450297	0.728134	0.00115166	0.748747	0.000902315	1.02273	0.0837826	0.97459	0.0673504	1.04647	3.38418e-06	0.833148	0.00535357	1.03695	0.0938484	1.11515	0.000904272
A0A1D5SB41	Unknown	11.299	6.3936	13.7	1	1	1	1.406			0.67			0.461			0.666			1.61			1.702			0.72			0.691			0.476529		0.327881		0.473684		1.05714		0.447205		0.429193		1.14509		2.5403		1.56182
A0A1D5SB64	AP-2 complex subunit sigma OS=Zea mays GN=AP-17 PE=2 SV=1	19.245	5.0794	11.7	2	5	2	0.798	0.792	0.78	1.105	1.119	1.106	1.102	1.021	1.025	1.02	1.075	1.018	1.049	0.947	1.005	1.019	1.078	1.053	0.927	0.95	0.954	0.973	0.994	0.984	1.40506	1.74638e-06	1.32827	0.00816784	1.3135	0.00336766	1.04965	0.236001	0.943352	0.188419	0.983339	0.632151	1.26624	0.0167044	0.945946	0.0640815	0.899301	0.0461969
A0A1D5SB90	Unknown	17.88	7.4037	7.1	1	1	1		0.8			0.782			0.939			0.991			1.097			1.127			0.96			1.301		0.9775		1.17375		1.23875		1.02735		0.875114		1.18596		1.37125		1.44118		1.02236
A0A1D5SB94	Ras-related protein Rab7 OS=Cenchrus ciliaris PE=2 SV=1	22.927	52.839	45.6	7	12	2	1.405	1.418	1.279	1.062	1.121	1.098	0.924	0.947	1.014	0.755	0.746	0.909	1.004	1.008	0.965	0.976	1.047	0.923	0.934	0.873	0.903	0.886	0.813	0.88	0.799854	0.0154422	0.703315	0.00306304	0.587518	0.00138731	0.989587	0.808213	0.910312	0.0182641	0.866308	0.0137336	0.725744	0.00877836	0.897897	0.0711613	0.939341	0.156114
A0A1D5SB98	Protein REDUCED WALL ACETYLATION 3 OS=Arabidopsis thaliana GN=RWA3 PE=1 SV=1	42.842	10.787	3.6	1	2	1
A0A1D5SB99	Protein REDUCED WALL ACETYLATION 3 OS=Arabidopsis thaliana GN=RWA3 PE=1 SV=1	54.091	24.34	5	2	3	2			1.397			0.901			0.982			0.952			1.004			0.865			0.961			0.96	0.644953		0.702935		0.68146		0.861554		0.957171		0.956175		0.718683		0.960044		0.978615
A0A1D5SBA8	Unknown	70.847	2.862	4.3	3	3	3	0.566		0.506	1.065		1.002	1.042		1.15	1.129		1.099	1.166		1.12	1.055		1.127	1.043		1.056	0.939		0.948	1.92817	0.00762336	2.04478	0.0244981	2.07836	0.0112804	0.954506	0.365743	0.918198	0.132337	0.825459	0.0642161	2.13246	0.00505874	1.05564	0.354203	0.957573	0.546412
A0A1D5SBC0	Cytochrome P450 89A2 OS=Arabidopsis thaliana GN=CYP89A2 PE=2 SV=2	54.95	24.97	7.4	4	4	4		0.829			1.24			1.253			0.963			0.865			1.052			1.051			0.714		1.49578		1.51146		1.16164		1.21618		1.21503		0.825434		1.04343		0.848387		0.838787
A0A1D5SBF5	Sugar transporter ERD6-like 6 OS=Arabidopsis thaliana GN=At1g75220 PE=1 SV=1	53.842	11.083	3.4	2	2	2		1.351			0.97			0.785			0.473			1.376			1.303			0.975			0.616		0.717987		0.581051		0.350111		0.946948		0.708576		0.447674		1.0185		1.3433		1.24204
A0A1D5SBG5	Uncharacterized oxidoreductase At4g09670 OS=Arabidopsis thaliana GN=At4g09670 PE=1 SV=1	48.485	4.2846	4.9	2	2	2	1.116			0.966			0.902			0.922			1.028			0.99			1.037			1.035			0.865591		0.808244		0.826165		0.963035		1.00875		1.00681		0.921147		1.02484		1.14967
A0A1D5SBI4	Gamma-glutamyl hydrolase 1 OS=Arabidopsis thaliana GN=GGH1 PE=2 SV=1	56.344	39.812	17.3	7	10	2	1.227	1.278	1.402	0.931	1.067	0.982	0.96	1.069	0.923	1.074	0.995	1.077	0.953	0.972	0.905	0.917	0.868	0.954	0.997	0.874	0.954	0.944	0.909	0.845	0.762734	0.0107404	0.755567	0.0100853	0.805221	0.0226676	0.967845	0.397939	0.998233	0.970172	0.953357	0.287191	0.724341	0.0118193	0.919128	0.174819	0.956978	0.498499
A0A1D5SBI6	"NADH dehydrogenase [ubiquinone] flavoprotein 2, mitochondrial OS=Arabidopsis thaliana GN=At4g02580 PE=1 SV=3"	23.322	32.503	38.4	6	10	6	1.232	1.321	1.233	1.048	1.055	1.043	0.904	0.894	0.865	0.864	0.876	0.874	0.999	0.981	0.961	0.973	0.931	0.943	1.007	0.952	0.994	0.932	1.051	1.01	0.830956	0.0174889	0.703381	0.00244725	0.690438	0.00508522	0.968038	0.133766	1.00408	0.851897	1.01768	0.675462	0.776809	0.00548348	0.904959	0.0108199	1.1089	0.0115481
A0A1D5SBI9	Unknown	76.392	3.1901	1.6	1	1	1		0.904	0.999		1.125	0.762		1.066	1.101		1.008	1.174		1.066	0.825		1.009	0.908		0.857	1.199		0.932	1.131	0.991592	0.97222	1.13873	0.188681	1.14661	0.310936	1.01375	0.933519	1.08726	0.735132	1.09096	0.639078	0.993694	0.969118	1.0159	0.948062	0.948777	0.800323
A0A1D5SBJ1	Signal recognition particle 54 kDa protein 2 OS=Hordeum vulgare GN=SRP54-2 PE=2 SV=1	54.509	54.2	17.1	7	10	7		1.218	1.088		0.949	0.829		0.974	0.93		0.98	1.061		1.004	0.924		0.952	0.968		0.947	1.099		0.983	1.142	0.771032	0.0970607	0.825672	0.170934	0.885082	0.249321	0.995851	0.936859	1.0612	0.581988	1.10218	0.416616	0.83608	0.156448	1.07987	0.44424	1.07458	0.516474
A0A1D5SBM2	Flavin-containing monooxygenase	51.393	11.244	3.7	2	2	2		0.844	0.816		0.849	0.827		0.983	0.812		1.146	1.135		1.054	0.937		0.89	1.025		1.205	1.204		1.056	1.307	1.00964	0.699351	1.08133	0.5732	1.3741	0.0134763	0.961828	0.712667	1.20994	0.173723	1.18684	0.354763	1.1994	0.200828	1.1426	0.321413	1.34206	0.172907
A0A1D5SBQ4	Protein RALF-like 33 OS=Arabidopsis thaliana GN=RALFL33 PE=2 SV=1	11.621	4.5664	16.7	3	4	2	1.17	1.001	1.112	0.851	0.85	0.852	1.028	1.132	1.19	1.082	1.369	1.28	0.935	0.759	0.793	0.886	0.74	0.857	1.097	1.228	1.073	0.976	1.047	0.944	0.777642	0.0390797	1.02041	0.761058	1.13646	0.219648	0.998392	0.985741	1.3663	0.0140499	1.193	0.0773232	0.757539	0.0225635	0.972581	0.653229	1.01433	0.824457
A0A1D5SBQ5	Unknown	93.923	15.977	10.8	9	11	3	0.6	0.837	0.713	0.765	0.839	0.858	0.934	0.911	0.991	0.989	1.02	0.951	0.996	0.905	0.966	1.214	1.058	1.102	1.249	1.226	1.202	1.335	1.228	1.249	1.14512	0.265511	1.31907	0.066136	1.37674	0.0492196	1.17684	0.0468844	1.28253	0.00304198	1.32961	0.00201732	1.33349	0.0580827	1.37043	0.00866759	1.29654	0.00154207
A0A1D5SBT0	Bifunctional aspartate aminotransferase and glutamate/aspartate-prephenate aminotransferase OS=Petunia hybrida PE=1 SV=1	44.554	14.454	39.3	15	33	2
A0A1D5SBT9	Unknown	39.126	8.1282	19.2	5	6	1		1.12	1.139		0.888	0.979		0.57	0.637		0.566	0.549		1.329	1.24		1.373	1.357		0.89	0.893		1.138	1.03	0.826472	0.132859	0.534307	0.02834	0.493581	0.000535742	1.06267	0.314239	0.694044	0.0714956	0.843908	0.107567	1.13723	0.165005	1.46224	0.0599012	1.47722	0.0732138
A0A1D5SBU1	Unknown	27.13	7.3657	18.1	3	3	1	1.167			1.006			0.562			0.5			1.378			1.343			0.752			1.247			0.862039		0.481577		0.428449		0.974601		0.545718		0.904935		1.18081		1.33499		1.33808
A0A1D5SC38	Cysteine proteinase inhibitor	15.414	1.903	5.6	1	1	1
A0A1D5SC92	Short-chain dehydrogenase/reductase 2b OS=Arabidopsis thaliana GN=SDR2b PE=2 SV=1	33.307	16.198	18.6	6	8	3			1.006			0.738			0.876			1.025			0.951			1.109			1.115			1.201	0.733598		0.870775		1.01889		1.16614		1.17245		1.26288		0.945328		1.50271		1.27283
A0A1D5SC93	Short-chain dehydrogenase/reductase 2b OS=Arabidopsis thaliana GN=SDR2b PE=2 SV=1	31.137	96.597	18.6	5	7	2	0.901	0.895		0.816	0.827		0.904	0.955		0.95	1.058		0.952	0.966		1.104	1.018		1.151	1.045		1.2	1.295		0.914811	0.0159883	1.03508	0.431178	1.11804	0.299167	1.10636	0.246823	1.14494	0.226915	1.30083	0.0979165	1.06793	0.0418095	1.29154	0.108436	1.18128	0.148416
A0A1D5SCB1	Histone H2B	16.573	6.3828	49.7	9	55	1		0.919	0.896		0.338	0.371		0.193	0.191		0.245	0.199		1.958	1.861		2.029	1.983		1.041	1.026		0.951	1.104	0.390634	0.00235153	0.21157	0.00967752	0.244628	0.00594756	1.05054	0.261639	0.541241	0.0313517	0.538099	0.0174746	2.10413	0.023189	5.65867	0.000557719	5.38281	0.00487682
A0A1D5SCB3	Unknown	19.931	13.26	25	4	6	4	0.798	0.851	0.674	1.091	0.758	0.828	0.892	0.875	0.876	0.893	0.816	0.878	1.115	1.221	1.276	1.108	1.151	1.125	1.111	1.177	1.119	0.99	1.171	1.193	1.15239	0.377245	1.13775	0.177699	1.11365	0.230503	0.936877	0.245137	0.943245	0.284972	0.928571	0.346843	1.55489	0.00381425	1.2641	0.143667	1.28907	0.00428619
A0A1D5SCC8	"Protein DGS1, mitochondrial OS=Arabidopsis thaliana GN=DGS1 PE=1 SV=1"	61.122	9.9228	2.2	1	1	1	0.989	0.94		0.943	1.142		1.049	1.057		1.188	0.957		0.931	0.936		0.927	0.936		0.958	0.979		1.048	1.056		1.08087	0.574342	1.09176	0.16405	1.11198	0.517989	0.997858	0.743989	1.03749	0.169791	1.12694	0.00368609	0.967859	0.424157	0.893525	0.46499	0.919753	0.051157
A0A1D5SCD3	Unknown	56.156	2.3816	2.8	1	1	1		0.662	0.486		1.059	0.919		1.116	1.141		1.086	1.128		1.022	1.309		1.078	1.062		1.019	1.036		0.922	0.921	1.723	0.0713321	1.96603	0.0946981	1.92857	0.0896144	0.918061	0.626077	0.881596	0.512101	0.790648	0.338446	2.03049	0.0940365	1.0819	0.451963	0.910501	0.0296718
A0A1D5SCE0	UDP-glucose:glycoprotein glucosyltransferase OS=Arabidopsis thaliana GN=UGGT PE=1 SV=1	181.22	39.748	3.6	5	5	5		0.37	0.429		0.773	0.829		1.242	1.224		1.202	1.26		1.042	1.015		1.141	1.155		1.095	1.123		0.975	1.007	2.00501	0.0101977	3.08636	0.0134214	3.08135	0.00246932	1.11619	0.0337175	1.07827	0.0538317	0.963539	0.218672	2.57447	0.0113113	1.43321	0.039879	0.899432	0.0267214
A0A1D5SCE1	UDP-glucose:glycoprotein glucosyltransferase OS=Arabidopsis thaliana GN=UGGT PE=1 SV=1	150.66	14.109	5.6	7	8	7	0.372			0.766			1.208			1.252			1.021			1.146			1.195			1.079			2.05914		3.24731		3.36559		1.12243		1.17042		1.05681		2.74462		1.49608		0.989238
A0A1D5SCF1	Peroxidase	35.665	1.3896	17.2	4	7	1		1.555	1.697		1.097	0.938		0.793	0.58		0.705	0.976		1.386	1.228		0.955	0.797		0.849	0.883		0.568	0.813	0.625769	0.0301895	0.422202	0.0259798	0.516913	0.0621125	0.670237	0.0611002	0.662586	0.100454	0.528309	0.0673728	0.803813	0.0965865	0.860934	0.334037	1.26147	0.335462
A0A1D5SCG7	AMP deaminase OS=Arabidopsis thaliana GN=AMPD PE=1 SV=2	87.302	2.1371	3.3	4	4	4	0.561	0.556		0.991	1.17		1.169	0.863		1.014	0.666		1.18	1.43		1.109	1.282		1.012	0.979		0.983	0.858		1.93465	0.107874	1.81916	0.205377	1.50403	0.35241	0.916092	0.55406	0.762835	0.239478	0.705364	0.152934	2.33662	0.105505	1.10643	0.45316	0.979823	0.915311
A0A1D5SCJ1	ATP synthase subunit beta	59.29	207.47	45.5	19	56	4	0.898	0.955	1.014	1.022	1.051	1.112	0.987	0.973	0.907	0.928	0.95	0.975	1.034	1.074	0.961	1.043	0.983	1.001	1.007	0.955	0.944	0.858	0.96	0.953	1.11092	0.0714001	1	1	0.995117	0.90644	0.986315	0.733587	0.946888	0.24544	0.9029	0.100298	1.07046	0.225838	0.950392	0.18458	1.0136	0.701194
A0A1D5SCL3	Protein NRT1/ PTR FAMILY 8.3 OS=Arabidopsis thaliana GN=NPF8.3 PE=1 SV=1	33.414	1.8043	2.6	1	1	1
A0A1D5SCL4	Nicotianamine aminotransferase A OS=Hordeum vulgare GN=naat-A PE=1 SV=2	52.676	28.587	17.8	7	9	1	0.966	0.848	0.702	0.972	1.011	1.053	1.36	1.488	1.464	0.911	0.971	0.894	0.564	0.499	0.522	0.824	0.725	0.785	1.005	1.094	1.035	1.479	1.538	1.76	1.20668	0.141877	1.71383	0.00612459	1.10334	0.375643	1.47256	0.00329555	1.97729	0.000163216	3.01388	0.00468485	0.629968	0.0483503	0.768775	0.00370462	0.726809	0.00203941
A0A1D5SCP6	Sorting nexin 2B OS=Arabidopsis thaliana GN=SNX2B PE=1 SV=1	57.073	5.4614	9.5	5	5	5	1.1		1.06	1.197		1.142	0.929		0.916	0.687		0.854	1.113		1.083	1.164		1.066	0.818		0.962	0.92		0.944	1.08287	0.130609	0.854167	0.0584001	0.713426	0.151772	1.01548	0.789107	0.810565	0.200038	0.848816	0.0151233	1.01667	0.551338	0.953399	0.457183	0.96477	0.730081
A0A1D5SCW4	"6-phosphogluconate dehydrogenase, decarboxylating"	53.918	38.372	27.1	11	21	10	1.066	1	1.045	0.849	0.862	0.848	0.699	0.712	0.697	0.694	0.759	0.763	1.265	1.223	1.217	1.234	1.146	1.177	1.071	1.073	1.055	1.09	1.073	1.123	0.822565	0.00831259	0.677596	0.00217397	0.712311	0.000602958	0.960054	0.190698	0.863428	0.00364054	0.88691	0.00268893	1.19094	0.00166953	1.39	0.00486845	1.51755	1.5059e-06
A0A1D5SCZ8	Unknown	245.45	1.6483	1.8	4	4	3	1.065		0.958	0.977		0.894	0.915		0.889	0.894		0.966	0.951		0.958	1.033		0.989	1.056		1.267	1.11		1.089	0.924864	0.384396	0.891745	0.275617	0.919427	0.34863	1.05919	0.22931	1.21687	0.299787	1.15191	0.0291773	0.943648	0.479337	1.08071	0.285891	1.28769	0.24156
A0A1D5SD35	Beta-D-xylosidase 3 OS=Arabidopsis thaliana GN=BXL3 PE=1 SV=1	64.164	2.0093	7.8	4	4	1
A0A1D5SD45	"Sulfite reductase [ferredoxin], chloroplastic OS=Zea mays GN=SIR PE=1 SV=1"	76.319	64.867	20.7	13	24	13	0.978	0.838	1.01	0.838	1.022	0.893	0.916	0.919	0.908	0.945	0.829	0.995	1.09	1.176	1.064	1.093	1.119	1.195	1.097	1.055	0.905	1.029	0.964	0.991	0.974168	0.76462	0.97063	0.652883	0.97983	0.805379	1.02312	0.604067	0.918018	0.264191	0.896096	0.0556277	1.17834	0.0656241	1.23756	0.037003	1.11447	0.214004
A0A1D5SD54	Unknown	125.23	1.2745	0.8	1	1	1	0.502		0.72	0.97		1.054	1.105		1.024	1.103		1.004	1.056		1.056	1.019		0.99	1.128		1.033	1.167		1.139	1.6563	0.134246	1.74223	0.117449	1.72422	0.110699	0.951231	0.174719	1.0232	0.696842	1.09186	0.0912531	1.72831	0.152925	0.992589	0.889331	1.01503	0.822188
A0A1D5SD71	Unknown	7.4281	2.4909	38.2	2	2	1			0.798			1.13			1.02			0.67			1.171			1.146			0.853			1.142	1.41604		1.2782		0.839599		0.978651		0.728437		0.975235		1.46742		1.01416		0.836275
A0A1D5SD74	Mitochondrial adenine nucleotide transporter ADNT1 OS=Arabidopsis thaliana GN=ADNT1 PE=1 SV=1	35.352	2.812	10.8	4	5	4	1.037	1.304	1.157	0.961	0.994	0.696	1.203	1.034	1.309	1.188	0.986	1.349	0.85	0.96	0.777	0.744	0.824	0.628	1.006	0.973	1.248	0.962	0.976	1.006	0.757862	0.0840308	1.01372	0.892592	1.00715	0.952347	0.84886	0.169886	1.24739	0.118111	1.138	0.148158	0.739565	0.0376663	0.828367	0.254875	0.910039	0.418827
A0A1D5SD76	Autophagy-related protein 3	34.78	12.911	6.1	2	2	2		0.457			1.173			1.086			1.025			1.449			1.19			0.744			0.712		2.56674		2.37637		2.24289		0.821256		0.513458		0.491373		3.17068		1.01449		0.685083
A0A1D5SD83	"Probable glucan 1,3-alpha-glucosidase OS=Arabidopsis thaliana GN=PSL5 PE=1 SV=1"	108.29	2.7339	17.2	14	15	1			1.118			1			0.875			0.744			1.122			1.102			1.002			0.949	0.894454		0.782648		0.665474		0.982175		0.893048		0.845811		1.00358		1.102		1.14514
A0A1D5SD84	"Probable glucan 1,3-alpha-glucosidase OS=Arabidopsis thaliana GN=PSL5 PE=1 SV=1"	103.94	5.9925	15.5	13	13	1
A0A1D5SD93	Hexosyltransferase	37.304	0.6061	2.6	1	1	1			0.804			0.627			1.033			0.961			1.131			1.021			1.216			1.247	0.779851		1.28483		1.19527		0.902741		1.07515		1.10256		1.40672		1.62839		1.17715
A0A1D5SDC6	Ammonium transporter 2 member 1 OS=Oryza sativa subsp. japonica GN=AMT2-1 PE=2 SV=1	26.849	6.3414	3.5	1	1	1
A0A1D5SDC8	Transcription elongation factor SPT6-like OS=Arabidopsis thaliana GN=At1g63210 PE=3 SV=1	175.71	16.513	1.8	3	3	3		0.609			0.673			1.604			1.199			0.989			1.07			1.088			0.812		1.10509		2.63383		1.9688		1.0819		1.1001		0.821031		1.62397		1.5899		0.678304
A0A1D5SDG2	Unknown	40.269	-2	13	6	9	1	1.083	1.099		1.021	0.952		0.832	0.796		0.888	0.796		1.335	1.246		1.144	1.241		0.833	0.92		0.816	0.911		0.904216	0.18816	0.746104	0.0185622	0.771769	0.107865	0.92406	0.275822	0.679194	0.0218847	0.66912	0.0226973	1.18286	0.130399	1.20882	0.0857235	1.07678	0.367118
A0A1D5SDL7	DEAD-box ATP-dependent RNA helicase 12 OS=Oryza sativa subsp. japonica GN=Os10g0503700 PE=2 SV=2	59.278	29.677	24	11	12	2	0.945	1.569	1.199	0.657	1.222	0.82	1.349	0.786	1.059	1.739	0.556	1.093	0.71	1.127	0.956	0.561	0.984	0.867	1.104	0.897	1.039	1.083	0.793	1.016	0.726905	0.243393	0.860221	0.516909	0.91247	0.797501	0.863588	0.507773	1.08844	0.587121	1.03545	0.837034	0.752222	0.241823	0.893664	0.674046	0.951785	0.789896
A0A1D5SDN0	"Fructose-1,6-bisphosphatase, cytosolic OS=Saccharum hybrid GN=CFBP PE=2 SV=2"	37.036	37.758	24.3	9	14	1		0.994	0.889		0.885	0.855		1.013	1		1.095	1.173		0.977	1.014		0.983	0.991		1.035	1.144		1.047	0.968	0.924057	0.391708	1.06904	0.430255	1.20446	0.108322	0.991462	0.726124	1.09442	0.314299	1.01205	0.817911	1.05736	0.482765	1.13448	0.0651466	1.08246	0.367083
A0A1D5SDU3	Probable E3 ubiquitin-protein ligase LUL4 OS=Arabidopsis thaliana GN=LUL4 PE=2 SV=1	23.745	1.077	3.8	1	2	1	0.717		0.735	1.048		1.139	0.961		0.973	0.942		0.955	1.061		1.07	1.026		1.148	1.056		0.963	1.206		0.978	1.5062	0.0690986	1.33196	0.00382236	1.30647	0.0038048	1.02018	0.784323	0.947443	0.439811	1.02487	0.854614	1.46763	0.00420774	0.994056	0.940267	1.04395	0.527255
A0A1D5SDU9	Dynein assembly factor with WDR repeat domains 1 OS=Chlamydomonas reinhardtii GN=DAW1 PE=1 SV=1	88.518	0.75818	0.9	1	1	1			0.393			1.63			1.158			0.792			1.416			1.193			0.66			0.598	4.14758		2.94656		2.01527		0.842514		0.466102		0.422316		3.60305		0.731902		0.569948
A0A1D5SDW0	Pre-mRNA-processing factor 19 OS=Oryza sativa subsp. japonica GN=PRP19 PE=2 SV=1	57.547	25.255	20.3	10	16	10	1.024	1.087	1.081	1.165	1.195	1.149	1.036	0.971	1.013	0.938	0.851	0.899	1.011	1.045	1.086	1.02	1.057	1.035	0.935	0.866	0.855	0.917	0.849	0.775	1.09931	0.0160309	0.946115	0.107097	0.842105	0.00733181	0.990452	0.70783	0.845321	0.00852016	0.808721	0.0223001	0.984336	0.603015	0.886862	0.00188161	0.87947	0.020674
A0A1D5SE13	DNA damage-binding protein 1 OS=Oryza sativa subsp. japonica GN=DBB1 PE=1 SV=1	116.68	10.163	7.6	8	9	8	0.72	0.642	0.624	1.053	1.012	1.071	1.143	1.103	1.081	0.997	0.99	1.007	0.997	0.997	1.049	0.995	1.169	1.084	1.072	1.076	1.054	1.064	1.02	0.991	1.57905	0.00104922	1.67523	0.000587263	1.50755	0.0064119	1.06737	0.305798	1.05225	0.0772677	1.01052	0.717647	1.53223	0.00139057	1.03571	0.542861	0.962429	0.136506
A0A1D5SE42	Unknown	221.14	1.4547	0.4	1	1	1	1.241		1.626	1.024		1.331	0.947		0.732	1.162		0.718	0.837		0.985	0.831		1.034	1.098		0.724	0.843		0.701	0.821416	0.412224	0.58563	0.147311	0.655738	0.237544	1.0236	0.881136	1	1	0.84742	0.308257	0.635507	0.191795	0.791932	0.331255	1.08517	0.778614
A0A1D5SE52	Annexin D4 OS=Arabidopsis thaliana GN=ANN4 PE=2 SV=1	32.449	2.6828	35.1	11	16	1	1.005	1.15	1.489	1.338	1.268	1.311	0.871	0.948	0.857	0.923	1.003	0.853	1.141	1.07	0.995	1.082	0.926	0.876	0.725	0.785	0.794	0.83	0.812	0.736	1.07492	0.591841	0.734358	0.148765	0.762623	0.174277	0.899563	0.234801	0.718653	0.00802317	0.741734	0.00802491	0.879802	0.418503	0.736278	0.0222017	0.860987	0.0281773
A0A1D5SE57	60S acidic ribosomal protein P2B OS=Zea mays GN=RPP2B PE=1 SV=1	11.377	2.6646	10.7	1	2	1	0.274	0.284	0.322	1.627	1.55	1.383	1.143	0.998	1.108	0.805	0.871	0.89	1.503	1.534	1.53	1.43	1.281	1.36	0.632	0.661	0.699	0.427	0.436	0.534	5.18182	0.00250906	3.69205	0.00132023	2.91591	0.000227609	0.891395	0.0553114	0.436173	4.11825e-05	0.30589	0.000478723	5.18977	1.3156e-06	0.892763	0.139751	0.613112	0.00429452
A0A1D5SEB0	Putative clathrin assembly protein At2g01600 OS=Arabidopsis thaliana GN=At2g01600 PE=2 SV=2	43.463	1.7702	4.5	2	2	2	1.049	0.843	0.913	1.192	0.982	0.954	0.945	1.016	1.031	0.752	0.936	1.022	1.089	0.967	1.143	1.025	1.048	1.018	0.894	1.013	0.964	1.006	1.08	0.939	1.11515	0.329344	1.06667	0.420731	0.966132	0.768405	0.966239	0.562447	0.897468	0.165709	0.945608	0.432387	1.14046	0.176704	0.988171	0.885097	0.959559	0.409935
A0A1D5SEB1	Phosphoethanolamine N-methyltransferase 1 OS=Arabidopsis thaliana GN=NMT1 PE=1 SV=1	56.525	1.0509	33.9	15	25	2	0.76	0.614	0.671	1.001	0.969	0.935	0.833	0.8	0.732	0.656	0.608	0.717	1.564	1.267	1.389	1.229	1.375	1.283	1.008	1.094	1.055	0.907	1.126	1.104	1.42054	0.0108002	1.15648	0.116983	0.968704	0.709057	0.92109	0.333921	0.748104	0.0453075	0.743365	0.0331597	2.06357	0.00531286	1.33804	0.00770287	1.33488	0.00271388
A0A1D5SEC2	Berberine bridge enzyme-like 28 OS=Arabidopsis thaliana GN=At5g44440 PE=1 SV=1	54.978	2.1852	14.7	7	12	0			1.45			1.088			1.357			1.793			0.587			0.592			0.71			0.606	0.750345		0.935862		1.23655		1.00852		1.20954		1.03237		0.404828		0.544118		0.523213
A0A1D5SEC4	Unknown	22.807	1.0986	4.9	1	2	1			0.98			0.814			0.926			0.88			1.239			0.945			1.171			1.011	0.830612		0.944898		0.897959		0.762712		0.945117		0.815981		1.26429		1.16093		1.26458
A0A1D5SEG2	"ATP-dependent zinc metalloprotease FTSH 8, mitochondrial OS=Oryza sativa subsp. japonica GN=FTSH8 PE=3 SV=1"	88.985	53.771	17.6	13	14	1
A0A1D5SEI8	Polyadenylate-binding protein 2 OS=Arabidopsis thaliana GN=PAB2 PE=1 SV=1	32.882	6.1751	12.6	3	4	3	1.295	1.548	1.426	1.021	1.016	1.171	0.988	0.947	0.95	0.929	0.888	0.864	0.945	0.945	0.923	0.897	0.932	0.98	1.023	0.876	0.781	0.887	0.815	0.847	0.751464	0.0205499	0.675802	0.0213311	0.628016	0.0139597	0.998578	0.961862	0.95272	0.59383	0.90615	0.0396575	0.658937	0.0210264	0.875623	0.103517	0.928943	0.435011
A0A1D5SEI9	Unknown	120.02	1.2173	7.6	8	10	1	0.722			0.993			0.913			0.908			1.258			1.125			1.113			0.958			1.37535		1.26454		1.25762		0.894277		0.884738		0.761526		1.74238		1.13293		1.21906
A0A1D5SEJ2	Mitochondrial-processing peptidase subunit alpha OS=Solanum tuberosum GN=MPP PE=1 SV=1	53.74	71.248	15.2	7	12	7		1.454			1.185			1.046			0.97			0.929			0.847			0.855			0.762		0.814993		0.719395		0.667125		0.911733		0.920344		0.820237		0.638927		0.714768		0.8174
A0A1D5SEJ4	ATP-dependent 6-phosphofructokinase 6 OS=Arabidopsis thaliana GN=PFK6 PE=1 SV=1	48.488	5.6025	22.5	9	12	1			0.591			0.864			1.086			1.226			0.747			1.079			1.196			1.338	1.46193		1.83756		2.07445		1.44444		1.60107		1.79116		1.26396		1.24884		1.10129
A0A1D5SEJ5	ATP-dependent 6-phosphofructokinase 3 OS=Arabidopsis thaliana GN=PFK3 PE=1 SV=1	53.715	5.6444	17.6	8	17	1		0.477			0.957			1.33			1.154			0.652			0.954			1.305			1.247		2.00629		2.78826		2.41929		1.46319		2.00153		1.91258		1.36688		0.996865		0.981203
A0A1D5SEL0	Basic 7S globulin OS=Glycine max GN=BG PE=1 SV=2	44.679	22.73	10.1	4	9	2	0.707	0.644	0.568	0.446	0.395	0.393	1.136	1.067	1.029	1.517	1.56	1.625	0.725	0.804	0.782	0.978	0.981	0.961	1.394	1.516	1.517	1.234	1.312	1.369	0.643043	0.0174041	1.68421	0.00130097	2.45023	8.07699e-05	1.26352	0.00940592	1.91562	0.000455264	1.69407	0.000868917	1.20427	0.0620687	2.36629	0.000274061	1.36974	0.00194864
A0A1D5SEL4	Unknown	34.97	1.2649	2.6	1	2	1	0.867			1.068			1.003			1.043			0.901			0.999			1.052			1.071			1.23183		1.15686		1.203		1.10877		1.16759		1.18868		1.03922		0.935393		1.04885
A0A1D5SEL6	Phosphatidate phosphatase PAH1 OS=Arabidopsis thaliana GN=PAH1 PE=1 SV=1	117.88	6.0507	0.7	1	1	1		0.645			1.104			1.16			1.053			0.992			1.076			1			0.936		1.71163		1.79845		1.63256		1.08468		1.00806		0.943548		1.53798		0.974638		0.862069
A0A1D5SEM9	Mitochondrial carnitine/acylcarnitine carrier-like protein OS=Arabidopsis thaliana GN=BOU PE=1 SV=1	31.488	6.3347	2.9	1	1	1		0.924			0.796			1.1			1.084			1.105			0.859			1.124			1.045		0.861472		1.19048		1.17316		0.777376		1.01719		0.945701		1.19589		1.07915		1.02182
A0A1D5SEN7	Unknown	10.887	6.09	22.4	2	5	2	1.04	1.23	1.275	0.74	0.729	0.808	0.748	0.592	0.673	0.857	0.615	0.661	1.547	1.913	1.693	1.126	1.106	1.079	0.961	0.727	0.721	0.921	0.94	0.907	0.642313	0.0190195	0.567842	0.00663521	0.601693	0.010424	0.642538	0.0270954	0.467495	0.00308559	0.537163	0.0168079	1.4536	0.0182711	1.45411	0.000985873	1.19672	0.237786
A0A1D5SEP8	Phospholipase D	91.195	3.062	13.8	9	11	1	1.09	1.251		0.779	0.894		0.961	1.02		1.119	0.986		0.924	0.896		0.911	0.905		1.145	1.062		1.125	0.991		0.714652	0.0889914	0.84622	0.239685	0.899188	0.379265	0.997802	0.910156	1.21264	0.106714	1.16264	0.259638	0.777446	0.181978	1.08548	0.430756	1.11408	0.170217
A0A1D5SER7	Protein STABILIZED1 OS=Arabidopsis thaliana GN=STA1 PE=1 SV=1	75.195	15.629	7.2	4	4	4	0.73	0.555	0.708	1.08	1.115	1.08	1.089	1.207	1.003	1.01	0.993	0.973	1.041	1.085	1.112	1.095	1.031	1.097	0.984	1.034	0.973	0.933	0.927	0.943	1.64325	0.0132001	1.65529	0.00581761	1.49323	0.0236332	0.995368	0.87559	0.923718	0.0425803	0.865658	0.0160138	1.62469	0.00971293	0.984122	0.531007	0.906638	0.218728
A0A1D5SES1	Unknown	36.037	4.5444	6.9	2	3	2	0.915	0.77	0.772	0.75	0.578	0.697	0.817	0.829	0.839	0.881	0.799	0.867	1.062	1.043	1.058	1.165	1.226	1.104	1.216	1.42	1.311	1.237	1.327	1.369	0.824176	0.108795	1.0114	0.86442	1.03663	0.618563	1.10496	0.0843907	1.24787	0.0460727	1.24344	0.0203576	1.28734	0.0375059	1.72593	0.00220368	1.58833	0.0135176
A0A1D5SEV8	Enoyl-CoA delta isomerase 3 OS=Arabidopsis thaliana GN=ECI3 PE=1 SV=1	26.019	14.84	20.9	4	5	1		0.871			0.647			1.001			0.933			1.154			1.077			1.057			1.274		0.742824		1.14925		1.07118		0.933276		0.915945		1.10399		1.32491		1.66461		1.05594
A0A1D5SEW8	Probable flavonol synthase 5 OS=Arabidopsis thaliana GN=FLS5 PE=2 SV=1	34.626	7.4383	10	4	5	4			1.006			0.874			0.895			0.968			0.921			1.041			1.019			1.322	0.868787		0.889662		0.962227		1.13029		1.10641		1.4354		0.915507		1.19108		1.13855
A0A1D5SEZ6	Unknown	91.688	12.431	6.9	5	7	1	1.074			1.186			0.855			0.879			1.049			1.116			0.8			0.989			1.10428		0.796089		0.818436		1.06387		0.762631		0.942803		0.976723		0.940978		0.935673
A0A1D5SF10	"Probable phosphoribosylformylglycinamidine synthase, chloroplastic/mitochondrial OS=Arabidopsis thaliana GN=At1g74260 PE=2 SV=3"	155.33	20.89	7.3	11	14	6	0.734		0.614	0.984		1.095	1.036		1.15	1.077		1.061	1.129		1.098	1.059		1.086	1.024		0.996	0.969		0.894	1.54228	0.0470616	1.62166	0.0370675	1.58605	0.0911679	0.963179	0.186627	0.90705	0.0391945	0.836551	0.092286	1.65208	0.0707858	1.03175	0.658053	0.924062	0.373148
A0A1D5SF22	Lipid phosphate phosphatase 1 OS=Arabidopsis thaliana GN=LPP1 PE=2 SV=2	35.631	0.69467	2.8	1	1	1			0.975			0.69			1.104			1.306			0.848			0.858			1.433			0.884	0.707692		1.13231		1.33949		1.01179		1.68986		1.04245		0.869744		1.24348		1.29801
A0A1D5SF49	"Delta-1-pyrroline-5-carboxylate dehydrogenase 12A1, mitochondrial OS=Arabidopsis thaliana GN=ALDH12A1 PE=2 SV=1"	56.763	31.661	31.5	15	23	15	0.962	0.968	0.961	1.02	1.046	1.03	0.853	0.848	0.906	0.91	0.912	0.909	1.029	0.988	1.025	1.047	1.097	1.063	1.023	1.008	1.027	1.051	1.081	1.075	1.07091	0.00799208	0.901764	0.0347888	0.944656	0.000430989	1.05424	0.0499602	1.00526	0.735557	1.05424	0.0310046	1.05223	0.0575013	1.03585	0.112133	1.173	0.00964846
A0A1D5SF74	"10 kDa chaperonin 1, chloroplastic OS=Arabidopsis thaliana GN=CPN10-1 PE=2 SV=1"	12.625	3.1122	17.5	2	2	2	0.944	0.882	0.965	1.172	1.136	1.069	1.016	0.979	0.876	0.928	0.892	0.768	1.046	1.096	1.144	0.985	1.065	1.113	0.897	0.893	0.945	0.982	1.003	1.044	1.20996	0.0082591	1.02866	0.619532	0.927266	0.302857	0.962568	0.434193	0.832319	0.00915152	0.921789	0.0741385	1.17736	0.0123308	0.93663	0.214517	0.95263	0.398362
A0A1D5SF80	"Glutamate--tRNA ligase, cytoplasmic OS=Arabidopsis thaliana GN=At5g26710 PE=1 SV=1"	78.097	3.93	6.5	5	7	1	1.008	1.03		0.868	0.834		0.913	1.042		1.119	1.131		1.333	0.983		0.877	0.965		1.112	1.088		0.773	0.965		0.835132	0.0220912	0.959274	0.635391	1.10402	0.0280313	0.795337	0.395583	0.949914	0.796307	0.750432	0.316876	1.13641	0.572439	1.08226	0.33556	1.12532	0.300502
A0A1D5SF92	Unknown	42.072	13.485	7	3	4	1
A0A1D5SFG6	Lysophospholipid acyltransferase LPEAT1 OS=Arabidopsis thaliana GN=LPEAT1 PE=1 SV=1	41.371	2.3066	2.4	1	1	1			1.173			0.848			1.041			0.895			0.939			1.083			0.984			1.031	0.722933		0.887468		0.763001		1.15335		1.04792		1.09798		0.800512		1.27712		0.945245
A0A1D5SFG8	Phospholipase D	96.428	3.5938	2.4	2	4	2	0.888	0.852	0.961	1.071	1.215	1.043	1.067	1.134	0.918	1.082	1.007	0.916	0.923	1.075	1.011	0.906	0.9	1.036	1.028	0.891	1.027	1.064	0.896	1.07	1.23251	0.0380642	1.15476	0.147793	1.11255	0.164416	0.9445	0.423633	0.979063	0.756885	1.00698	0.927574	1.11403	0.139382	0.85371	0.0814152	0.944534	0.50681
A0A1D5SFK2	Glycosyltransferase	48.352	6.3845	4.7	2	2	1		0.996			1.025			0.976			0.968			0.848			1.027			1.103			1.073		1.02912		0.97992		0.971888		1.21108		1.30071		1.26533		0.851406		1.00195		1.13012
A0A1D5SFM4	Histone H3.2 OS=Pisum sativum PE=1 SV=2	15.79	0.76157	14.9	3	4	1
A0A1D5SFN4	Fatty acid amide hydrolase OS=Arabidopsis thaliana GN=FAAH PE=1 SV=1	43.15	8.5511	3.7	1	1	1			1.347			0.896			1.174			1.275			0.686			0.744			1.09			0.898	0.665182		0.871566		0.946548		1.08455		1.58892		1.30904		0.50928		0.830357		0.92845
A0A1D5SFP3	Cell division control protein 48 homolog E OS=Arabidopsis thaliana GN=CDC48E PE=2 SV=2	97.329	3.8973	17	16	28	0
A0A1D5SFP7	60S ribosomal protein L28-1 OS=Arabidopsis thaliana GN=RPL28A PE=1 SV=1	11.9	37.043	37.7	5	6	1			1.314			1.045			0.98			0.909			0.974			0.951			0.903			0.89	0.795282		0.745814		0.691781		0.976386		0.927105		0.913758		0.741248		0.910048		0.921429
A0A1D5SFY4	"29 kDa ribonucleoprotein A, chloroplastic OS=Nicotiana sylvestris PE=2 SV=1"	63.236	26.65	4.6	2	3	2			0.594			1.401			1.142			0.742			1.312			1.24			0.836			0.668	2.35859		1.92256		1.24916		0.945122		0.637195		0.509146		2.20875		0.885082		0.732049
A0A1D5SFZ2	Phytepsin OS=Hordeum vulgare PE=1 SV=1	51.387	36.16	26.3	10	21	10	1.027	1.002	0.991	1.128	1.123	1.071	0.847	0.842	0.915	0.854	0.883	0.858	1.182	1.192	1.17	1.133	1.167	1.123	0.854	0.844	0.84	0.888	0.861	0.906	1.1	0.0148472	0.862252	0.0152774	0.859272	0.000607183	0.965858	0.0754372	0.71614	7.19206e-06	0.749153	0.000322162	1.17351	0.000491327	1.0304	0.21643	0.974654	0.44969
A0A1D5SFZ4	Unknown	34.289	3.8663	18.2	5	8	1	1.083	1.123	1.102	0.707	0.777	0.82	1.13	1.148	1.203	1.413	1.566	1.56	0.766	0.657	0.586	0.787	0.832	0.819	1.092	1.022	0.87	1.12	1.036	1.255	0.696493	0.00503284	1.0523	0.10186	1.37213	0.0113162	1.21354	0.103959	1.48532	0.0195925	1.69786	0.00535926	0.607316	0.0113451	1.05816	0.308471	0.857225	0.115691
A0A1D5SG20	GDSL esterase/lipase At5g45910 OS=Arabidopsis thaliana GN=At5g45910 PE=2 SV=1	40.555	3.4324	6.4	3	3	2		1.267			0.772			0.915			0.95			1.083			1.023			1.144			0.983		0.609313		0.722178		0.749803		0.944598		1.05633		0.907664		0.854775		1.32513		1.25027
A0A1D5SG39	Nucleoside diphosphate kinase	16.617	73.048	36	5	13	5	1.344	1.414	1.394	1.059	1.097	1.017	0.956	0.924	0.941	0.842	0.804	1.013	0.876	0.96	0.973	0.888	0.921	0.854	1.039	0.942	0.897	0.924	0.847	1.009	0.76421	0.000492888	0.679432	0.000489172	0.640414	0.0103981	0.948024	0.259862	1.02456	0.681876	0.989676	0.872171	0.676541	0.000520073	0.839269	0.00532087	1.02021	0.697757
A0A1D5SG47	Ras-related protein RABE1c OS=Arabidopsis thaliana GN=RABE1C PE=1 SV=1	23.673	55.656	38.8	9	19	4	1.224	1.35	1.178	0.933	0.98	0.978	0.973	0.883	0.902	0.904	0.95	0.99	0.986	0.996	0.884	0.905	0.949	0.909	0.976	0.91	0.938	1.004	1.055	1.051	0.770522	0.0230831	0.735075	0.010292	0.757996	0.0144476	0.964061	0.4466	0.985345	0.75244	1.08514	0.13703	0.763859	0.0121024	0.955725	0.110114	1.02393	0.550131
A0A1D5SG85	Abscisic acid receptor PYR1 OS=Arabidopsis thaliana GN=PYR1 PE=1 SV=1	22.766	48.125	55.4	10	16	10	1.536			1.106			0.917			0.815			0.921			0.954			0.86			0.798			0.720052		0.597005		0.530599		1.03583		0.933768		0.86645		0.599609		0.862568		0.937841
A0A1D5SGD9	40S ribosomal protein S17-4 OS=Arabidopsis thaliana GN=RPS17D PE=2 SV=3	12.122	12.553	36.2	4	7	1	1.475	1.446	1.412	1.049	1.082	1.083	0.95	0.931	0.856	0.975	0.862	0.851	0.991	1.014	1.071	0.913	0.851	0.933	0.822	0.911	0.886	0.779	0.924	0.831	0.741749	0.00022126	0.631664	0.000281374	0.620355	0.00149058	0.876788	0.0211467	0.85143	0.0131899	0.823797	0.0312968	0.709901	0.000227173	0.839141	0.00978487	0.956887	0.371254
A0A1D5SGG1	Probable glutathione S-transferase GSTU6 OS=Oryza sativa subsp. japonica GN=GSTU6 PE=2 SV=2	25.578	6.2208	15	3	3	1	1.128	1.096		1.065	1.104		1.073	1.043		1.032	1.235		0.839	0.844		0.886	0.796		0.995	0.99		0.975	0.954		0.97527	0.393128	0.951439	0.133375	1.01933	0.86743	0.999406	0.992929	1.17944	0.000547771	1.14617	0.0434109	0.756745	0.0335168	0.775473	0.0779854	0.938091	0.135211
A0A1D5SGH5	Unknown	93.231	11.819	2.3	2	2	2		1.118			0.898			0.998			0.971			1.051			0.883			1.084			1.024		0.80322		0.892665		0.868515		0.840152		1.0314		0.97431		0.940072		0.983296		1.08617
A0A1D5SGH7	GDSL esterase/lipase At5g45910 OS=Arabidopsis thaliana GN=At5g45910 PE=2 SV=1	28.593	1.3564	3.9	1	1	1	1.469	1.602		1.332	1.251		0.899	0.979		0.823	0.788		0.895	0.996		1.011	0.961		0.751	0.74		0.703	0.662		0.841094	0.112197	0.611527	0.028054	0.524585	0.0445696	1.04283	0.569557	0.788472	0.153851	0.72184	0.0852182	0.61576	0.0233333	0.763453	0.0361582	0.79393	0.124245
A0A1D5SGI1	Unknown	122	2.6108	2.6	3	4	3	0.545	0.475	0.418	1.335	1.144	1.391	0.966	1.084	1.02	0.867	1.022	0.851	1.166	1.08	1.16	1.246	1.157	1.284	0.79	0.988	0.866	1.031	0.969	0.896	2.69124	0.00260739	2.13491	0.00042087	1.90542	0.00429097	1.0825	0.121776	0.776277	0.0308451	0.850264	0.0281599	2.36857	0.000220612	0.952713	0.519675	0.861238	0.117358
A0A1D5SGL1	NAD(P)H dehydrogenase (quinone) FQR1 OS=Arabidopsis thaliana GN=FQR1 PE=1 SV=1	20.478	151.47	51.3	10	33	6	0.951	0.995	1.004	1.053	1.028	1.011	1.042	0.974	1.004	1.024	1.002	1.047	0.905	0.9	0.921	0.99	1.01	0.95	1.006	1.007	1.022	1.033	1.055	1.039	1.04814	0.0866889	1.02373	0.415153	1.04169	0.124995	1.08217	0.0391588	1.11335	0.000287029	1.1471	0.000127297	0.924068	0.0318827	0.954075	0.100344	1.00497	0.826286
A0A1D5SGM1	"Protein RETICULATA-RELATED 4, chloroplastic OS=Arabidopsis thaliana GN=RER4 PE=2 SV=1"	40.9	12.986	12	4	8	4	0.366		0.426	1.183		1.265	1.051		1.081	1.019		0.957	1.22		1.192	1.288		1.246	0.909		0.874	0.886		0.881	3.09091	0.00538875	2.69192	0.00908397	2.49495	0.00529055	1.05058	0.155155	0.739221	0.00606299	0.732587	0.0233097	3.04545	0.00784593	1.03513	0.47651	0.836304	0.0181312
A0A1D5SGP2	Cortical cell-delineating protein OS=Zea mays PE=2 SV=1	12.284	6.6363	8.5	1	3	1		1.034	1.022		0.92	0.986		1.302	1.19		1.155	1.276		0.972	1.035		0.903	0.823		0.936	0.943		0.826	0.775	0.927043	0.255247	1.21206	0.156581	1.18239	0.195732	0.85999	0.116623	0.936223	0.288018	0.797708	0.0409902	0.976167	0.577524	0.905561	0.229262	0.754013	0.1139
A0A1D5SGT5	Unknown	56.086	3.3135	2.2	1	1	1			0.384			0.785			1.089			1.315			1.212			1.05			1.152			1.079	2.04427		2.83594		3.42448		0.866337		0.950495		0.890264		3.15625		1.33758		1.05785
A0A1D5SGW0	"Proline dehydrogenase 2, mitochondrial OS=Arabidopsis thaliana GN=POX2 PE=2 SV=1"	51.221	75.109	17.9	8	10	8	1.696	1.98	1.81	1.002	0.993	0.962	0.77	0.735	0.783	0.766	0.757	0.757	1.324	1.358	1.348	0.938	0.964	0.909	0.671	0.751	0.584	0.698	0.581	0.62	0.539008	0.00835817	0.417062	0.00487416	0.415603	0.00585693	0.697519	9.51513e-05	0.497767	0.00376579	0.471216	0.00116181	0.734597	0.0262415	0.950626	0.0759623	0.876748	0.183349
A0A1D5SGY8	Tryptophan synthase alpha chain OS=Arabidopsis thaliana GN=TRPA1 PE=1 SV=2	34.788	0.96851	26.8	6	10	1
A0A1D5SGY9	Unknown	49.711	1.3576	16	7	13	1			1.012			1.201			1.071			0.997			0.918			0.957			0.913			0.93	1.18676		1.0583		0.985178		1.04248		0.994553		1.01307		0.907115		0.796836		0.852474
A0A1D5SGZ2	Cold shock protein 1 OS=Arabidopsis thaliana GN=CSP1 PE=1 SV=1	15.97	22.735	39.5	5	11	4	1.654	1.591	1.21	1.212	1.088	0.864	0.972	1.065	1.103	0.865	0.688	1.775	0.894	1.06	0.858	0.885	0.858	0.85	0.666	0.729	0.777	0.759	0.817	0.687	0.710213	0.07229	0.704826	0.0777623	0.747026	0.38682	0.922119	0.36123	0.772404	0.0556487	0.804765	0.0789865	0.631201	0.0416703	0.819532	0.201423	0.69172	0.00346035
A0A1D5SGZ4	Cold shock protein 1 OS=Arabidopsis thaliana GN=CSP1 PE=1 SV=1	20.746	183.92	42.5	6	13	1			1.478			1.695			0.772			0.45			1.075			1.063			0.546			0.703	1.14682		0.522327		0.304465		0.988837		0.507907		0.653953		0.727334		0.627139		0.707254
A0A1D5SGZ8	RNA-binding protein BRN1 OS=Arabidopsis thaliana GN=BRN1 PE=2 SV=1	44.527	9.9537	12.1	5	7	5			1.536			1.139			0.896			0.874			1.016			0.858			0.902			0.849	0.741536		0.583333		0.56901		0.844488		0.887795		0.83563		0.661458		0.753292		1.0067
A0A1D5SH14	Unknown	80.888	6.0163	1.2	1	1	1		0.925			0.872			1.037			1.111			1.054			0.967			1.023			1.027		0.942703		1.12108		1.20108		0.917457		0.970588		0.974383		1.13946		1.10894		0.9865
A0A1D5SH15	Unknown	19.278	6.188	5.2	1	1	1		0.581			0.419			0.671			0.646			1.148			1.29			1.649			1.563		0.72117		1.15491		1.11188		1.12369		1.43641		1.3615		1.9759		3.07876		2.45753
A0A1D5SH33	Isopentenyl-diphosphate Delta-isomerase I OS=Clarkia breweri GN=IPI1 PE=2 SV=2	26.112	7.8775	9.8	2	2	1		0.716	0.751		0.728	0.701		0.99	0.884		0.895	0.92		1.091	1.113		1.127	1.114		1.207	1.197		1.236	1.338	0.974097	0.485552	1.27744	0.134726	1.23722	0.0198404	1.01679	0.310838	1.09074	0.0372984	1.16788	0.158008	1.50239	0.00645669	1.56823	0.00633661	1.28282	0.123028
A0A1D5SH37	Unknown	51.224	10.458	16	8	10	8			0.536			1.125			1.107			1.099			1.047			1.074			1.082			0.924	2.09888		2.0653		2.05037		1.02579		1.03343		0.882521		1.95336		0.954667		0.977416
A0A1D5SH45	Unknown	48.335	1.0037	2.1	1	1	1			1.016			1.168			1.003			0.844			1.156			0.962			0.857			0.939	1.14961		0.987205		0.830709		0.83218		0.741349		0.812284		1.1378		0.82363		0.854437
A0A1D5SHB4	"Glutamyl-tRNA(Gln) amidotransferase subunit A, chloroplastic/mitochondrial OS=Zea mays GN=GATA PE=2 SV=1"	53.21	1.3355	2.2	1	1	1		1.273	1.194		1.063	0.924		1.075	0.978		0.961	1.102		0.915	0.854		0.921	0.938		0.982	1.076		0.837	0.966	0.805432	0.125329	0.832185	0.0849073	0.836238	0.1627	1.05088	0.366774	1.16337	0.143314	1.01922	0.841356	0.717065	0.0233181	0.935581	0.524979	1.00244	0.973837
A0A1D5SHH1	NADH dehydrogenase [ubiquinone] 1 alpha subcomplex subunit 1 OS=Arabidopsis thaliana GN=At3g08610 PE=3 SV=1	7.6229	3.7657	33.3	3	3	3	1.032	0.939	0.935	0.886	0.972	1.222	1.012	1.047	0.857	0.972	1.147	0.874	0.977	0.971	1.082	1.016	0.987	0.991	1.103	0.956	0.972	1.018	0.998	0.973	1.05988	0.629977	1.00344	0.963052	1.02994	0.760923	0.988119	0.774339	1.00033	0.99577	0.986469	0.749147	1.04267	0.438397	0.972078	0.803187	1.03944	0.636034
A0A1D5SHH3	Glycosyltransferase	48.594	6.4263	9.1	4	4	2	0.948	0.96	0.961	0.735	0.807	0.83	0.992	1.016	1.005	1.112	1.167	1.233	0.913	0.843	0.86	0.969	0.939	0.879	1.149	1.21	1.065	1.263	1.181	1.283	0.826769	0.0264749	1.05019	0.00741018	1.22412	0.0242662	1.06537	0.170827	1.30887	0.011097	1.42469	0.00111842	0.911816	0.0523175	1.17496	0.0240494	1.13641	0.0789076
A0A1D5SHJ6	"Cell division protein FtsZ homolog 2-1, chloroplastic OS=Arabidopsis thaliana GN=FTSZ2-1 PE=1 SV=2"	42.561	2.4367	7.4	2	2	2	1.268			0.997			1.179			1.004			0.962			0.87			0.942			0.76			0.786278		0.929811		0.791798		0.904366		0.97921		0.790021		0.758675		0.872618		0.798982
A0A1D5SHL6	Non-symbiotic hemoglobin OS=Hordeum vulgare GN=HB PE=1 SV=1	17.44	3.2438	29.1	4	5	1		1.546	1.536		1.418	1.371		0.948	0.915		0.901	0.926		0.789	0.896		0.792	0.809		0.847	0.768		0.736	0.759	0.904932	0.0895138	0.604478	0.00984421	0.592797	0.00450668	0.950148	0.57503	0.958457	0.655174	0.88724	0.316652	0.546723	0.0468944	0.574041	0.0127058	0.866881	0.158032
A0A1D5SHM0	Heterogeneous nuclear ribonucleoprotein 1 OS=Arabidopsis thaliana GN=RNP1 PE=1 SV=1	45.088	1.8486	11.5	4	7	1	1.382	1.874	1.801	1.427	1.385	1.155	0.889	1.022	0.84	0.769	0.362	0.835	0.921	1.128	0.845	1.04	0.898	0.899	0.776	0.751	0.763	0.655	0.513	0.736	0.784457	0.126231	0.543998	0.0268194	0.388768	0.00844484	0.980304	0.856471	0.791292	0.139246	0.657913	0.0397526	0.572276	0.0241341	0.71515	0.0277999	0.832425	0.103238
A0A1D5SHV2	Probable glutathione S-transferase GSTU6 OS=Oryza sativa subsp. japonica GN=GSTU6 PE=2 SV=2	25.195	6.4808	31.8	6	9	1	1.024	1.047	0.93	1.174	1.231	1.156	0.942	0.98	1.13	0.937	0.995	0.992	0.769	0.788	0.81	1.007	1.012	0.977	0.95	0.945	0.975	1.181	1.01	1.07	1.1866	0.0168367	1.01699	0.816185	0.974342	0.5704	1.26574	0.000209466	1.21251	0.000497136	1.37769	0.0222605	0.788737	0.0191851	0.841337	0.0056008	0.940367	0.401584
A0A1D5SHX1	Tubulin beta chain	47.692	31.143	27.6	10	14	2	0.708		0.828	2.063		1.807	1.171		1.189	0.815		0.885	0.984		1.063	0.794		0.775	0.625		0.758	0.654		0.625	2.51953	0.0359956	1.53646	0.086138	1.10677	0.383202	0.766488	0.0895125	0.675623	0.0713287	0.624817	0.0415158	1.33268	0.0871107	0.405426	0.0691847	0.586017	0.0813853
A0A1D5SI20	Putative disease resistance protein RGA1 OS=Solanum bulbocastanum GN=RGA1 PE=2 SV=2	59.212	1.4095	1.7	1	1	1	0.765		0.81	0.616		0.637	0.948		1.123	1.217		1.347	1.181		0.759	0.938		0.932	1.309		1.429	1.119		1.108	0.795556	0.0506389	1.31492	0.19837	1.62794	0.0585933	0.963918	0.895354	1.41134	0.292853	1.14794	0.61976	1.23175	0.545214	1.49242	0.0136315	1.32207	0.102631
A0A1D5SI36	Proteasome subunit beta type	26.079	5.2735	29.5	7	16	0
A0A1D5SI54	Unknown	40.167	6.0269	2.2	1	1	1		2.47			0.544			0.57			0.595			1.909			0.666			0.66			0.56		0.220243		0.230769		0.240891		0.348874		0.345731		0.293347		0.772874		1.22426		1.15789
A0A1D5SI65	Glycosyltransferase	49.425	120.38	43.5	16	35	15	1.044	1.153	1.041	0.948	1.088	0.943	1.085	1.073	1.061	1.178	1.078	1.113	0.837	0.878	0.899	0.867	0.902	0.921	1.005	0.959	1.001	0.987	0.925	1.02	0.920012	0.228629	0.994132	0.880471	1.04046	0.408568	1.02907	0.353838	1.13428	0.00838747	1.12165	0.0411137	0.807288	0.0158638	0.902988	0.170974	0.921094	0.0156869
A0A1D5SIB1	Probable esterase D14L OS=Oryza sativa subsp. japonica GN=D14L PE=1 SV=1	24.345	4.582	11.5	2	3	2			0.473			0.891			1.057			1.122			1.218			0.998			1.183			1.094	1.88372		2.23467		2.37209		0.819376		0.971264		0.898194		2.57505		1.12009		1.11921
A0A1D5SID6	"Histone-lysine N-methyltransferase, H3 lysine-9 specific SUVH1 OS=Nicotiana tabacum GN=SUVH1 PE=1 SV=1"	66.097	3.748	3	2	4	2	0.502	0.698		1.176	1.229		0.903	0.821		0.921	0.842		1.085	1.065		1.089	1.241		1.129	1.102		0.999	1.034		2.00417	0.0846643	1.43667	0.191164	1.46917	0.177499	1.08372	0.444065	1.03767	0.148011	0.945581	0.130963	1.79167	0.126432	0.968815	0.709894	1.29408	0.0773121
A0A1D5SIK1	Serine/threonine-protein kinase TOR OS=Oryza sativa subsp. japonica GN=TOR PE=2 SV=3	38.482	1.2436	2.4	1	1	1	1.028		0.995	1.029		0.857	0.823		0.941	0.937		0.97	1.07		1.086	1.071		1.125	1.013		1.123	1.007		0.857	0.932279	0.570003	0.871972	0.253934	0.942659	0.130836	1.01855	0.591969	0.990724	0.885747	0.864564	0.299273	1.06574	0.1083	1.16437	0.30365	1.21088	0.148161
A0A1D5SIL5	Acetylserotonin O-methyltransferase 1 OS=Oryza sativa subsp. japonica GN=ASMT1 PE=1 SV=1	36.144	5.2422	8.8	3	4	3	0.724		0.725	0.45		0.549	1.815		1.828	1.795		1.825	0.705		0.734	0.834		0.882	0.989		0.948	0.748		0.755	0.689441	0.137829	2.51415	0.00356889	2.49827	0.00872188	1.19249	0.0563707	1.34607	0.0140368	1.04448	0.256641	0.993099	0.788615	1.71772	0.0481463	0.531705	0.00811595
A0A1D5SIN1	Acetylserotonin O-methyltransferase 1 OS=Oryza sativa subsp. japonica GN=ASMT1 PE=1 SV=1	31.944	6.5435	15.6	4	4	0
A0A1D5SJ26	Alanine aminotransferase 2 OS=Hordeum vulgare PE=1 SV=1	52.819	154.83	37.6	20	38	18			0.673			0.676			1.009			1.174			0.737			0.97			1.404			1.545	1.00446		1.49926		1.74443		1.31615		1.90502		2.09634		1.0951		1.43491		1.39148
A0A1D5SJ66	"Acetylornithine aminotransferase, mitochondrial OS=Alnus glutinosa GN=AG118 PE=2 SV=1"	48.403	1.8041	15.4	7	14	1		0.599			0.446			0.783			0.789			1.121			1.241			1.548			1.458		0.744574		1.30718		1.3172		1.10705		1.38091		1.30062		1.87145		2.78251		1.97701
A0A1D5SJ85	Villin-1 OS=Oryza sativa subsp. indica GN=VLN1 PE=3 SV=1	85.394	1.0779	1.1	1	1	1
A0A1D5SJD7	"Thioredoxin-like 2, chloroplastic OS=Oryza sativa subsp. japonica GN=Os05g0200100 PE=2 SV=1"	19.011	6.7299	7	1	1	1	1.247			0.905			0.904			0.869			0.988			0.991			1.009			1.092			0.725742		0.72494		0.696872		1.00304		1.02126		1.10526		0.792302		1.09503		1.11615
A0A1D5SJG7	Importin subunit alpha-1b OS=Oryza sativa subsp. japonica GN=Os05g0155601 PE=1 SV=2	48.06	90.2	18.1	7	11	2		0.38	0.812		1.343	0.939		1.125	1.163		1.075	1.076		1.069	1.06		1.057	0.963		0.921	1.082		0.94	0.91	1.91443	0.207241	1.91946	0.236795	1.80453	0.269444	0.948802	0.451801	0.940817	0.577079	0.868953	0.0502736	1.78607	0.274902	0.885188	0.63282	0.875437	0.315769
A0A1D5SJI5	Probable E3 ubiquitin-protein ligase XBOS33 OS=Oryza sativa subsp. japonica GN=XBOS33 PE=2 SV=1	48.958	78.458	14.2	7	7	7		0.689	0.775		0.937	1.047		0.834	0.607		0.759	0.5		1.286	1.47		1.304	1.541		1.069	0.754		1.104	0.837	1.35519	0.0709973	0.98429	0.937135	0.859973	0.570697	1.03229	0.796229	0.661466	0.154059	0.704282	0.14402	1.88251	0.0519094	1.43397	0.126652	1.26509	0.437659
A0A1D5SJK3	DnaJ protein ERDJ3B OS=Oryza sativa subsp. japonica GN=ERDJ3B PE=1 SV=1	25.374	1.3798	3.2	1	1	1
A0A1D5SJP9	Beta-hexosaminidase	60.404	7.0468	7.5	4	5	1	1.031	1.155		0.723	0.789		1.203	0.785		1.185	0.982		0.824	0.994		0.916	1.162		1.089	0.995		1.11	1.097		0.691674	0.0674412	0.909424	0.719358	0.991308	0.944917	1.14301	0.485932	1.14631	0.335066	1.21397	0.260669	0.831656	0.233941	1.37434	0.243567	1.04829	0.857023
A0A1D5SK57	Ubiquitin-40S ribosomal protein S27a OS=Hordeum vulgare GN=MUB2 PE=3 SV=1	15.777	1.929	44.9	6	35	1			1.074			1.037			1.166			1.025			0.972			0.767			1.082			0.913	0.965549		1.08566		0.954376		0.789095		1.11317		0.9393		0.905028		0.739634		0.927959
A0A1D5SK85	Unknown	32.962	6.136	2.9	1	1	1		1.197			0.865			0.865			0.797			1.128			1.144			1.022			0.944		0.72264		0.72264		0.665831		1.01418		0.906028		0.836879		0.942356		1.32254		1.1815
A0A1D5SKD8	FACT complex subunit SSRP1	58.76	1.1038	1.7	1	1	1
A0A1D5SKH0	"Glutamate--cysteine ligase A, chloroplastic OS=Oryza sativa subsp. indica GN=GSH1-1 PE=2 SV=2"	51.456	3.8041	29.1	12	24	1	0.878	1.017	0.875	1.171	1.323	1.291	1.12	1.135	1.186	1.097	1.176	1.038	0.915	0.841	0.954	1.052	1.04	0.994	0.909	0.671	0.772	0.825	0.788	0.894	1.36643	0.00679914	1.24224	0.0270327	1.19531	0.044186	1.13875	0.0433493	0.867897	0.22056	0.925092	0.210804	0.978339	0.746826	0.815324	0.0254313	0.683522	0.0266488
A0A1D5SKH2	"Probable tRNA N6-adenosine threonylcarbamoyltransferase, mitochondrial OS=Arabidopsis thaliana GN=GCP1 PE=2 SV=2"	32.596	1.7574	2.7	1	1	1	0.938		0.884	1.275		1.181	0.983		1.02	0.833		0.949	1.175		1.063	1.132		1.081	0.79		0.938	0.793		0.831	1.34797	0.0459789	1.09934	0.125193	0.978046	0.794424	0.988829	0.864588	0.772118	0.119674	0.725648	0.0878965	1.22832	0.121063	0.901059	0.187453	0.862706	0.300947
A0A1D5SKL6	Unknown	22.077	1.736	5	1	1	1			1.153			0.946			1.047			1.174			0.876			0.863			1.003			0.998	0.820468		0.908066		1.01821		0.98516		1.14498		1.13927		0.759757		0.912262		0.957975
A0A1D5SKN2	Zinc finger CCCH domain-containing protein 45 OS=Oryza sativa subsp. japonica GN=Os06g0677700 PE=4 SV=1	58.418	4.4023	4.7	2	2	0
A0A1D5SKX0	Ras-related protein RABD1 OS=Arabidopsis thaliana GN=RABD1 PE=1 SV=1	22.905	-2	32.2	6	7	1		1.455	1.354		0.986	1.133		1.154	1.044		0.886	0.922		0.838	0.974		0.965	0.922		0.898	0.784		0.874	0.83	0.754361	0.0734678	0.782485	0.0555401	0.643645	0.0414894	1.04139	0.679699	0.928256	0.542058	0.940397	0.569635	0.645069	0.0332413	0.890514	0.344929	0.765241	0.0828671
A0A1D5SKX1	"Protein Rf1, mitochondrial OS=Oryza sativa subsp. indica GN=Rf1 PE=2 SV=1"	87.234	-2	1.5	1	1	1			0.491			0.576			0.678			0.749			1.382			1.506			1.181			1.345	1.17312		1.38086		1.52546		1.08973		0.854559		0.973227		2.81466		2.61458		1.74189
A0A1D5SL46	Phospholipase D	86.957	54.814	20.1	14	17	5	0.364	0.391	0.493	0.231	0.254	0.403	0.439	0.39	0.694	0.483	0.553	0.719	1.466	1.219	1.244	1.617	1.461	1.297	1.662	1.626	1.524	1.887	1.704	1.617	0.711538	0.153101	1.22035	0.442648	1.40625	0.121632	1.11351	0.28896	1.22474	0.0444839	1.32553	0.0188768	3.14824	0.00219392	4.9268	0.0012041	3.15955	0.00260622
A0A1D5SLB0	Probable sucrose-phosphatase 3 OS=Oryza sativa subsp. japonica GN=SPP3 PE=3 SV=1	47.231	43.39	14.5	6	9	2		0.623			0.482			0.777			1.082			1.138			1.151			1.182			1.591		0.773676		1.24719		1.73676		1.01142		1.03866		1.39807		1.82665		2.38797		1.52124
A0A1D5SLB4	Phosphotransferase	50.227	-2	18.8	8	9	1
A0A1D5SLF7	Unknown	14.015	5.2437	19.7	2	4	2	1.294	1.184	1.256	0.942	0.931	0.896	0.948	0.924	1.011	0.914	0.917	0.943	0.948	1.025	0.968	0.993	1.034	0.953	1.004	0.99	0.981	0.932	0.997	0.961	0.741564	0.00405668	0.772094	0.00279251	0.742903	0.00649853	1.01326	0.712472	1.01156	0.677522	0.982659	0.599556	0.787627	0.00371986	1.0762	0.0748986	1.03191	0.358854
A0A1D5SLG7	Unknown	15.08	7.1328	7.6	1	1	1		1.302	1.281		0.926	1.052		0.857	0.875		0.766	0.684		1.222	1.205		1.062	1.026		0.96	0.924		0.854	0.831	0.765776	0.122727	0.670538	0.0011977	0.561363	0.0348673	0.860321	0.0341339	0.776267	0.0175491	0.694273	0.00224966	0.939605	0.0316149	1.05561	0.538968	1.08776	0.100122
A0A1D5SLG9	Glucose-6-phosphate isomerase	62.275	55.702	26.3	14	26	1	0.5	0.633		0.406	0.519		0.762	0.657		0.592	0.618		1.261	1.09		1.301	1.342		1.686	1.562		1.616	1.537		0.816417	0.358274	1.25243	0.240136	1.06796	0.665547	1.1242	0.32576	1.38154	0.0600477	1.34113	0.0906748	2.07502	0.0344101	2.8573	0.0239587	2.28894	0.00857371
A0A1D5SLH3	Protein SAD1/UNC-84 domain protein 2 OS=Arabidopsis thaliana GN=SUN2 PE=1 SV=1	44.379	12.727	9.1	3	3	3	0.975	1.095	1.033	0.936	0.88	0.895	0.983	0.997	1.013	1.042	1.023	1.06	0.911	0.937	0.893	0.982	0.946	0.922	1.181	1.136	1.169	1.002	1.026	1.061	0.873671	0.0451693	0.96455	0.402134	1.00709	0.855739	1.03977	0.174497	1.2718	0.00018306	1.12696	0.00697385	0.883339	0.0595338	1.05127	0.127816	1.16472	0.0010975
A0A1D5SLI4	40S ribosomal protein S4	29.95	280.03	64.9	19	40	19	1.423	1.474	1.39	1.184	1.249	1.162	0.94	0.891	0.924	0.816	0.855	0.82	0.942	0.924	0.942	0.952	0.948	0.965	0.836	0.823	0.84	0.83	0.837	0.849	0.838582	0.00302025	0.642641	0.000231951	0.581059	0.000226676	1.0203	0.0753725	0.889957	0.000229682	0.896011	0.000294598	0.655003	0.00149651	0.79694	0.00924793	0.907078	0.0182276
A0A1D5SLL7	Bifunctional protein FolD 2 OS=Arabidopsis thaliana GN=FOLD2 PE=2 SV=1	25.475	28.46	17	4	5	4	1.042			0.822			0.837			0.851			1.174			1.074			1.086			1.134			0.788868		0.803263		0.816699		0.914821		0.925043		0.965928		1.12668		1.30657		1.29749
A0A1D5SLL9	Bifunctional protein FolD 2 OS=Arabidopsis thaliana GN=FOLD2 PE=2 SV=1	28.342	12.981	17.2	4	4	4			1.379			0.854			0.883			0.928			0.912			1.011			1.093			1.039	0.619289		0.640319		0.672951		1.10855		1.19846		1.13925		0.661349		1.18384		1.23783
A0A1D5SLQ9	Tryptamine hydroxycinnamoyltransferase 2 OS=Oryza sativa subsp. japonica GN=THT2 PE=1 SV=1	42.497	3.8597	7.2	3	5	3	0.467			0.444			1.212			1.676			0.989			0.924			1.292			1.349			0.950749		2.59529		3.58887		0.934277		1.30637		1.364		2.11777		2.08108		1.06601
A0A1D5SLV1	Dirigent protein	16.181	1.0942	5.3	1	1	1
A0A1D5SM05	Aspartic proteinase OS=Oryza sativa subsp. japonica GN=RAP PE=2 SV=2	51.442	18.059	2.5	1	2	1	0.873		0.827	0.728		0.682	0.748		0.719	0.757		0.724	1.202		1.25	1.236		1.302	1.344		1.191	1.131		1.222	0.829412	0.0468156	0.862941	0.0674628	0.871176	0.0708941	1.03507	0.4113	1.03385	0.684167	0.959625	0.46384	1.44235	0.00777556	1.8	0.00779504	1.72802	0.081447
A0A1D5SM29	Probable glutathione S-transferase GSTF1 OS=Oryza sativa subsp. japonica GN=GSTF1 PE=1 SV=2	28.001	5.2825	16.9	4	13	1	1.166	1.328	1.282	1.283	1.355	1.313	1.014	0.985	1.004	0.677	0.725	0.832	0.875	0.764	0.796	0.96	0.958	0.921	0.986	0.958	0.973	0.908	0.923	0.847	1.04635	0.355058	0.795286	0.0300606	0.591631	0.00152437	1.16591	0.04125	1.19795	0.033474	1.09979	0.123091	0.644862	0.00253908	0.718552	0.00036403	0.971362	0.0711953
A0A1D5SM78	Probable serine/threonine protein kinase IRE4 OS=Arabidopsis thaliana GN=IRE4 PE=2 SV=1	48.612	0.7365	1.6	1	1	1			0.766			0.814			0.869			0.921			1.342			1.349			0.974			0.856	1.06266		1.13446		1.20235		1.00522		0.725782		0.637854		1.75196		1.65725		1.12083
A0A1D5SMB1	Putative 12-oxophytodienoate reductase 5 OS=Oryza sativa subsp. japonica GN=OPR5 PE=2 SV=1	44.143	-2	24.3	9	19	1
A0A1D5SMD1	rRNA biogenesis protein RRP5 OS=Arabidopsis thaliana GN=RRP5 PE=2 SV=2	207.21	6.487	0.6	1	1	1		0.755			0.885			1.084			0.928			1.202			1.154			1.045			0.883		1.17219		1.43576		1.22914		0.960067		0.869384		0.734609		1.59205		1.30395		0.964022
A0A1D5SMG2	Ubiquitin carboxyl-terminal hydrolase 10 OS=Arabidopsis thaliana GN=UBP10 PE=2 SV=2	76.207	23.927	6.4	4	4	4		0.581	0.58		0.775	1.118		1.049	1.093		1.224	0.946		1.034	1.075		0.987	1.107		1.179	1.083		1.197	0.98	1.63049	0.278962	1.84496	0.0284563	1.86908	0.171151	0.992888	0.922162	1.07255	0.332527	1.03224	0.807169	1.81654	0.0274278	1.10618	0.663174	1.05602	0.413523
A0A1D5SMH3	Unknown	117.66	5.8748	8.1	9	10	1	1.564			1.284			1.006			1.141			0.722			0.467			0.702			1.096			0.820972		0.643223		0.72954		0.646814		0.972299		1.51801		0.461637		0.363707		0.697813
A0A1D5SMH5	Unknown	115.93	7.2549	7.4	8	11	1			1.614			1.216			1.019			1.104			0.748			0.528			0.675			1.192	0.753408		0.631351		0.684015		0.705882		0.902406		1.59358		0.463445		0.434211		0.662414
A0A1D5SMK1	Long chain acyl-CoA synthetase 1 OS=Arabidopsis thaliana GN=LACS1 PE=2 SV=1	67.941	3.8529	2.1	1	1	1			1.039			0.887			0.981			1.023			0.883			1.053			0.934			1.244	0.853705		0.944177		0.984601		1.19253		1.05776		1.40883		0.849856		1.18715		0.95209
A0A1D5SMR0	Phospholipid-transporting ATPase	136.76	1.5683	2	2	2	2	1.329	0.972		0.703	0.765		0.958	1.244		1.211	1.194		0.77	0.862		0.888	1.189		1.218	0.845		0.968	0.978		0.637983	0.249732	0.956975	0.849566	1.0452	0.819562	1.27267	0.364258	1.26409	0.447275	1.1924	0.177858	0.709257	0.297887	1.41485	0.282097	0.936876	0.796962
A0A1D5SMY8	Unknown	31.519	12.39	5.8	2	2	2		0.334			1.159			1.241			1.105			1.108			1.063			1.059			0.854		3.47006		3.71557		3.30838		0.959386		0.955776		0.770758		3.31737		0.91717		0.853344
A0A1D5SN06	Unknown	20.449	9.3065	26.4	5	6	1	1.071			0.896			1.027			1.097			0.902			0.868			1.118			1.052			0.836601		0.958917		1.02428		0.962306		1.23947		1.1663		0.842204		0.96875		1.08861
A0A1D5SN38	Unknown	44.228	1.0001	2.7	1	1	1	1.031			0.796			0.966			1.057			0.877			0.996			1.105			1.228			0.772066		0.936954		1.02522		1.13569		1.25998		1.40023		0.85063		1.25126		1.14389
A0A1D5SN88	Glutelin type-A 1 OS=Oryza sativa subsp. japonica GN=GLUA1 PE=1 SV=2	35.222	13.688	42.9	12	23	2	0.613	0.659	0.392	0.471	0.389	0.357	0.622	0.778	0.446	0.638	0.809	0.398	1.385	1.437	1.464	1.358	1.232	1.684	1.58	1.268	1.603	1.414	1.392	1.493	0.73137	0.204669	1.10938	0.656967	1.10877	0.701045	0.9972	0.979174	1.0385	0.664303	1.00303	0.916062	2.57572	0.00564877	3.51191	0.0129007	2.41116	0.00403303
A0A1D5SN92	Poly [ADP-ribose] polymerase	102.76	1.4994	1.3	1	1	1
A0A1D5SNJ5	"Translocase of chloroplast 159, chloroplastic OS=Arabidopsis thaliana GN=TOC159 PE=1 SV=1"	114.53	5.1162	1.3	1	1	1			0.533			0.567			1.121			1.247			1.105			0.964			1.382			1.188	1.06379		2.10319		2.33959		0.872398		1.25068		1.07511		2.07317		1.70018		1.23283
A0A1D5SNU7	"Asparagine--tRNA ligase, cytoplasmic 1 OS=Arabidopsis thaliana GN=SYNC1 PE=1 SV=1"	63.345	30.386	20.1	10	19	8	1.07	1.109	1.112	1.019	1.021	1.089	0.977	0.99	0.975	1.059	1.037	1.006	0.883	0.947	0.971	0.946	0.952	0.977	1.012	0.95	1.004	1.009	1.008	1.007	0.950775	0.129555	0.893953	0.0076148	0.942571	0.0378562	1.02642	0.453356	1.05891	0.173809	1.07961	0.105385	0.851109	0.0117478	0.918824	0.0507396	1.00816	0.724618
A0A1D5SNZ4	Probable prolyl 4-hydroxylase 7 OS=Arabidopsis thaliana GN=P4H7 PE=2 SV=1	32.92	50.293	25.1	7	11	6		1.156			0.977			1.002			0.934			1.053			0.891			0.981			1.001		0.845156		0.866782		0.807958		0.846154		0.931624		0.950617		0.9109		0.911975		0.979042
A0A1D5SP03	Serine/threonine-protein phosphatase	90.923	3.6999	5.3	4	4	2	0.759	0.838		0.913	1.063		1.133	1.095		1.229	0.956		0.931	1.144		0.958	0.962		1.104	1.053		1.02	0.844		1.23732	0.194088	1.39512	0.0422422	1.36819	0.257665	0.925301	0.599502	1.03952	0.766815	0.898313	0.527311	1.29931	0.238283	0.97166	0.772536	0.968133	0.388379
A0A1D5SP24	Methionine S-methyltransferase	89.308	9.1382	7	6	7	1	0.241		0.207	0.226		0.177	0.372		0.233	0.171		0.108	1.887		1.887	1.714		1.781	1.735		1.659	1.767		1.701	0.899554	0.537499	1.35045	0.454843	0.622768	0.178933	0.926073	0.150039	0.899311	0.125666	0.918919	0.135238	8.42411	0.00650761	8.67246	0.00119115	5.60992	0.00905855
A0A1D5SPB7	Pathogenesis-related protein 1 OS=Asparagus officinalis GN=PR1 PE=2 SV=1	25.012	24.593	45.6	8	38	0
A0A1D5SPD0	Unknown	11.831	10.542	9.2	1	2	1	1.44	1.482	1.544	1.234	1.131	1.189	0.924	0.858	0.919	0.902	0.868	0.845	0.96	1.039	1.045	0.931	0.955	0.827	0.755	0.791	0.751	0.771	0.869	0.812	0.79579	0.00201212	0.604792	0.000185107	0.585535	0.000310161	0.891261	0.0904794	0.754599	0.00465552	0.805519	0.00751648	0.681594	0.000329916	0.763365	0.00582493	0.850426	0.00966562
A0A1D5SPG6	Heterogeneous nuclear ribonucleoprotein 1 OS=Arabidopsis thaliana GN=RNP1 PE=1 SV=1	41.984	113.07	12.8	4	7	1	1.5			1.29			0.812			0.536			0.98			1.158			0.819			0.773			0.86		0.541333		0.357333		1.18163		0.835714		0.788776		0.653333		0.897674		1.00862
A0A1D5SPG9	Heterogeneous nuclear ribonucleoprotein 1 OS=Arabidopsis thaliana GN=RNP1 PE=1 SV=1	45.23	129.49	16.1	6	8	1		1.533	1.651		1.44	1.512		0.854	0.819		0.567	0.673		1.003	0.815		1.071	1.055		0.747	0.637		0.7	0.694	0.927136	0.260401	0.52544	0.034848	0.389447	0.00687554	1.16942	0.347311	0.761276	0.214177	0.766777	0.265409	0.57098	0.0378698	0.72019	0.0456631	0.827256	0.207038
A0A1D5SPJ2	Uncharacterized oxidoreductase At4g09670 OS=Arabidopsis thaliana GN=At4g09670 PE=1 SV=1	39.695	3.1425	6.5	2	2	2			1.205			0.95			0.867			0.834			1.045			1.043			1.08			0.913	0.788382		0.719502		0.692116		0.998086		1.03349		0.873684		0.86722		1.09789		1.24567
A0A1D5SPN3	Unknown	26.125	12.038	6.2	2	2	2
A0A1D5SPP8	Structural maintenance of chromosomes protein 3 OS=Arabidopsis thaliana GN=SMC3 PE=2 SV=1	129.02	7.8427	5.9	7	7	7	0.461	0.617	0.586	0.963	0.896	0.835	1.212	1.118	1.166	1.093	1.048	1.075	1.08	1.039	0.993	1.366	1.365	1.289	1.126	1.028	1.146	0.687	0.825	0.907	1.61899	0.0056402	2.10096	0.00119836	1.93269	0.00547591	1.29177	0.00107367	1.06041	0.238432	0.777314	0.05435	1.87019	0.00281946	1.4922	0.00105613	0.943936	0.22955
A0A1D5SPR5	Unknown	16.062	6.6147	7.4	1	1	1		1.027	1.148		0.688	1.027		0.991	0.921		0.915	0.825		0.993	1.04		0.872	0.982		1.283	0.991		1.302	1.027	0.788506	0.388841	0.87908	0.231099	0.8	0.111793	0.911953	0.325858	1.11854	0.559221	1.1456	0.473381	0.934713	0.436712	1.08105	0.754095	1.18933	0.42464
A0A1D5SPT9	Branched-chain-amino-acid aminotransferase	34.434	7.0031	10.6	3	6	3	1.063	1.004	1.001	0.897	0.948	0.933	0.995	0.921	0.881	1.02	0.958	0.92	0.954	1.029	1.009	1.057	0.971	1.018	1.097	1.107	1.035	1.041	1.018	1.139	0.905476	0.0213771	0.911669	0.0958229	0.944589	0.193864	1.01805	0.619628	1.08255	0.060632	1.06885	0.203389	0.975228	0.448824	1.09647	0.048089	1.15803	0.027113
A0A1D5SPU3	U-box domain-containing protein 33 OS=Arabidopsis thaliana GN=PUB33 PE=2 SV=2	86.673	1.0604	1.8	2	2	2	0.763	0.823		1.022	1.03		1.2	0.925		1.292	1.071		0.922	0.879		0.738	0.854		1.183	1.55		0.914	0.876		1.29382	0.0770044	1.33985	0.289352	1.48991	0.156528	0.883953	0.298703	1.51749	0.234901	0.993892	0.86592	1.13556	0.11247	0.775828	0.155795	1.28612	0.324751
A0A1D5SPU4	DnaJ protein ERDJ3B OS=Arabidopsis thaliana GN=ERDJ3B PE=1 SV=1	38.542	3.3893	2.8	1	1	1		1.167	1.241		0.93	0.997		1.122	1.106		1.066	1.035		0.875	0.881		0.921	0.824		1.024	0.98		1.016	0.979	0.800249	0.0412587	0.925249	0.236054	0.872508	0.111837	0.993736	0.928142	1.14123	0.106531	1.1361	0.0907629	0.729236	0.0703217	0.905553	0.277411	0.899461	0.0929203
A0A1D5SPW3	"3-hydroxyisobutyryl-CoA hydrolase-like protein 2, mitochondrial OS=Arabidopsis thaliana GN=At4g31810 PE=2 SV=1"	44.639	0.96873	4.2	2	2	2		0.717	0.715		1.053	1.109		1.04	1.007		1.017	0.873		1.007	1.115		1.018	1.175		1.019	0.935		1.027	1.021	1.50978	0.0484772	1.42947	0.0335111	1.31983	0.19387	1.03346	0.749209	0.920829	0.350752	0.965127	0.617462	1.48184	0.0987458	1.01434	0.878029	0.954568	0.45672
A0A1D5SQ20	Serine hydroxymethyltransferase	58.023	72.279	21.6	11	17	7	0.796	0.763	0.807	1.018	0.993	0.925	1.016	1.012	1.095	0.991	0.981	1.03	1.061	1.019	0.992	1.1	1.079	1.017	0.989	1.028	1.058	1.061	1.103	1.06	1.24091	0.00980901	1.31995	0.00400569	1.26881	0.000480217	1.04036	0.268917	1.00098	0.973523	1.04948	0.116018	1.29839	0.00121336	1.08856	0.0817195	0.98463	0.660849
A0A1D5SQ24	Methionine gamma-lyase OS=Arabidopsis thaliana GN=MGL PE=1 SV=1	49.091	11.105	3.3	2	2	2		1.027			0.789			1.016			1.035			0.998			1.109			1.106			0.929		0.768257		0.989289		1.00779		1.11122		1.10822		0.930862		0.971762		1.40558		1.08858
A0A1D5SQ35	"Probable plastid-lipid-associated protein 3, chloroplastic OS=Oryza sativa subsp. japonica GN=PAP3 PE=3 SV=1"	38.28	1.2835	2.8	1	1	1
A0A1D5SQ64	Cell division control protein 48 homolog E OS=Arabidopsis thaliana GN=CDC48E PE=2 SV=2	110.19	1.2745	22	20	32	0
A0A1D5SQ94	GDSL esterase/lipase At1g54790 OS=Arabidopsis thaliana GN=At1g54790 PE=2 SV=1	28.769	4.5616	10.7	3	3	1	1.16	1.183		1.13	1.17		0.904	0.903		0.961	0.881		1.114	1.097		0.94	0.942		0.888	0.934		0.858	0.851		0.981647	0.470297	0.771233	0.0270231	0.786172	0.080992	0.851199	0.0306624	0.824062	0.0491701	0.772953	0.0086282	0.943662	0.0511807	0.818261	0.0601587	1.0083	0.799333
A0A1D5SQA8	Unknown	118.69	3.6635	2.3	2	2	2	0.358			1.255			0.988			0.708			1.046			1.247			1.21			1.155			3.50559		2.75978		1.97765		1.19216		1.15679		1.10421		2.92179		0.993625		1.2247
A0A1D5SQC0	DnaJ homolog subfamily C GRV2 OS=Arabidopsis thaliana GN=GRV2 PE=1 SV=1	244.16	12.848	3.9	7	9	7	0.667	0.635	1.166	0.956	0.933	1.009	1.08	1.134	1.2	1.085	1.053	1.124	1.059	1.039	1.129	1.003	1.038	0.913	1.084	1.018	0.707	1.09	1.059	0.748	1.17423	0.49284	1.38331	0.204427	1.32172	0.262611	0.915401	0.126362	0.870468	0.353256	0.897738	0.421568	1.30754	0.277621	1.01932	0.694425	0.822789	0.219325
A0A1D5SQK2	Arginyl-tRNA--protein transferase	63.277	6.843	1.6	1	1	1		1.133			0.885			0.97			1.056			0.994			0.943			1.076			0.974		0.781112		0.856134		0.932039		0.948692		1.08249		0.979879		0.877317		1.06554		1.10928
A0A1D5SQR1	Notchless protein homolog OS=Arabidopsis thaliana GN=NLE1 PE=2 SV=1	48.225	19.645	14.7	6	6	6	1.577	1.32	1.525	1.11	1.051	1.088	0.994	1.032	0.992	0.933	1.022	0.899	0.863	0.875	0.905	0.797	0.907	0.912	0.825	0.991	0.878	0.814	0.857	0.848	0.734735	0.0329626	0.682497	0.0243956	0.645409	0.0107124	0.989784	0.837699	1.0193	0.765223	0.953084	0.0845437	0.597693	0.0152108	0.805171	0.0170318	0.892644	0.150739
A0A1D5SQU7	V-type proton ATPase subunit C	38.29	78.016	32.6	10	14	10		1.144	1.129		1.126	1.127		0.996	0.959		0.841	0.894		1.021	1.04		1.044	1.034		0.914	0.923		0.879	0.864	0.991201	0.408905	0.860097	0.0447313	0.763308	0.0469209	1.00825	0.533442	0.891315	0.0247739	0.845706	0.00701065	0.906731	0.0149898	0.922326	0.0346279	0.939642	0.177147
A0A1D5SQV0	Acylamino-acid-releasing enzyme 1 OS=Oryza sativa subsp. japonica GN=Os10g0415600 PE=3 SV=1	80.673	6.5336	7.4	6	7	6	0.965	0.88	0.952	1.034	0.992	1.122	0.939	0.992	0.881	0.897	0.915	0.789	1.067	1.039	1.072	1.096	1.034	1.114	1.012	1.003	0.976	1.025	1.133	1.025	1.12549	0.0735999	1.00536	0.910214	0.929925	0.249627	1.02077	0.470754	0.941158	0.0140042	1.00157	0.968027	1.13622	0.0281458	1.0305	0.525757	1.06366	0.196179
A0A1D5SR02	Carboxypeptidase	48.165	17.78	17.3	7	7	6	1.231	1.245	1.236	0.843	0.846	0.86	0.847	0.984	0.902	0.864	0.963	0.811	0.984	0.992	0.902	1.075	1.043	1.031	1.1	1.007	1.086	1.101	0.943	1.164	0.686692	1.00295e-06	0.736261	0.0138207	0.710668	0.0145274	1.09416	0.0702427	1.10945	0.06178	1.11466	0.231173	0.775323	0.00942835	1.23539	0.00151022	1.16831	0.0403586
A0A1D5SR18	Cytosolic sulfotransferase 13 OS=Arabidopsis thaliana GN=SOT13 PE=3 SV=1	149.15	39.448	10.7	14	20	7	1.278	1.429	1.529	1.076	1.045	1.009	0.82	0.865	0.809	0.776	0.61	0.679	1.101	1.041	1.072	1.01	1.004	1.032	0.86	0.832	0.858	0.944	0.992	0.903	0.738905	0.0301541	0.588763	0.0119763	0.487488	0.00211518	0.947729	0.0647142	0.793404	0.00145159	0.883323	0.0203855	0.758735	0.0368788	0.973163	0.284937	1.02245	0.40543
A0A1D5SR19	Protein FLX-like 3 OS=Arabidopsis thaliana GN=FLXL3 PE=1 SV=1	26.303	7.0999	4	1	1	1
A0A1D5SR31	Phosphotransferase	54.708	13.961	36.5	15	22	3	1.243	1.329	1.423	1.084	1.122	1.062	0.879	0.98	0.881	0.99	0.818	0.826	1.025	0.963	0.925	0.975	1.045	1.052	0.928	0.89	0.914	0.807	0.911	0.845	0.818023	0.0324694	0.685857	0.00433513	0.659324	0.00411345	1.05458	0.238764	0.937865	0.163746	0.879849	0.0503689	0.729161	0.00789462	0.940024	0.103714	0.99708	0.945286
A0A1D5SR34	Short-chain type dehydrogenase/reductase OS=Picea abies PE=2 SV=1	26.312	8.7919	17.8	4	5	4	1.088	1.138	1.212	0.78	0.749	0.794	1.096	1.093	1.155	1.311	1.182	1.068	0.821	0.872	0.794	0.89	0.844	0.917	1.041	1.255	0.966	1.088	0.96	1.184	0.675684	0.00456414	0.972659	0.500789	1.03578	0.639363	1.06594	0.155582	1.31162	0.0877939	1.29956	0.0492754	0.723386	0.0032874	1.1412	0.0177703	0.975478	0.785021
A0A1D5SR36	ABC transporter A family member 2 OS=Arabidopsis thaliana GN=ABCA2 PE=2 SV=1	106.91	25.137	10.9	8	8	8	1.094	1.051	1.11	0.931	0.974	0.978	0.949	1.004	0.98	0.774	0.683	0.815	1.181	1.087	1.165	1.109	1.152	1.149	0.942	0.944	0.883	1.018	0.867	0.849	0.885714	0.0062899	0.901075	0.0109071	0.698003	0.00599002	0.9933	0.827674	0.806583	0.00486101	0.796388	0.0300577	1.05469	0.170649	1.1828	0.00104056	0.944085	0.102781
A0A1D5SR63	Structural maintenance of chromosomes protein 5 OS=Arabidopsis thaliana GN=SMC5 PE=2 SV=1	120.3	1.2672	1.1	1	1	1
A0A1D5SR67	Protein RALF-like 33 OS=Arabidopsis thaliana GN=RALFL33 PE=2 SV=1	11.348	9.3462	24.3	4	6	3	1.044	0.999	1	0.808	0.817	0.865	1.039	0.947	1.065	1.1	1.283	1.111	0.816	0.835	0.804	0.875	0.93	0.878	1.195	1.233	1.171	1.178	1.085	1.018	0.818271	0.00151107	1.00263	0.94996	1.14821	0.119033	1.09287	0.0327989	1.46599	0.000364868	1.33646	0.0237792	0.80677	0.000946781	1.07751	0.0626768	1.17961	0.0204658
A0A1D5SR77	Plant UBX domain-containing protein 10 OS=Arabidopsis thaliana GN=PUX10 PE=2 SV=1	50.611	19.465	13.1	5	6	5	0.989		1.091	0.851		0.92	1.08		1.004	1.074		0.978	0.985		0.969	0.898		0.961	1.105		1.032	1.085		1.089	0.851442	0.145798	1.00192	0.977974	0.986538	0.860102	0.951382	0.361771	1.09365	0.228919	1.11259	0.0355005	0.939423	0.4297	1.04969	0.446397	1.02543	0.664997
A0A1D5SRA3	"Endo-1,3;1,4-beta-D-glucanase OS=Zea mays PE=1 SV=1"	25.491	27.862	17	4	5	1		1.234			0.966			0.906			0.877			0.951			0.984			1.06			1.039		0.78282		0.734198		0.710697		1.0347		1.11462		1.09253		0.770665		1.01863		1.16998
A0A1D5SRD3	"Endo-1,3;1,4-beta-D-glucanase OS=Zea mays PE=1 SV=1"	24.886	2.0714	9.5	2	2	1			1.243			0.934			0.952			0.85			1.148			1.045			0.948			0.8	0.751408		0.765889		0.683829		0.910279		0.825784		0.696864		0.923572		1.11884		0.995798
A0A1D5SRD7	Basic endochitinase A OS=Secale cereale GN=rsca PE=1 SV=1	35.057	40.991	10.1	3	3	0
A0A1D5SRE1	Amidophosphoribosyltransferase	58.637	15.966	7	3	3	3	0.339	0.471	0.681	1.087	1.054	1.045	1.057	1.062	0.986	1.117	1.057	0.972	1.091	1.09	1.036	1.182	1.172	1.183	1.152	1.062	1.083	0.981	1.001	1.077	2.13682	0.0280236	2.08249	0.0268861	2.10999	0.0188552	1.09947	0.0243565	1.02487	0.466732	0.950886	0.21433	2.15761	0.0255148	1.11017	0.00799826	1.06184	0.156217
A0A1D5SRH1	Glycine-rich protein 2 OS=Nicotiana sylvestris GN=GRP-2 PE=2 SV=1	19.645	15.216	13	3	3	2	1.641	1.493	1.452	1.358	1.163	1.218	0.862	0.949	0.883	0.808	0.84	0.856	0.876	0.959	0.94	0.81	0.864	0.892	0.787	0.848	0.92	0.742	0.814	0.623	0.815307	0.0258584	0.58744	0.00284532	0.54601	0.00466866	0.924685	0.115815	0.920721	0.19674	0.785225	0.0528003	0.605102	0.00343211	0.68628	0.0117205	0.948404	0.382581
A0A1D5SRH3	Annexin	39.699	109.37	24.9	8	9	7		1.179			1.266			1.005			0.884			1.053			0.841			0.911			0.814		1.07379		0.852417		0.749788		0.79867		0.865147		0.773029		0.89313		0.664297		0.906468
A0A1D5SRH6	Annexin D4 OS=Arabidopsis thaliana GN=ANN4 PE=2 SV=1	34.817	25.477	36.8	12	18	2	1.329	1.319	1.403	1.302	1.415	1.356	0.901	0.931	0.923	0.84	0.778	0.753	1.079	1.227	1.168	0.882	0.896	0.879	0.807	0.703	0.711	0.768	0.641	0.683	1.00543	0.870305	0.680079	0.00166653	0.585288	0.000111764	0.764824	0.0226989	0.639321	0.00197059	0.602188	0.0013798	0.857566	0.0265308	0.652345	0.00396161	0.806171	0.0268187
A0A1D5SRI4	Unknown	8.4512	-2	16.4	1	1	1	1.485		1.402	1.52		1.489	1.082		1.108	0.845		0.867	0.682		0.73	0.887		0.914	0.66		0.678	0.709		0.773	1.04226	0.36172	0.758573	0.0552841	0.593003	0.0332848	1.2755	0.0353301	0.947592	0.346283	1.04958	0.480001	0.489089	0.0099099	0.598538	0.0012792	0.610959	0.002482
A0A1D5SRP2	TPR repeat-containing thioredoxin TTL1 OS=Arabidopsis thaliana GN=TTL1 PE=1 SV=1	155.61	0.81283	0.7	1	1	1
A0A1D5SRX8	60S ribosomal protein L18a	21.284	15.891	38.8	7	18	3	1.462	1.467	1.537	1.279	1.377	1.269	0.984	0.941	0.932	0.973	0.868	0.815	0.827	0.912	0.955	0.854	0.965	0.92	0.757	0.736	0.77	0.734	0.683	0.729	0.878863	0.0161715	0.639722	0.000136595	0.594716	0.00137566	1.0167	0.777443	0.840015	0.0540694	0.796585	0.0257351	0.603224	0.000473874	0.697834	0.00113136	0.79209	0.00114724
A0A1D5SRX9	Unknown	263.48	10.706	0.7	2	2	2		1.001			0.83			0.988			1.037			0.94			0.982			1.2			1.057		0.829171		0.987013		1.03596		1.04468		1.2766		1.12447		0.939061		1.18313		1.21457
A0A1D5SS06	AP-1 complex subunit mu-2 OS=Arabidopsis thaliana GN=AP1M2 PE=1 SV=1	43.578	3.6208	7.9	3	3	3	0.964	0.875	0.885	1.066	1.018	1	1.028	0.988	1.023	0.917	1.115	0.984	0.951	0.946	1.033	1.031	0.953	1.03	1.063	1.092	1.023	0.961	1.025	0.956	1.13216	0.0299733	1.11564	0.0477292	1.1072	0.232365	1.02867	0.505001	1.08464	0.0821583	1.0041	0.916932	1.07562	0.159939	0.977302	0.51494	1.04574	0.134647
A0A1D5SS37	Unknown	115.91	34.919	10.7	9	11	2		0.883			1.049			0.976			0.941			1.073			1.065			0.98			0.911		1.188		1.10532		1.06569		0.992544		0.913327		0.849021		1.21518		1.01525		1.0041
A0A1D5SS39	Unknown	120.06	35.908	14.1	14	15	14			0.81			1.192			0.972			0.956			1.037			1.05			0.937			0.872	1.4716		1.2		1.18025		1.01254		0.903568		0.840887		1.28025		0.880872		0.963992
A0A1D5SS59	Glycosyltransferase	50.616	11.897	9.5	4	5	2	0.917		0.548	0.629		0.685	0.885		0.75	0.971		0.682	1.124		1.295	1.027		1.256	1.181		1.183	1.358		1.568	0.896928	0.752898	1.11604	0.727531	1.12833	0.729089	0.943778	0.684386	0.977263	0.801893	1.20959	0.207249	1.65119	0.194028	1.73744	0.131286	1.44587	0.116507
A0A1D5SS60	Glycosyltransferase	51.314	4.078	8.2	4	5	2		1.01	1.104		0.836	0.829		0.981	1.074		1.061	1.072		0.944	0.828		0.942	0.918		1.072	1.153		1.139	1.089	0.787606	0.129712	0.972091	0.699121	1.00899	0.873195	1.04966	0.58514	1.25564	0.0984524	1.25734	0.118184	0.838221	0.154509	1.11712	0.0596936	1.08273	0.304153
A0A1D5SSC2	Unknown	8.4575	2.9034	21.2	2	4	2	0.806	0.821	0.877	0.959	0.929	0.948	1.024	0.986	1.031	0.88	0.861	0.936	1.02	1	0.968	0.873	0.952	0.961	1.049	1.094	1.076	1.452	1.218	1.239	1.13259	0.0235224	1.21446	0.0039112	1.06909	0.138401	0.932396	0.122056	1.07731	0.0190597	1.30823	0.0495	1.19329	0.00514734	0.98237	0.618396	1.05853	0.0364552
A0A1D5SSC8	Mitochondrial outer membrane protein porin 2 OS=Oryza sativa subsp. japonica GN=VDAC2 PE=2 SV=1	30.62	25.509	13.5	5	8	3	1.283	1.092	1.18	1.034	1.002	0.926	1.015	1.034	0.799	0.915	0.931	0.649	0.965	0.995	1.127	0.909	0.957	1.086	0.938	0.981	1.152	0.918	1.02	0.997	0.833193	0.0487927	0.801125	0.0708033	0.701828	0.0397763	0.956268	0.568983	0.994817	0.951556	0.950761	0.444631	0.868354	0.104481	0.996624	0.96009	1.0783	0.498366
A0A1D5SSE6	Guanosine nucleotide diphosphate dissociation inhibitor	46.699	75.041	23.7	11	31	7	1.017	0.979	1.045	1.059	1.139	1.08	0.974	0.938	0.947	1.012	0.908	0.877	0.958	1.024	1.035	0.925	0.957	1.046	0.975	1.016	0.98	1.018	1.014	0.942	1.07793	0.0644367	0.940151	0.0660991	0.919763	0.174234	0.9705	0.537549	0.984753	0.61271	0.985747	0.698861	0.992108	0.808032	0.893228	0.063752	1.03917	0.0930758
A0A1D5SSK4	Unknown	11.51	7.831	10.3	1	1	1		1.006			0.921			1.162			0.855			1.133			0.938			0.888			1.106		0.915507		1.15507		0.849901		0.827891		0.78376		0.976169		1.12624		1.01846		0.7642
A0A1D5SSM2	"1,2-dihydroxy-3-keto-5-methylthiopentene dioxygenase"	21.246	0.9649	5.6	1	1	1			1.527			1.261			0.997			0.964			0.658			0.931			0.828			0.823	0.825802		0.652914		0.631303		1.41489		1.25836		1.25076		0.43091		0.738303		0.830491
A0A1D5SSP1	"Chlorophyll a-b binding protein, chloroplastic"	16.946	1.2229	5	1	1	1	1.992			0.36			1.786			2.547			0.492			0.31			0.349			0.331			0.180723		0.896586		1.27861		0.630081		0.70935		0.672764		0.246988		0.861111		0.195409
A0A1D5SSP8	Syntaxin-71 OS=Arabidopsis thaliana GN=SYP71 PE=1 SV=1	30.049	27.034	17.4	4	5	1	1.945		1.086	1.962		1.266	1.25		0.87	1.566		0.826	0.304		1.061	0.254		1.077	0.233		0.888	0.31		0.843	1.065	0.875612	0.699439	0.471371	0.789178	0.630881	0.975092	0.978522	0.821245	0.830563	0.844689	0.842273	0.450346	0.284745	0.41233	0.22392	0.528774	0.344177
A0A1D5SSV1	Probable 2-oxoglutarate-dependent dioxygenase AOP1 OS=Arabidopsis thaliana GN=AOP1 PE=2 SV=1	34.934	5.9285	7.2	2	2	2
A0A1D5SSX4	Unknown	12.802	9.6682	20.2	2	3	2	1.039	1.024	1.022	1.19	1.342	1.271	0.909	0.884	0.82	0.824	0.728	0.966	1.045	1.004	1.03	0.999	1.004	0.931	0.979	0.86	0.904	1.054	1.043	0.973	1.23274	0.0304786	0.847002	0.0235117	0.816207	0.11093	0.952907	0.165638	0.890874	0.0713554	0.997077	0.921913	0.998055	0.889281	0.771496	0.00956938	1.04975	0.38108
A0A1D5SSX5	Unknown	21.494	2.4158	9.9	2	4	1			0.81			1.199			0.97			0.833			1.069			1.072			0.942			1.062	1.48025		1.19753		1.0284		1.00281		0.881197		0.993452		1.31975		0.894078		0.971134
A0A1D5SSX8	Probable serine protease EDA2 OS=Arabidopsis thaliana GN=EDA2 PE=2 SV=2	52.307	81.486	17.7	8	11	8	0.684			0.869			0.979			0.995			1.035			1.097			1.218			1.143			1.27047		1.43129		1.45468		1.0599		1.17681		1.10435		1.51316		1.26237		1.24413
A0A1D5SSY1	Probable serine protease EDA2 OS=Arabidopsis thaliana GN=EDA2 PE=2 SV=2	46.714	9.6554	3.1	1	1	1		0.819	0.811		0.918	0.845		0.985	0.953		1.059	1.104		1.008	0.962		1.092	1.037		1.133	1.22		0.969	1.109	1.0816	0.316731	1.18896	0.052886	1.32699	0.0472519	1.08071	0.160817	1.19442	0.0917063	1.05482	0.579007	1.20859	0.0779903	1.2076	0.0643402	1.21414	0.100011
A0A1D5SSY7	Nicotianamine aminotransferase A OS=Hordeum vulgare GN=naat-A PE=1 SV=2	52.789	115.52	20	8	9	1			0.902			1.071			1.706			1.018			0.514			0.645			1.029			1.329	1.18736		1.89135		1.1286		1.25486		2.00195		2.5856		0.569845		0.602241		0.603165
A0A1D5SSY8	Protein HYPER-SENSITIVITY-RELATED 4 OS=Arabidopsis thaliana GN=HSR4 PE=2 SV=1	45.74	2.0852	8.1	3	3	1
A0A1D5ST08	"Valine--tRNA ligase, mitochondrial 1 OS=Arabidopsis thaliana GN=TWN2 PE=2 SV=2"	118.94	5.4881	2.2	2	2	2
A0A1D5ST26	Chaperone protein dnaJ 13 OS=Arabidopsis thaliana GN=ATJ13 PE=1 SV=2	59.952	3.7303	3.9	2	2	2	1.083	1.055	1.076	1	0.955	0.867	1.048	1.011	1.036	1.002	0.975	1.051	0.962	0.967	0.949	0.955	0.965	0.917	0.943	1.048	1.041	1.012	1.046	1.111	0.878034	0.0728993	0.962974	0.0484314	0.942128	0.0940154	0.985754	0.45555	1.05351	0.267619	1.10111	0.0745808	0.895457	0.000840033	1.00532	0.913373	0.979645	0.605951
A0A1D5ST38	Malate dehydrogenase	35.475	88.896	36	12	48	1	1.294	1.35	1.275	1.136	1.256	1.228	0.84	0.902	0.949	0.639	0.651	0.768	0.88	0.94	0.904	1.172	1.048	0.965	1.019	0.949	0.908	0.943	0.901	0.95	0.923705	0.0926256	0.686655	0.000759125	0.525134	0.000791115	1.16924	0.115616	1.0558	0.260416	1.0257	0.372281	0.695075	0.000220263	0.879834	0.122992	1.06875	0.244562
A0A1D5ST71	Gamma-glutamyl hydrolase 1 OS=Arabidopsis thaliana GN=GGH1 PE=2 SV=1	41.488	33.455	21.3	7	11	2		1.484			1.046			0.751			1.042			0.777			0.964			1.049			0.933		0.704852		0.506065		0.702156		1.24067		1.35006		1.20077		0.523585		0.921606		1.3968
A0A1D5ST74	Cyclic phosphodiesterase OS=Arabidopsis thaliana GN=At4g18930 PE=1 SV=1	20.814	3.8195	12.3	2	2	2	0.651	0.48	0.525	0.615	0.456	0.521	0.863	0.689	0.783	0.608	0.514	0.673	1.333	1.425	1.421	1.337	1.377	1.353	1.367	1.622	1.361	1.281	1.311	1.28	0.961353	0.772503	1.41002	0.0343745	1.08394	0.538576	0.973199	0.341984	1.04092	0.584312	0.926537	0.0638766	2.52355	0.000509977	2.55465	0.00191569	1.86296	0.00528916
A0A1D5ST76	Transcription factor MYC2 OS=Oryza sativa subsp. japonica GN=MYC2 PE=1 SV=1	77.185	4.3782	2	1	1	1	0.938	0.946		1.037	0.958		1.055	1.146		0.945	0.882		1.006	1.074		0.872	0.882		1.157	0.936		0.99	1.199		1.05892	0.391924	1.16826	0.175597	0.969745	0.530538	0.843269	0.124616	1.00625	0.963104	1.0524	0.694955	1.10403	0.208505	0.879198	0.19689	0.950931	0.714021
A0A1D5ST78	Late embryogenesis abundant protein Lea14-A OS=Gossypium hirsutum GN=LEA14-A PE=2 SV=1	15.573	5.1712	20.4	2	3	1
A0A1D5ST80	UDP-glycosyltransferase 88B1 OS=Stevia rebaudiana GN=UGT88B1 PE=2 SV=1	42.554	3.9012	2.8	1	1	1	0.589			0.577			1.175			1.668			0.784			0.85			1.252			1.271			0.979626		1.99491		2.83192		1.08418		1.59694		1.62117		1.33107		1.47314		1.06553
A0A1D5STA0	Unknown	22.979	6.2753	6.1	1	1	1
A0A1D5STD8	Metacaspase-1 OS=Arabidopsis thaliana GN=AMC1 PE=1 SV=1	35.508	2.7737	6.4	2	2	2
A0A1D5STE1	"Probable glucan 1,3-alpha-glucosidase OS=Arabidopsis thaliana GN=PSL5 PE=1 SV=1"	108.54	44.283	17.2	14	15	1			1.094			1.343			1.2			1.061			0.849			0.791			0.87			0.818	1.22761		1.09689		0.969835		0.931684		1.02473		0.963486		0.776051		0.58898		0.725
A0A1D5STE2	"Probable glucan 1,3-alpha-glucosidase OS=Arabidopsis thaliana GN=PSL5 PE=1 SV=1"	97.661	20.925	11.6	8	9	8	1.016	0.978		0.975	1.306		0.996	1.097		1.027	0.936		1.013	0.984		0.968	0.875		0.989	0.9		0.957	0.902		1.14393	0.544308	1.04965	0.49892	0.984453	0.7952	0.922884	0.328811	0.945919	0.427533	0.930896	0.195752	1.0015	0.956015	0.807979	0.401276	0.902532	0.270792
A0A1D5STG6	"Elongation factor Tu, plastid OS=Prototheca wickerhamii GN=tufA PE=3 SV=1"	29.78	2.1268	7.6	2	2	1			1.194			1.158			0.915			0.89			1.111			1.016			0.919			0.703	0.969849		0.766332		0.745394		0.914491		0.827183		0.632763		0.930486		0.877375		1.00437
A0A1D5STJ3	Pistil-specific extensin-like protein OS=Nicotiana tabacum PE=2 SV=1	20.299	7.8624	6.8	1	1	1
A0A1D5STK8	Glycosyltransferase	50.612	5.2311	4.6	2	3	2	1.003	1.093		1.092	0.932		0.989	0.934		0.947	0.947		1.025	1.045		0.971	1.071		1.031	1.061		0.915	0.899		0.965649	0.741448	0.917462	0.26745	0.903626	0.266834	0.986473	0.826779	1.01063	0.611719	0.876329	0.0115085	0.987595	0.821713	1.00889	0.934137	1.08788	0.149147
A0A1D5STL5	Probable serine/threonine protein phosphatase 2A regulatory subunit B''gamma OS=Arabidopsis thaliana GN=B''GAMMA PE=2 SV=1	61.975	30.732	10.2	5	5	5		0.492			1.095			1.125			1.13			1.115			1.104			0.958			0.923		2.22561		2.28659		2.29675		0.990135		0.859193		0.827803		2.26626		1.00822		0.851556
A0A1D5STZ1	Soluble inorganic pyrophosphatase OS=Zea mays GN=IPP PE=2 SV=1	31.964	16.233	14.4	4	4	2	0.98	0.974	1.051	0.856	0.794	0.849	0.902	0.951	1.029	0.911	0.838	0.929	1.129	1.234	1.094	1.156	1.158	1.077	1.087	1.083	0.943	0.983	0.911	1.009	0.831614	0.00680692	0.959068	0.415884	0.891181	0.0436131	0.980908	0.685434	0.900492	0.145456	0.839745	0.0275057	1.15042	0.0486817	1.35694	0.00125016	1.08015	0.272948
A0A1D5SU15	CASP-like protein	19.826	-2	18	3	3	1		0.988			0.819			1.041			0.921			1.032			1.03			1.113			1.069		0.828947		1.05364		0.932186		0.998062		1.07849		1.03585		1.04453		1.25763		1.06916
A0A1D5SU22	Protein RESTRICTED TEV MOVEMENT 2 OS=Arabidopsis thaliana GN=RTM2 PE=1 SV=1	22.578	5.6099	15	3	3	1	1.408		1.355	1.26		1.109	0.983		0.937	0.783		0.852	0.902		0.982	0.991		0.982	0.848		0.968	0.726		0.74	0.857401	0.204555	0.694897	0.00736987	0.591748	0.00750942	1.04724	0.464554	0.963907	0.689648	0.778132	0.111781	0.681868	0.0179767	0.832841	0.230872	0.945833	0.540785
A0A1D5SU55	Protein BONZAI 3 OS=Arabidopsis thaliana GN=BON3 PE=1 SV=1	57.359	1.0637	3.3	2	2	2			1.451			1.043			0.898			0.867			0.959			0.917			0.853			0.977	0.718815		0.618884		0.597519		0.956204		0.889468		1.01877		0.660924		0.879195		0.949889
A0A1D5SU56	Protein BONZAI 3 OS=Arabidopsis thaliana GN=BON3 PE=1 SV=1	64.727	9.7533	8.5	4	4	1
A0A1D5SU57	Protein BONZAI 3 OS=Arabidopsis thaliana GN=BON3 PE=1 SV=1	52.824	16.258	7.7	2	3	2	1.402			0.99			0.943			1.033			1.046			0.881			0.865			0.813			0.706134		0.672611		0.736805		0.842256		0.82696		0.777247		0.746077		0.889899		0.917285
A0A1D5SU87	Chitinase 8 OS=Oryza sativa subsp. japonica GN=Cht8 PE=2 SV=1	27.134	37.551	18.4	5	5	5		1.135	0.839		0.701	0.885		0.711	0.964		0.75	0.93		1.096	0.933		1.149	1.108		1.126	1.165		1.369	1.193	0.803445	0.400172	0.848531	0.524516	0.851064	0.501249	1.11237	0.385335	1.12913	0.343551	1.26269	0.15713	1.02786	0.889309	1.42308	0.156339	1.36776	0.241564
A0A1D5SUC0	Unknown	41.875	3.2685	6.3	3	3	2			1.417			1.258			0.842			0.673			1.105			1.023			0.748			0.779	0.887791		0.594213		0.474947		0.925792		0.676923		0.704977		0.779817		0.813196		0.888361
A0A1D5SUC7	"Glucan endo-1,3-beta-glucosidase 13 OS=Arabidopsis thaliana GN=At5g56590 PE=1 SV=1"	59.738	2.4842	6.4	3	4	1	0.781			0.748			0.9			0.73			1.673			1.013			1.075			1.121			0.957746		1.15237		0.934699		0.605499		0.642558		0.670054		2.14213		1.35428		1.19444
A0A1D5SUC8	Cysteine-rich receptor-like protein kinase 6 OS=Oryza sativa subsp. japonica GN=CRK6 PE=1 SV=1	56.754	1.2548	1.7	1	1	1	0.688	0.692		0.733	0.725		0.877	0.934		0.907	0.733		1.132	1.138		1.237	1.298		1.269	1.292		1.208	1.121		1.05652	0.0304853	1.31232	0.0824067	1.18841	0.375357	1.11674	0.141105	1.12819	0.0381336	1.02599	0.620463	1.64493	0.00019407	1.73868	0.0331508	1.41414	0.0257664
A0A1D5SUD3	"Glucan endo-1,3-beta-glucosidase 13 OS=Arabidopsis thaliana GN=At5g56590 PE=1 SV=1"	59.741	116.63	19.5	8	12	4	0.593	0.693	0.749	0.553	0.527	0.597	0.874	0.751	0.781	0.914	0.753	0.796	1.079	1.151	1.046	1.132	1.128	1.124	1.502	1.436	1.327	1.468	1.556	1.558	0.824079	0.104138	1.18231	0.10605	1.21032	0.0980402	1.03297	0.365318	1.30189	0.00906192	1.39866	0.000536742	1.60983	0.00276077	2.01789	0.00113725	1.77265	0.000935762
A0A1D5SUI0	Metacaspase-5 OS=Arabidopsis thaliana GN=AMC5 PE=1 SV=1	45.529	7.5625	13.8	6	6	1		0.796	0.801		0.904	0.895		1.017	1.128		1.009	0.991		1.111	1.083		1.032	1.037		1.085	1.045		1.025	1.034	1.12649	0.00738676	1.34314	0.126618	1.25235	0.0191027	0.943026	0.131081	0.97083	0.332948	0.938469	0.10462	1.37383	0.0253051	1.15008	0.00469739	0.993007	0.916112
A0A1D5SUK1	Probable polygalacturonase At1g80170 OS=Arabidopsis thaliana GN=At1g80170 PE=1 SV=1	45.884	2.6364	4.6	2	2	2	0.838	0.939		0.911	0.876		1.235	1.165		1.185	1.104		1.095	1.12		0.929	0.936		1.007	0.979		0.828	0.892		1.00563	0.938288	1.35059	0.0464363	1.28813	0.0629276	0.841986	0.0326183	0.896614	0.0266238	0.776524	0.0527956	1.24648	0.127518	1.04365	0.258324	0.8275	0.0731282
A0A1D5SUK2	Probable methyltransferase At1g27930 OS=Arabidopsis thaliana GN=At1g27930 PE=1 SV=1	28.106	2.4444	4.8	1	1	1
A0A1D5SUN4	Unknown	40.279	9.101	14.4	7	10	2		1.018			0.869			0.941			0.94			1.298			1.039			0.968			0.876		0.853635		0.924361		0.923379		0.800462		0.745763		0.674884		1.27505		1.19563		1.02869
A0A1D5SUN9	Unknown	88.552	15.639	1.4	1	1	1	0.777	0.763	0.619	1.022	1.024	0.72	1.137	1.139	1.65	1.011	1.076	1.478	1.01	0.92	1.153	0.989	0.98	0.895	1.083	1.036	0.778	0.982	0.999	0.845	1.28115	0.172917	1.81843	0.0645232	1.65123	0.0719918	0.928965	0.403383	0.939669	0.625771	0.91664	0.368532	1.42798	0.0251184	1.03543	0.781894	0.737901	0.173454
A0A1D5SUQ5	"Peptide methionine sulfoxide reductase A4, chloroplastic OS=Oryza sativa subsp. japonica GN=MSRA4 PE=2 SV=2"	27.43	29.996	15.8	4	5	4		1.065			0.854			0.937			1.001			0.985			0.969			1.063			1.16		0.801878		0.879812		0.939906		0.983756		1.07919		1.17766		0.924883		1.13466		1.13447
A0A1D5SUR5	Unknown	32.917	6.0163	3	1	1	1
A0A1D5SUT5	60S ribosomal protein L4-1 OS=Arabidopsis thaliana GN=RPL4A PE=1 SV=1	43.396	121.17	46.9	17	30	1			1.293			1.336			1.086			0.759			1.056			1.053			0.68			0.618	1.03326		0.839907		0.587007		0.997159		0.643939		0.585227		0.816705		0.788174		0.626151
A0A1D5SUT9	Basic 7S globulin OS=Glycine max GN=BG PE=1 SV=2	44.965	12.725	9.9	3	7	1	0.601	0.764	1.044	0.416	0.548	0.705	0.988	0.966	1.012	1.265	1.257	0.919	0.897	0.859	0.849	1.05	0.967	1.029	1.495	1.349	1.229	1.452	1.37	1.267	0.692819	0.196293	1.23122	0.287127	1.42839	0.117907	1.16929	0.0122155	1.56353	0.0207366	1.56967	0.00788432	1.08136	0.664476	1.82504	0.0239114	1.37323	0.0374433
A0A1D5SUU8	Expansin-B3 OS=Oryza sativa subsp. japonica GN=EXPB3 PE=2 SV=2	28.687	6.1728	6.8	2	3	0
A0A1D5SUV7	Unknown	50.288	0.79327	1.7	1	1	1			0.552			1.059			1.07			0.898			1.16			1.082			1.097			1.064	1.91848		1.93841		1.62681		0.932759		0.94569		0.917241		2.10145		1.02172		1.02523
A0A1D5SUX5	Early nodulin-like protein 1 OS=Arabidopsis thaliana GN=At2g25060 PE=1 SV=2	19.896	7.586	5.6	1	1	1		1.211	1.026		0.89	0.849		0.933	0.995		0.983	1.113		0.919	0.858		0.934	0.934		1.105	1.18		1.073	1.109	0.77738	0.213135	0.861869	0.3243	0.936969	0.602824	1.05121	0.375946	1.28588	0.0374296	1.22791	0.0460602	0.794367	0.218088	1.07418	0.195909	1.18517	0.0705176
A0A1D5SV11	CTP synthase	60.685	7.4839	8.5	5	7	3	1.24	1.118		0.74	0.828		0.949	0.903		1.022	0.98		1.046	1.032		1.217	1.005		0.98	1.046		0.808	1.003		0.66497	0.0418938	0.785411	0.117182	0.849025	0.181595	1.0693	0.620003	0.974976	0.573166	0.871511	0.400666	0.881255	0.257991	1.41709	0.161711	1.09395	0.17807
A0A1D5SV44	ABC transporter F family member 4 OS=Arabidopsis thaliana GN=ABCF4 PE=2 SV=1	77.326	13.218	7.9	4	4	2
A0A1D5SV67	Enoyl-CoA delta isomerase 3 OS=Arabidopsis thaliana GN=ECI3 PE=1 SV=1	26.03	27.912	24.2	5	8	5	1.01	1.205	1.043	0.733	0.806	0.76	0.95	0.86	0.978	1.006	0.784	1.008	1.074	1.111	1.072	1.099	1.09	0.977	1.043	0.966	1.112	1.032	1.013	0.998	0.705648	0.0235919	0.85574	0.104402	0.858809	0.187356	0.97206	0.526999	0.958244	0.397054	0.934295	0.0129207	0.999693	0.996137	1.37712	0.00687704	1.11944	0.116587
A0A1D5SV82	Nascent polypeptide-associated complex subunit beta	17.95	1.4396	9	2	3	1	0.229		0.498	1.821		1.565	0.963		1.184	0.613		1.025	1.792		0.973	1.416		1.102	0.512		0.869	0.449		0.746	4.6575	0.0190762	2.95323	0.0587036	2.25309	0.225327	0.910669	0.816749	0.499458	0.313424	0.432188	0.281505	3.8033	0.218063	0.74365	0.170559	0.643223	0.23406
A0A1D5SVB8	Probable beta-D-xylosidase 5 OS=Arabidopsis thaliana GN=BXL5 PE=2 SV=2	65.869	22.41	10.2	5	5	2	1.341	1.31	1.432	1.119	1.035	1.042	0.883	0.971	0.894	0.866	0.77	0.82	1.001	1.147	1.009	1.027	0.914	0.96	0.921	0.882	0.905	0.771	0.958	0.871	0.782758	0.00385112	0.673035	0.000893622	0.601518	0.000435438	0.91891	0.221332	0.857776	0.0800738	0.823567	0.0621234	0.773206	0.00793758	0.907697	0.0838828	0.985444	0.689586
A0A1D5SVC8	Phospholipase D	91.787	17.897	15.5	10	12	2	1.328		1.477	0.965		1.079	1.231		1.091	1.384		1.171	0.66		0.569	0.76		0.877	0.787		0.846	0.919		0.966	0.728699	0.0622012	0.827807	0.142476	0.910873	0.447687	1.33198	0.117767	1.32872	0.0820225	1.53377	0.0457631	0.438146	0.0211072	0.800881	0.130416	0.703273	0.0896903
A0A1D5SVD2	Serine/threonine-protein phosphatase	34.616	20.423	11.9	3	5	1		1.248	1.202		0.98	0.93		0.996	0.925		0.948	1.024		1.001	0.973		0.975	0.963		0.903	0.934		0.967	1.058	0.779592	0.0157743	0.784082	0.0353868	0.804898	0.0491605	0.981763	0.404261	0.930598	0.0828608	1.02584	0.67513	0.805714	0.0219638	1.01466	0.674843	0.956273	0.433006
A0A1D5SVG4	"Translation initiation factor IF-2, chloroplastic OS=Arabidopsis thaliana GN=At1g17220 PE=2 SV=2"	136.04	3.8879	2.3	3	4	3	0.645	0.833	0.525	0.879	0.807	0.697	1.441	1.203	1.207	1.33	1.123	1.329	0.914	1.046	1.107	0.941	0.984	1.021	1.088	1.021	1.22	0.917	0.906	0.981	1.18972	0.304712	1.92262	0.00698301	1.88817	0.00752731	0.960548	0.564332	1.08543	0.344919	0.914248	0.260691	1.5312	0.0370349	1.23626	0.0540979	0.864451	0.156463
A0A1D5SVN5	S-norcoclaurine synthase 1 OS=Coptis japonica GN=NCS1 PE=1 SV=1	39.15	2.7531	6.2	2	2	2			1.756			1.618			1.387			1.427			0.458			0.498			0.488			0.464	0.921412		0.789863		0.812642		1.08734		1.0655		1.0131		0.26082		0.307787		0.351838
A0A1D5SVN9	Probable E3 ubiquitin-protein ligase LUL3 OS=Arabidopsis thaliana GN=LUL3 PE=1 SV=1	28.437	12.369	7.4	2	2	2		0.697			0.959			0.955			1.226			1.017			0.962			1.16			1.023		1.3759		1.37016		1.75897		0.945919		1.14061		1.0059		1.45911		1.00313		1.21466
A0A1D5SVP2	Unknown	86.96	3.8015	3.8	2	2	1	0.635	0.43		0.853	0.932		1.234	1.112		1.115	1.175		1.179	1.201		1.076	1.22		1.065	1.041		0.882	0.933		1.67606	0.141902	2.20282	0.0503102	2.15023	0.0848271	0.964706	0.663511	0.884874	0.0141408	0.762605	0.0301001	2.23474	0.0952737	1.28627	0.122166	0.897698	0.290258
A0A1D5SVQ0	Basic secretory protease (Fragments) OS=Boswellia serrata PE=1 SV=1	24.385	13.657	28.4	6	9	1	1.105		1.091	0.87		0.775	0.953		1.061	1.102		1.096	0.956		1.09	0.981		0.78	1.066		1.018	0.986		1.157	0.749089	0.102644	0.917122	0.337283	1.00091	0.912302	0.860704	0.374296	1.01857	0.826706	1.04741	0.701116	0.931694	0.462789	1.07052	0.671304	1.03476	0.635893
A0A1D5SVQ6	Cytochrome P450 CYP72A219 OS=Panax ginseng PE=2 SV=1	46.688	7.0715	8	3	3	2	1.4	1.288		1.208	1.148		1.014	1.002		0.902	0.847		0.897	0.964		0.796	0.926		0.886	1.041		0.838	0.775		0.876488	0.157281	0.75	0.101902	0.65067	0.0386332	0.925309	0.469682	1.03546	0.748292	0.866738	0.114855	0.692336	0.0384966	0.7309	0.0861048	0.955853	0.668084
A0A1D5SVV6	Inositol-tetrakisphosphate 1-kinase	31.631	4.9249	8.7	2	3	1	0.972			0.665			0.92			0.777			1.153			1.081			1.344			1.133			0.684156		0.946502		0.799383		0.937554		1.16565		0.982654		1.18621		1.62556		1.46087
A0A1D5SVX0	22.3 kDa class VI heat shock protein OS=Oryza sativa subsp. japonica GN=HSP22.3 PE=2 SV=1	20.585	6.7826	10.8	2	2	1		1.219			1.008			1.119			0.85			0.823			0.861			1.002			1.189		0.826907		0.917966		0.697293		1.04617		1.2175		1.44471		0.675144		0.854167		0.895442
A0A1D5SVY5	Unknown	129.93	8.147	1.3	2	2	2	0.503	0.444		0.734	0.86		1.181	1.13		1.18	1		1.137	1.108		1.116	1.187		1.181	1.116		1.047	1.107		1.68321	0.0796118	2.44034	0.00356317	2.30201	0.0686165	1.02584	0.560855	1.02316	0.568646	0.959465	0.346519	2.37064	0.00957583	1.44479	0.0615402	0.993942	0.881806
A0A1D5SVY8	Mitochondrial carnitine/acylcarnitine carrier-like protein OS=Arabidopsis thaliana GN=BOU PE=1 SV=1	30.376	37.582	19.6	6	7	6		1.15	1.057		0.92	0.793		0.991	0.947		0.959	0.938		1.01	1.061		0.967	1.017		0.98	1.021		1.005	1.172	0.776167	0.0985375	0.878115	0.168179	0.859538	0.171218	0.957991	0.347417	0.9662	0.401103	1.05118	0.639346	0.938378	0.358418	1.1582	0.249031	1.03251	0.405251
A0A1D5SVZ0	12-oxophytodienoate reductase 1 OS=Oryza sativa subsp. japonica GN=OPR1 PE=2 SV=1	40.726	3.3957	16.9	5	6	2
A0A1D5SW04	Glutathione S-transferase U17 OS=Arabidopsis thaliana GN=GSTU17 PE=2 SV=1	25.896	4.7555	12.7	2	2	2	0.845			0.825			0.956			1.122			0.953			1.041			1.08			1.24			0.976331		1.13136		1.32781		1.09234		1.13326		1.30115		1.12781		1.26182		1.12971
A0A1D5SW09	Beta-hexosaminidase	58.221	1.4777	3.6	2	2	2		1.391	1.304		1.014	0.914		0.768	0.841		0.671	0.864		1.269	1.081		1.008	0.982		0.966	1.009		0.847	0.95	0.715399	0.0298573	0.597032	0.0118383	0.569573	0.0660358	0.846809	0.301759	0.840426	0.283739	0.764681	0.157954	0.871985	0.28635	1.03216	0.646037	1.22747	0.071216
A0A1D5SW13	Mitochondrial import inner membrane translocase subunit TIM23-1 OS=Arabidopsis thaliana GN=TIM23-1 PE=2 SV=1	20.395	29.677	17	2	3	2	1.27	1.212		1.112	1.005		1.012	1.023		0.913	0.804		0.93	1.001		0.904	0.912		0.896	0.984		0.929	1.078		0.852941	0.129609	0.819903	0.0733439	0.691781	0.0463254	0.940445	0.349433	0.973589	0.697874	1.03936	0.705388	0.778002	0.0291327	0.857818	0.215767	0.923833	0.325169
A0A1D5SW48	Cation-transporting ATPase	121.38	8.0317	3.4	4	5	4	0.98	0.882	0.943	0.898	0.834	0.833	0.95	0.976	1.013	0.969	1.05	0.901	1.009	1.078	1.009	1.05	0.987	1.052	1.139	1.148	1.084	1.065	1.06	1.155	0.914439	0.0940464	1.04777	0.269557	1.041	0.505238	0.997739	0.944308	1.08882	0.0406364	1.05943	0.192061	1.10374	0.0600049	1.20429	0.00449181	1.14699	0.00616608
A0A1D5SW63	Proline iminopeptidase	36.668	4.323	11.8	4	6	4	0.972	1.039	1.095	0.947	0.957	0.991	1.005	1.007	1.02	1.084	1.066	1.036	0.953	0.949	0.906	0.966	0.964	0.994	1.002	1.042	0.922	1.125	1.049	1.06	0.932067	0.177016	0.976175	0.560541	1.02576	0.542362	1.04131	0.108472	1.05627	0.272434	1.15171	0.0110782	0.904057	0.0917063	1.01002	0.591495	0.978232	0.597577
A0A1D5SW79	Lysophospholipid acyltransferase LPEAT1 OS=Arabidopsis thaliana GN=LPEAT1 PE=1 SV=1	29.834	1.121	3.7	1	1	1	1.043	1.15	1.188	0.965	1.025	1.05	1.121	1.042	0.995	0.992	0.875	1.11	0.939	0.883	0.784	0.984	0.958	1.025	0.95	1.085	0.993	1.02	1.006	0.867	0.899142	0.102657	0.934043	0.263118	0.880509	0.182215	1.13853	0.101493	1.16193	0.0811707	1.11013	0.224724	0.770778	0.0147066	0.975987	0.490369	0.958835	0.468995
A0A1D5SW86	Heterogeneous nuclear ribonucleoprotein 1 OS=Arabidopsis thaliana GN=RNP1 PE=1 SV=1	37.683	3.9747	6.1	2	2	2	1.096	1.075	1.22	0.996	1.195	1.174	0.985	1.025	0.813	0.974	0.92	0.95	0.988	0.975	0.995	1.077	1	1.086	1.032	0.879	0.853	0.824	0.869	0.835	0.992333	0.917046	0.832498	0.0829838	0.838691	0.0443652	1.0693	0.123541	0.934415	0.366329	0.854632	0.00343286	0.872309	0.0834311	0.93997	0.406338	0.9791	0.830028
A0A1D5SWF7	Nicotianamine aminotransferase B OS=Hordeum vulgare GN=naat-B PE=1 SV=2	53.367	35.845	13.7	5	7	0
A0A1D5SWG0	Probable methyltransferase PMT2 OS=Arabidopsis thaliana GN=At1g26850 PE=2 SV=2	57.508	8.667	7.8	3	3	2	1.192			0.965			1.113			1.047			0.927			0.969			0.859			0.932			0.809564		0.933725		0.878356		1.04531		0.926645		1.00539		0.777685		1.00415		0.771788
A0A1D5SWI9	Mannosylglycoprotein endo-beta-mannosidase OS=Lilium longiflorum GN=EBM PE=1 SV=4	71.82	13.993	3.3	2	2	2		0.91	0.949		1.096	1.049		0.853	0.896		0.883	0.96		1.035	1.008		1.134	1.169		1.06	0.988		0.966	0.933	1.15385	0.0455155	0.940828	0.199796	0.991393	0.875094	1.12726	0.0319728	1.00245	0.956828	0.929515	0.0818209	1.09898	0.0726789	1.07366	0.124304	1.17095	0.0940205
A0A1D5SWL1	"Probable phosphoribosylformylglycinamidine synthase, chloroplastic/mitochondrial OS=Arabidopsis thaliana GN=At1g74260 PE=2 SV=3"	18.829	1.2302	13	2	3	1	0.814		0.636	1.085		1.157	1.004		1.236	0.882		1.173	1.078		0.892	1.134		1.058	0.976		0.98	1.008		0.914	1.54621	0.104137	1.54483	0.12211	1.41724	0.243416	1.11269	0.43041	0.992893	0.952175	0.975635	0.84562	1.35862	0.181079	0.977698	0.68016	0.873214	0.436015
A0A1D5SWM0	DNA replication complex GINS protein PSF2	24.313	1.1267	3.3	1	1	1			1.06			1.328			0.872			0.771			1.273			1.128			0.728			0.683	1.25283		0.822642		0.727358		0.886096		0.571877		0.536528		1.20094		0.849398		0.834862
A0A1D5SWQ8	"Argininosuccinate synthase, chloroplastic OS=Arabidopsis thaliana GN=At4g24830 PE=1 SV=3"	52.149	114.12	25.7	14	30	2	0.896	0.798		0.973	1.064		0.847	0.928		0.958	1.072		0.923	0.994		1.157	1.095		1.022	0.965		1.038	1.132		1.20248	0.124974	1.04782	0.591275	1.19835	0.157806	1.17475	0.0727424	1.03652	0.525615	1.13198	0.174245	1.13164	0.218809	1.10555	0.206866	1.11944	0.179987
A0A1D5SWV1	Probable protein phosphatase 2C 27 OS=Arabidopsis thaliana GN=PP2C27 PE=2 SV=1	35.893	0.95591	3	1	1	1
A0A1D5SWY6	Metal tolerance protein 5 OS=Oryza sativa subsp. japonica GN=MTP5 PE=2 SV=1	45.648	-2	3.9	1	1	1		1.089			0.972			1.002			0.957			0.783			0.946			1.047			1.272		0.892562		0.92011		0.878788		1.20817		1.33716		1.62452		0.719008		0.973251		1.04491
A0A1D5SX11	CTP synthase	66.047	6.1871	10.7	6	8	4	1.023	1.375	1.151	0.803	1.024	0.872	0.98	0.798	0.863	0.948	0.822	0.86	1.07	1.109	1.152	0.926	1.012	1.018	1.229	0.854	1.049	1.057	0.985	0.983	0.760496	0.0925591	0.744153	0.0794772	0.741054	0.0829521	0.887421	0.0324802	0.940258	0.605594	0.908136	0.0398384	0.938574	0.556312	1.09522	0.323787	1.18591	0.270511
A0A1D5SX19	Eukaryotic translation initiation factor 3 subunit D	64.505	17.507	14	7	11	7	0.332	0.365	0.363	1.073	1.242	1.2	1.107	1.092	1.055	1.044	1.051	0.99	1.1	1.079	1.092	1.07	1.045	1.106	1.125	1.019	1.032	1.026	1.035	1.025	3.31604	0.00276912	3.06981	8.30088e-06	2.91038	5.61926e-05	0.984714	0.45163	0.970957	0.443876	0.943442	0.0029247	3.08585	5.71781e-06	0.916358	0.185053	0.97603	0.533575
A0A1D5SX24	FRIGIDA-like protein	49.23	19.05	5.6	3	4	3		1.294			1.182			0.967			1.015			0.932			0.953			0.879			0.881		0.913447		0.747295		0.784389		1.02253		0.943133		0.945279		0.720247		0.806261		0.908997
A0A1D5SX70	Urease accessory protein G OS=Oryza sativa subsp. indica GN=UREG PE=2 SV=1	30.434	20.267	20.1	5	5	5	1.189	1.229		1.085	1.083		0.97	0.888		0.881	0.776		0.976	0.974		0.891	1.03		0.967	1.071		0.924	0.926		0.896609	0.100294	0.768404	0.0520319	0.685277	0.0583848	0.985128	0.869061	1.04513	0.552903	0.948718	0.000799041	0.806452	0.0537345	0.88607	0.32627	1.09688	0.313178
A0A1D5SX72	Phosphoinositide phosphatase SAC7 OS=Arabidopsis thaliana GN=SAC7 PE=2 SV=1	52.992	20.841	22.6	11	12	2	1.138			0.957			0.971			0.998			1.057			0.919			0.99			0.97			0.840949		0.853251		0.876977		0.869442		0.936613		0.917692		0.928822		0.960293		1.01957
A0A1D5SXA0	Uclacyanin 1 OS=Arabidopsis thaliana GN=UCC1 PE=1 SV=1	16.974	3.8687	6	1	1	1	0.623	0.547	0.62	0.617	0.599	0.548	1.065	0.981	0.991	1.261	1.427	1.298	0.88	0.752	0.852	0.838	0.982	0.836	1.402	1.466	1.468	1.462	1.354	1.582	0.985475	0.802249	1.69665	0.000340241	2.22682	0.00111143	1.06924	0.409791	1.74557	0.000642133	1.77053	0.00268178	1.38771	0.0112169	1.50567	0.0143493	1.42772	0.000281405
A0A1D5SXD4	"Late embryogenesis abundant protein, group 3 OS=Triticum aestivum PE=2 SV=1"	20.449	2.3208	21.7	4	4	4	1.201			1.21			0.747			0.578			1.161			1.24			0.808			0.962			1.00749		0.621982		0.481266		1.06804		0.695952		0.828596		0.966694		1.02479		1.08166
A0A1D5SXD9	Sorting nexin 2B OS=Arabidopsis thaliana GN=SNX2B PE=1 SV=1	46.923	20.072	6.5	3	4	3		0.961			1.097			0.918			0.974			1.033			0.98			1.002			1.06		1.14152		0.955255		1.01353		0.948693		0.96999		1.02614		1.07492		0.893345		1.0915
A0A1D5SXF3	"Translation initiation factor IF-2, chloroplastic OS=Phaseolus vulgaris GN=IF2CP PE=2 SV=1"	62.012	-2	1.6	1	1	1		1.162			0.591			1.204			1.188			0.851			0.846			1.2			1.091		0.508606		1.03614		1.02238		0.994125		1.41011		1.28202		0.732358		1.43147		0.996678
A0A1D5SXH9	Aldehyde dehydrogenase family 2 member C4 OS=Arabidopsis thaliana GN=ALDH2C4 PE=1 SV=2	53.617	21.766	24	11	13	1		1.022			1.249			0.898			0.767			1.199			0.977			0.869			0.883		1.22211		0.878669		0.750489		0.814846		0.724771		0.736447		1.17319		0.782226		0.967706
A0A1D5SXJ4	COP9 signalosome complex subunit 1 OS=Arabidopsis thaliana GN=CSN1 PE=1 SV=2	55.064	3.3777	12.9	6	7	1
A0A1D5SXJ7	Reticulon-like protein	27.706	2.9952	8.9	2	2	2	1.154		1.192	0.934		0.829	1.108		0.975	0.962		1.127	0.994		0.972	1.027		0.825	0.872		1.115	0.952		1.013	0.751492	0.0838139	0.887894	0.280487	0.890452	0.353636	0.942014	0.672756	1.01068	0.94517	0.999491	0.989775	0.838022	0.0246498	1.05048	0.744081	0.953913	0.770163
A0A1D5SXL9	Unknown	45.834	1.4214	6	2	2	2	1.341			0.981			0.953			1.009			1.063			0.892			0.91			0.827			0.731544		0.710664		0.752424		0.839135		0.856068		0.777987		0.792692		0.909276		0.954879
A0A1D5SXM0	Unknown	33.013	6.0042	3.7	1	1	1
A0A1D5SXQ4	Unknown	52.061	1.5825	4	2	2	2			1.425			1.48			0.824			0.667			1.102			1.019			0.649			0.667	1.0386		0.578246		0.46807		0.924682		0.588929		0.605263		0.773333		0.688514		0.787621
A0A1D5SXQ9	Histone deacetylase HDT2 OS=Zea mays GN=HDT2 PE=1 SV=1	29.94	2.7831	3.6	1	2	1	0.567			0.471			1.219			1.493			0.687			0.898			1.51			1.334			0.830688		2.14991		2.63316		1.30713		2.19796		1.94178		1.21164		1.90658		1.23872
A0A1D5SXS9	Probable leucine-rich repeat receptor-like protein kinase At5g49770 OS=Arabidopsis thaliana GN=At5g49770 PE=2 SV=1	100.34	11.581	4.6	3	3	3	0.787	0.713		0.835	0.777		0.881	0.793		0.854	0.817		1.231	1.047		1.258	1.154		1.156	1.472		1.004	1.189		1.07467	0.361638	1.116	0.272869	1.114	0.218588	1.05882	0.605444	1.15364	0.459795	0.962687	0.775528	1.51867	0.111275	1.49628	0.0386052	1.56989	0.183209
A0A1D5SXT1	Probable sugar phosphate/phosphate translocator At2g25520 OS=Arabidopsis thaliana GN=At2g25520 PE=1 SV=1	38.873	25.434	8.5	2	7	2	1.238	1.024	0.954	0.818	0.873	0.83	0.9	1.103	1.215	0.963	0.979	1.056	1.063	1.049	1.056	0.995	0.906	0.901	0.907	1.107	1.026	1.112	0.984	1.008	0.783893	0.108293	1.00062	0.996023	0.932214	0.490971	0.88447	0.0550178	0.959596	0.539277	0.979798	0.642165	0.985075	0.868781	1.11146	0.0717872	0.944686	0.620044
A0A1D5SXT9	Probable glutathione S-transferase GSTU6 OS=Oryza sativa subsp. japonica GN=GSTU6 PE=2 SV=2	25.525	13.848	25.8	5	9	2	1.273	1.135	1.396	1.462	1.48	1.461	0.81	0.836	0.856	0.612	0.597	0.511	0.925	1.074	0.964	1.059	1.093	1.076	0.842	0.841	0.812	0.886	0.862	0.802	1.15747	0.116916	0.657729	0.0258822	0.452156	0.00519943	1.08944	0.18148	0.842052	0.0667413	0.860614	0.0706346	0.778917	0.0441408	0.733136	2.20786e-05	0.997202	0.895292
A0A1D5SY10	RNA-binding KH domain-containing protein PEPPER OS=Arabidopsis thaliana GN=PEP PE=1 SV=1	36.36	88.107	30.9	10	11	1			1.326			1.223			0.888			0.804			1.019			1.028			0.842			0.881	0.922323		0.669683		0.606335		1.00883		0.8263		0.864573		0.768477		0.840556		0.948198
A0A1D5SY20	Lipoxygenase	95.16	65.997	12.6	10	10	10	1.109			1.004			1.075			0.918			0.931			0.982			0.957			0.899			0.90532		0.969342		0.827773		1.05478		1.02793		0.965628		0.839495		0.978088		0.890233
A0A1D5SY35	5-pentadecatrienyl resorcinol O-methyltransferase OS=Sorghum bicolor GN=OMT3 PE=1 SV=1	24.849	3.6316	5	1	1	1
A0A1D5SY55	Nascent polypeptide-associated complex subunit alpha-like protein OS=Pinus taeda PE=2 SV=1	18.465	-2	8.9	1	1	1	1.484	0.574	0.655	0.556	0.655	0.606	1.461	1.339	1.147	0.764	1.356	1.285	1.335	0.983	1.227	0.465	0.924	0.814	0.696	1.139	1.262	1.376	1.109	1.107	0.669738	0.412449	1.45485	0.290701	1.25507	0.546832	0.621439	0.0657553	0.873625	0.506862	1.01326	0.914702	1.30667	0.447048	1.21244	0.452017	0.784647	0.240187
A0A1D5SY62	DEAD-box ATP-dependent RNA helicase 56 OS=Oryza sativa subsp. japonica GN=AIP1 PE=1 SV=2	40.897	9.8586	18.2	7	14	1	0.399	0.543	0.311	1.306	1.268	1.333	1.18	1.009	1.095	1.029	0.981	1.032	1.257	1.263	1.299	1.245	1.295	1.387	0.794	0.829	0.776	0.734	0.704	0.655	3.11812	0.00352747	2.62091	0.00183609	2.42777	0.0093872	1.02828	0.483187	0.628175	2.55261e-05	0.548049	0.000146829	3.04789	0.0048618	1.00512	0.893821	0.730512	0.0192331
A0A1D5SY68	Probable flavonol synthase 5 OS=Arabidopsis thaliana GN=FLS5 PE=2 SV=1	34.541	2.8521	3.2	2	2	1	1.003			0.869			0.877			0.962			0.927			1.016			1.166			1.213			0.866401		0.874377		0.959123		1.09601		1.25782		1.30852		0.924227		1.16916		1.32953
A0A1D5SY74	Unknown	91.344	0.93863	6.9	5	6	1		1.176			1.145			0.879			0.752			1.077			0.938			0.962			1.042		0.973639		0.747449		0.639456		0.870938		0.893222		0.967502		0.915816		0.819214		1.09443
A0A1D5SY81	Chitinase 2 OS=Tulipa bakeri PE=1 SV=1	31.772	168.55	31.5	7	9	1
A0A1D5SY89	"Chaperonin CPN60-like 2, mitochondrial OS=Arabidopsis thaliana GN=At3g13860 PE=1 SV=2"	61.175	8.6278	13.8	8	14	5	1.204	1.187	1.13	1.086	1.152	1.128	0.944	0.878	0.955	0.927	0.857	0.857	1.003	0.956	1.022	0.98	0.979	0.967	0.893	0.882	0.95	0.884	0.904	0.858	0.955978	0.156778	0.788696	0.00168273	0.750071	0.00082465	0.98155	0.45018	0.914123	0.0416575	0.887622	0.0125446	0.846634	0.00398104	0.869281	0.0136826	0.981275	0.616981
A0A1D5SY92	Flap endonuclease 1	42.673	6.49	16.3	6	6	1
A0A1D5SYB6	Phosphoethanolamine N-methyltransferase 1 OS=Arabidopsis thaliana GN=NMT1 PE=1 SV=1	56.426	124	34.3	16	27	3	1.005	0.961	0.865	1.277	1.435	1.26	1.051	1.036	0.805	0.979	0.952	0.774	0.768	0.589	1.209	1.042	1.18	1.183	0.878	0.783	0.876	0.935	0.939	0.906	1.40304	0.00679449	1.02155	0.83523	0.955493	0.61667	1.32697	0.265389	0.988698	0.963218	1.0834	0.736109	0.906394	0.682176	0.857251	0.0617027	0.877248	0.273272
A0A1D5SYC2	Phosphotransferase	38.092	3.9227	10.8	3	6	1
A0A1D5SYF8	Transcription factor RF2a OS=Oryza sativa subsp. japonica GN=RF2a PE=1 SV=1	41.403	2.7602	3.4	1	1	1		1.066			0.945			1.146			1.091			0.87			0.875			1.032			1.04		0.886492		1.07505		1.02345		1.00575		1.18621		1.1954		0.816135		0.925926		0.900524
A0A1D5SYG2	Expansin-B6 OS=Oryza sativa subsp. japonica GN=EXPB6 PE=2 SV=1	29.203	6.0194	6.3	2	3	1		1.47			0.989			0.818			0.936			1.139			0.925			0.784			0.942		0.672789		0.556463		0.636735		0.812116		0.688323		0.827041		0.77483		0.935288		0.958435
A0A1D5SYH3	Unknown	34.519	5.5046	8.4	3	3	3	1.21	1.217		0.892	0.846		0.979	0.961		0.852	0.861		0.831	0.865		0.978	1.072		1.065	1.072		1.216	1.146		0.71611	0.0382539	0.799341	0.0105644	0.70581	0.000380368	1.20873	0.133598	1.26002	0.0410745	1.39269	0.0326241	0.698805	0.0237792	1.17952	0.139531	1.10155	0.0339712
A0A1D5SYN4	DEAD-box ATP-dependent RNA helicase 6 OS=Oryza sativa subsp. japonica GN=Os04g0533000 PE=2 SV=1	66.348	4.0916	18.8	10	11	1	1.089	1.146	1.039	0.937	1.089	1.031	1.154	0.97	1.134	0.82	1.012	0.941	1.212	0.976	0.944	0.939	0.979	0.894	1.02	0.926	1.034	0.818	0.9	1.005	0.93372	0.259264	0.995113	0.940596	0.846976	0.0767579	0.897829	0.333785	0.951469	0.621737	0.869413	0.257309	0.956628	0.641491	0.919856	0.201615	0.914672	0.257359
A0A1D5SYT6	Thioredoxin H-type OS=Triticum aestivum PE=2 SV=3	13.446	5.5104	8.7	1	4	1	0.986	0.967	0.912	0.754	0.717	0.743	0.937	0.92	0.944	0.862	0.893	0.741	1.074	1.062	1.035	0.917	0.962	0.979	1.19	1.166	1.223	1.391	1.353	1.453	0.772775	0.00345741	0.977661	0.442171	0.871204	0.100412	0.901293	0.0134136	1.12867	0.00372766	1.32356	0.00300007	1.10681	0.0264899	1.29088	0.00150591	1.27776	0.00120068
A0A1D5SYU1	Probable prolyl 4-hydroxylase 3 OS=Arabidopsis thaliana GN=P4H3 PE=2 SV=1	25.964	2.494	8.6	2	2	2	0.985		0.979	0.851		0.832	1.094		1.136	1.171		1.254	0.914		0.83	0.911		0.918	1.097		1.067	1.022		1.086	0.856925	0.028085	1.13544	0.0941458	1.23473	0.11188	1.04874	0.495501	1.24083	0.0957904	1.20872	0.0823303	0.887984	0.230702	1.08675	0.0555375	0.970404	0.340585
A0A1D5SYY7	Bifunctional aspartate aminotransferase and glutamate/aspartate-prephenate aminotransferase OS=Petunia hybrida PE=1 SV=1	44.627	109.34	38.4	14	27	2	1.357			0.733			0.862			0.961			1.062			1.057			0.981			1.006			0.540162		0.635225		0.70818		0.995292		0.923729		0.947269		0.782609		1.44202		1.13805
A0A1D5SZ32	Lichenase-2 (Fragment) OS=Hordeum vulgare PE=1 SV=1	31.492	78.388	15	3	6	3	1.184	1.18		0.681	0.683		0.549	0.63		0.637	0.761		1.412	1.321		1.593	1.376		1.026	1.113		0.884	0.877		0.576988	0.000260903	0.498731	0.0429758	0.591371	0.0810008	1.08635	0.4626	0.782656	0.0422693	0.644347	0.0580882	1.15609	0.153329	2.17669	0.0855309	1.81425	0.0152117
A0A1D5SZ58	Guanine nucleotide-binding protein subunit beta-like protein A OS=Oryza sativa subsp. japonica GN=RACK1A PE=1 SV=1	33.002	41.459	29.8	7	9	4	1.271	1.464	1.661	0.997	1.07	1.213	0.928	0.741	0.823	0.957	0.893	0.797	0.918	0.892	0.909	0.903	0.944	0.895	0.933	1.064	0.776	1.012	1.095	0.787	0.746133	0.0599081	0.566879	0.0162877	0.602138	0.0226351	1.00846	0.682819	1.01986	0.849194	1.06436	0.591317	0.618517	0.0377142	0.835976	0.0984415	1.11276	0.407031
A0A1D5SZ82	Salutaridine reductase OS=Papaver bracteatum GN=SALR PE=1 SV=1	33.501	1.2141	12.5	4	5	1		0.701			0.779			0.726			0.804			1.078			1.313			1.22			1.319		1.11127		1.03566		1.14693		1.218		1.13173		1.22356		1.5378		1.68549		1.68044
A0A1D5SZA9	Cyanate hydratase	18.554	6.7833	22.2	4	5	4	0.876	0.798	0.814	1.035	1.01	0.953	1.083	1.104	1.123	0.994	1.184	1.146	0.892	0.926	0.905	0.977	1.063	0.994	1.081	0.988	1.088	1.016	0.962	0.988	1.20498	0.00748165	1.33039	0.00224028	1.33601	0.0273283	1.11421	0.0450072	1.15938	0.0367395	1.08924	0.0169983	1.09445	0.0648078	1.01201	0.754292	0.953776	0.250079
A0A1D5SZB3	Xyloglucan galactosyltransferase KATAMARI1 homolog OS=Oryza sativa subsp. japonica GN=Os03g0144800 PE=2 SV=1	41.698	1.4659	2.7	1	1	1	0.992		1.042	0.727		0.813	0.993		0.964	1.086		1.089	0.989		0.919	0.919		0.964	1.257		1.232	1.099		1.012	0.757129	0.0583259	0.962144	0.340811	1.06932	0.215864	0.986897	0.796432	1.30451	0.0515826	1.10639	0.216447	0.938053	0.292764	1.22273	0.105914	1.27184	0.00559421
A0A1D5SZB5	"Protein TIC110, chloroplastic OS=Arabidopsis thaliana GN=TIC110 PE=1 SV=1"	49.576	2.7792	7	2	2	1	0.912			0.975			1.135			1.128			0.99			1.016			0.96			0.894			1.06908		1.24452		1.23684		1.02626		0.969697		0.90303		1.08553		1.04205		0.845815
A0A1D5SZD9	Cytochrome P450 98A1 OS=Sorghum bicolor GN=CYP98A1 PE=2 SV=1	56.521	57.723	23	10	15	3	0.787	0.852		0.802	0.852		0.889	0.953		1.154	1.068		0.984	0.908		0.946	1.023		1.168	1.059		1.352	1.329		1.00915	0.872703	1.12386	0.156034	1.3557	0.0379335	1.0407	0.550471	1.17706	0.142497	1.41702	0.0439762	1.15436	0.130088	1.19045	0.0931723	1.20901	0.120037
A0A1D5SZE0	Cytochrome P450 98A1 OS=Sorghum bicolor GN=CYP98A1 PE=2 SV=1	57.969	9.579	21.9	11	16	2			0.853			0.896			0.976			1.031			0.879			0.968			1.092			1.385	1.05041		1.1442		1.20868		1.10125		1.24232		1.57565		1.03048		1.08036		1.11885
A0A1D5SZE2	Phospholipase A1-II 7 OS=Oryza sativa subsp. japonica GN=Os05g0574100 PE=3 SV=1	47.425	4.8452	4.8	2	3	1	1.842	1.453	1.548	1.115	0.721	0.81	0.626	0.681	0.643	0.294	0.717	0.714	1.561	1.398	1.4	1.256	1.135	1.031	0.762	0.959	0.849	0.353	0.87	0.85	0.546356	0.0118745	0.402643	0.0131346	0.356184	0.00521147	0.785042	0.0221714	0.589585	0.0016313	0.475568	0.0358607	0.900062	0.304789	1.29327	0.150316	1.31795	0.0589103
A0A1D5SZG3	Mitochondrial-processing peptidase subunit alpha OS=Solanum tuberosum GN=MPP PE=1 SV=1	60.632	152.84	17.6	9	18	9			1.449			1.208			1.03			0.943			0.892			0.856			0.801			0.8	0.833678		0.710835		0.650794		0.959641		0.897982		0.896861		0.615597		0.708609		0.77767
A0A1D5SZG6	ATP-dependent 6-phosphofructokinase 3 OS=Arabidopsis thaliana GN=PFK3 PE=1 SV=1	50.724	60.881	21.3	9	20	2	0.502	0.37		0.926	0.977		1.242	1.223		1.264	1.19		0.737	0.83		0.964	1.009		1.282	1.14		1.272	1.295		2.18234	0.0525728	2.82683	0.0483831	2.81422	0.0193476	1.25909	0.0973298	1.54563	0.049938	1.63816	0.0469611	1.79702	0.0602243	1.03678	0.413006	0.982556	0.813032
A0A1D5SZI4	Unknown	22.156	20.516	19	3	3	3		0.801	1.142		1.158	0.988		1.084	1.018		1.015	1.088		0.918	0.906		1.043	0.918		0.888	0.904		1.081	1.078	1.10448	0.663595	1.08183	0.722412	1.08235	0.720964	1.07511	0.469733	0.982456	0.260182	1.18366	0.0160387	0.938755	0.78626	0.913793	0.480072	0.852521	0.117586
A0A1D5SZM5	Isoflavone reductase homolog IRL OS=Zea mays GN=IRL PE=2 SV=1	32.111	29.727	22.3	7	15	7	1.434	1.042	1.387	1.096	0.97	0.981	0.907	1.077	0.924	0.936	1.173	0.996	0.69	0.719	0.726	0.822	0.753	0.902	0.993	1.141	0.984	1.026	1.242	1.038	0.788765	0.1489	0.752783	0.107694	0.803779	0.168913	1.16019	0.109995	1.46042	0.0194536	1.54848	0.0282725	0.552679	0.0421099	0.812931	0.0324139	1.07221	0.399356
A0A1D5SZP8	Transportin MOS14 OS=Arabidopsis thaliana GN=MOS14 PE=1 SV=1	107.32	3.2713	2.7	2	2	2		0.919			0.889			0.983			1.057			0.989			1.03			1.045			1.104		0.967356		1.06964		1.15016		1.04146		1.05662		1.11628		1.07617		1.15861		1.06307
A0A1D5SZP9	Transportin MOS14 OS=Arabidopsis thaliana GN=MOS14 PE=1 SV=1	90.567	2.4355	1.5	1	1	1			1.029			1.051			0.986			0.91			0.966			1.043			1.007			0.986	1.02138		0.958212		0.884354		1.07971		1.04244		1.0207		0.938776		0.992388		1.0213
A0A1D5SZS1	Ras-related protein RABA1f OS=Arabidopsis thaliana GN=RABA1F PE=2 SV=1	24.142	11.526	33.3	7	11	1		1.079			1.093			1.049			0.89			0.955			1.018			0.965			0.943		1.01297		0.972196		0.824838		1.06597		1.01047		0.987435		0.885079		0.931382		0.919924
A0A1D5SZT2	"Phenylalanine--tRNA ligase beta subunit, cytoplasmic OS=Arabidopsis thaliana GN=At1g72550 PE=2 SV=1"	60.547	6.8298	14.3	8	10	1
A0A1D5SZY3	Chaperone protein dnaJ 10 OS=Arabidopsis thaliana GN=ATJ10 PE=2 SV=2	37.785	9.2534	14.5	5	9	5	1.045	0.991	1.035	1.123	1.154	1.127	0.96	1.02	0.967	1.1	0.98	0.985	0.935	0.998	0.951	0.954	0.926	0.983	0.946	0.863	0.952	0.959	0.927	0.923	1.10843	0.00840019	0.959622	0.177235	0.998046	0.96578	0.992718	0.794125	0.957351	0.308415	0.973994	0.333263	0.939108	0.0693894	0.841069	0.00181332	0.936885	0.156884
A0A1D5T015	SelT-like protein OS=Arabidopsis thaliana GN=At3g47300 PE=2 SV=2	15.59	5.8711	15	2	2	2			0.934			0.82			1.011			0.87			1.105			0.918			1.078			1.295	0.877944		1.08244		0.931478		0.830769		0.975566		1.17195		1.18308		1.11951		1.06627
A0A1D5T019	Unknown	31.452	2.2435	8.2	2	3	1	1.285	1.644		0.897	1.105		0.911	1.108		0.918	0.787		0.975	0.848		0.912	0.929		0.946	0.862		1.177	0.758		0.68351	0.185582	0.689314	0.191819	0.58211	0.149653	1.00987	0.910541	0.991772	0.931704	1.06144	0.835363	0.622397	0.169676	0.91958	0.580295	0.895493	0.467904
A0A1D5T038	Unknown	64.745	6.9909	5.7	3	3	3	0.433			0.972			1.084			1.059			1.127			1.301			0.961			1.064			2.2448		2.50346		2.44573		1.15439		0.852706		0.944099		2.60277		1.33848		0.886531
A0A1D5T057	Histone H2B	15.721	5.7223	49.7	8	42	1	1.677	1.856	1.928	1.708	2.068	1.963	0.858	0.799	0.722	0.623	0.222	0.245	0.908	0.992	1.03	1.046	1.16	1.187	0.5	0.414	0.291	0.456	0.288	0.288	1.05091	0.520771	0.435634	0.00112996	0.199597	0.0017845	1.15802	0.0535877	0.411263	0.00283865	0.352218	0.00142435	0.536532	0.00238497	0.591218	0.00974917	0.506515	0.00866177
A0A1D5T065	Nuclear pore complex protein NUP50B OS=Arabidopsis thaliana GN=NUP50B PE=1 SV=1	43.254	5.9542	9.1	4	5	2	0.758	0.671	0.643	1.268	1.158	1.127	0.928	1.115	1.02	0.951	1.003	0.997	1.139	1.106	1.185	1.171	1.079	1.184	0.804	0.925	0.882	0.926	0.862	0.918	1.71477	0.00103773	1.47828	0.0102971	1.42423	0.00550265	1.00117	0.975321	0.761224	0.00493678	0.788921	0.00147671	1.65541	0.000832942	0.966507	0.506197	0.852432	0.0903425
A0A1D5T090	Probable NAD(P)H dehydrogenase (quinone) FQR1-like 2 OS=Arabidopsis thaliana GN=At4g36750 PE=1 SV=1	26.541	2.3083	25.7	4	9	1			1.004			0.751			1.212			1.101			1.115			0.878			1.097			0.88	0.748008		1.20717		1.09661		0.787444		0.983857		0.789238		1.11056		1.16911		0.905116
A0A1D5T095	Unknown	14.025	33.479	31	5	8	1			0.882			0.723			0.676			0.8			1.297			1.237			1.039			1.274	0.819728		0.76644		0.907029		0.953739		0.801079		0.982267		1.47052		1.71093		1.53698
A0A1D5T0A6	ABC transporter A family member 7 OS=Arabidopsis thaliana GN=ABCA7 PE=3 SV=2	105.39	3.8523	4.2	4	4	1	0.882	1.064	1.211	1.071	1.082	1.09	1.038	1.023	0.976	0.918	0.76	0.831	1.121	1.193	1.076	1.096	1.106	1.009	0.935	0.863	0.872	0.914	0.833	0.87	1.02724	0.791812	0.961989	0.717436	0.794742	0.137163	0.947198	0.264413	0.787611	0.00645212	0.771976	0.00500079	1.0738	0.508104	0.990133	0.763929	0.879157	0.0151431
A0A1D5T0B3	Unknown	53.847	0.91831	2.1	1	1	1	0.563		0.571	0.826		0.926	1.198		1.115	1.226		1.189	1.01		1.022	0.861		1.007	1.354		1.094	1.037		1.147	1.54497	0.100321	2.03968	0.0429473	2.12963	0.0138255	0.919291	0.462203	1.20472	0.355158	1.0748	0.396714	1.79189	0.0006391	1.06621	0.587	1.05837	0.696034
A0A1D5T0C4	Serine/threonine-protein kinase	88.207	1.4005	2.9	2	2	2	0.481			0.633			1.102			1.331			0.876			0.961			1.329			1.437			1.31601		2.29106		2.76715		1.09703		1.51712		1.64041		1.82121		1.51817		1.20599
A0A1D5T0G6	Histone deacetylase 8 OS=Arabidopsis thaliana GN=HDA8 PE=2 SV=1	39.477	-2	2.5	1	1	1	1.132	1.058	1.109	0.863	0.9	0.83	0.951	0.987	0.952	0.931	1.152	1.38	0.946	0.88	0.91	1.039	1.013	1.191	1.102	1.032	1.078	1.049	1.021	0.538	0.785996	0.00142275	0.876023	0.0111374	1.04971	0.71595	1.18531	0.0802618	1.17398	0.00488067	0.953216	0.821629	0.829342	0.00313529	1.25067	0.0466297	1.11142	0.0175602
A0A1D5T0M4	Probable sarcosine oxidase OS=Arabidopsis thaliana GN=At2g24580 PE=2 SV=1	42.961	14.525	9.1	3	4	3	0.66	0.597	0.685	0.5	0.494	0.569	0.932	0.864	0.823	1.078	1.046	0.952	1.06	0.982	1.115	1.151	1.17	1.223	1.337	1.398	1.307	1.371	1.488	1.339	0.80484	0.0240197	1.34861	0.00599056	1.58393	0.00194399	1.12258	0.0582827	1.28033	0.00479015	1.32974	0.00465068	1.62564	0.00168735	2.26743	3.71015e-05	1.54334	0.000392797
A0A1D5T0M9	Transcription initiation factor IIF subunit alpha OS=Arabidopsis thaliana GN=RAP74 PE=1 SV=1	58.091	2.3726	2.5	1	1	1	0.748	0.69	0.79	0.542	0.558	0.596	1.4	1.44	1.305	1.427	1.474	1.52	0.754	0.782	0.757	0.791	0.741	0.657	1.227	1.255	1.386	1.279	1.235	1.231	0.761221	0.0115525	1.86041	0.000354579	1.98429	5.24487e-05	0.954645	0.470917	1.68687	0.00710881	1.63323	6.73766e-05	1.02917	0.538651	1.29068	0.0374663	0.933172	0.221015
A0A1D5T0Q4	Carbon catabolite repressor protein 4 homolog 2 OS=Arabidopsis thaliana GN=CCR4-2 PE=2 SV=2	59.272	5.8727	8	4	5	4	1.251	1.228	1.415	1.282	1.284	1.492	1.122	0.974	1.14	1.073	1.058	1.093	0.863	0.899	0.729	0.758	0.88	0.757	0.792	0.833	0.728	0.808	0.92	0.649	1.04212	0.582099	0.831022	0.0506109	0.82794	0.0591482	0.961461	0.653942	0.944601	0.49569	0.954235	0.710069	0.639702	0.00417259	0.590192	0.00497813	0.727132	0.0143523
A0A1D5T0R1	"Threonine synthase 1, chloroplastic OS=Arabidopsis thaliana GN=TS1 PE=1 SV=1"	56.671	0.9805	18.5	10	15	1	0.679	0.748		1.151	0.812		1.007	1.048		0.847	1.133		1.172	0.941		0.993	1.034		0.999	1.296		1.148	1.008		1.37561	0.351067	1.44008	0.0277763	1.38753	0.290869	0.9593	0.773462	1.08613	0.6789	1.02035	0.890835	1.48073	0.183891	1.0326	0.881379	1.11679	0.56624
A0A1D5T0S0	Beta-amylase	59.464	2.0894	2	1	1	1
A0A1D5T0S5	Sulfhydryl oxidase	46.389	2.9477	5.1	2	2	2			1.035			1.055			1.009			1.015			1.025			0.886			0.993			0.992	1.01932		0.974879		0.980676		0.86439		0.96878		0.967805		0.990338		0.83981		0.984143
A0A1D5T0T6	Cortical cell-delineating protein OS=Zea mays PE=2 SV=1	12.208	2.1404	8.6	1	2	1	0.985		0.97	1.01		0.956	1.308		1.434	1.506		1.633	0.808		0.821	0.776		0.745	0.816		0.873	0.831		0.727	1.00563	0.87323	1.40256	0.0971434	1.60563	0.0647216	0.933702	0.138988	1.03683	0.478669	0.956415	0.618149	0.833248	0.00401573	0.773652	0.0337128	0.615974	0.0420637
A0A1D5T0U5	DNA ligase	89.166	1.8265	2.6	2	3	2
A0A1D5T0V5	"Probable 3-hydroxyisobutyrate dehydrogenase-like 1, mitochondrial OS=Arabidopsis thaliana GN=At4g29120 PE=1 SV=1"	31.475	2.9019	6	1	1	1	1.166	0.983		0.813	1.11		0.923	0.981		0.778	0.84		1.071	0.929		0.901	0.963		1.195	1.014		1.183	1.184		0.894835	0.594927	0.885993	0.395427	0.752908	0.183431	0.932	0.506996	1.1045	0.464145	1.1835	0.235013	0.930665	0.589483	0.969319	0.875738	1.16019	0.322853
A0A1D5T0W6	Unknown	39.017	6.0363	2.2	1	1	1
A0A1D5T0W8	Vesicle transport v-SNARE 13 OS=Arabidopsis thaliana GN=VTI13 PE=2 SV=1	24.642	7.1909	5	1	1	1			1.248			0.961			0.763			0.945			1.057			0.936			0.981			1.085	0.770032		0.611378		0.757212		0.885525		0.928098		1.02649		0.846955		0.973985		1.28571
A0A1D5T0X1	Ubiquitin domain-containing protein DSK2b OS=Arabidopsis thaliana GN=DSK2B PE=1 SV=1	56.442	11.058	10.5	5	5	1	0.907			0.794			1.164			1.213			0.888			0.861			1.121			1.13			0.875413		1.28335		1.33738		0.969595		1.26239		1.27252		0.979052		1.08438		0.963058
A0A1D5T0X2	Ubiquitin domain-containing protein DSK2b OS=Arabidopsis thaliana GN=DSK2B PE=1 SV=1	47.556	27.183	7.6	3	4	1		0.755	0.915		0.577	0.911		0.971	1.186		1.614	1.324		0.904	0.796		0.881	0.805		1.24	1.035		1.173	1.173	0.891018	0.6877	1.29162	0.221116	1.75928	0.0905328	0.991765	0.92621	1.33824	0.169844	1.38	0.105457	1.01796	0.892501	1.13306	0.658883	1.05471	0.729668
A0A1D5T0X8	Glutathione transferase GST 23 OS=Zea mays PE=2 SV=1	28.722	1.2988	3.7	1	1	1
A0A1D5T0X9	Histone H3.2 OS=Pisum sativum PE=1 SV=2	14.29	19.761	34.6	7	22	0
A0A1D5T0Z8	Unknown	17.005	2.5178	26.6	5	6	2	0.94		0.918	1.088		1.386	0.95		0.962	0.89		0.87	1.003		1.159	1.083		0.949	1.02		0.883	1.001		0.788	1.33154	0.285415	1.02906	0.200025	0.947255	0.082001	0.93987	0.593202	0.880204	0.340266	0.827475	0.303614	1.16362	0.29697	0.821342	0.355054	0.995293	0.958275
A0A1D5T103	"Endo-1,3;1,4-beta-D-glucanase OS=Zea mays PE=1 SV=1"	16.948	1.3123	14	2	2	0		1.704			1.048			0.649			0.519			1.281			1.123			0.762			0.83		0.615023		0.380869		0.304577		0.876659		0.594848		0.647931		0.751761		1.07156		1.17411
A0A1D5T163	Phospholipase D	86.324	17.32	16	12	15	3	0.914			0.899			1.07			1.235			0.995			0.994			0.956			0.972			0.983589		1.17068		1.3512		0.998995		0.960804		0.976884		1.08862		1.10567		0.893458
A0A1D5T177	Unknown	44.037	1.413	2.3	1	2	1	1.066			1.319			0.67			0.899			1.237			1.044			1.042			0.598			1.23734		0.628518		0.84334		0.843977		0.842361		0.483428		1.16041		0.791509		1.55522
A0A1D5T1B2	Dirigent protein	33.237	-2	9.8	3	6	1			0.625			0.502			1.084			1.226			1.287			1.1			1.133			1.093	0.8032		1.7344		1.9616		0.854701		0.880342		0.849262		2.0592		2.19124		1.0452
A0A1D5T1H9	Phospholipid-transporting ATPase	136.66	10.398	4.1	4	5	4			0.929			0.892			1.205			1.186			0.855			0.951			1.082			0.995	0.960172		1.29709		1.27664		1.11228		1.2655		1.16374		0.920344		1.06614		0.897925
A0A1D5T1I2	Cytochrome P450 72A15 OS=Arabidopsis thaliana GN=CYP72A15 PE=2 SV=1	59.099	1.331	5.9	3	3	3			0.723			0.522			1.198			1.368			1.031			0.99			1.205			1.085	0.721992		1.65698		1.89212		0.960233		1.16877		1.05238		1.426		1.89655		1.00584
A0A1D5T1J5	Peroxisomal membrane protein PEX14 OS=Arabidopsis thaliana GN=PEX14 PE=1 SV=2	50.886	36.114	8.8	4	5	2		1.042	1.077		0.849	0.833		0.982	0.9		0.987	0.801		1.097	1.042		0.961	1.081		1.026	1.014		1.15	1.235	0.793771	0.0238908	0.888155	0.17341	0.843794	0.318155	0.954652	0.565541	0.953717	0.312575	1.11501	0.156393	1.00944	0.792493	1.21403	0.199576	1.08395	0.299588
A0A1D5T1J7	Peroxisomal membrane protein PEX14 OS=Arabidopsis thaliana GN=PEX14 PE=1 SV=2	49.801	2.5301	4.5	2	2	1
A0A1D5T1L6	Methionine S-methyltransferase	122.48	51.949	8.5	10	11	1	0.65	0.789	0.604	0.781	0.854	0.746	0.81	0.93	0.922	0.972	1.169	1.009	1.299	1.064	1.254	1.151	0.982	1.1	1.136	1.088	1.185	1.258	1.136	1.182	1.16544	0.171598	1.30299	0.0443479	1.54185	0.0110595	0.893835	0.22646	0.942494	0.445003	0.988665	0.87599	1.77044	0.00541796	1.35783	0.0130361	1.28062	0.00834195
A0A1D5T1L7	Methionine S-methyltransferase	119.85	5.6208	8.7	10	11	1	0.8		0.747	0.785		0.831	0.845		0.881	0.831		0.816	1.285		1.237	1.225		1.213	1.192		1.175	1.054		1.028	1.0446	0.430917	1.11571	0.123885	1.06464	0.293599	0.966693	0.317839	0.938541	0.160778	0.825535	0.0304858	1.63025	0.00554267	1.50866	0.0258033	1.37138	0.0138692
A0A1D5T1N3	Probable sucrose-phosphatase 3 OS=Oryza sativa subsp. japonica GN=SPP3 PE=3 SV=1	42.521	0.9729	15.2	6	7	1
A0A1D5T1N6	Probable sucrose-phosphatase 3 OS=Oryza sativa subsp. japonica GN=SPP3 PE=3 SV=1	44.073	12.175	16.2	6	9	2			0.733			0.537			0.823			0.96			0.999			1.262			1.316			1.403	0.732606		1.12278		1.30969		1.26326		1.31732		1.4044		1.36289		2.35009		1.59903
A0A1D5T1Y8	"Probable 4-hydroxy-tetrahydrodipicolinate reductase 1, chloroplastic OS=Oryza sativa subsp. japonica GN=DAPB1 PE=2 SV=1"	37.022	2.4371	5.6	2	2	2	0.998	0.897		1.69	1.289		0.644	1.008		0.566	0.953		1.144	1.095		1.154	0.981		0.795	0.813		0.828	0.87		1.57203	0.208846	0.871768	0.624118	0.801583	0.50412	0.953551	0.655074	0.718178	0.0291566	0.758374	0.0149245	1.18153	0.135338	0.716683	0.24918	0.973366	0.923437
A0A1D5T261	"Isovaleryl-CoA dehydrogenase, mitochondrial OS=Oryza sativa subsp. japonica GN=Os05g0125500 PE=2 SV=2"	44.577	29.396	21.6	9	20	9	0.665	0.685	0.7	0.935	0.929	0.91	1.201	1.139	1.158	1.367	1.365	1.358	0.974	0.949	0.939	1.002	0.971	0.992	1.056	1.021	1.049	0.889	0.86	0.918	1.35317	7.92187e-05	1.70634	0.000137943	1.99512	8.75574e-05	1.03599	0.069322	1.09224	0.00414516	0.931866	0.0390989	1.3961	4.91318e-05	1.06885	0.00639283	0.893654	0.0081968
A0A1D5T272	Unknown	24.922	4.7982	13	2	2	2	1.257			1.157			1.043			1.118			0.79			0.878			0.848			0.879			0.920446		0.829753		0.889419		1.11139		1.07342		1.11266		0.628481		0.758859		0.813039
A0A1D5T2E7	G-type lectin S-receptor-like serine/threonine-protein kinase At2g19130 OS=Arabidopsis thaliana GN=At2g19130 PE=2 SV=1	69.54	1.0098	1.1	1	1	1	0.841			1.294			1.054			1.049			0.976			1.043			0.806			0.888			1.53864		1.25327		1.24732		1.06865		0.82582		0.909836		1.16052		0.806028		0.764706
A0A1D5T2E9	Putative 12-oxophytodienoate reductase 5 OS=Oryza sativa subsp. japonica GN=OPR5 PE=2 SV=1	40.292	11.578	26	9	18	2	1.677	1.391	1.408	1.299	1.151	1.293	1.116	1.19	0.927	0.849	0.793	1.011	0.719	1.012	0.907	0.77	0.892	0.805	0.696	0.848	0.687	0.789	0.724	0.956	0.836238	0.100952	0.722297	0.0280549	0.592717	0.00786369	0.935178	0.588002	0.845716	0.261537	0.935936	0.636958	0.589366	0.00843701	0.659097	0.00283987	0.690071	0.0299051
A0A1D5T2F3	Ras-related protein RABD1 OS=Arabidopsis thaliana GN=RABD1 PE=1 SV=1	22.832	41.464	32.4	6	6	1		1.432	1.209		1.16	0.929		0.934	0.992		0.776	0.963		0.972	0.99		0.968	1.001		0.832	0.94		0.923	0.965	0.790988	0.227869	0.729269	0.174136	0.658463	0.0936683	1.00357	0.873738	0.90316	0.322913	0.962283	0.300957	0.7429	0.200041	0.942556	0.694898	0.920042	0.367159
A0A1D5T2F6	Putative 12-oxophytodienoate reductase 5 OS=Oryza sativa subsp. japonica GN=OPR5 PE=2 SV=1	40.332	5.1349	26.8	8	18	1	1.029			1.006			1.046			0.817			0.919			1.041			1.067			1.07			0.977648		1.01652		0.793975		1.13275		1.16104		1.16431		0.8931		1.03479		1.02008
A0A1D5T2J8	Glycosyltransferases	35.78	1.6673	3.3	1	1	1	1.351			1.191			1.138			0.888			0.878			0.78			0.823			0.912			0.881569		0.842339		0.657291		0.888383		0.937358		1.03872		0.649889		0.654912		0.723199
A0A1D5T2M0	Bowman-Birk type trypsin inhibitor OS=Triticum aestivum PE=1 SV=1	10.852	6.0208	10.8	1	1	1		1.474			1.566			1.403			1.312			0.575			0.434			0.719			0.652		1.06242		0.951832		0.890095		0.754783		1.25043		1.13391		0.390095		0.277139		0.512473
A0A1D5T2M4	12-oxophytodienoate reductase 1 OS=Oryza sativa subsp. japonica GN=OPR1 PE=2 SV=1	40.246	23.839	24.6	9	17	3		1.318	1.68		0.955	1.147		0.849	0.808		0.957	0.569		1.086	0.832		1.03	0.987		0.972	0.871		0.816	1.015	0.701134	0.198902	0.552702	0.163955	0.509006	0.109671	1.05162	0.76368	0.960897	0.820761	0.95464	0.813991	0.63976	0.148912	0.959562	0.735106	1.11225	0.289333
A0A1D5T2N4	"Calcium-transporting ATPase 4, endoplasmic reticulum-type OS=Arabidopsis thaliana GN=ECA4 PE=2 SV=2"	114.14	22.315	11.3	12	15	10	1.159	1.118	1.105	1.157	1.133	1.029	1.108	1.122	1.165	1.05	1.049	1.052	0.87	0.92	0.988	0.825	0.882	0.888	0.902	0.834	0.937	0.885	0.915	0.877	0.981372	0.659158	1.00384	0.863503	0.931697	0.0415144	0.934125	0.215142	0.962203	0.486581	0.963643	0.433451	0.821407	0.0146395	0.781862	0.0122408	0.787334	0.00517945
A0A1D5T2N6	BURP domain-containing protein 10 OS=Oryza sativa subsp. japonica GN=BURP10 PE=2 SV=1	43.651	1.5608	2.5	1	1	1	0.493		0.691	0.535		0.444	0.69		0.962	0.565		0.708	1.743		1.412	1.353		1.243	1.244		1.203	1.46		1.291	0.826858	0.479967	1.39527	0.309407	1.07517	0.753493	0.822821	0.3212	0.775594	0.274383	0.871949	0.422058	2.6647	0.0540458	2.65169	0.00870384	1.48123	0.203244
A0A1D5T2P6	Proteasome subunit beta type	29.12	18.592	23.9	7	15	2	1.193	1.179	1.187	1.3	1.287	1.292	1.081	0.999	1.019	1.023	1.009	1.01	0.936	0.937	0.991	0.885	0.935	0.961	0.77	0.846	0.8	0.806	0.82	0.811	1.08991	4.46729e-05	0.87075	0.0225254	0.854734	1.00901e-05	0.97102	0.392678	0.843575	0.00710871	0.850908	0.0126267	0.80472	0.00442941	0.716937	0.00297554	0.779606	0.00245546
A0A1D5T2Q5	Dirigent protein	33.373	10.181	13.9	4	7	2	1.842	1.747	2.2	1.198	1.4	1.618	1.187	1.356	1.313	0.978	1.158	1.243	0.746	0.546	0.378	0.641	0.525	0.349	0.631	0.751	0.507	0.714	0.668	0.472	0.728278	0.0470521	0.666091	0.030957	0.583693	0.0130277	0.907186	0.72439	1.13114	0.602169	1.11018	0.663682	0.288478	0.00180757	0.359345	0.00525231	0.489886	0.00239282
A0A1D5T2Q6	Dirigent protein	19.822	1.163	5.9	1	1	1		1.298	1.397		1.188	1.106		1.428	1.353		0.633	0.558		0.866	0.909		0.824	0.805		1.025	1.074		0.768	0.751	0.851206	0.093134	1.03191	0.564784	0.441929	0.00871902	0.917746	0.140742	1.18254	0.0394923	0.855775	0.073051	0.658627	0.0378717	0.710113	0.0657443	0.754764	0.0251605
A0A1D5T356	Alanine aminotransferase 2 OS=Hordeum vulgare PE=1 SV=1	52.805	91.805	30.3	15	38	1	0.714	0.739		0.711	0.675		1.036	1.089		1.14	1.342		0.701	0.677		0.903	0.905		1.314	1.332		1.618	1.378		0.953889	0.280297	1.46249	0.0224713	1.70819	0.118939	1.31205	0.0343137	1.92017	0.000879783	2.17417	0.0910235	0.948383	0.163098	1.30447	0.0535058	1.24518	0.0434557
A0A1D5T371	"Stromal 70 kDa heat shock-related protein, chloroplastic OS=Pisum sativum GN=HSP70 PE=2 SV=1"	72.977	30.572	25.4	17	22	1	0.546	0.392	0.523	1.025	1.104	1.032	1.092	1.143	1.044	1.112	1.145	1.081	1.054	1.122	1.065	1.111	1.044	1.123	1.102	0.951	1.076	0.971	1.045	1.071	2.16359	0.0017897	2.24435	0.00113875	2.28474	0.00238442	1.01142	0.723045	0.965443	0.522011	0.952484	0.241303	2.21834	0.00220157	1.03701	0.330488	0.954254	0.421965
A0A1D5T3A3	DNA-directed RNA polymerase III subunit 1 OS=Arabidopsis thaliana GN=NRPC1 PE=2 SV=1	69.204	0.99576	1.4	1	1	1
A0A1D5T3D5	DUF724 domain-containing protein 3 OS=Arabidopsis thaliana GN=DUF3 PE=1 SV=1	49.66	12.786	15.1	7	9	2		1.001			1.126			1.055			0.851			1.035			1.014			1.015			0.865		1.12488		1.05395		0.85015		0.97971		0.980676		0.835749		1.03397		0.900533		0.962085
A0A1D5T3D9	ABC transporter B family member 21 OS=Arabidopsis thaliana GN=ABCB21 PE=1 SV=2	132.77	9.1476	4.6	5	7	3			1.063			0.903			1.113			1.017			0.962			0.918			1.05			0.992	0.849483		1.04704		0.956726		0.954262		1.09148		1.03119		0.904986		1.01661		0.943396
A0A1D5T3E1	ABC transporter B family member 4 OS=Arabidopsis thaliana GN=ABCB4 PE=1 SV=1	125.8	6.6071	4.1	4	4	3	1.319			0.777			0.991			1.101			0.982			0.872			0.946			1.053			0.589083		0.751327		0.834723		0.887984		0.96334		1.0723		0.744503		1.12227		0.954591
A0A1D5T3E4	ABC transporter B family member 4 OS=Arabidopsis thaliana GN=ABCB4 PE=1 SV=1	106.07	13.955	2.6	2	2	2		1.362			0.924			0.97			1.05			0.977			0.887			0.846			1.041		0.678414		0.712188		0.770925		0.907881		0.865916		1.06551		0.717327		0.959957		0.872165
A0A1D5T3J2	Dihydrolipoyl dehydrogenase	44.844	10.471	15.6	7	13	4			0.968			0.913			1.057			1.056			1.04			1.048			1.012			0.903	0.943182		1.09194		1.09091		1.00769		0.973077		0.868269		1.07438		1.14786		0.957427
A0A1D5T3R5	Unknown	15.144	12.845	19.4	2	2	1
A0A1D5T3W0	Dihydrolipoyl dehydrogenase	59.245	59.931	21.6	10	21	10	1.127	1.174	1.142	1.145	1.106	1.107	0.897	0.905	0.905	0.825	0.76	0.792	1.106	1.142	1.133	1.05	1.108	1.041	0.945	0.913	0.925	0.912	0.837	0.77	0.975312	0.208458	0.786233	0.00238456	0.690386	0.000184852	0.94617	0.082809	0.823129	0.000174713	0.745046	0.0149123	0.981992	0.308545	0.95265	0.111764	1.02808	0.103632
A0A1D5T3Y5	Bifunctional protein FolD 2 OS=Arabidopsis thaliana GN=FOLD2 PE=2 SV=1	28.476	49.38	27.8	7	11	7		1.138			0.897			0.928			0.874			1.046			0.976			1.121			1.123		0.788225		0.815466		0.768014		0.933078		1.0717		1.07361		0.919156		1.08807		1.20797
A0A1D5T406	"Arginine--tRNA ligase, chloroplastic/mitochondrial OS=Arabidopsis thaliana GN=EMB1027 PE=1 SV=1"	67.858	127.61	29.9	16	22	16		0.996			1.121			1.008			0.901			1.012			1.014			0.973			0.964		1.1255		1.01205		0.904618		1.00198		0.961462		0.952569		1.01606		0.90455		0.965278
A0A1D5T409	"Arginine--tRNA ligase, chloroplastic/mitochondrial OS=Arabidopsis thaliana GN=EMB1027 PE=1 SV=1"	61.379	71.707	18.3	10	18	10	0.998		0.961	1.072		1.044	1.002		1.045	0.908		0.986	1.005		1.036	1.075		1.002	0.946		0.938	0.982		0.982	1.08014	0.0852896	1.04492	0.263674	0.96682	0.55579	1.01764	0.712114	0.923077	0.106572	0.962273	0.243662	1.04186	0.235255	0.981569	0.689692	0.920371	0.154124
A0A1D5T438	Vacuolar-sorting receptor 3 OS=Arabidopsis thaliana GN=VSR3 PE=2 SV=1	63.77	1.0782	4.8	3	4	1		0.723	0.741		0.723	0.917		1.102	0.915		1.151	0.939		1	1.161		1.016	1.126		1.175	1.039		1.148	1.143	1.12022	0.530242	1.37773	0.204813	1.4276	0.205709	0.991208	0.932284	1.02453	0.825503	1.06016	0.567503	1.47609	0.140754	1.3061	0.185719	1.09767	0.491206
A0A1D5T469	Unknown	20.53	-2	15.4	3	3	1
A0A1D5T470	Probable E3 ubiquitin-protein ligase XBOS33 OS=Oryza sativa subsp. japonica GN=XBOS33 PE=2 SV=1	48.993	2.2601	6.1	3	3	1	0.816			1.473			1.342			1.189			0.629			0.937			0.833			0.714			1.80515		1.64461		1.45711		1.48967		1.32432		1.13514		0.770833		0.636117		0.620715
A0A1D5T487	Mitochondrial dicarboxylate/tricarboxylate transporter DTC OS=Arabidopsis thaliana GN=DTC PE=1 SV=1	13.42	4.6636	15.7	2	4	1	1.41	1.519	1.408	1.209	1.136	1.075	0.702	0.7	0.669	0.565	0.594	0.457	1.198	1.086	1.199	1.064	1.047	1.016	0.843	0.874	0.976	0.907	0.998	1.048	0.788564	0.00463353	0.477519	0.00117967	0.372608	9.1753e-05	0.897789	0.0726349	0.773184	0.00880477	0.847832	0.0343542	0.80309	0.00559797	0.914327	0.115048	1.30034	0.0288134
A0A1D5T491	Unknown	26.069	1.7824	7	2	4	2	0.91	0.997	1.034	0.93	0.877	0.901	1.239	1.022	1.004	1	1.231	1.066	0.928	0.84	0.899	0.915	0.884	0.964	0.96	1.075	1.161	1.169	1.143	1.027	0.920775	0.157268	1.11017	0.291585	1.12105	0.223409	1.036	0.410674	1.19835	0.0765573	1.25197	0.0182019	0.906834	0.119937	1.02031	0.551926	0.978867	0.82198
A0A1D5T4E1	"Peptide chain release factor APG3, chloroplastic OS=Arabidopsis thaliana GN=APG3 PE=2 SV=1"	35.289	1.7349	2.9	1	1	1	0.676			1.031			1.082			1.092			1.051			0.974			1.137			0.969			1.52515		1.60059		1.61538		0.926736		1.08183		0.921979		1.55473		0.944714		1.05083
A0A1D5T4H8	"Acetylornithine aminotransferase, mitochondrial OS=Alnus glutinosa GN=AG118 PE=2 SV=1"	53.88	304.84	27.4	12	23	0			1.046			0.747			0.904			0.923			1.052			1.06			1.076			1.197	0.714149		0.864245		0.882409		1.0076		1.02281		1.13783		1.00574		1.41901		1.19027
A0A1D5T4J4	Serine/threonine-protein phosphatase	36.523	1.8869	6.8	2	2	2	0.96			1.042			1.065			1.064			0.891			0.911			1.006			1.073			1.08542		1.10938		1.10833		1.02245		1.12907		1.20426		0.928125		0.87428		0.944601
A0A1D5T4J5	Serine/threonine-protein phosphatase	29.269	6.4068	3.8	1	1	1			0.884			0.945			1.091			1.039			1.019			0.928			1.069			1.06	1.069		1.23416		1.17534		0.910697		1.04907		1.04024		1.15271		0.982011		0.979835
A0A1D5T4N0	Phosphoinositide phospholipase C	51.709	21.356	6.3	3	3	3		0.733			1.261			1.143			1.235			0.944			0.962			0.874			1.009		1.72033		1.55935		1.68486		1.01907		0.925847		1.06886		1.28786		0.762887		0.764654
A0A1D5T4Q8	"Glutamate--cysteine ligase A, chloroplastic OS=Oryza sativa subsp. indica GN=GSH1-1 PE=2 SV=2"	56.097	1.2194	26.4	12	24	0
A0A1D5T4R3	Unknown	23.426	0.64898	3.6	1	1	1			0.684			0.441			0.859			1.896			0.557			0.655			1.472			1.8	0.644737		1.25585		2.77193		1.17594		2.64273		3.2316		0.814327		1.48526		1.71362
A0A1D5T4U4	"Probable lactoylglutathione lyase, chloroplastic OS=Arabidopsis thaliana GN=At1g67280 PE=1 SV=1"	26.9	4.2243	16.7	4	5	3			1.072			0.903			0.893			0.955			1.049			0.992			1.016			1.115	0.842351		0.833022		0.890858		0.945663		0.968541		1.06292		0.978545		1.09856		1.13774
A0A1D5T4V7	Unknown	51.143	6.1545	1.7	1	1	1		1.415	1.215		1.306	1.167		0.851	0.89		0.669	0.609		1.108	0.99		1.057	1.163		0.792	0.929		0.718	0.92	0.940304	0.592139	0.661977	0.130024	0.485932	0.0728333	1.05815	0.52302	0.820305	0.175199	0.780744	0.217925	0.797719	0.177919	0.897695	0.292855	0.988512	0.908686
A0A1D5T529	Nitrogen regulatory protein P-II homolog OS=Oryza sativa subsp. japonica GN=GLB PE=2 SV=1	16.049	71.917	35.3	5	8	5	0.663			0.902			0.773			0.825			1.273			1.254			1.063			1.289			1.36048		1.16591		1.24434		0.985075		0.835035		1.01257		1.92006		1.39024		1.37516
A0A1D5T598	"1,4-dihydroxy-2-naphthoyl-CoA thioesterase 1 OS=Arabidopsis thaliana GN=DHNAT1 PE=1 SV=1"	17.29	3.8845	7.3	1	1	1	0.976	0.919		0.638	0.732		0.982	1.025		1.071	1		0.956	1.086		1.053	1.008		1.216	1.136		1.187	1.115		0.722955	0.0591912	1.0591	0.266312	1.09288	0.198839	1.0093	0.909179	1.15181	0.204602	1.12733	0.256114	1.07757	0.448843	1.50438	0.0476888	1.1719	0.0936143
A0A1D5T5A5	Unknown	19.594	13.153	12.4	2	2	2
A0A1D5T5A8	Cysteine-rich repeat secretory protein 55 OS=Arabidopsis thaliana GN=CRRSP55 PE=2 SV=1	31.536	3.9455	22.1	6	8	1	0.927	1.264	1.01	0.941	1.126	1.161	1.269	1.6	1.287	1.898	1.795	2.23	0.62	0.369	0.448	0.686	0.541	0.727	0.862	0.74	0.646	0.88	0.809	0.762	1.00843	0.945301	1.29834	0.0976825	1.85036	0.00648494	1.35978	0.142969	1.56437	0.0509808	1.70564	0.0288365	0.448922	0.0116391	0.605328	0.00945647	0.540905	0.0121809
A0A1D5T5B4	Heat shock 70 kDa protein 15 OS=Arabidopsis thaliana GN=HSP70-15 PE=1 SV=1	28.861	1.3183	29.5	9	18	1
A0A1D5T5B8	1-aminocyclopropane-1-carboxylate oxidase OS=Musa acuminata GN=MAO1B PE=3 SV=1	28.366	4.8374	11.9	3	3	3	0.476			0.379			0.672			0.756			1.609			1.456			1.378			1.376			0.796218		1.41176		1.58824		0.90491		0.856433		0.85519		3.38025		3.84169		2.0506
A0A1D5T5E5	Unknown	20.348	2.2887	4.8	1	2	1	1.305			0.869			0.605			0.567			1.263			1.258			1.088			0.995			0.6659		0.463602		0.434483		0.996041		0.861441		0.787807		0.967816		1.44764		1.79835
A0A1D5T5H1	Ubiquitin carboxyl-terminal hydrolase 12 OS=Arabidopsis thaliana GN=UBP12 PE=2 SV=2	113.03	6.476	16.2	16	20	1	0.639	0.715	0.627	1.031	1.077	1.065	1.106	1.061	1.054	1.033	1.042	1.058	0.994	1.023	1.036	1.142	1.031	1.015	0.896	1.031	1.067	1.19	0.995	1.205	1.60172	0.00110957	1.62595	0.000669232	1.58152	0.00319681	1.04422	0.378657	0.980675	0.745246	1.11038	0.236147	1.54114	0.00184987	1.00473	0.914731	0.929525	0.280595
A0A1D5T5N6	Unknown	23.725	8.9711	7.1	1	1	1		1.15			1.213			0.958			0.72			1.089			1.01			0.881			0.922		1.05478		0.833043		0.626087		0.927456		0.808999		0.846648		0.946957		0.832646		0.919624
A0A1D5T660	Unknown	52.407	15.342	13.3	13	19	6	1.026	0.888	0.887	0.843	0.916	1.058	1.034	0.988	0.987	1.002	1.139	0.958	1.029	0.934	0.943	1.105	0.919	1.022	0.996	1.145	0.991	1.057	1.008	1.106	1.00571	0.949185	1.07426	0.268787	1.10639	0.238502	1.04818	0.502192	1.07777	0.284043	1.09119	0.100334	1.03749	0.565668	1.08129	0.410674	1.04088	0.507696
A0A1D5T677	Clathrin light chain 1 OS=Oryza sativa subsp. japonica GN=Os04g0679100 PE=2 SV=1	28.742	6.9015	10	3	4	3	0.613			1.31			0.94			0.877			1.172			1.229			0.86			0.921			2.13703		1.53344		1.43067		1.04863		0.733788		0.785836		1.91191		0.938168		0.914894
A0A1D5T695	60S ribosomal protein L23A OS=Fritillaria agrestis GN=RPL23A PE=2 SV=1	16.113	39.145	28.5	6	15	6	1.377	1.404	1.329	1.356	1.397	1.416	0.995	0.989	0.994	0.884	0.922	0.884	0.965	0.972	0.981	0.879	0.925	0.911	0.722	0.634	0.67	0.76	0.675	0.71	1.01436	0.525369	0.724574	0.00317945	0.654501	0.000223564	0.930432	0.0279882	0.694311	0.00596789	0.735093	0.00739351	0.709976	0.00214152	0.651235	4.39807e-05	0.680322	0.00620048
A0A1D5T6D6	Probable UDP-arabinopyranose mutase 2 OS=Oryza sativa subsp. japonica GN=UAM2 PE=1 SV=1	26.796	1.838	38.1	8	17	1	1.028			0.94			1.035			1.019			0.916			1.073			1.107			0.875			0.914397		1.00681		0.991245		1.1714		1.20852		0.95524		0.891051		1.14149		1.06957
A0A1D5T6E1	Wheatwin-1 OS=Triticum aestivum GN=PR4A PE=1 SV=1	17.67	13.034	13.9	2	8	2	0.751	0.741	0.711	0.582	0.588	0.569	0.726	0.717	0.699	0.858	0.841	0.797	1.093	1.006	1.091	1.237	1.2	1.22	1.231	1.267	1.224	1.505	1.563	1.564	0.789378	0.00176885	0.97231	0.241186	1.133	0.0151225	1.14639	0.0216195	1.16677	0.0131301	1.45204	0.000336148	1.44803	0.00291073	2.10293	1.38376e-05	1.73763	2.85071e-05
A0A1D5T6G6	Peroxidase	35.536	66.508	40.5	11	26	3	0.826	0.892	0.833	0.497	0.497	0.472	0.652	0.774	0.655	0.787	0.82	0.756	1.335	1.265	1.284	1.602	1.585	1.64	1.048	1.111	0.964	1.188	1.109	1.123	0.574677	0.00109241	0.815759	0.0404558	0.926303	0.0892159	1.24279	0.00039977	0.804068	0.0138058	0.880536	0.00900909	1.52254	0.000114421	3.29263	1.00896e-05	1.50072	0.00408846
A0A1D5T6J2	"Beta-fructofuranosidase, insoluble isoenzyme 7 OS=Oryza sativa subsp. indica GN=CIN7 PE=2 SV=2"	59.847	15.864	13.2	7	8	1	1.456			1.092			1.053			0.916			0.89			0.725			1.031			0.795			0.75		0.723214		0.629121		0.814607		1.15843		0.893258		0.611264		0.663919		0.979107
A0A1D5T6J6	Fructan 6-exohydrolase OS=Triticum aestivum GN=6-FEH PE=1 SV=1	58.035	4.6374	14.8	7	14	1	1.263	1.174		1.089	1.031		0.813	0.851		0.649	0.79		1.429	1.46		1.062	1.048		0.809	0.808		0.808	0.726		0.869922	0.115121	0.682807	0.0421401	0.59048	0.0393389	0.730357	0.009199	0.559709	0.0154068	0.53098	0.0206393	1.18547	0.0951132	0.995283	0.89205	0.971755	0.432736
A0A1D5T6M4	Subtilisin-like protease SBT1.7 OS=Arabidopsis thaliana GN=SBT1.7 PE=1 SV=1	79.299	13.583	5.5	4	5	4	0.844	0.986		0.624	0.604		0.887	0.886		1.151	1.143		0.827	0.779		0.981	1.026		1.32	1.361		1.47	1.314		0.671038	0.141569	0.968852	0.75699	1.25355	0.188089	1.24969	0.0261386	1.66936	0.00380937	1.7335	0.0632461	0.877596	0.341619	1.63436	0.01579	1.51213	0.0286359
A0A1D5T6R4	Glutamate--glyoxylate aminotransferase 2 OS=Arabidopsis thaliana GN=GGAT2 PE=1 SV=1	49.14	25.892	28.1	10	12	10	1.415	1.434	1.407	1.03	0.958	0.997	0.846	0.892	0.834	0.832	0.89	0.788	1.029	1.008	1.045	1.019	0.968	1.013	0.915	0.872	0.883	0.962	0.935	0.911	0.701363	0.000765521	0.604323	0.000153652	0.589756	0.00142545	0.973394	0.240288	0.866321	0.0013927	0.911097	0.00937885	0.724154	1.61806e-05	1.00503	0.859064	1.0381	0.216159
A0A1D5T6S2	Unknown	46.361	1.3526	3.6	1	1	1
A0A1D5T6W7	"Thioredoxin X, chloroplastic OS=Oryza sativa subsp. japonica GN=TRX-X PE=2 SV=1"	18.668	13.827	13.4	2	2	2
A0A1D5T762	Probable nucleoredoxin 1-2 OS=Oryza sativa subsp. japonica GN=Os03g0405900 PE=2 SV=1	53.615	3.2777	24.7	11	27	2	0.769		0.645	1.261		1.402	1.277		1.273	1.211		1.277	0.908		0.933	0.714		0.831	0.918		0.781	0.943		0.933	1.88331	0.0227815	1.80339	0.06896	1.75955	0.0338526	0.839218	0.227448	0.922868	0.485254	1.01901	0.376374	1.30198	0.168243	0.580173	0.027957	0.666275	0.101373
A0A1D5T787	60S ribosomal protein L35-2 OS=Arabidopsis thaliana GN=RPL35B PE=2 SV=1	14.152	4.4267	27	5	7	2	1.382		1.463	1.41		1.58	1.072		1.012	0.939		0.848	0.882		0.962	0.909		0.872	0.676		0.497	0.616		0.577	1.05097	0.547937	0.732513	0.0213552	0.62812	0.0135406	0.965835	0.574394	0.636117	0.123594	0.646963	0.040608	0.648155	0.0126955	0.595652	0.0772608	0.56286	0.0965215
A0A1D5T798	Glyceraldehyde-3-phosphate dehydrogenase	38.776	28.286	9.9	3	9	3	1.26	1.275	1.216	0.393	0.37	0.333	1.363	1.66	1.673	2.74	2.673	2.969	0.615	0.775	0.633	0.523	0.541	0.566	0.478	0.569	0.501	0.598	0.447	0.543	0.292189	3.73286e-06	1.25193	0.0854521	2.2346	0.0024892	0.805734	0.115033	0.7652	0.068628	0.784973	0.0981798	0.539323	0.00382943	1.48723	0.00176657	0.329642	0.00614775
A0A1D5T7D4	Probable alpha-glucosidase Os06g0675700 OS=Oryza sativa subsp. japonica GN=Os06g0675700 PE=1 SV=1	25.366	1.9166	3.5	1	1	1	1.543			0.949			0.808			0.864			0.878			0.9			1.161			0.855			0.615036		0.523655		0.559948		1.02506		1.32232		0.973804		0.569021		0.948367		1.43688
A0A1D5T7F8	Beta-D-xylosidase 4 OS=Arabidopsis thaliana GN=BXL4 PE=1 SV=1	77.765	7.5616	8	6	8	1		1.461			1.16			0.835			0.64			0.934			1.247			0.846			0.819		0.793977		0.571526		0.438056		1.33512		0.905782		0.876874		0.639288		1.075		1.01317
A0A1D5T7I7	Phenylalanine ammonia-lyase	71.432	7.5906	21.1	15	22	0
A0A1D5T7L9	Unknown	69.453	8.7996	10.7	6	7	5	0.743	0.716	0.716	1.066	0.994	1.025	1.097	1.076	1.021	0.978	1.085	1.058	1.067	1.017	1.081	1.018	1.057	1.041	0.983	1.007	1.006	0.933	0.98	0.978	1.41839	0.00147049	1.46851	0.00158614	1.43494	0.00675731	0.984518	0.516805	0.946603	0.0856531	0.913428	0.023042	1.45517	0.000827048	1.01005	0.691855	0.938009	0.0875907
A0A1D5T7M8	Non-functional NADPH-dependent codeinone reductase 2 OS=Papaver somniferum GN=COR2 PE=1 SV=1	36.101	2.9365	6.1	2	4	1			0.759			0.775			1.046			1.178			0.828			0.999			1.091			1.455	1.02108		1.37813		1.55204		1.20652		1.31763		1.75725		1.09091		1.28903		1.04302
A0A1D5T7N0	"50S ribosomal protein HLP, mitochondrial OS=Arabidopsis thaliana GN=HLP PE=2 SV=1"	18.152	0.96371	6	1	1	1
A0A1D5T7Y0	Protein argonaute 1B OS=Oryza sativa subsp. japonica GN=AGO1B PE=2 SV=3	84.068	18.84	10.4	8	11	0
A0A1D5T7Y1	Unknown	33.401	5.8015	5.1	1	1	1
A0A1D5T875	COP9 signalosome complex subunit 5b OS=Arabidopsis thaliana GN=CSN5B PE=1 SV=2	33.404	6.6963	9.4	2	2	2			1.054			1.082			0.99			0.989			0.933			1.009			0.955			0.983	1.02657		0.939279		0.93833		1.08146		1.02358		1.05359		0.885199		0.932532		0.964646
A0A1D5T887	NADPH--cytochrome P450 reductase	76.321	69.906	14.6	9	12	2		0.809	0.473		0.941	0.898		1.034	1.007		1.176	1.137		0.978	1.506		0.97	1.053		1.129	0.998		1.048	0.892	1.43448	0.342035	1.59204	0.263538	1.80421	0.19653	0.814412	0.541363	0.85628	0.620293	0.780998	0.483588	1.9376	0.217007	1.10005	0.22842	1.04214	0.629285
A0A1D5T8D0	Phosphomannomutase	28.366	24.169	26.7	7	7	1	2.568			1.778			1.345			1.571			0.224			0.028			0.177			0.14			0.692368		0.523754		0.61176		0.125		0.790179		0.625		0.0872274		0.015748		0.131599
A0A1D5T8D4	Cysteine protease	52.605	6.508	2.7	1	1	1
A0A1D5T8F2	26S proteasome non-ATPase regulatory subunit 1 homolog A OS=Arabidopsis thaliana GN=RPN2A PE=1 SV=1	54.514	5.4287	22.9	10	17	1	0.693	0.688	0.628	1.174	1.194	1.252	1.045	1.052	0.978	1.154	0.748	0.894	0.973	1.259	1.284	1.004	1.149	1.032	1.005	0.908	0.884	0.939	0.875	0.986	1.80189	7.45606e-05	1.53061	0.000381105	1.39174	0.154072	0.905859	0.392459	0.795506	0.125656	0.796359	0.128621	1.75012	0.0326738	0.879834	0.0623088	0.909593	0.114476
A0A1D5T8H3	Aminomethyltransferase	44.237	37.429	24.9	10	17	10	1.145		1.207	0.927		0.936	0.936		0.91	0.998		0.92	0.984		0.944	0.983		0.994	1.026		1.024	1.017		0.98	0.792092	0.0750086	0.784864	0.0465017	0.815476	0.0533908	1.02541	0.426767	1.06328	0.200933	1.03579	0.333575	0.819728	0.0409137	1.06119	0.0169659	1.11051	0.0791655
A0A1D5T8H4	Aminomethyltransferase	40.804	80.769	22.7	8	12	8		1.149			0.935			0.867			0.952			0.958			1.001			1.045			1.06		0.813751		0.754569		0.828547		1.04489		1.09081		1.10647		0.833768		1.07059		1.20531
A0A1D5T8I8	NADH dehydrogenase [ubiquinone] 1 alpha subcomplex subunit 2 OS=Arabidopsis thaliana GN=At5g47890 PE=3 SV=1	10.71	18.607	46.3	5	6	4	0.906	0.831	0.931	0.88	0.873	0.905	0.873	0.828	0.898	1.051	1.018	1.078	1.003	1.063	1.02	1.009	1.001	0.923	1.041	1.076	0.962	1.237	1.255	1.223	0.996252	0.924068	0.974138	0.56569	1.17954	0.016727	0.950421	0.205571	0.997732	0.955032	1.20382	0.00187425	1.15667	0.0242462	1.10346	0.065766	1.18469	0.0225194
A0A1D5T8M3	Exocyst complex component EXO70A1 OS=Arabidopsis thaliana GN=EXO70A1 PE=1 SV=1	69.232	12.752	9.6	6	7	6	1.222	1.262	1.216	1.132	1.063	1.032	0.926	0.928	0.94	0.923	0.837	0.909	0.944	1.087	0.89	0.953	0.932	0.91	0.908	1.043	0.965	0.952	0.899	0.947	0.872162	0.0186085	0.755135	0.00107976	0.721351	0.0012981	0.956864	0.551585	0.998288	0.982457	0.957891	0.56295	0.789459	0.0409328	0.86613	0.0259729	1.04366	0.40793
A0A1D5T8Q1	Unknown	66.067	2.4681	1.7	1	1	1	0.613			0.869			1.245			1.179			1.167			1.117			0.942			0.912			1.41762		2.031		1.92333		0.957155		0.807198		0.781491		1.90375		1.28539		0.756627
A0A1D5T8S6	Unknown	77.201	3.5954	2.5	2	2	2	0.948	1.154	0.899	0.83	0.936	1.024	1.125	1.034	1.019	1.017	0.919	0.976	0.958	0.979	0.982	1.107	1.015	1.176	1.118	0.967	1.014	0.918	1.013	0.873	0.92969	0.508978	1.05898	0.541995	0.970343	0.74893	1.12984	0.109962	1.06166	0.309912	0.960603	0.452044	0.972676	0.760355	1.18208	0.0831849	0.975142	0.662201
A0A1D5T8V0	Serine carboxypeptidase-like 19 OS=Arabidopsis thaliana GN=SCPL19 PE=1 SV=1	53.15	4.6016	6.4	3	4	2	1.019		1.02	0.948		0.865	0.868		1.007	0.841		1.073	1.32		1.012	1.017		0.973	1.057		1.118	0.94		0.947	0.889161	0.224024	0.919568	0.447585	0.938695	0.685383	0.853345	0.464266	0.932676	0.699897	0.809177	0.385328	1.1437	0.515885	1.09763	0.238481	1.16	0.241713
A0A1D5T8Y0	Peptidyl-prolyl cis-trans isomerase Pin1 OS=Digitalis lanata GN=PARV12.8 PE=1 SV=1	19.522	18.59	12	2	2	2			1.414			1.127			0.883			0.9			0.979			0.99			0.843			0.794	0.79703		0.62447		0.636492		1.01124		0.861083		0.811032		0.692362		0.878438		0.9547
A0A1D5T8Y9	Sugar transport protein 1 OS=Arabidopsis thaliana GN=STP1 PE=1 SV=2	56.293	6.5109	9.3	7	8	3	1.376	1.339	1.417	0.905	0.852	0.909	0.914	0.913	0.969	0.85	0.913	0.822	0.984	1.041	1.005	1.098	1.058	0.986	0.97	1.043	0.988	0.874	0.8	0.897	0.645208	9.6532e-05	0.67667	0.000136513	0.625605	0.000151795	1.03696	0.385264	0.990429	0.74462	0.848515	0.0176832	0.733301	0.000317783	1.17854	0.0220996	1.07332	0.0778585
A0A1D5T913	Amine oxidase	82.658	8.8553	7.5	5	7	5	1.052	1.005		1.041	1.069		1.067	1.067		0.952	0.955		1.011	1.064		0.989	0.988		1.009	0.936		0.899	0.856		1.02577	0.454001	1.03743	0.348883	0.927078	0.192057	0.952771	0.315526	0.937349	0.297293	0.845783	0.0461185	1.00875	0.823455	0.936967	0.131709	0.911434	0.234652
A0A1D5T980	Protein DJ-1 homolog D OS=Arabidopsis thaliana GN=DJ1D PE=1 SV=1	35.329	16.766	17.4	8	12	2	1.125			1.01			0.908			0.944			1.036			1.037			0.989			0.948			0.897778		0.807111		0.839111		1.00097		0.954633		0.915058		0.920889		1.02673		1.08921
A0A1D5T984	Cysteine-rich repeat secretory protein 15 OS=Arabidopsis thaliana GN=CRRSP15 PE=1 SV=1	29.809	7.2268	4.5	1	1	1		1.152			0.92			0.967			0.915			0.89			0.918			1.264			1.013		0.798611		0.83941		0.794271		1.03146		1.42022		1.1382		0.772569		0.997826		1.30714
A0A1D5T9B4	NDR1/HIN1-like protein 10 OS=Arabidopsis thaliana GN=NHL10 PE=2 SV=1	19.228	1.3013	5.5	1	1	1	1.051			0.813			1.039			1.034			0.96			0.945			1.099			1.106			0.773549		0.988582		0.983825		0.984375		1.14479		1.15208		0.913416		1.16236		1.05775
A0A1D5T9B5	NDR1/HIN1-like protein 1 OS=Arabidopsis thaliana GN=NHL1 PE=2 SV=1	18.266	6.8241	13.9	2	3	2	1.114			0.825			1.021			1.157			0.948			0.921			1.025			1.031			0.740575		0.916517		1.0386		0.971519		1.08122		1.08755		0.850987		1.11636		1.00392
A0A1D5T9E4	Unknown	52.932	12.965	5	2	2	2		0.928			0.849			0.74			0.685			1.117			1.305			1.063			1.245		0.914871		0.797414		0.738147		1.16831		0.951656		1.11459		1.20366		1.5371		1.43649
A0A1D5T9F2	Probable LRR receptor-like serine/threonine-protein kinase At1g56130 OS=Arabidopsis thaliana GN=At1g56130 PE=2 SV=2	96.042	1.4963	2.7	2	2	1
A0A1D5T9I2	Acyl-CoA-binding domain-containing protein 1 OS=Arabidopsis thaliana GN=ACBP1 PE=1 SV=2	25.604	1.0674	3.9	1	1	1
A0A1D5T9I3	Cysteine proteinase 1 OS=Zea mays GN=CCP1 PE=2 SV=1	41.445	2.1851	6.1	2	2	1	1.498	1.079	1.348	1.112	0.893	0.993	0.77	0.79	0.842	0.843	1.095	0.921	1.202	1.187	1.113	0.788	0.895	0.886	0.83	1.063	0.867	0.901	0.992	0.991	0.763822	0.111087	0.611975	0.0498449	0.728408	0.0817778	0.733581	0.00249339	0.788121	0.0612584	0.823529	0.00741661	0.892229	0.369131	0.856905	0.138767	1.14904	0.235858
A0A1D5T9N4	Importin beta-like SAD2 OS=Arabidopsis thaliana GN=SAD2 PE=1 SV=1	115.55	1.5273	1	1	2	1	0.68	0.773	1.053	0.82	1.054	0.857	1.228	1.058	1.101	1.29	0.909	1.147	1.032	1.176	0.9	0.813	1.006	0.829	1.215	1.138	1.151	1	0.82	1.04	1.08978	0.609092	1.35156	0.103581	1.3352	0.150746	0.851995	0.207428	1.12741	0.234701	0.920206	0.474437	1.24022	0.22569	0.969608	0.786538	1.03454	0.541073
A0A1D5T9N6	Probable aldo-keto reductase 2 OS=Oryza sativa subsp. japonica GN=Os04g0338000 PE=2 SV=2	37.801	82.462	32	11	22	4	1.062			0.816			0.84			0.842			0.996			1.061			1.145			1.175			0.768362		0.79096		0.792844		1.06526		1.1496		1.17972		0.937853		1.30025		1.3631
A0A1D5T9N7	Probable aldo-keto reductase 2 OS=Oryza sativa subsp. japonica GN=Os04g0338000 PE=2 SV=2	37.756	155.95	39.5	13	20	0
A0A1D5TA62	Probable prolyl 4-hydroxylase 7 OS=Arabidopsis thaliana GN=P4H7 PE=2 SV=1	18.773	-2	11	2	4	1
A0A1D5TA69	Lipoxygenase	96.372	12.326	2.1	2	2	2		0.492	0.376		0.431	0.318		1.218	1.339		1.918	2.291		0.73	0.708		0.77	0.611		1.424	1.376		1.211	1.404	0.862903	0.538968	2.94585	0.00976387	4.84908	0.0514526	0.960362	0.781065	1.94715	0.00756349	1.8185	0.0998376	1.65668	0.11768	1.84379	0.09545	1.09503	0.265269
A0A1D5TAB1	Peroxidase	37.263	1.2395	15.6	6	7	0		2.605			1.609			1.106			1.092			0.478			0.436			0.413			0.431		0.617658		0.424568		0.419194		0.912134		0.864017		0.901674		0.183493		0.270976		0.373418
A0A1D5TAC3	Unknown	53.981	33.961	13.3	5	6	5		0.61			0.996			1.211			1.058			0.9			0.892			1.073			0.998		1.63279		1.98525		1.73443		0.991111		1.19222		1.10889		1.47541		0.895582		0.886045
A0A1D5TAD7	Serine/threonine protein phosphatase 2A 59 kDa regulatory subunit B' eta isoform OS=Arabidopsis thaliana GN=B'ETA PE=2 SV=1	47.061	15.121	8.6	3	4	2	0.609	0.773	0.806	1.27	1.015	0.981	1.094	1.042	1.151	0.974	0.976	1.014	0.992	0.98	1.059	1.021	1.05	1.004	0.931	1.094	1.034	1.092	1.008	0.979	1.49269	0.037401	1.50229	0.012856	1.35466	0.0458686	1.01452	0.635692	1.00924	0.872791	1.01584	0.723499	1.38528	0.0303309	0.941519	0.558557	0.930636	0.263674
A0A1D5TAJ6	Putative 12-oxophytodienoate reductase 11 OS=Oryza sativa subsp. japonica GN=OPR11 PE=2 SV=1	38.004	55.011	23.3	7	10	2	1.3			0.997			0.895			0.996			0.909			0.987			0.927			0.972			0.766923		0.688462		0.766154		1.08581		1.0198		1.06931		0.699231		0.98997		1.03575
A0A1D5TAQ8	Elicitor-responsive protein 3 OS=Oryza sativa subsp. japonica GN=ERG3 PE=1 SV=1	11.302	4.9929	10.7	1	2	1	0.837			0.871			1.088			1.192			0.912			0.926			1.242			0.971			1.04062		1.29988		1.42413		1.01535		1.36184		1.06469		1.08961		1.06315		1.14154
A0A1D5TAS8	Heat shock cognate 70 kDa protein OS=Petunia hybrida GN=HSP70 PE=2 SV=1	59.925	19.834	4	2	8	1			0.191			1.217			1.313			1.062			1.223			1.111			0.997			0.883	6.37173		6.87435		5.56021		0.908422		0.815209		0.721995		6.40314		0.912901		0.75933
A0A1D5TAT3	Endonuclease 4 OS=Arabidopsis thaliana GN=ENDO4 PE=3 SV=1	32.09	12.358	10.4	3	5	1			0.587			1.289			1.018			0.916			1.392			1.136			0.894			0.646	2.19591		1.73424		1.56048		0.816092		0.642241		0.46408		2.37138		0.881303		0.878193
A0A1D5TAW7	Superoxide dismutase	21.187	2.6858	13.6	2	4	1	0.794	0.74		0.708	0.669		0.799	0.663		0.686	0.683		1.04	1.378		1.132	1.09		1.401	1.325		1.511	1.385		0.897653	0.154823	0.953064	0.69252	0.892438	0.200412	0.918941	0.665239	1.12738	0.526106	1.19768	0.374376	1.57627	0.225315	1.61365	0.00467209	1.86457	0.0288072
A0A1D5TB34	Serine carboxypeptidase-like 19 OS=Arabidopsis thaliana GN=SCPL19 PE=1 SV=1	50.383	88.255	18	6	8	3		1.352	1.105		0.952	1.082		0.886	0.803		0.91	0.777		1.121	1.341		0.962	1.097		0.965	0.86		0.816	0.795	0.827839	0.30529	0.687424	0.170203	0.68661	0.146834	0.836312	0.282863	0.741267	0.167538	0.654346	0.158266	1.00204	0.989328	1.01229	0.906109	1.08052	0.421324
A0A1D5TB70	Unknown	54.561	36.359	12.4	4	4	1		0.628	0.435		1.396	1.378		1.02	1.045		0.979	1.024		1.158	1.196		1.008	1.097		0.922	0.852		0.941	0.932	2.6096	0.0693747	1.94262	0.116283	1.88429	0.11413	0.894223	0.180254	0.753611	0.0354362	0.795667	0.0399364	2.21449	0.0845197	0.758832	0.0741967	0.85908	0.119441
A0A1D5TB80	Replication factor C subunit 3 OS=Oryza sativa subsp. japonica GN=RFC3 PE=2 SV=1	28.799	3.367	7.7	2	2	2	1.306	1.473		1.154	1.286		0.964	0.908		0.87	0.866		0.946	1.001		0.899	1.058		0.892	0.688		0.922	0.672		0.878014	0.258715	0.673624	0.0893669	0.624685	0.100911	1.00514	0.960735	0.811505	0.308227	0.818695	0.384378	0.700612	0.0997172	0.802049	0.148675	0.844017	0.376573
A0A1D5TBA7	Unknown	66.516	3.7114	4	2	2	2	0.725		0.693	1.24		1.587	0.954		0.723	0.906		0.452	1.135		1.56	1.156		1.536	0.929		0.539	0.9		0.588	1.99365	0.151127	1.18265	0.461292	0.957687	0.916393	0.998887	0.996284	0.544712	0.168181	0.552134	0.160478	1.90056	0.202817	0.952246	0.817786	0.875373	0.698956
A0A1D5TBC5	Unknown	32.28	6.2175	4.4	1	1	1		0.991			0.746			1.07			1.112			0.972			0.869			1.145			1.17		0.752775		1.07972		1.1221		0.894033		1.17798		1.2037		0.980827		1.16488		1.07009
A0A1D5TBC9	"Probable phosphoribosylformylglycinamidine synthase, chloroplastic/mitochondrial OS=Arabidopsis thaliana GN=At1g74260 PE=2 SV=3"	155.56	3.5415	4.7	7	7	3	0.571		0.75	1.053		0.907	1.224		1.053	1.163		1.186	1.072		0.956	0.811		0.987	1.272		1.083	0.854		1.151	1.48372	0.114428	1.72369	0.0611866	1.7782	0.105089	0.886588	0.403845	1.16124	0.301684	0.988659	0.951985	1.5352	0.098442	0.917347	0.554287	1.03426	0.788753
A0A1D5TBI1	Uncharacterized exonuclease domain-containing protein At3g15140 OS=Arabidopsis thaliana GN=At3g15140 PE=2 SV=1	34.651	19.058	7.5	3	4	3		1.153	1.047		1.048	0.802		1.029	1.027		0.849	1.229		0.933	0.851		0.976	0.887		0.948	0.977		0.977	1.146	0.840909	0.369693	0.934545	0.403906	0.944545	0.803569	1.04428	0.581285	1.07904	0.314027	1.19002	0.25857	0.810909	0.0971264	1.00703	0.967068	0.936284	0.137248
A0A1D5TBP9	Peroxisome biogenesis protein 22 OS=Arabidopsis thaliana GN=PEX22 PE=1 SV=1	31.714	1.6138	3.5	1	1	1
A0A1D5TBQ3	Unknown	16.833	7.489	6.2	1	1	1		0.804	0.936		0.73	0.858		0.694	0.75		0.836	0.735		1.154	0.955		1.101	1.04		1.182	0.991		1.483	1.78	0.912644	0.495419	0.829885	0.232968	0.902874	0.422417	1.01517	0.899753	1.03035	0.838129	1.54718	0.100072	1.21207	0.280095	1.34824	0.0995099	1.50485	0.140478
A0A1D5TBS2	Aldose 1-epimerase	39.457	1.7405	11.4	4	7	1	0.959	1.096	0.781	0.672	0.705	0.64	0.992	0.965	1.047	1.137	1.129	1.201	0.902	1.015	0.974	0.95	0.938	0.95	1.132	1.111	1.178	1.248	1.101	1.346	0.711213	0.0902103	1.05924	0.606367	1.2225	0.140495	0.981667	0.647132	1.18333	0.0160546	1.2781	0.046065	1.01939	0.864259	1.40704	0.00340433	1.13881	0.0122001
A0A1D5TBT9	Aquaporin PIP2-4 OS=Zea mays GN=PIP2-4 PE=1 SV=1	27.534	18.196	22.7	5	10	2		1.555	1.729		1.672	1.614		0.687	0.595		0.588	0.45		1.073	1.093		1.001	1		0.637	0.64		0.664	0.641	1.00061	0.992805	0.390378	0.0222849	0.316078	0.0113854	0.923823	0.0761501	0.589566	0.0123289	0.602493	0.00138512	0.659562	0.0946604	0.608947	0.0286698	0.9961	0.965439
A0A1D5TBU1	Adenosylhomocysteinase	53.226	16.554	35.1	18	72	2	1.247	1.38	1.256	1.131	1.084	1.061	0.981	1.079	0.982	1.012	1.03	0.995	0.867	0.926	0.876	0.789	0.754	0.882	1.072	0.947	0.954	0.945	0.88	0.992	0.843678	0.0259615	0.783415	0.0078552	0.782127	0.018048	0.90858	0.154651	1.1139	0.114027	1.05545	0.273532	0.687355	0.00473767	0.740232	0.0067565	0.977318	0.681974
A0A1D5TBX4	D-3-phosphoglycerate dehydrogenase	63.213	7.1308	26.8	13	20	0
A0A1D5TC52	Eukaryotic translation initiation factor 4G OS=Oryza sativa subsp. japonica GN=Os07g0555200 PE=2 SV=2	195.26	0.69083	0.6	1	1	1			0.823			0.671			1.46			1.522			0.779			0.722			1.216			1.019	0.81531		1.774		1.84933		0.926829		1.56098		1.30809		0.946537		1.07601		0.832877
A0A1D5TC64	Remorin OS=Solanum tuberosum PE=1 SV=1	22.188	28.855	45	10	14	1		1.317	1.554		1.711	1.878		0.896	0.833		0.581	0.449		0.992	0.929		1.006	1.083		0.695	0.493		0.686	0.552	1.25009	0.145555	0.602229	0.111618	0.35876	0.0380811	1.08745	0.238187	0.618428	0.146098	0.644456	0.0802107	0.669105	0.136513	0.582056	0.0373806	0.687102	0.203615
A0A1D5TCD3	UBP1-associated protein 2B OS=Arabidopsis thaliana GN=UBA2B PE=2 SV=1	52.137	0.94469	7.5	4	6	1
A0A1D5TCH8	"Anthranilate synthase beta subunit 1, chloroplastic OS=Oryza sativa subsp. japonica GN=ASB1 PE=1 SV=1"	30.573	16.134	18	5	6	5	0.66	0.632		0.562	0.564		1.143	1.148		1.287	1.453		0.913	0.94		0.895	0.946		1.285	1.22		1.255	1.116		0.871517	0.104918	1.77322	0.0146424	2.12074	0.0659506	0.993524	0.859688	1.35186	0.0357261	1.27955	0.155976	1.43421	0.0047986	1.63499	0.0450267	1.09341	0.185915
A0A1D5TCJ5	Agmatine coumaroyltransferase-1 OS=Hordeum vulgare GN=ACT-1 PE=1 SV=1	40.754	6.6523	3.2	1	1	1		0.76			0.502			0.833			0.894			1.554			1.142			1.267			0.962		0.660526		1.09605		1.17632		0.734878		0.815315		0.619048		2.04474		2.2749		1.52101
A0A1D5TCK2	Probable protein phosphatase 2C 44 OS=Oryza sativa subsp. japonica GN=Os04g0609600 PE=2 SV=1	26.358	16.279	20.6	5	6	5	1.148			0.98			0.902			0.895			1.142			1.07			0.969			1.014			0.853659		0.785714		0.779617		0.936953		0.848511		0.887916		0.994774		1.09184		1.07428
A0A1D5TCN3	"Cytochrome b-c1 complex subunit Rieske, mitochondrial"	28.975	89.219	20.2	4	7	0
A0A1D5TCQ2	Glycosyltransferase	50.233	27.246	7	4	4	4		1.104			0.944			0.897			0.989			0.965			1.114			1.031			0.992		0.855072		0.8125		0.895833		1.1544		1.06839		1.02798		0.874094		1.18008		1.14939
A0A1D5TCS7	Glutathione peroxidase	18.454	68.559	42.3	8	14	1			1.266			0.76			0.808			0.642			1.141			1.038			1.051			1.236	0.600316		0.638231		0.507109		0.909728		0.921122		1.08326		0.901264		1.36579		1.30074
A0A1D5TCU5	"Copper chaperone for superoxide dismutase, chloroplastic OS=Oryza sativa subsp. japonica GN=CCS PE=2 SV=1"	23.285	6.5894	21.6	5	5	5	1.002	0.899	1.031	0.894	1.041	0.954	0.946	1.004	0.947	1.072	0.987	0.977	0.917	0.922	0.966	0.932	1.051	1.046	1.072	1.003	0.986	1.162	1.094	1.098	0.985334	0.818622	0.988063	0.810465	1.03547	0.529958	1.07986	0.185418	1.09127	0.0623376	1.19572	0.0035817	0.956685	0.407394	1.04846	0.464483	1.05661	0.174911
A0A1D5TCX9	PLAT domain-containing protein 2 OS=Arabidopsis thaliana GN=PLAT2 PE=2 SV=1	16.517	11.523	16.7	3	3	2		0.791			0.621			0.527			0.663			1.529			1.567			1.123			0.994		0.785082		0.666245		0.83818		1.02485		0.734467		0.650098		1.933		2.52335		2.13093
A0A1D5TCY2	"Methylmalonate-semialdehyde dehydrogenase [acylating], mitochondrial OS=Arabidopsis thaliana GN=ALDH6B2 PE=2 SV=2"	57.068	27.643	30.4	13	31	1		0.923	1.051		0.719	0.924		1.117	0.847		1.089	0.914		0.952	1.015		0.964	1.119		1.183	1.008		1.114	1.058	0.83232	0.325537	0.994934	0.977365	1.01469	0.906825	1.05897	0.589594	1.11388	0.408155	1.10422	0.137242	0.996454	0.966724	1.2678	0.238169	1.11558	0.563951
A0A1D5TD39	Putative glucose-6-phosphate 1-epimerase OS=Cenchrus ciliaris PE=2 SV=1	36.737	41.401	20.9	6	9	5		0.777			1.116			1			1.033			1.008			1.058			0.928			0.987		1.43629		1.287		1.32947		1.0496		0.920635		0.979167		1.2973		0.948029		0.928
A0A1D5TD66	"6,7-dimethyl-8-ribityllumazine synthase"	22.417	35.073	25.5	4	6	2		1.114	0.982		0.938	0.923		1.06	0.98		0.981	0.944		0.953	0.961		0.941	0.944		1.032	1.036		1.014	1.162	0.887882	0.322825	0.973282	0.757892	0.918416	0.408206	0.984848	0.137981	1.08046	0.0112947	1.13689	0.326662	0.913168	0.398812	1.0129	0.347806	1.01373	0.785689
A0A1D5TD92	Protein BOBBER 1 OS=Arabidopsis thaliana GN=BOB1 PE=1 SV=1	15.139	2.6892	12.2	1	1	1	1.189	1.12		0.943	1.02		0.978	1.019		1.042	1.145		0.973	0.861		0.871	0.851		0.983	0.976		1.036	1.071		0.850152	0.0801638	0.864877	0.082915	0.947163	0.441392	0.938931	0.49703	1.06816	0.464611	1.14885	0.224765	0.794283	0.0898822	0.877229	0.178646	0.980971	0.521871
A0A1D5TDE0	Unknown	39.99	1.0749	5.4	2	2	1
A0A1D5TDE3	Unknown	35.402	17.443	9.9	3	3	3		1.072	0.947		0.876	0.789		1.032	0.88		1.115	1.025		0.892	0.974		0.923	1.043		1.076	1.205		1.074	1.162	0.824666	0.160723	0.947003	0.642924	1.05993	0.52147	1.05359	0.570537	1.2224	0.134616	1.19829	0.091986	0.92422	0.427947	1.18078	0.191557	1.19299	0.20873
A0A1D5TDS1	Acetyl-coenzyme A synthetase	71.203	7.0186	5.6	3	5	2	0.972	0.922	0.925	0.906	0.894	0.955	0.981	1.048	1.122	1.178	1.012	1.102	0.857	0.989	1.026	0.898	0.881	0.848	1.098	1.142	1.068	1.156	1.152	1.003	0.977297	0.437417	1.11777	0.0980448	1.16779	0.0689745	0.914694	0.248319	1.15181	0.0892264	1.15286	0.111469	1.0188	0.769115	0.953539	0.150659	1.04983	0.337437
A0A1D5TDS9	Unknown	114.96	13.86	2.5	2	2	2		1.635			1.565			0.631			0.476			1.298			0.913			0.515			0.843		0.957187		0.385933		0.291131		0.70339		0.396764		0.649461		0.793884		0.583387		0.816165
A0A1D5TDT0	Unknown	179.46	4.9644	2.2	3	3	3	1.486		1.46	1.756		1.114	0.814		0.929	0.571		0.722	1.033		0.978	0.915		0.966	0.483		0.823	0.749		0.767	0.974202	0.924999	0.59165	0.0501886	0.4389	0.0517374	0.935356	0.225911	0.649428	0.279491	0.753854	0.0495753	0.682621	0.0147871	0.655401	0.365261	0.749283	0.40777
A0A1D5TDT1	"Probable L-ascorbate peroxidase 7, chloroplastic OS=Oryza sativa subsp. japonica GN=APX7 PE=2 SV=1"	37.316	26.46	24	7	10	6	0.694	0.683	0.647	0.823	0.979	1.007	1.044	0.992	0.941	1.099	1.118	1.203	1.013	0.992	1.058	1.073	0.997	1.014	1.065	1.046	1.068	1.218	1.288	1.102	1.38785	0.0380561	1.47085	0.00285452	1.68972	0.00138996	1.00686	0.828127	1.03787	0.176285	1.17793	0.065201	1.51334	0.000237306	1.0979	0.246172	1.06785	0.145737
A0A1D5TDV8	Probable protein phosphatase 2C 41 OS=Oryza sativa subsp. japonica GN=Os04g0452000 PE=2 SV=2	30.703	8.3568	19.4	5	6	5	1.166	1.313	1.294	0.957	1.172	0.961	0.911	0.882	0.94	0.938	0.878	0.886	0.963	0.935	1.009	0.992	1.027	0.976	0.975	0.888	0.945	0.969	0.889	0.954	0.818977	0.0644432	0.724357	0.0101452	0.716141	0.00839905	1.03027	0.334138	0.965944	0.380658	0.96732	0.388291	0.770474	0.0126824	0.969256	0.702104	1.02744	0.465421
A0A1D5TDW9	60S ribosomal protein L7-4 OS=Arabidopsis thaliana GN=RPL7D PE=2 SV=1	28.101	5.4032	48	15	41	3	1.399	1.601		1.179	0.922		0.937	0.878		0.815	0.849		0.95	1.119		0.997	0.964		0.861	0.862		0.781	0.811		0.700333	0.117362	0.605	0.0867049	0.554667	0.0880648	0.947801	0.637269	0.832769	0.289243	0.769454	0.207815	0.689667	0.0747932	0.933365	0.68231	0.949311	0.362965
A0A1D5TDX0	60S ribosomal protein L7-4 OS=Arabidopsis thaliana GN=RPL7D PE=2 SV=1	25.713	5.2421	49.3	16	48	3			1.571			1.184			0.966			0.818			0.955			0.927			0.83			0.733	0.75366		0.614895		0.520687		0.970681		0.86911		0.767539		0.607893		0.782939		0.859213
A0A1D5TDY9	Probable carboxylesterase 15 OS=Arabidopsis thaliana GN=CXE15 PE=2 SV=1	45.417	8.5595	5.5	2	2	1			1.177			1.129			0.852			0.747			1.09			0.879			1.14			0.915	0.959218		0.723874		0.634664		0.806422		1.04587		0.83945		0.926083		0.778565		1.33803
A0A1D5TE01	Cannabidiolic acid synthase-like 2 OS=Cannabis sativa GN=CBDAS3 PE=2 SV=1	57.718	9.2318	4.3	2	2	1		1.213	1.187		0.935	0.863		0.928	1.016		1.06	1.024		0.938	0.947		1.017	0.936		0.993	1.078		0.94	0.967	0.749167	0.0507189	0.81	0.0994285	0.868333	0.0245375	1.03607	0.554593	1.09867	0.269883	1.01167	0.561225	0.785417	0.018106	1.08621	0.290518	1.06533	0.408402
A0A1D5TE23	Polyadenylate-binding protein RBP45 OS=Nicotiana plumbaginifolia GN=RBP45 PE=1 SV=1	46.45	39.158	12.6	4	6	1		1.168	1.387		1.056	1.101		1.04	0.962		0.891	0.886		0.912	0.909		0.954	0.896		1.005	0.892		0.995	0.995	0.844227	0.310956	0.783562	0.211374	0.695499	0.17452	1.01593	0.704819	1.04174	0.623049	1.09281	0.0112998	0.71272	0.184534	0.857673	0.0583786	0.947552	0.532902
A0A1D5TE82	Serine/threonine-protein phosphatase 5 OS=Arabidopsis thaliana GN=PAPP5 PE=1 SV=1	50.229	1.7838	4.2	2	2	2	0.861			1.036			1.054			1.207			1.013			0.935			0.859			1.062			1.20325		1.22416		1.40186		0.923001		0.847976		1.04837		1.17654		0.90251		0.814991
A0A1D5TEB0	Plant UBX domain-containing protein 7 OS=Arabidopsis thaliana GN=PUX7 PE=1 SV=1	47.448	14.884	9.5	4	5	4			0.731			1.05			1.001			1.026			1.086			0.969			1.024			0.991	1.43639		1.36936		1.40356		0.892265		0.94291		0.912523		1.48564		0.922857		1.02298
A0A1D5TED0	Beta-glucosidase 16 OS=Oryza sativa subsp. japonica GN=BGLU16 PE=3 SV=2	52.536	14.189	4.1	2	2	2
A0A1D5TEH2	Vesicle-associated protein 1-2 OS=Arabidopsis thaliana GN=PVA12 PE=1 SV=1	20.043	2.1189	6.1	1	1	1	0.826			1.013			1.101			0.872			0.982			1.118			1.009			1.084			1.22639		1.33293		1.05569		1.13849		1.02749		1.10387		1.18886		1.10365		0.91644
A0A1D5TEI6	Unknown	44.795	21.15	10.3	3	4	3	0.47	0.489	0.567	1.566	1.532	1.692	0.971	0.881	0.79	0.785	0.851	0.688	1.207	1.229	1.243	1.192	1.097	1.082	0.767	0.821	0.811	0.969	0.953	0.93	3.13893	0.000169135	1.73132	0.00721639	1.52294	0.0135268	0.916282	0.0858022	0.652079	9.50085e-05	0.775211	6.01098e-05	2.41088	0.000589102	0.703758	0.00209292	0.908024	0.257399
A0A1D5TEJ2	Dolichyl-diphosphooligosaccharide--protein glycosyltransferase subunit STT3B OS=Oryza sativa subsp. japonica GN=STT3B PE=2 SV=2	47.97	0.64624	2.1	1	1	1			1.11			1.064			0.918			0.821			1.001			1.076			0.934			1.027	0.958559		0.827027		0.73964		1.07493		0.933067		1.02597		0.901802		1.01128		1.01743
A0A1D5TES4	Peroxidase	35.853	1.0343	2.7	1	1	1	0.269			0.216			0.422			0.375			2.33			2.266			1.219			0.916			0.802974		1.56877		1.39405		0.972532		0.523176		0.393133		8.66171		10.4907		2.88863
A0A1D5TEU4	Glycerol kinase OS=Arabidopsis thaliana GN=GLPK PE=1 SV=1	57.25	45.794	14.8	8	12	1	0.771	0.686	0.81	0.969	0.951	0.997	0.969	1.026	0.995	1.106	1.077	1.05	1.161	1.196	1.109	0.995	0.933	0.977	0.89	0.899	0.931	1.178	1.219	1.153	1.28672	0.0178575	1.31892	0.0114836	1.42611	0.00545358	0.838142	0.00520796	0.784766	0.00342248	1.02424	0.431098	1.52889	0.00144288	0.995886	0.869826	0.909699	0.0141387
A0A1D5TF03	ATP-dependent Clp protease proteolytic subunit	27.092	6.9256	6	2	4	1		1.015			1.217			0.815			0.879			1.193			1.09			0.984			0.699		1.19901		0.802956		0.86601		0.913663		0.824811		0.585918		1.17537		0.895645		1.20736
A0A1D5TF08	Serine/threonine-protein kinase STY8 OS=Arabidopsis thaliana GN=STY8 PE=1 SV=2	47.798	2.2736	3.5	1	1	1
A0A1D5TF56	Unknown	31.403	1.1196	4.2	1	1	1
A0A1D5TFC4	Nuclear pore complex protein NUP54 OS=Arabidopsis thaliana GN=NUP54 PE=1 SV=1	25.886	3.6447	4.1	1	1	1			1.048			1.165			0.88			0.801			0.999			1.038			1.044			0.963	1.11164		0.839695		0.764313		1.03904		1.04505		0.963964		0.953244		0.890987		1.18636
A0A1D5TFV3	Unknown	60.973	4.2256	5.7	3	3	3	0.898			0.91			1.063			1.003			1.057			1.102			1.067			0.906			1.01336		1.18374		1.11693		1.04257		1.00946		0.857143		1.17706		1.21099		1.00376
A0A1D5TFV4	"Probable acyl-activating enzyme 5, peroxisomal OS=Arabidopsis thaliana GN=AAE5 PE=2 SV=1"	60.323	125.79	28.3	14	29	2	0.747	0.686	0.767	0.706	0.706	0.687	0.881	0.717	0.817	0.962	0.697	0.797	1.227	1.245	1.244	1.071	1.248	1.285	1.352	1.348	1.231	1.107	1.27	1.099	0.954091	0.299311	1.09773	0.274068	1.11636	0.386748	0.96986	0.629278	1.05786	0.210645	0.935414	0.286949	1.68909	0.00143893	1.71701	0.0161904	1.62774	0.00142179
A0A1D5TFV7	"Probable acyl-activating enzyme 5, peroxisomal OS=Arabidopsis thaliana GN=AAE5 PE=2 SV=1"	60.187	-2	7	4	12	1		0.442	0.478		0.48	0.498		0.562	0.597		0.44	0.433		1.423	1.484		1.644	1.563		1.485	1.468		1.348	1.316	1.06304	0.325949	1.25978	0.0414762	0.948913	0.410426	1.1032	0.10661	1.01582	0.586382	0.916409	0.105963	3.15978	0.00359181	3.27914	0.0175112	2.54789	0.00288058
A0A1D5TFW3	Disease resistance protein RPM1 OS=Arabidopsis thaliana GN=RPM1 PE=1 SV=1	101.35	0.99197	0.9	1	1	1
A0A1D5TFX3	CLIP-associated protein OS=Arabidopsis thaliana GN=CLASP PE=1 SV=1	107.37	1.1113	0.8	1	1	1	1.004			1.184			1.051			0.908			0.954			0.969			0.97			0.92			1.17928		1.04681		0.904382		1.01572		1.01677		0.964361		0.950199		0.818412		0.922931
A0A1D5TG23	Phenylalanine ammonia-lyase	77.163	5.6964	32.1	21	31	1	1.165	1.015		0.704	0.72		1.089	1.125		1.169	1.09		0.903	0.993		0.866	0.947		1.183	1.169		0.98	0.995		0.653211	0.121344	1.0156	0.858958	1.03624	0.699421	0.956224	0.564507	1.24051	0.117119	1.04167	0.53947	0.869725	0.272208	1.27317	0.11972	1.06233	0.127301
A0A1D5TGA3	Outer envelope protein 61 OS=Arabidopsis thaliana GN=OEP61 PE=1 SV=1	54.071	3.8308	6.6	3	3	3	0.93	0.758		0.949	0.935		1.154	1.094		1.157	1.052		0.864	0.984		0.927	0.947		1.11	1.159		1.035	1.013		1.11611	0.457661	1.33175	0.159967	1.30865	0.14793	1.01407	0.864527	1.22781	0.139167	1.10823	0.337083	1.09479	0.533313	0.994692	0.725835	1.00934	0.812634
A0A1D5TGA4	Outer envelope protein 61 OS=Arabidopsis thaliana GN=OEP61 PE=1 SV=1	49.889	3.5407	2.4	1	2	1			0.818			1.06			0.919			1.043			1.032			0.853			1.164			1.146	1.29584		1.12347		1.27506		0.82655		1.12791		1.11047		1.26161		0.804717		1.26659
A0A1D5TGH0	Proliferating cell nuclear antigen	25.167	86.819	35.5	7	13	7		0.553			1.435			1.051			0.958			1.278			1.207			0.707			0.625		2.59494		1.90054		1.73237		0.944444		0.553208		0.489045		2.31103		0.841115		0.672693
A0A1D5TGI2	Unknown	45.335	25.01	13.6	5	7	5			0.874			0.977			0.845			0.815			1.128			1.111			1.039			1.12	1.11785		0.966819		0.932494		0.984929		0.921099		0.992908		1.29062		1.13715		1.22959
A0A1D5TGL6	Phospholipid scramblase	39.974	3.9744	8.6	3	3	3
A0A1D5TGT9	THO complex subunit 4B OS=Arabidopsis thaliana GN=ALY2 PE=1 SV=1	24.33	4.9247	9.1	2	2	2	1.214	1.264	1.024	1.144	1.055	1.034	0.976	0.935	0.957	0.947	0.845	0.898	1.009	1.01	1.069	0.97	0.963	1.004	0.827	0.963	0.973	0.867	0.962	1.013	0.923187	0.351378	0.818961	0.0981174	0.768132	0.0504906	0.951101	0.111362	0.894754	0.134593	0.920337	0.186172	0.881782	0.193654	0.908444	0.0853266	0.963389	0.538481
A0A1D5TGU9	Abscisic stress-ripening protein 2 OS=Solanum lycopersicum GN=ASR2 PE=4 SV=1	28.829	8.8098	12.5	3	4	2	0.296	0.197		1.454	1.669		1.112	1.109		1	0.813		1.207	1.19		1.113	1.193		1.004	0.952		0.736	0.66		6.33469	0.0243625	4.50507	0.0362717	3.67748	0.0461446	0.962036	0.453869	0.81602	0.0532664	0.582395	0.0391631	4.86207	0.0285667	0.738393	0.130831	0.880684	0.12236
A0A1D5TGX0	Methylthioribose kinase 1 OS=Oryza sativa subsp. japonica GN=MTK1 PE=2 SV=1	47.845	144.82	22.6	8	12	1	0.71	0.874	0.776	1.049	1.162	1.213	1.263	1.305	1.34	0.983	1.056	0.923	0.653	0.646	0.653	0.773	0.753	0.802	1.124	0.962	0.943	1.529	1.262	1.369	1.45085	0.00643636	1.65593	0.00284882	1.25508	0.0325945	1.19262	0.0110212	1.55174	0.0244896	2.13115	0.0108752	0.827119	0.103583	0.679907	0.0118812	0.775077	0.0244455
A0A1D5TGX9	Heat shock 70 kDa protein BIP5 OS=Oryza sativa subsp. japonica GN=BIP5 PE=1 SV=1	71.867	12.749	4	2	4	1	0.171	0.211	0.23	1.2	1.105	1.11	1.147	1.228	1.177	1.273	1.312	1.247	1.232	1.095	1.164	1.092	1.021	1.14	0.991	1.064	1.091	0.9	0.909	0.895	5.58007	8.34308e-05	5.80392	1.06791e-05	6.26144	2.10241e-06	0.931825	0.206709	0.901174	0.0860255	0.774563	0.0210379	5.70425	0.000351885	0.952562	0.309426	0.885698	0.0258537
A0A1D5TGZ9	Calcium-dependent protein kinase 13 OS=Oryza sativa subsp. japonica GN=CPK13 PE=2 SV=1	61.484	145.26	21.3	8	13	6		0.42	0.47		0.96	0.907		1.044	1.024		1.009	1.156		1.155	1.131		1.224	1.132		1.063	1.042		0.963	1.031	2.09775	0.00558913	2.3236	0.0121469	2.43258	0.0505387	1.03062	0.583672	0.920822	0.0308592	0.872266	0.115479	2.56854	0.00709332	1.26192	0.0660722	1.01789	0.330404
A0A1D5TH00	Chitinase 5 OS=Oryza sativa subsp. japonica GN=Cht5 PE=2 SV=1	28.997	37.823	38.8	9	21	2	0.905	0.973	0.944	0.7	0.784	0.702	0.843	0.862	0.952	1.202	1.23	1.194	0.775	0.847	0.806	0.866	0.901	0.911	1.172	1.158	1.18	1.672	1.364	1.339	0.774628	0.00468323	0.941531	0.246804	1.2849	0.00105345	1.10297	0.0359606	1.44563	0.00164889	1.80189	0.0227683	0.860383	0.0102738	1.22507	0.0139481	1.32104	0.01145
A0A1D5TH04	Tropinone reductase homolog At2g29290 OS=Arabidopsis thaliana GN=At2g29290 PE=2 SV=1	28.174	32.92	14.8	4	4	3		0.748			0.749			0.892			0.894			0.975			1.221			1.224			1.288		1.00134		1.19251		1.19519		1.25231		1.25538		1.32103		1.30348		1.63017		1.3722
A0A1D5TH19	Glycosyltransferases	45.727	0.97181	2.6	1	1	1	1.938	1.901		0.706	0.813		0.9	0.959		0.913	0.695		0.811	0.923		0.664	0.731		1.161	1.116		0.916	0.968		0.395676	0.0162136	0.484241	0.00296781	0.418859	0.0557089	0.804498	0.148713	1.31315	0.0938192	1.08651	0.389412	0.45168	0.0202378	0.918367	0.445956	1.22485	0.0349526
A0A1D5TH75	Gamma-glutamyltranspeptidase 1 OS=Arabidopsis thaliana GN=GGT1 PE=2 SV=1	55.842	10.33	10.6	5	5	5	1.25			0.84			1.002			1.121			0.923			0.837			1.059			1.013			0.672		0.8016		0.8968		0.906826		1.14735		1.09751		0.7384		0.996429		1.05689
A0A1D5THS1	60S ribosomal protein L34 OS=Pisum sativum GN=RPL34 PE=2 SV=1	13.845	3.9662	20.2	2	4	2	1.212	1.361	1.097	1.298	1.611	1.402	1.076	0.978	0.934	0.992	0.882	1.026	0.863	0.873	0.948	0.815	0.878	0.866	0.884	0.678	0.689	0.653	0.771	0.689	1.17466	0.151038	0.814169	0.0770675	0.790191	0.0574857	0.953428	0.282296	0.838674	0.151909	0.787258	0.0142794	0.731335	0.0381754	0.593598	0.0202574	0.753347	0.0453433
A0A1D5THS6	Unknown	16.199	9.658	8.3	1	3	1	1.016			1.288			0.939			0.849			1.025			1.054			0.824			0.939			1.26772		0.924213		0.83563		1.02829		0.803902		0.916098		1.00886		0.818323		0.877529
A0A1D5THT7	Probable disease resistance protein RF45 OS=Arabidopsis thaliana GN=RF45 PE=2 SV=1	73.174	0.72153	1.5	1	2	1			0.318			0.864			1.531			1.471			1.026			1.021			1.096			0.794	2.71698		4.81447		4.62579		0.995127		1.06823		0.773879		3.22642		1.18171		0.715872
A0A1D5TI00	Oxalate--CoA ligase OS=Arabidopsis thaliana GN=AAE3 PE=1 SV=1	55.281	66.347	19.1	8	12	1		1.271	1.043		0.929	0.877		1.29	0.875		1.236	1.161		0.828	0.922		1.097	1.021		0.814	1.087		0.579	1.046	0.780467	0.255648	0.935609	0.790099	1.03587	0.779806	1.21029	0.0980864	1.08629	0.679322	0.928571	0.834091	0.756266	0.209761	1.17276	0.0913021	0.87806	0.655382
A0A1D5TI81	Ras-related protein RABH1b OS=Arabidopsis thaliana GN=RABH1B PE=1 SV=1	22.595	57.374	44.6	9	19	7	1.244	1.274	1.237	1.007	0.96	0.966	0.921	0.941	0.938	0.889	0.944	0.898	0.96	0.938	1.03	0.953	0.925	0.896	0.929	0.976	0.973	1.008	1.068	0.964	0.781092	0.000186833	0.745672	0.000116101	0.727297	0.000190277	0.947404	0.202655	0.982923	0.633568	1.03825	0.413952	0.77976	0.0043893	0.945789	0.0753433	1.02786	0.223008
A0A1D5TI88	Zeta-carotene desaturase	55.041	49.673	10.9	6	8	2		0.837			0.854			1.068			1.153			0.93			0.985			1.102			1.112		1.02031		1.27599		1.37754		1.05914		1.18495		1.1957		1.11111		1.1534		1.03184
A0A1D5TIA2	Glycine-rich RNA-binding protein RZ1C OS=Arabidopsis thaliana GN=RZ1C PE=1 SV=1	31.371	8.3257	8.7	2	2	1			1.264			0.772			0.84			0.776			1.16			1.024			1.028			1.082	0.610759		0.664557		0.613924		0.882759		0.886207		0.932759		0.917722		1.32642		1.22381
A0A1D5TIA4	Fatty acid amide hydrolase OS=Arabidopsis thaliana GN=FAAH PE=1 SV=1	67.018	-2	15.4	10	14	0
A0A1D5TIB3	Phosphoglycerate mutase-like protein 1 OS=Arabidopsis thaliana GN=At5g64460 PE=2 SV=1	38.881	6.2052	10.4	4	7	1		0.693	0.533		1.646	1.76		1.659	1.661		1.455	1.808		0.542	0.523		0.535	0.5		0.865	0.885		0.696	0.545	2.77814	0.0113463	2.70799	0.0485167	2.6615	0.0694871	0.971831	0.54925	1.64319	0.00163975	1.16526	0.449303	0.868679	0.496587	0.303876	0.0191761	0.527108	0.00749949
A0A1D5TIC9	Cytochrome P450 709B2 OS=Arabidopsis thaliana GN=CYP709B2 PE=2 SV=1	48.571	3.4698	5.1	2	2	2
A0A1D5TID2	Calmodulin-binding transcription activator 1 OS=Arabidopsis thaliana GN=CMTA1 PE=2 SV=2	97.254	6.8627	5.7	4	4	3
A0A1D5TID5	Signal peptidase complex-like protein DTM1 OS=Oryza sativa subsp. japonica GN=DTM1 PE=2 SV=1	17.491	1.1059	5.1	1	1	1
A0A1D5TID8	"NADH dehydrogenase [ubiquinone] flavoprotein 1, mitochondrial OS=Arabidopsis thaliana GN=At5g08530 PE=2 SV=1"	44.893	54.437	28.9	10	23	4	1.104	1.206	1.203	0.887	1.091	1.054	1.027	0.965	0.911	1.045	0.856	0.863	0.974	1.029	1.038	1.078	1.016	0.99	1.015	0.917	0.92	1.038	0.931	0.958	0.86308	0.107947	0.826359	0.0127426	0.786792	0.0365447	1.01414	0.686867	0.937849	0.185485	0.962512	0.382277	0.865642	0.0233761	1.01715	0.817034	0.982432	0.732996
A0A1D5TIE7	"Insulin-degrading enzyme-like 1, peroxisomal OS=Arabidopsis thaliana GN=PXM16 PE=2 SV=1"	113.13	50.619	13.2	12	13	1	0.951			0.914			0.975			1.057			1.038			0.999			1.062			1.025			0.961094		1.02524		1.11146		0.962428		1.02312		0.987476		1.09148		1.093		1.08923
A0A1D5TIG0	Unknown	30.843	15.783	8.6	2	2	2		1.201			1.378			0.79			0.778			1.03			1			0.81			0.946		1.14738		0.657785		0.647794		0.970874		0.786408		0.918447		0.857619		0.725689		1.02532
A0A1D5TIH6	Unknown	20.458	2.2675	4.9	1	1	1	0.838		0.877	1.03		1	1.038		1.137	1.114		1.047	0.88		0.932	0.918		0.883	1.104		0.973	1.101		1.227	1.18367	0.0275054	1.26822	0.0999413	1.26006	0.0464021	0.993929	0.878845	1.14625	0.263229	1.28477	0.114451	1.05656	0.283342	0.887192	0.0400355	0.954943	0.615097
A0A1D5TIH9	Unknown	66.115	0.64898	1.3	1	1	1
A0A1D5TIL8	Mitochondrial import inner membrane translocase subunit TIM44-2 OS=Arabidopsis thaliana GN=TIM44-2 PE=1 SV=1	45.312	5.5377	5.8	2	3	2			0.945			0.996			1.085			1.087			1.068			0.977			0.936			0.966	1.05397		1.14815		1.15026		0.914794		0.876404		0.904494		1.13016		0.980924		0.862673
A0A1D5TIQ2	LanC-like protein GCR2 OS=Arabidopsis thaliana GN=GCR2 PE=1 SV=1	41.875	2.0537	2.9	1	1	1	0.699	0.829		0.861	0.856		0.627	0.969		0.606	0.783		1.365	1.114		1.527	1.087		1.098	1.036		1.203	1.307		1.12369	0.383285	1.0445	0.877577	0.909031	0.596493	1.05446	0.820342	0.860831	0.391149	1.01251	0.923898	1.62238	0.114234	1.52242	0.290289	1.33709	0.354073
A0A1D5TIS5	Putative 12-oxophytodienoate reductase 5 OS=Oryza sativa subsp. japonica GN=OPR5 PE=2 SV=1	40.839	124.77	37.7	12	24	3	1.608	1.47		1.29	1.211		1.214	1.193		1.268	1.355		0.549	0.624		0.562	0.604		0.794	0.847		0.659	0.842		0.812541	0.0948762	0.782001	0.122422	0.852177	0.130085	0.994032	0.944242	1.39898	0.0450886	1.27962	0.297104	0.381092	0.0162628	0.466214	0.0123707	0.681762	0.0232629
A0A1D5TIY3	Probable NAD(P)H-dependent oxidoreductase 1 OS=Oryza sativa subsp. japonica GN=Os10g0113000 PE=1 SV=1	35.44	18.7	25.2	8	8	3	0.972	0.859	0.839	0.731	0.665	0.762	0.896	1.062	0.82	0.98	1.207	1.089	1.308	0.955	1.08	1.003	1.071	1.268	1.113	1.073	1.116	1.038	1.143	1.152	0.80824	0.0329931	1.04045	0.690576	1.22697	0.070866	0.999701	0.99809	0.987736	0.907339	0.997009	0.978007	1.25206	0.150204	1.54866	0.0271949	1.18862	0.129673
A0A1D5TIY8	DNA-directed RNA polymerase subunit beta	114.29	6.0511	0.8	1	2	1			0.843			0.798			1.397			1.185			1.011			1.176			0.887			0.729	0.946619		1.65718		1.40569		1.1632		0.877349		0.721068		1.19929		1.47368		0.634932
A0A1D5TJ01	"Dihydrolipoyllysine-residue succinyltransferase component of 2-oxoglutarate dehydrogenase complex 1, mitochondrial OS=Arabidopsis thaliana GN=At5g55070 PE=1 SV=1"	48.335	24.611	25.9	12	21	1	1.338	1.071	1.128	1.272	1.062	1.184	1.213	1.02	0.982	0.861	0.981	0.974	0.723	0.94	0.977	0.837	0.915	0.941	0.888	0.957	0.888	0.802	1.021	0.964	0.994628	0.953453	0.908962	0.378145	0.796155	0.0793104	1.02008	0.850782	1.03523	0.73853	1.05568	0.659466	0.746395	0.057864	0.765492	0.0279316	0.850078	0.14384
A0A1D5TJ05	Xylanase inhibitor protein 1 OS=Oryza sativa subsp. japonica GN=RIXI PE=1 SV=1	33.062	3.1577	6.3	2	2	2	0.329	0.169	0.201	0.261	0.141	0.202	1.514	1.352	1.514	2.405	2.788	2.745	0.332	0.176	0.188	0.417	0.293	0.336	1.467	1.339	1.506	1.619	1.83	1.833	0.864092	0.627968	6.26609	7.7953e-05	11.3562	0.000733379	1.50287	0.139474	6.1954	7.10345e-05	7.58908	0.000126396	0.995708	0.989288	1.73179	0.042763	0.984475	0.774405
A0A1D5TJ12	Eukaryotic translation initiation factor 3 subunit M	45.779	9.4902	29.1	10	13	1			1.088			1.118			1.062			1.191			0.822			0.779			1.042			0.967	1.02757		0.976103		1.09467		0.947689		1.26764		1.1764		0.755515		0.69678		0.981168
A0A1D5TJ38	Unknown	67.396	30.376	6.6	5	7	1
A0A1D5TJ58	Probable cellulose synthase A catalytic subunit 8 [UDP-forming] OS=Oryza sativa subsp. japonica GN=CESA8 PE=1 SV=1	76.831	0.7266	1.6	1	1	1
A0A1D5TJM0	Unknown	38.844	6.3291	3.4	1	1	1
A0A1D5TJZ3	"ATP-dependent Clp protease adapter protein CLPS1, chloroplastic OS=Arabidopsis thaliana GN=CPLS1 PE=1 SV=1"	14.03	2.7913	8.5	1	1	1	0.865		0.95	0.794		0.878	1.133		1.169	1.755		1.31	0.863		0.896	0.89		0.939	0.759		1.003	1.042		0.94	0.921212	0.354079	1.26832	0.073439	1.68871	0.207478	1.0398	0.372051	1.00171	0.99219	1.12678	0.250126	0.969146	0.629297	1.0939	0.276356	0.765421	0.264435
A0A1D5TK03	NDR1/HIN1-like protein 13 OS=Arabidopsis thaliana GN=NHL13 PE=2 SV=1	22.599	6.6804	16.8	3	3	1
A0A1D5TK37	Importin subunit beta-1 OS=Arabidopsis thaliana GN=KPNB1 PE=1 SV=1	89.929	12.264	8.2	7	8	7	0.366		0.401	1.214		1.136	1.256		1.236	1.165		1.14	1.066		1.102	1.134		1.084	0.92		0.958	0.882		0.874	3.06389	0.0125008	3.24902	0.0020051	3.00522	0.00137134	1.02306	0.509584	0.866236	0.0312712	0.809963	0.0457842	2.8266	0.00128737	0.94383	0.309948	0.753612	0.0134575
A0A1D5TK38	Importin subunit beta-1 OS=Arabidopsis thaliana GN=KPNB1 PE=1 SV=1	64.289	35.284	10.7	8	10	6		0.282			1.167			1.295			1.216			1.086			1.116			1.043			0.843		4.1383		4.5922		4.31206		1.02762		0.960405		0.776243		3.85106		0.956298		0.805405
A0A1D5TK45	Probable indole-3-acetic acid-amido synthetase GH3.8 OS=Oryza sativa subsp. japonica GN=GH3.8 PE=2 SV=1	63.575	6.0894	1.7	1	1	1		0.617			0.545			1.324			1.628			0.665			0.822			1.444			1.129		0.883306		2.14587		2.63857		1.23609		2.17143		1.69774		1.0778		1.50826		1.09063
A0A1D5TK48	Ricin B-like lectin R40G2 OS=Oryza sativa subsp. japonica GN=R40G2 PE=2 SV=1	41.529	36.372	39.9	14	19	10	1.293	1.259	1.252	1.006	0.941	0.987	0.875	0.904	0.906	0.819	0.866	0.849	0.946	0.922	0.918	0.963	0.961	0.988	0.953	1.041	0.991	1.055	1.157	1.096	0.771293	0.000527579	0.705836	3.16043e-05	0.666141	2.37229e-05	1.04523	0.0270816	1.07143	0.109144	1.18737	0.0207575	0.732387	6.24982e-05	0.992502	0.753492	1.11173	0.0446946
A0A1D5TKA2	Guanine nucleotide-binding protein-like NSN1 OS=Arabidopsis thaliana GN=NSN1 PE=1 SV=1	54.305	7.9878	2.4	1	1	1
A0A1D5TKB4	Protein GAMETE EXPRESSED 1 OS=Arabidopsis thaliana GN=GEX1 PE=1 SV=1	69.848	-2	2.4	1	1	1	1.075			0.552			1.114			1.308			1.064			0.707			1.1			1.21			0.513488		1.03628		1.21674		0.664474		1.03383		1.13722		0.989767		1.2808		0.987433
A0A1D5TKE1	Unknown	50.972	3.3618	5	2	2	2			1.695			1.168			0.773			0.612			1.069			1.013			0.708			0.815	0.689086		0.456047		0.361062		0.947615		0.662301		0.762395		0.630678		0.867295		0.915912
A0A1D5TKG0	Probable L-ascorbate peroxidase 3 OS=Oryza sativa subsp. japonica GN=APX3 PE=3 SV=1	41.428	7.4219	14.8	5	7	1		1.023			1.068			1.095			1.035			0.769			0.982			1.13			0.932		1.04399		1.07038		1.01173		1.27698		1.46944		1.21196		0.751711		0.919476		1.03196
A0A1D5TKG1	Casein kinase 1-like protein HD16 OS=Oryza sativa subsp. japonica GN=HD16 PE=1 SV=1	65.174	12.809	3.2	2	3	2		1.016			1.115			0.97			0.974			1.139			1.058			0.848			0.823		1.09744		0.954724		0.958661		0.928885		0.744513		0.722564		1.12106		0.948879		0.874227
A0A1D5TKG5	60S ribosomal protein L22-2 OS=Arabidopsis thaliana GN=RPL22B PE=2 SV=1	14.416	-2	33.1	4	10	1
A0A1D5TKH0	UPF0235 protein At5g63440 OS=Arabidopsis thaliana GN=At5g63440 PE=1 SV=1	20.804	7.6015	6.9	1	1	1
A0A1D5TKK1	Syn-copalyl diphosphate synthase OS=Oryza sativa subsp. japonica GN=CPS4 PE=2 SV=1	83.213	12.517	4.4	3	5	1		0.326			0.331			2.11			3.032			0.411			0.383			0.856			0.969		1.01534		6.47239		9.30061		0.931873		2.08273		2.35766		1.26074		1.1571		0.405687
A0A1D5TKM0	Eukaryotic translation initiation factor 5A	14.578	3.7914	21.6	3	6	1		0.655			1.125			1.147			1.142			0.936			1.111			0.952			0.901		1.71756		1.75115		1.74351		1.18697		1.01709		0.962607		1.42901		0.987556		0.829991
A0A1D5TKR2	Unknown	41.812	-2	2	1	1	1		1.05			0.753			1.169			1.229			0.891			0.892			0.958			1.16		0.717143		1.11333		1.17048		1.00112		1.0752		1.30191		0.848571		1.18459		0.819504
A0A1D5TKT7	Rhomboid-like protein 19 OS=Arabidopsis thaliana GN=RBL19 PE=2 SV=1	32.99	9.0776	6.4	1	1	1
A0A1D5TKZ1	Unknown	24.754	33.606	21.4	5	7	5		1.174	1.12		0.819	0.817		0.92	0.945		1.134	1.111		0.888	0.976		0.948	1		1.055	1.029		0.991	1.065	0.713165	0.0518346	0.81299	0.0441321	0.97864	0.525526	1.04506	0.514341	1.11803	0.220926	1.103	0.240518	0.812554	0.0724059	1.19071	0.104711	1.11743	0.0261657
A0A1D5TL17	Elongation factor 1-alpha OS=Oryza sativa subsp. japonica GN=REFA1 PE=2 SV=2	45.598	14.169	14	6	13	6	0.55			1.143			1.123			1.072			1.077			1.012			1.017			1.028			2.07818		2.04182		1.94909		0.939647		0.94429		0.954503		1.95818		0.885389		0.90561
A0A1D5TL26	4-alpha-glucanotransferase	63.565	1.206	1.6	1	1	1
A0A1D5TL58	Cytochrome c oxidase subunit 6b-1 OS=Arabidopsis thaliana GN=COX6B-1 PE=1 SV=1	17.56	6.1352	25.5	3	3	3	0.622	0.177	0.387	1.375	2.036	1.797	1.107	0.866	0.955	1.028	0.671	0.862	1.059	1.353	1.16	1.139	1.361	1.32	0.82	0.609	0.761	0.781	0.588	0.664	4.39123	0.00677027	2.4688	0.0270149	2.15936	0.0523911	1.06943	0.496045	0.613102	0.0151465	0.569149	0.0111456	3.0118	0.00969771	0.733487	0.127143	0.747951	0.060332
A0A1D5TL66	Unknown	103.26	23.966	5.3	4	4	4		1.202	1.141		0.954	0.744		1.061	0.99		1.141	1.086		0.929	1.085		0.862	0.901		0.964	1.045		0.946	1.037	0.724712	0.178389	0.875373	0.0917811	0.950491	0.294593	0.875372	0.342421	0.997517	0.980615	0.984608	0.882793	0.859582	0.252433	1.03828	0.80938	0.979522	0.734767
A0A1D5TL69	Tropinone reductase-like 2 OS=Erythroxylum coca PE=2 SV=1	31.709	1.1452	7.1	2	2	2	0.766		0.833	0.719		0.467	0.851		1.187	1.092		1.574	1.031		0.701	1.056		0.775	1.202		1.469	1.371		1.23	0.741714	0.335669	1.27455	0.409927	1.66729	0.264991	1.05716	0.841031	1.54215	0.16297	1.50173	0.193572	1.08318	0.756531	1.54384	0.231066	1.3106	0.284161
A0A1D5TLC6	Probable NAD(P)H dehydrogenase (quinone) FQR1-like 1 OS=Arabidopsis thaliana GN=At4g27270 PE=1 SV=1	28.183	102.01	39.5	8	24	2		1.103	1.097		0.904	0.94		0.806	0.768		0.93	0.837		1.081	1.149		0.996	1.093		1.075	1.051		1.101	0.988	0.838182	0.0579653	0.715455	0.034356	0.803182	0.133426	0.936771	0.367905	0.953363	0.350279	0.936771	0.417143	1.01364	0.73551	1.13286	0.209542	1.3507	0.0119349
A0A1D5TLC8	Probable NAD(P)H dehydrogenase (quinone) FQR1-like 1 OS=Arabidopsis thaliana GN=At4g27270 PE=1 SV=1	21.452	15.701	44.6	9	44	1	0.964	0.918	0.972	0.858	0.928	0.878	0.929	0.952	0.868	1.001	0.695	0.695	1.079	1.142	1.208	1.143	1.341	1.364	0.983	1.035	1.016	0.96	0.831	0.949	0.933427	0.0799986	0.96321	0.319236	0.837772	0.26785	1.12219	0.175552	0.884806	0.0557477	0.799067	0.0148054	1.20147	0.0216096	1.44444	0.0227533	1.10367	0.0418169
A0A1D5TLE7	Short-chain dehydrogenase/reductase 2b OS=Arabidopsis thaliana GN=SDR2b PE=2 SV=1	34.609	9.6022	15.3	5	6	3	1.283		1.073	1.087		0.966	0.92		1.183	1.081		1.133	0.962		0.986	0.883		0.844	0.818		1.021	0.946		0.834	0.871392	0.363604	0.892615	0.533943	0.939728	0.62027	0.88655	0.0573011	0.944045	0.686183	0.913758	0.366147	0.826825	0.299378	0.841208	0.201038	0.874465	0.514728
A0A1D5TLF3	Dihydrolipoamide acetyltransferase component of pyruvate dehydrogenase complex	55.323	8.162	10.2	5	8	5	1.009			1.056			0.885			0.934			1.114			1.137			0.923			0.887			1.04658		0.877106		0.925669		1.02065		0.828546		0.79623		1.10406		1.0767		1.04294
A0A1D5TLG8	Ent-isokaurene C2-hydroxylase OS=Oryza sativa subsp. japonica GN=CYP71Z6 PE=1 SV=1	42.819	1.5093	2.6	1	1	1
A0A1D5TLH6	Calmodulin-binding transcription activator 5 OS=Arabidopsis thaliana GN=CMTA5 PE=2 SV=2	87.98	4.7626	4.8	5	5	5	1.107	1.266	1.55	0.882	1.184	1.218	1.047	0.954	0.831	0.792	0.853	0.796	1.076	1.036	1.161	1.044	0.955	1.118	1.055	0.911	0.613	0.869	0.811	0.543	0.837114	0.275707	0.721897	0.0889667	0.622228	0.0593744	0.952337	0.436409	0.787962	0.211888	0.679193	0.0594959	0.83431	0.231714	0.949147	0.668718	0.910664	0.60183
A0A1D5TLJ3	Fatty-acid-binding protein 1 OS=Arabidopsis thaliana GN=FAP1 PE=1 SV=1	29.24	1.096	4.7	1	1	1
A0A1D5TLL3	1-aminocyclopropane-1-carboxylate oxidase homolog 1 OS=Arabidopsis thaliana GN=At1g06620 PE=2 SV=1	40.174	32.301	13.9	4	6	4		1.233			1.031			1.068			1.101			0.932			0.789			0.972			0.972		0.836172		0.86618		0.892944		0.846567		1.04292		1.04292		0.75588		0.765276		0.910112
A0A1D5TLL5	Acetyl-CoA carboxylase 2 OS=Oryza sativa subsp. japonica GN=ACC2 PE=3 SV=2	148.3	39.432	12.7	15	21	15	0.584	0.483	0.518	1.011	1.056	0.982	1.122	1.08	1.089	1.018	1.033	1.071	1.18	1.144	1.137	1.178	1.174	1.132	1.101	1.067	1.112	0.886	0.895	0.894	1.92366	0.000313977	2.07634	0.000697238	1.96972	0.000556293	1.00665	0.719129	0.947703	0.0336792	0.772898	0.0017762	2.1836	0.000485366	1.14267	0.00732508	0.996658	0.853468
A0A1D5TLP8	Dirigent protein	32.776	2.9426	13.4	3	4	1	0.935		0.863	0.601		0.55	0.567		0.498	0.538		0.487	1.633		1.651	1.399		1.36	1.242		1.197	1.09		1.127	0.640156	0.0238851	0.592325	0.0181005	0.570078	0.0174471	0.840134	0.0212507	0.742692	0.0163466	0.675091	0.00659518	1.82647	0.0225149	2.39705	0.00221854	2.29014	0.00663992
A0A1D5TLQ3	Basic endochitinase A OS=Secale cereale GN=rsca PE=1 SV=1	39.401	8.914	10.3	2	2	1			1.201			0.63			0.846			0.855			0.888			1.078			1.096			1.445	0.524563		0.704413		0.711907		1.21396		1.23423		1.62725		0.739384		1.71111		1.29551
A0A1D5TLR8	Syn-copalyl diphosphate synthase OS=Oryza sativa subsp. japonica GN=CPS4 PE=2 SV=1	86.32	7.4429	4.6	3	3	1	0.648	0.559	0.597	0.535	0.48	0.413	1.735	1.574	1.751	2.29	2.375	2.378	0.457	0.523	0.555	0.576	0.664	0.52	0.948	1.051	1.155	1.04	1.06	1.004	0.791574	0.0505639	2.80488	0.00061015	3.9041	1.64882e-06	1.14658	0.22319	2.05472	0.00448359	2.02215	0.000406996	0.850887	0.0821999	1.23249	0.115514	0.62332	0.00153167
A0A1D5TLY0	Unknown	25.981	9.177	4.9	1	1	1	0.691			1.251			1.144			1.021			0.874			0.942			0.904			1.175			1.81042		1.65557		1.47757		1.0778		1.03432		1.34439		1.26483		0.752998		0.79021
A0A1D5TM25	AT-rich interactive domain-containing protein 3 OS=Arabidopsis thaliana GN=ARID3 PE=1 SV=1	53.679	3.6096	4.9	2	3	2	0.191			0.157			1.607			2.307			0.522			0.611			1.699			1.214			0.82199		8.41361		12.0785		1.1705		3.25479		2.32567		2.73298		3.89172		1.05725
A0A1D5TM94	Carboxypeptidase	55.913	11.881	4.7	2	2	2		0.656			0.661			0.946			1.175			1.073			1			1.268			1.251		1.00762		1.44207		1.79116		0.931966		1.18173		1.16589		1.63567		1.51286		1.34038
A0A1D5TMA4	40S ribosomal protein S6 OS=Asparagus officinalis GN=rps6 PE=2 SV=1	24.795	82.312	40.6	12	15	12		0.871			1.588			1.116			0.964			1.077			0.949			0.582			0.626		1.82319		1.28129		1.10677		0.881151		0.54039		0.581244		1.23651		0.597607		0.521505
A0A1D5TMB7	Stress-related protein OS=Vitis riparia GN=SRP PE=2 SV=1	34.161	4.3317	8.1	2	2	2	0.68		0.748	0.774		0.721	1.254		1.26	1.396		1.342	0.767		0.794	0.883		0.897	1.143		1.109	1.217		1.304	1.04692	0.522573	1.7605	0.0383959	1.91737	0.00534933	1.14029	0.0383518	1.44266	0.00483452	1.61499	0.0402756	1.09314	0.272659	1.19064	0.0990651	0.895784	0.0744535
A0A1D5TMC9	Thymidylate kinase OS=Arabidopsis thaliana GN=ZEU1 PE=2 SV=1	23.609	6.0332	12.2	3	4	1			1.375			1.127			1.032			0.984			0.895			0.88			0.82			0.88	0.819636		0.750545		0.715636		0.98324		0.916201		0.98324		0.650909		0.780834		0.794574
A0A1D5TMJ6	Peroxidase	29.772	30.263	28.1	7	16	4	0.793			0.433			0.936			1.351			1.107			0.961			1.332			1.204			0.546028		1.18033		1.70366		0.868112		1.20325		1.08762		1.39596		2.2194		1.42308
A0A1D5TMJ8	Peroxidase	33.568	3.9305	10.7	3	11	1	0.791	0.842		0.644	0.609		0.877	0.906		0.834	0.759		0.971	0.923		1.068	1.058		1.41	1.567		1.5	1.374		0.767299	0.033855	1.09186	0.156516	0.975505	0.707331	1.12249	0.117796	1.57181	0.070512	1.51742	0.05341	1.15983	0.0654234	1.69673	0.0164854	1.66966	0.0748042
A0A1D5TMP2	Protein STRICTOSIDINE SYNTHASE-LIKE 4 OS=Arabidopsis thaliana GN=SSL4 PE=1 SV=1	39.41	2.5304	6.5	2	2	2
A0A1D5TMQ1	"5-formyltetrahydrofolate cyclo-ligase, mitochondrial OS=Arabidopsis thaliana GN=5FCL PE=1 SV=1"	23.266	3.462	8	1	1	1
A0A1D5TMR1	Probable mitochondrial saccharopine dehydrogenase-like oxidoreductase At5g39410 OS=Arabidopsis thaliana GN=At5g39410 PE=1 SV=2	48.505	50.164	17	6	7	1		0.788	0.974		0.636	0.657		1.01	0.946		1.21	1.326		0.952	1		1.153	0.943		1.137	1.191		1.153	1.041	0.733825	0.236731	1.1101	0.478182	1.43927	0.0920716	1.07377	0.61611	1.19262	0.0360139	1.12398	0.242342	1.10783	0.487585	1.62104	0.159787	1.19018	0.0495745
A0A1D5TMS5	Unknown	8.5671	6.353	12.2	1	1	1
A0A1D5TMW4	ER membrane protein complex subunit 8/9 homolog OS=Arabidopsis thaliana GN=EMB2731 PE=2 SV=1	21.667	12.913	32.7	7	13	2		1.193			0.976			0.989			1.124			0.895			0.893			0.988			0.997		0.818106		0.829003		0.942163		0.997765		1.10391		1.11397		0.75021		0.914959		0.998989
A0A1D5TN08	GLABRA2 expression modulator OS=Arabidopsis thaliana GN=GEM PE=1 SV=1	21.658	13.359	22.6	4	6	4	1.473	1.364	0.993	1.027	0.989	0.722	0.982	0.894	1.26	0.944	0.886	1.378	0.833	0.876	0.758	0.861	0.86	0.916	0.905	0.996	1.146	0.895	1.062	1.027	0.714883	0.11542	0.818799	0.278083	0.837598	0.384928	1.06891	0.241589	1.2351	0.0926613	1.20957	0.0562448	0.644125	0.0816609	0.963112	0.761305	0.97162	0.833532
A0A1D5TN10	Protein NRT1/ PTR FAMILY 8.3 OS=Arabidopsis thaliana GN=NPF8.3 PE=1 SV=1	51.858	1.3183	1.7	1	1	1
A0A1D5TN12	Peroxidase	25.402	6.466	10.9	2	2	1		0.199			0.789			1.129			1.49			1.046			1.188			1.092			1.048		3.96482		5.67337		7.48744		1.13576		1.04398		1.00191		5.25628		1.5057		0.967228
A0A1D5TN20	Unknown	114.77	74.149	21.6	21	34	1	0.878	0.951	0.902	1.028	1.012	0.952	1.102	1.014	0.922	1.033	1.158	0.995	0.891	0.983	1.043	0.978	0.971	0.984	1.04	0.966	1.08	1.064	0.955	1.134	1.09557	0.0513712	1.11241	0.177814	1.16661	0.0741014	1.00549	0.915154	1.05794	0.370679	1.08091	0.315191	1.06811	0.29918	0.980281	0.485845	1.0158	0.810477
A0A1D5TN38	Unknown	31.642	12.833	5.7	2	2	2		1.149			1.113			0.946			0.893			0.975			1.038			0.891			0.978		0.968668		0.823325		0.777198		1.06462		0.913846		1.00308		0.848564		0.932615		0.94186
A0A1D5TN46	60S ribosomal protein L27a-3 OS=Arabidopsis thaliana GN=RPL27AC PE=2 SV=2	15.01	29.082	49.6	7	15	1	1.346	1.349	1.319	1.35	1.302	1.198	0.919	0.941	0.997	0.884	1.005	0.976	0.952	0.921	0.938	0.945	0.879	0.899	0.752	0.741	0.735	0.798	0.802	0.855	0.959143	0.346826	0.711759	0.00113853	0.713752	0.00611067	0.968694	0.271513	0.7926	0.000248038	0.873355	0.0111508	0.700299	7.01292e-06	0.707273	0.00632513	0.779839	0.00952717
A0A1D5TN56	Unknown	6.6175	6.6289	35	2	3	2	0.978	1.044	1.025	0.893	0.942	0.983	0.864	0.854	0.864	0.847	0.926	0.772	1.133	1.023	1.055	1.039	0.944	0.95	1.11	1.051	1.106	1.15	1.144	1.225	0.924844	0.0840796	0.847391	0.0136694	0.835248	0.0469806	0.913423	0.107903	1.01744	0.653253	1.09592	0.0730413	1.05382	0.23951	1.04081	0.396214	1.2653	0.005678
A0A1D5TN63	SH3 domain-containing protein 3 OS=Arabidopsis thaliana GN=SH3P3 PE=1 SV=1	34.493	22.942	9.2	2	3	2		1.136			0.942			0.988			1.027			0.931			0.922			1.098			0.993		0.829225		0.869718		0.904049		0.990333		1.17938		1.0666		0.819542		0.978769		1.11134
A0A1D5TN68	Probable apyrase 2 OS=Oryza sativa subsp. japonica GN=APY2 PE=2 SV=1	48.91	29.351	9.4	4	5	2		1.309			0.854			1.019			1.015			0.874			0.836			1.091			1.032		0.652406		0.778457		0.775401		0.956522		1.24828		1.18078		0.667685		0.978923		1.07066
A0A1D5TN88	Phospho-2-dehydro-3-deoxyheptonate aldolase	58.656	323.31	46.4	24	67	0
A0A1D5TND0	Cytochrome P450 709B2 OS=Arabidopsis thaliana GN=CYP709B2 PE=2 SV=1	53.506	5.9873	4.6	2	2	1
A0A1D5TNM9	Elongation factor 1-alpha	49.115	51.755	30.6	16	81	1	1.226	1.308	1.199	0.99	1.124	1.082	0.948	0.917	0.928	0.939	0.873	0.974	0.962	0.961	0.934	0.975	0.926	0.941	0.951	0.87	0.919	0.998	1.032	1.018	0.856148	0.0266921	0.748192	0.00723597	0.746317	0.0021076	0.99475	0.787663	0.959048	0.234279	1.06685	0.0092465	0.765336	0.00841887	0.889237	0.0825476	0.981024	0.541768
A0A1D5TNP1	Pre-mRNA-splicing factor ATP-dependent RNA helicase DEAH7 OS=Arabidopsis thaliana GN=CUV PE=1 SV=1	146.93	3.2312	2	3	3	3	0.583			1.2			1.012			0.976			1.25			1.205			0.866			0.866			2.05832		1.73585		1.6741		0.964		0.6928		0.6928		2.14408		1.00417		0.855731
A0A1D5TNS1	Stress-response A/B barrel domain-containing protein UP3 OS=Arabidopsis thaliana GN=UP3 PE=2 SV=1	27.562	10.629	14	3	5	3	1.049	1.083	1.04	0.741	0.82	0.798	0.937	0.945	0.91	1.097	1.004	1.096	0.988	0.933	0.952	0.973	1.028	1.005	1.13	1.064	1.112	1.198	1.165	1.125	0.743695	0.00174151	0.880202	0.0019795	1.00788	0.821257	1.04629	0.122317	1.15071	0.00535235	1.21406	0.00198212	0.905738	0.00959685	1.27427	0.00267351	1.1841	0.00427388
A0A1D5TNS3	Unknown	35.708	14.659	15.4	5	6	5	1.126		1.002	1.004		1.085	1.037		1.034	0.912		0.821	1.004		0.995	1.018		1.035	0.892		0.944	1.017		0.978	0.981673	0.820401	0.973214	0.725698	0.81438	0.135023	1.02701	0.143938	0.918459	0.187886	0.997999	0.935372	0.93938	0.486829	0.982767	0.734086	0.886528	0.13762
A0A1D5TNT5	Omega-hydroxypalmitate O-feruloyl transferase OS=Arabidopsis thaliana GN=HHT1 PE=1 SV=1	39.376	13.718	6.6	2	2	2		1.195			0.816			0.9			1.074			1.19			0.871			0.965			1.014		0.682845		0.753138		0.898745		0.731933		0.810924		0.852101		0.995816		1.0674		1.07222
A0A1D5TNW2	GDSL esterase/lipase At3g26430 OS=Arabidopsis thaliana GN=At3g26430 PE=2 SV=1	42.603	6.856	2.3	1	1	1		1.288			0.878			0.991			1.003			0.92			1.043			0.954			0.96		0.681677		0.76941		0.778727		1.1337		1.03696		1.04348		0.714286		1.18793		0.962664
A0A1D5TNY3	Probable acyl-CoA dehydrogenase IBR3 OS=Arabidopsis thaliana GN=IBR3 PE=1 SV=1	92.208	52.688	10.4	8	10	2	0.994		1.212	0.885		0.916	1.013		1.06	1.066		0.984	0.98		0.964	0.979		0.987	1.042		0.944	1.025		0.912	0.81641	0.309595	0.93971	0.650679	0.929284	0.60338	1.01132	0.379859	1.0216	0.742413	0.996399	0.960708	0.881233	0.44102	1.09162	0.100906	0.958032	0.53428
A0A1D5TP18	Peroxidase	32.353	181.05	52.2	12	30	2	1.541		1.44	1.006		1.017	0.973		0.994	0.574		0.655	1.262		1.229	1.014		1.02	0.828		0.829	0.735		0.692	0.678631	0.0640692	0.659846	0.0539781	0.412278	0.00647101	0.81654	0.0398014	0.665195	0.0250483	0.572862	0.00347067	0.835626	0.103195	1.00544	0.494931	0.8424	0.0426228
A0A1D5TP57	"Probable plastid-lipid-associated protein 6, chloroplastic OS=Arabidopsis thaliana GN=PAP6 PE=1 SV=1"	25.528	3.7959	4.5	1	1	1	1.17	0.88	0.969	0.791	0.762	0.71	0.949	0.965	0.896	1.033	1.055	1.162	0.837	0.986	0.983	0.907	0.993	0.922	1.132	1.163	1.205	1.237	1.236	1.227	0.749586	0.0897453	0.930772	0.505009	1.07652	0.478518	1.0057	0.929837	1.24733	0.0278886	1.3186	0.0257547	0.929447	0.521752	1.24702	0.00656655	1.24555	0.00149953
A0A1D5TPD6	Protein transport protein SEC31 homolog B OS=Arabidopsis thaliana GN=SEC31B PE=1 SV=1	121.71	106.25	19.5	19	35	0		0.781			1.09			1.03			1.043			1.008			1.006			0.96			1.064		1.39565		1.31882		1.33547		0.998016		0.952381		1.05556		1.29065		0.922936		0.932039
A0A1D5TPI8	Serine/threonine-protein kinase STY8 OS=Arabidopsis thaliana GN=STY8 PE=1 SV=2	44.391	13.12	14.5	7	7	6	1.07	1.444	1.33	1.152	1.012	1.012	0.945	0.852	0.919	0.985	0.919	0.881	1.076	1.184	1.218	0.942	0.95	0.967	0.838	0.797	0.767	0.962	0.826	0.825	0.826223	0.171334	0.706556	0.069024	0.724506	0.0766987	0.822024	0.0371204	0.690627	0.00555612	0.751294	0.0100031	0.904787	0.390319	0.900189	0.148745	0.884389	0.0429142
A0A1D5TPL2	"Reactive Intermediate Deaminase A, chloroplastic OS=Arabidopsis thaliana GN=RIDA PE=1 SV=1"	18.573	32.871	49.7	8	16	8	1.17	1.128	1.163	0.948	0.988	0.977	0.944	0.898	0.85	0.859	0.859	0.821	1.023	1.042	1.052	1.01	0.96	0.954	0.979	0.974	0.989	1.078	1.105	1.092	0.841664	0.000509187	0.77781	0.00400692	0.733603	7.15521e-05	0.938081	0.0498428	0.943856	0.00887185	1.05069	0.0104833	0.900607	0.00314181	1.00378	0.873324	1.09287	0.0880554
A0A1D5TPM3	Probable 4-coumarate--CoA ligase 5 OS=Oryza sativa subsp. japonica GN=4CL5 PE=2 SV=1	49.745	1.2254	13.2	5	6	1			1.023			0.813			1.11			1.087			1.052			0.929			1.072			0.943	0.794721		1.08504		1.06256		0.88308		1.01901		0.896388		1.02835		1.14268		0.965766
A0A1D5TPR4	Unknown	71.978	2.1415	3.3	2	2	2			0.888			0.807			1.328			1.017			0.927			0.969			1.178			0.941	0.908784		1.4955		1.14527		1.04531		1.27077		1.0151		1.04392		1.20074		0.887048
A0A1D5TPT2	Eukaryotic translation initiation factor 4G OS=Triticum aestivum PE=1 SV=1	164.92	13.097	5.5	7	9	4			1.075			0.841			1.082			1.069			0.899			0.976			1.022			1.09	0.782326		1.00651		0.994419		1.08565		1.13682		1.21246		0.836279		1.16052		0.944547
A0A1D5TPW9	tRNA-dihydrouridine(47) synthase [NAD(P)(+)]-like OS=Oryza sativa subsp. japonica GN=Os04g0117600 PE=2 SV=2	55.093	11.917	8.9	4	4	4
A0A1D5TPZ6	Unknown	64.197	6.2163	5.1	3	4	3			1.355			1.015			0.957			0.916			0.983			0.966			0.911			0.931	0.749077		0.706273		0.676015		0.982706		0.926755		0.947101		0.725461		0.951724		0.951933
A0A1D5TQ27	Sphingosine kinase 1 OS=Arabidopsis thaliana GN=SPHK1 PE=1 SV=1	47.99	7.9858	5	1	1	1		1.034	0.951		0.871	1.026		0.938	0.771		1.1	0.977		0.968	1.14		0.858	1.013		1.029	1.142		1.265	0.928	0.955668	0.679243	0.860957	0.317684	1.04635	0.606074	0.887571	0.41466	1.02989	0.792387	1.04032	0.849185	1.06196	0.606679	0.986294	0.916422	1.27033	0.166275
A0A1D5TQ45	Short-chain dehydrogenase/reductase 2b OS=Arabidopsis thaliana GN=SDR2b PE=2 SV=1	39.482	7.7936	3	1	1	1		1.576			1.243			0.806			0.803			0.896			0.972			0.81			0.891		0.788706		0.511421		0.509518		1.08482		0.904018		0.99442		0.568528		0.781979		1.00496
A0A1D5TQ70	Probable AMP deaminase OS=Oryza sativa subsp. japonica GN=AMPD PE=2 SV=1	88.029	4.0269	4.8	5	6	1
A0A1D5TQ74	Protein disulfide isomerase-like 5-4 OS=Oryza sativa subsp. japonica GN=PDIL5-4 PE=2 SV=1	42.722	9.1492	8.1	3	4	3	1.136		1.276	0.973		1.012	0.9		1.181	1.116		1.06	0.965		0.878	0.814		0.804	0.987		0.981	1.135		0.965	0.822968	0.181225	0.862769	0.434589	0.902156	0.316527	0.877916	0.231092	1.06782	0.386191	1.13945	0.347048	0.764096	0.0955744	0.815113	0.0536515	0.945699	0.756594
A0A1D5TQ77	Protein disulfide isomerase-like 5-4 OS=Oryza sativa subsp. japonica GN=PDIL5-4 PE=2 SV=1	34.878	13.579	7.1	2	2	2
A0A1D5TQ82	Lactoylglutathione lyase	20.779	5.9915	19.3	3	5	2	1.213	1.238	1.235	1.011	0.891	0.983	0.959	0.997	0.937	0.945	1.027	0.952	0.883	0.894	0.887	0.932	0.887	0.954	1.058	0.997	0.962	0.986	1.144	1.103	0.782691	0.0146143	0.784862	0.00122738	0.793272	0.00659435	1.04092	0.204169	1.13251	0.0507085	1.21359	0.0563923	0.722735	9.27095e-05	0.961179	0.430536	1.04286	0.291481
A0A1D5TQ86	Glycerol-3-phosphate dehydrogenase	68.279	14.179	7.3	5	5	2	0.979	1.053	0.975	0.723	0.786	0.751	1.044	0.853	0.941	0.87	0.933	0.931	0.974	0.986	1.041	1.056	1.004	0.996	1.152	1.189	1.161	1.269	1.195	1.193	0.75158	0.00199193	0.943798	0.426313	0.909212	0.0520346	1.01833	0.547482	1.16694	0.00524177	1.21859	0.00285798	0.998005	0.954264	1.35221	0.00053702	1.23397	0.0519154
A0A1D5TQA4	2-dehydro-3-deoxyphosphooctonate aldolase OS=Pisum sativum GN=KDSA PE=2 SV=1	29.153	2.0678	10	3	4	3	1.263	1.338		0.876	0.992		0.911	0.853		1.005	0.785		0.896	0.959		0.966	1.011		1.098	0.991		0.992	1.081		0.718185	0.0465189	0.678201	0.0151645	0.688197	0.139729	1.06577	0.268321	1.12615	0.229073	1.11752	0.197488	0.713187	0.0182381	1.05835	0.513334	1.18424	0.151756
A0A1D5TQB0	Xylanase inhibitor protein 1 OS=Oryza sativa subsp. japonica GN=RIXI PE=1 SV=1	33.337	13.89	13	4	8	1	0.012	0.3	0.202	0.052	0.185	0.21	1.596	1.467	1.531	2.413	2.215	2.154	0.055	0.265	0.378	0.37	0.45	0.525	1.76	1.544	1.637	2.2	1.794	1.911	0.86965	0.833042	8.93774	0.00107501	13.1946	5.67053e-05	1.92693	0.136182	7.0788	0.000529654	8.45989	0.000467728	1.35798	0.654424	3.00895	0.0109552	1.07553	0.203102
A0A1D5TQC7	"Ferredoxin-dependent glutamate synthase, chloroplastic OS=Oryza sativa subsp. japonica GN=GLU PE=2 SV=2"	167.28	68.303	16.2	20	31	20	0.895	0.902		0.992	0.945		0.954	0.953		0.966	0.933		1.092	1.088		1.08	1.067		1.041	1.052		1.024	0.997		1.07791	0.199702	1.06121	0.0368431	1.05676	0.18652	0.984862	0.215994	0.960092	0.0540705	0.927064	0.101	1.21313	0.00169831	1.10842	0.119942	1.09754	0.0361557
A0A1D5TQF4	Cytochrome P450 71AV8 OS=Cichorium intybus GN=CYP71AV8 PE=2 SV=1	57.555	-2	2.1	1	1	1
A0A1D5TQF8	Secoisolariciresinol dehydrogenase (Fragment) OS=Forsythia intermedia PE=1 SV=1	30.015	2.735	12.6	3	3	2
A0A1D5TQM5	Secoisolariciresinol dehydrogenase (Fragment) OS=Forsythia intermedia PE=1 SV=1	18.974	-2	4.3	1	1	1	1.433			0.826			1.165			0.917			0.971			0.817			1.008			0.875			0.576413		0.81298		0.639916		0.841401		1.03811		0.901133		0.677599		0.989104		0.865236
A0A1D5TQP1	Probable protein phosphatase 2C 62 OS=Oryza sativa subsp. japonica GN=Os07g0507000 PE=2 SV=1	30.812	73.374	43.8	12	18	12	1.098	1.084	1.076	1.08	1.147	1.103	1.018	0.979	1.014	0.985	1.006	1.038	0.915	0.96	0.961	0.937	0.976	0.939	0.901	0.907	0.887	0.954	0.949	0.93	1.0221	0.347342	0.924187	0.00968268	0.929711	0.0250526	1.00564	0.801091	0.950282	0.0751419	0.998942	0.956522	0.870473	0.00501225	0.856456	0.00421041	0.895051	0.0053693
A0A1D5TQQ9	Sulfotransferase	33.68	3.302	6.7	2	2	1		1.528			0.966			0.994			0.994			0.979			0.835			0.87			0.893		0.632199		0.650524		0.650524		0.852911		0.888662		0.912155		0.640707		0.864389		0.875252
A0A1D5TQU5	Unknown	58.728	55.996	16	8	9	2		1.006			0.661			0.924			1.052			1.117			0.929			1.236			1.111		0.657058		0.918489		1.04573		0.831692		1.10654		0.994628		1.11034		1.40545		1.33766
A0A1D5TQX5	H/ACA ribonucleoprotein complex subunit 4 OS=Arabidopsis thaliana GN=CBF5 PE=1 SV=1	55.713	32.787	8.5	5	5	5		0.823			0.818			1.203			1.089			0.969			0.69			1.219			1.144		0.993925		1.46173		1.32321		0.712074		1.258		1.1806		1.1774		0.843521		1.0133
A0A1D5TQZ5	G-type lectin S-receptor-like serine/threonine-protein kinase B120 OS=Arabidopsis thaliana GN=B120 PE=2 SV=1	60.885	1.0856	1.6	1	1	1
A0A1D5TR01	Protein DA1-related 1 OS=Arabidopsis thaliana GN=DAR1 PE=1 SV=3	42.331	6.7369	10	3	3	2
A0A1D5TR22	Unknown	25.548	7.7449	5.2	1	1	1		0.885	1.235		0.955	0.98		1.097	0.874		1.087	0.841		0.799	0.949		1.001	1.125		1.133	0.918		1.089	1.03	0.912736	0.690404	0.929717	0.759226	0.909434	0.70189	1.21625	0.196072	1.17334	0.379045	1.21224	0.211895	0.824528	0.470591	1.09871	0.358992	1.04059	0.820382
A0A1D5TR58	Protein TIME FOR COFFEE OS=Arabidopsis thaliana GN=TIC PE=1 SV=2	131.97	12.136	1.8	2	3	2		1.143			1.322			0.709			0.881			1.321			0.914			0.947			0.644		1.15661		0.620297		0.770779		0.6919		0.716881		0.487509		1.15573		0.691377		1.33568
A0A1D5TR73	G-type lectin S-receptor-like serine/threonine-protein kinase B120 OS=Arabidopsis thaliana GN=B120 PE=2 SV=1	60.669	1.7502	2	1	1	1			0.935			1.106			1.041			1.032			0.908			0.975			0.986			1.041	1.18289		1.11337		1.10374		1.07379		1.0859		1.14648		0.971123		0.881555		0.947166
A0A1D5TR91	Unknown	100.28	8.8174	5.4	5	6	5	0.659	0.556	0.618	0.757	1.068	1.101	1.341	1.208	1.337	1.146	1.143	1.05	0.985	1.072	1.222	1.104	1.113	1.088	1.128	0.973	1.036	0.946	0.77	0.745	1.59629	0.0707739	2.12002	0.000418755	1.8216	0.00032573	1.00793	0.912072	0.956694	0.601851	0.750534	0.0441909	1.78887	0.0103243	1.12953	0.368096	0.807257	0.016419
A0A1D5TRA9	Eukaryotic translation initiation factor 2 subunit alpha homolog OS=Arabidopsis thaliana GN=At2g40290 PE=1 SV=2	29.669	0.96604	3	1	1	1
A0A1D5TRD1	Carboxypeptidase	48.704	1.6311	5.2	2	2	1	1.303			0.927			1.069			1.058			0.72			0.876			1.043			1.019			0.711435		0.820414		0.811972		1.21667		1.44861		1.41528		0.552571		0.944984		0.975678
A0A1D5TRL8	"Isopentenyl-diphosphate Delta-isomerase II, chloroplastic OS=Arabidopsis thaliana GN=IPP2 PE=1 SV=1"	37.78	51.164	26.3	8	17	0		1.118	1.41		1.143	1.048		1.081	0.992		1.03	0.984		1.053	0.911		0.899	0.607		0.802	0.985		0.872	1.119	0.866693	0.44441	0.820016	0.34791	0.796677	0.323368	0.766802	0.335216	0.909878	0.528856	1.01375	0.935013	0.776899	0.269577	0.687357	0.232391	0.862036	0.336413
A0A1D5TRM3	Ubiquitin carboxyl-terminal hydrolase 24 OS=Arabidopsis thaliana GN=UBP24 PE=1 SV=1	71.463	13.568	3	2	2	2		0.819			0.948			1.094			1.078			1.04			1.017			1.03			0.97		1.15751		1.33578		1.31624		0.977885		0.990385		0.932692		1.26984		1.07278		0.941499
A0A1D5TRM9	SUMO-activating enzyme subunit 2 OS=Arabidopsis thaliana GN=SAE2 PE=1 SV=1	69.686	4.768	5.9	4	5	4			0.251			1.308			1.096			0.948			1.268			1.226			0.862			0.855	5.21116		4.36653		3.77689		0.966877		0.679811		0.67429		5.05179		0.937309		0.786496
A0A1D5TRN9	Elongation factor 1-delta 1 OS=Oryza sativa subsp. japonica GN=Os07g0614500 PE=2 SV=3	21.898	3.5726	15.3	3	5	1	0.428	0.429	0.464	1.724	1.609	1.509	1.012	0.948	1.005	0.858	0.873	1.072	1.439	1.558	1.357	1.235	1.113	1.157	0.567	0.639	0.58	0.578	0.579	0.76	3.6654	0.00208536	2.24451	0.000105021	2.12188	0.0166876	0.805007	0.0211056	0.410198	0.00181132	0.440285	0.000645427	3.29599	0.00241982	0.723874	0.00696916	0.602361	0.000206234
A0A1D5TRQ0	Unknown	111.9	3.5689	3.1	3	3	3	0.65			0.981			1.07			1.056			1.095			1.057			1.049			1.07			1.50923		1.64615		1.62462		0.965297		0.957991		0.977169		1.68462		1.07747		0.980374
A0A1D5TRQ5	Novel plant SNARE 13 OS=Arabidopsis thaliana GN=NPSN13 PE=1 SV=1	20.921	1.4609	5.5	1	1	1	1.324	1.234		1.067	1.037		0.749	0.88		0.669	0.659		0.986	1.098		1.16	0.989		0.906	1.064		1.085	1.005		0.822518	0.0977709	0.636826	0.0368138	0.519156	0.0440804	1.03119	0.784795	0.945298	0.621374	1.00288	0.969554	0.814699	0.0859485	1.02139	0.836609	1.20933	0.242728
A0A1D5TRX0	Phosphoinositide phospholipase C	38.174	12.484	10.7	4	5	4	0.301			1.346			0.936			0.833			1.638			1.458			0.642			0.569			4.47176		3.10963		2.76744		0.89011		0.391941		0.347375		5.44186		1.08321		0.685897
A0A1D5TRX2	Phosphoinositide phospholipase C	44.367	18.129	6.8	3	4	3		0.28			1.436			0.755			0.646			1.752			1.531			0.856			0.37		5.12857		2.69643		2.30714		0.873858		0.488584		0.211187		6.25714		1.06616		1.13377
A0A1D5TS36	Unknown	36.728	3.221	10.9	4	4	4	1.023			1.178			1.069			0.877			0.84			0.87			1.103			1.014			1.15152		1.04497		0.857283		1.03571		1.3131		1.20714		0.821114		0.73854		1.03181
A0A1D5TS37	Unknown	22.748	8.2378	5.3	1	2	1
A0A1D5TS48	Universal stress protein A-like protein OS=Arabidopsis thaliana GN=At3g01520 PE=1 SV=2	19.005	4.8828	15.5	3	3	1
A0A1D5TSG3	Dirigent protein	22.224	3.1335	8.1	2	3	2	0.97	0.87		1.088	1.127		1.288	1.233		1.06	1.022		0.856	0.914		1.018	0.948		0.867	1.041		0.898	0.848		1.2038	0.130588	1.37011	0.0470528	1.13152	0.218606	1.11073	0.168206	1.07797	0.570041	0.986441	0.784203	0.961957	0.619232	0.887585	0.121055	0.756843	0.150447
A0A1D5TSI1	Flavonoid O-methyltransferase-like protein Os11g0303600 OS=Oryza sativa subsp. japonica GN=Os11g0303600 PE=2 SV=1	39.628	7.6425	7.7	3	4	3	0.147	0.271	0.289	0.218	0.295	0.236	1.379	1.27	1.07	0.254	0.296	0.513	1.132	1.036	0.934	1.311	1.324	1.055	1.52	1.424	1.28	2.335	2.359	2.149	1.05941	0.798898	5.26025	0.00242251	1.50354	0.283437	1.18956	0.145684	1.3617	0.0154487	2.206	0.00016212	4.38755	0.000523745	4.92657	0.00523602	1.13579	0.219066
A0A1D5TSI3	Tryptamine benzoyltransferase 1 OS=Oryza sativa subsp. japonica GN=TBT1 PE=1 SV=1	48.335	6.7793	2.5	1	1	1		0.574			0.604			1.061			0.705			1.079			1.157			1.328			1.494		1.05226		1.84843		1.22822		1.07229		1.23077		1.38462		1.87979		1.91556		1.25165
A0A1D5TSI5	ABC transporter G family member 48 OS=Oryza sativa subsp. japonica GN=ABCG48 PE=3 SV=1	163.89	1.7598	5.9	8	10	0
A0A1D5TSM7	Probable aldo-keto reductase 2 OS=Oryza sativa subsp. japonica GN=Os04g0338000 PE=2 SV=2	33.99	1.0317	21.5	7	15	1	1.194			0.876			0.781			0.687			1.026			1.203			1.105			1.111			0.733668		0.654104		0.575377		1.17251		1.077		1.08285		0.859296		1.37329		1.41485
A0A1D5TSP9	Ubiquitin carboxyl-terminal hydrolase 12 OS=Arabidopsis thaliana GN=UBP12 PE=2 SV=2	110.84	45.027	16.2	16	20	0
A0A1D5TSS8	ABC transporter B family member 19 OS=Arabidopsis thaliana GN=ABCB19 PE=1 SV=1	124.79	17.805	2.6	3	4	3		1.087			0.94			1.037			1.129			0.879			0.891			1.123			0.967		0.864765		0.954002		1.03864		1.01365		1.27759		1.10011		0.808648		0.947872		1.08293
A0A1D5TSW7	Eukaryotic translation initiation factor 3 subunit H	38.469	-2	23.8	8	12	1	0.8			0.983			0.966			1.079			1.07			0.879			1.123			1.133			1.22875		1.2075		1.34875		0.821495		1.04953		1.05888		1.3375		0.894201		1.16253
A0A1D5TSX0	Eukaryotic translation initiation factor 3 subunit H	37.281	85.939	25.7	8	12	1	0.481	0.515	0.402	0.961	1.214	1.31	1.232	1.08	1.092	1.212	1.029	0.999	0.938	1.095	1.099	0.974	1.035	1.119	1.156	0.995	0.976	1.107	1.005	1.017	2.49285	0.0147064	2.43491	0.000665019	2.3176	0.00397785	0.998723	0.985267	0.998404	0.983963	0.999042	0.988062	2.24034	0.00165164	0.897561	0.376477	0.918625	0.287804
A0A1D5TT10	Amidase 1 OS=Arabidopsis thaliana GN=AMI1 PE=1 SV=1	42.101	1.4949	4.8	2	2	2	0.78		0.887	0.664		0.628	0.849		0.746	0.936		0.888	1.095		1.082	1.189		1.166	1.288		1.276	1.266		1.322	0.775045	0.148654	0.956809	0.675789	1.09418	0.358705	1.08176	0.0377475	1.17777	0.00214874	1.18879	0.0732777	1.30594	0.127292	1.82276	0.00353216	1.60752	0.0642118
A0A1D5TT21	Probable E3 ubiquitin-protein ligase ARI7 OS=Arabidopsis thaliana GN=ARI7 PE=2 SV=1	55.694	2.0728	4.2	2	2	2
A0A1D5TT49	Unknown	63.4	15.019	5	2	2	1			0.522			1.09			1.186			1.106			1.015			0.95			1.054			1.144	2.08812		2.27203		2.11877		0.935961		1.03842		1.12709		1.94444		0.87156		0.888702
A0A1D5TTB2	Plant UBX domain-containing protein 4 OS=Arabidopsis thaliana GN=PUX4 PE=1 SV=1	28.691	10.217	25.7	5	8	1	1.04			0.869			0.989			1.037			1.052			0.961			1.096			0.977			0.835577		0.950962		0.997115		0.913498		1.04183		0.928707		1.01154		1.10587		1.10819
A0A1D5TTC5	Mitochondrial import receptor subunit TOM9-2 OS=Arabidopsis thaliana GN=TOM9-2 PE=1 SV=3	8.5288	0.92786	9.8	1	1	1	1.402	1.211	0.97	1.303	1.084	0.996	0.824	0.884	0.999	0.747	1	0.651	0.977	0.971	1.017	0.91	0.94	1.005	0.853	1.084	1.182	0.889	0.919	1.147	0.944181	0.690779	0.755512	0.131033	0.669272	0.0741845	0.962901	0.329274	1.05194	0.652572	0.996627	0.971328	0.827519	0.24001	0.843926	0.186241	1.1522	0.300414
A0A1D5TTF6	Pathogenesis-related protein 1 OS=Asparagus officinalis GN=PR1 PE=2 SV=1	17.015	7.6717	68.3	9	31	1	0.603	0.693	0.702	0.408	0.525	0.499	0.701	0.844	0.673	0.982	1.082	0.983	1.239	1.083	1.162	1.328	1.129	1.199	1.214	1.191	1.169	1.675	1.562	1.71	0.716717	0.0169494	1.11011	0.313633	1.52503	0.00159778	1.04937	0.482384	1.02583	0.579388	1.41992	0.00153926	1.74374	0.00137794	2.55307	0.00106905	1.61136	0.010059
A0A1D5TTP6	Peroxidase	36.647	4.6344	33.8	9	28	1	0.896	1.056		0.636	0.647		0.9	1.071		1.009	1.321		1.073	0.864		1.094	0.86		1.243	1.205		1.097	1.093		0.657275	0.147998	1.00973	0.942753	1.19365	0.424742	1.00878	0.961769	1.26381	0.23823	1.13061	0.439497	0.992316	0.960046	1.52299	0.212948	1.24201	0.205633
A0A1D5TTQ5	Unknown	27.985	12.894	12.7	3	4	2		1.287	1.212		1.022	0.885		0.881	0.866		0.586	0.891		0.978	1.005		1.121	0.989		1.084	1.022		1.008	0.987	0.763105	0.0924611	0.69908	0.0546776	0.591036	0.167942	1.06404	0.508877	1.06203	0.265349	1.00605	0.761009	0.793517	0.0646546	1.10645	0.397827	1.2055	0.0937527
A0A1D5TTQ7	Vacuolar protein sorting-associated protein 45 homolog OS=Arabidopsis thaliana GN=VPS45 PE=1 SV=2	63.701	18.056	6.1	3	3	3		1.274	0.959		0.943	0.864		0.874	1.113		0.927	0.968		0.949	0.935		1.068	0.939		0.846	1.085		1.14	1.192	0.809225	0.39607	0.889834	0.601306	0.848634	0.475647	1.06529	0.514085	1.02495	0.876423	1.23779	0.0579893	0.843708	0.467177	1.11068	0.339297	0.971817	0.883641
A0A1D5TTR9	Unknown	41.873	2.9337	4.9	2	3	2	0.695			0.821			1.014			1.201			1.068			1.067			1.061			1.132			1.18129		1.45899		1.72806		0.999064		0.993446		1.05993		1.53669		1.29963		1.04635
A0A1D5TU21	SH3 domain-containing protein 2 OS=Arabidopsis thaliana GN=SH3P2 PE=1 SV=1	28.709	13.468	32	6	7	4	1.057	1.184	0.938	0.98	1.01	0.905	1.023	0.967	0.968	1.074	0.802	0.97	0.915	0.997	1.013	0.945	1.072	1	1.008	0.923	1.068	1.018	1.035	1.131	0.910664	0.316788	0.930481	0.410282	0.89525	0.356443	1.03145	0.556314	1.0253	0.661539	1.08855	0.138229	0.920101	0.360858	1.04214	0.447848	1.01386	0.787222
A0A1D5TU80	Trafficking protein particle complex II-specific subunit 120 homolog OS=Oryza sativa subsp. japonica GN=TRS120 PE=2 SV=1	129.77	4.8484	3.2	4	4	2	0.841	1.277	1.124	0.67	0.992	0.846	0.931	1.041	0.966	1.061	0.931	1.041	1.316	0.924	0.952	1.117	0.881	0.917	1.175	1.087	1.02	0.933	0.904	1.086	0.773597	0.203036	0.906231	0.514213	0.935534	0.647137	0.913221	0.56938	1.0282	0.839874	0.915727	0.566496	0.984577	0.930522	1.16228	0.319488	1.11709	0.114005
A0A1D5TUD0	Gamma-glutamyltranspeptidase 1 OS=Arabidopsis thaliana GN=GGT1 PE=2 SV=1	51.294	7.423	14.9	7	8	7			1.156			0.805			1.135			1.235			0.895			0.843			1.002			0.958	0.696367		0.981834		1.06834		0.941899		1.11955		1.07039		0.774221		1.0472		0.882819
A0A1D5TUF7	"Peroxisomal 2,4-dienoyl-CoA reductase OS=Arabidopsis thaliana GN=At3g12800 PE=2 SV=1"	30.683	17.03	9.1	3	3	3		0.955			0.831			1.101			1.001			1.005			0.944			1.075			1.128		0.870157		1.15288		1.04817		0.939303		1.06965		1.12239		1.05236		1.13598		0.976385
A0A1D5TUF9	"Peroxisomal 2,4-dienoyl-CoA reductase OS=Arabidopsis thaliana GN=At3g12800 PE=2 SV=1"	27.864	1.2428	8	2	2	2	0.846			0.893			1.039			0.844			1.162			0.917			1.238			1.089			1.05556		1.22813		0.997636		0.789157		1.0654		0.937177		1.37352		1.02688		1.19153
A0A1D5TUK7	40S ribosomal protein S8	23.974	232.54	37.4	7	14	7	1.116	1.549	1.095	1.342	1.393	1.215	0.969	1.024	1.001	0.974	0.853	1.017	0.893	0.837	0.91	0.853	1.22	0.882	0.896	0.759	0.984	0.909	0.29	0.954	1.05053	0.718804	0.796277	0.225499	0.756383	0.165983	1.11932	0.468098	0.999621	0.996515	0.81553	0.528219	0.702128	0.124694	0.748101	0.0893253	0.88143	0.207663
A0A1D5TUL6	Probable protein phosphatase 2C 44 OS=Oryza sativa subsp. japonica GN=Os04g0609600 PE=2 SV=1	34.602	42.791	19.5	5	7	5		1.19	1.036		0.997	0.87		0.902	1.01		0.965	1.042		0.958	0.911		1.053	1.032		0.992	1.012		0.933	1.054	0.838724	0.218462	0.85894	0.251097	0.901617	0.368168	1.11557	0.0949041	1.07223	0.174854	1.06314	0.500593	0.839623	0.237588	1.11676	0.329904	1.04812	0.548727
A0A1D5TUM8	Inositol-pentakisphosphate 2-kinase IPK1 OS=Oryza sativa subsp. japonica GN=IPK1 PE=2 SV=1	49.784	7.9717	7.1	3	3	3	1.287	1.149	1.289	1.162	1.027	1.042	0.891	1.004	0.994	0.833	1.054	0.985	1.007	0.915	0.959	1.01	0.85	0.895	0.852	0.971	0.928	0.897	1.079	0.9	0.867383	0.0596423	0.77557	0.0103818	0.771007	0.0281903	0.956265	0.495172	0.954877	0.381834	0.998264	0.981509	0.773423	0.0114383	0.852677	0.0689751	0.952233	0.410951
A0A1D5TUN0	Unknown	39.237	7.4936	9.5	3	4	1			0.361			1.33			1.115			1.142			1.156			1.277			0.852			0.711	3.68421		3.08864		3.16343		1.10467		0.737024		0.615052		3.20222		0.96015		0.764126
A0A1D5TUP1	Glycerol kinase OS=Arabidopsis thaliana GN=GLPK PE=1 SV=1	57.066	16.046	19.7	10	14	1		0.878			1.069			0.91			0.931			1.149			1.073			0.968			0.959		1.21754		1.03645		1.06036		0.933856		0.842472		0.834639		1.30866		1.00374		1.06374
A0A1D5TUQ6	Peroxidase	36.414	25.958	10.7	3	3	3		0.655			0.281			0.802			0.907			1.574			1.506			1.081			0.877		0.429008		1.22443		1.38473		0.956798		0.686785		0.557179		2.40305		5.35943		1.34788
A0A1D5TUQ8	Peroxidase	37.973	9.4697	17.1	6	8	6	1.345	1.652	1.232	0.83	0.879	0.809	0.701	0.618	0.744	0.675	0.59	0.846	1.533	1.538	1.563	1.253	1.169	1.063	0.968	0.838	0.804	0.666	0.587	0.651	0.595413	0.0419321	0.487822	0.0217268	0.499172	0.0138343	0.75205	0.0177298	0.563228	0.00431975	0.410876	0.00016038	1.09577	0.394548	1.38403	0.0178499	1.26515	0.0472256
A0A1D5TUU1	Anthocyanidin reductase ((2S)-flavan-3-ol-forming) OS=Vitis vinifera GN=ANR PE=3 SV=1	36.575	7.671	26.4	8	18	1		0.571	0.566		0.855	0.703		0.907	0.966		1.043	1.1		1.199	1.091		1.098	1.086		1.056	1.149		1.229	1.414	1.37027	0.220251	1.64732	0.0494265	1.88478	0.034714	0.953712	0.504756	0.962882	0.61259	1.15415	0.26985	2.01407	0.0589679	1.4018	0.149734	1.17726	0.115476
A0A1D5TUV2	ABC transporter B family member 19 OS=Arabidopsis thaliana GN=ABCB19 PE=1 SV=1	114.23	1.2039	1.6	2	3	1
A0A1D5TUV7	Cytochrome b561 and DOMON domain-containing protein At3g07570 OS=Arabidopsis thaliana GN=At3g07570 PE=2 SV=1	30.98	1.0233	3.9	1	1	1	1.266			0.928			1.132			1.032			0.895			0.86			1.053			0.833			0.733017		0.894155		0.815166		0.960894		1.17654		0.930726		0.706951		0.926724		0.930212
A0A1D5TUY5	Unknown	65.06	3.1737	1.6	1	1	1	1.115	0.964	1.16	0.881	0.454	0.783	0.918	0.545	0.896	0.869	0.434	0.915	1.055	1.352	1.193	1.072	1.592	1.01	1.099	1.656	0.981	0.988	0.843	1.026	0.653906	0.0839655	0.728311	0.120184	0.684779	0.144532	1.02056	0.911627	1.03778	0.854806	0.793611	0.0833177	1.11145	0.320202	1.73466	0.0904436	1.58372	0.146491
A0A1D5TV30	Sucrose synthase	97.657	0.99745	20.5	17	23	0		1.296	1.437		1.514	1.538		0.975	0.767		0.498	0.541		1.061	1.041		1.192	1.235		0.737	0.642		0.589	0.572	1.11672	0.257336	0.637395	0.072037	0.380168	0.0368599	1.15461	0.0470833	0.656042	0.0724714	0.552331	0.00090164	0.769118	0.134013	0.795216	0.0144215	0.791619	0.302144
A0A1D5TV35	Acyl-[acyl-carrier-protein] desaturase	38.558	28.079	14.6	4	6	2		0.915	0.864		0.918	0.972		1.033	1.239		1.26	1.14		0.876	0.932		0.902	0.856		1.067	1.092		1.09	0.979	1.06239	0.274058	1.27712	0.236488	1.34907	0.0836479	0.972345	0.563869	1.19414	0.0628572	1.14436	0.213743	1.0163	0.738958	0.930159	0.207026	0.950264	0.680451
A0A1D5TV46	Serine hydroxymethyltransferase	50.652	124.55	28	13	25	10	1.116	1.033	1.056	0.958	0.99	0.92	0.949	0.985	1.027	0.994	1.015	1.04	1.022	1.016	1.005	1.008	1.016	1.008	0.986	0.969	0.99	0.998	0.988	0.993	0.894852	0.026167	0.923869	0.0725166	0.951326	0.159212	0.996385	0.561574	0.967795	0.0179899	0.978968	0.0304106	0.949454	0.15615	1.05718	0.1116	0.994596	0.838496
A0A1D5TV50	Peroxisomal (S)-2-hydroxy-acid oxidase GLO5 OS=Oryza sativa subsp. indica GN=GLO5 PE=3 SV=1	34.384	6.18	5.1	2	2	1
A0A1D5TV62	Wall-associated receptor kinase 5 OS=Arabidopsis thaliana GN=WAK5 PE=2 SV=1	114.17	1.0464	1.4	1	1	1	0.901	0.817		0.844	0.971		1.156	1.086		1.055	1.146		0.829	0.88		1.021	0.987		1.031	1.017		1.228	1.133		1.05646	0.597827	1.30501	0.043521	1.28114	0.060513	1.17496	0.051639	1.19836	0.0771109	1.38151	0.0475118	0.994761	0.936905	1.10634	0.35839	0.91347	0.209329
A0A1D5TV88	Probable carbohydrate esterase At4g34215 OS=Arabidopsis thaliana GN=At4g34215 PE=1 SV=2	25.686	3.466	11.8	2	2	2		1.168			0.812			1.075			1.087			0.949			0.943			1.043			0.982		0.695205		0.920377		0.930651		0.993678		1.09905		1.03477		0.8125		1.16133		0.970233
A0A1D5TV91	"Anthranilate synthase beta subunit 1, chloroplastic OS=Oryza sativa subsp. japonica GN=ASB1 PE=1 SV=1"	24.013	14.247	16.6	3	5	3			0.692			0.638			1.033			1.386			0.892			0.967			1.194			1.181	0.921965		1.49277		2.00289		1.08408		1.33857		1.32399		1.28902		1.51567		1.15586
A0A1D5TVF0	"Probable plastid-lipid-associated protein 9, chloroplastic OS=Arabidopsis thaliana GN=PAP9 PE=2 SV=1"	37.343	3.4928	16.2	5	5	5	1.038			0.956			0.939			1.024			0.969			0.953			1.063			1.071			0.921002		0.904624		0.986513		0.983488		1.09701		1.10526		0.933526		0.996862		1.13206
A0A1D5TVF4	Zinc finger CCCH domain-containing protein 31 OS=Oryza sativa subsp. japonica GN=Os04g0665700 PE=2 SV=1	30.299	3.4472	7	2	2	1	1.963	1.536		1.458	0.924		0.533	0.879		0.376	1.212		1.053	0.885		1.194	1.057		0.571	0.708		0.638	0.852		0.680766	0.249835	0.403544	0.0671353	0.453844	0.220669	1.16151	0.290293	0.659959	0.0979361	0.768834	0.248263	0.553873	0.134223	0.945004	0.847895	0.905807	0.769946
A0A1D5TVN8	Calcium-dependent protein kinase 12 OS=Oryza sativa subsp. japonica GN=CPK12 PE=2 SV=2	60.068	47.225	14.3	6	6	6		0.959			1.182			1.208			1.065			0.847			0.952			0.966			0.833		1.23253		1.25965		1.11053		1.12397		1.1405		0.983471		0.883212		0.805415		0.799669
A0A1D5TVP5	Unknown	143.35	42.061	10.5	13	16	13	1.222			0.92			0.956			1.014			0.923			0.949			1.012			0.929			0.752864		0.782324		0.829787		1.02817		1.09642		1.0065		0.755319		1.03152		1.05858
A0A1D5TVT0	Unknown	23.187	6.8488	5.6	1	1	1		0.438			0.923			0.92			0.928			1.501			1.271			1.018			0.834		2.10731		2.10046		2.11872		0.846769		0.678215		0.55563		3.42694		1.37703		1.10652
A0A1D5TVT4	Remorin OS=Solanum tuberosum PE=1 SV=1	23.254	22.974	37.9	9	14	8	1.476	1.776	1.856	1.478	1.827	1.83	0.875	0.735	0.702	0.732	0.393	0.429	0.898	1.059	0.843	0.987	1.012	0.998	0.777	0.499	0.549	0.651	0.556	0.564	1.00529	0.958968	0.452623	0.00657243	0.304229	0.0017249	1.07036	0.417757	0.651786	0.0425962	0.6325	0.0195702	0.54816	0.00894309	0.583642	0.0254651	0.78936	0.195961
A0A1D5TVU1	Glutamine synthetase	46.082	8.5376	8.5	3	4	3	1.553	1.404	1.441	1.294	1.144	1.23	0.854	0.93	0.879	0.918	0.98	0.785	1.024	1.002	1.098	0.869	0.884	0.938	0.816	0.9	0.784	0.75	0.88	0.73	0.834015	0.017586	0.605503	0.00153289	0.61005	0.00181111	0.861396	0.0189548	0.800256	0.0107098	0.755442	0.0152241	0.710323	0.00251392	0.733642	0.00752851	0.938791	0.268432
A0A1D5TVU5	"Valine--tRNA ligase, chloroplastic/mitochondrial 2 OS=Arabidopsis thaliana GN=EMB2247 PE=3 SV=1"	109.36	2.4316	2.3	3	3	2	0.762			0.956			1.047			1.185			1.012			1.009			1.067			0.988			1.25459		1.37402		1.55512		0.997036		1.05435		0.976285		1.32808		1.05544		1.0191
A0A1D5TVV2	Probable inositol transporter 2 OS=Arabidopsis thaliana GN=INT2 PE=1 SV=1	57.343	6.2502	1.7	1	1	1		1.131			0.78			0.952			1.092			1.09			0.879			1.046			1.077		0.689655		0.841733		0.965517		0.806422		0.959633		0.988073		0.963749		1.12692		1.09874
A0A1D5TWB8	Ultraviolet-B receptor UVR8 OS=Arabidopsis thaliana GN=UVR8 PE=1 SV=1	50.757	1.7525	10.3	5	7	1
A0A1D5TWM8	HVA22-like protein	11.067	1.1307	8.1	1	1	1
A0A1D5TWP0	"Probable adenylate kinase 6, chloroplastic OS=Oryza sativa subsp. japonica GN=Os04g0671100 PE=3 SV=1"	26.498	1.6103	4.4	1	1	1			0.636			0.821			1.094			1.226			1.12			1.069			1.062			1.017	1.29088		1.72013		1.92767		0.954464		0.948214		0.908036		1.76101		1.30207		0.97075
A0A1D5TWP3	Unknown	22.528	8.5833	15.7	3	4	2	1.217	1.14	1.131	0.969	0.993	0.916	0.94	0.863	0.986	0.92	0.848	0.981	0.979	1.05	1.026	0.909	1.006	0.896	1.069	1.105	1.021	1.014	0.976	1.057	0.825115	0.00508117	0.799599	0.00801411	0.788131	0.00846836	0.920131	0.130342	1.04583	0.220617	0.997381	0.936332	0.87586	0.0157177	0.97672	0.623229	1.14557	0.0422378
A0A1D5TWP8	Unknown	40.573	2.7744	4.7	2	2	2	0.586		0.528	1.1		1.395	1.064		1.094	1.29		0.902	1.193		1.289	1.002		1.2	0.879		0.765	0.895		0.716	2.23968	0.123047	1.93716	0.0117784	1.96768	0.213507	0.887188	0.370296	0.662369	0.03219	0.649073	0.0788036	2.22801	0.0131728	0.882565	0.506771	0.761816	0.120399
A0A1D5TWQ5	Pyruvate kinase	55.401	168.24	33.9	16	40	1		0.731	0.74		0.875	0.782		1.16	1.131		1.184	1.378		0.73	0.797		0.873	0.857		1.183	1.27		1.367	1.205	1.12644	0.292781	1.55744	0.0131822	1.74167	0.111402	1.13294	0.187305	1.60642	0.0165922	1.68435	0.0639633	1.03807	0.555645	1.04406	0.574891	1.07071	0.292508
A0A1D5TWX4	Protein disulfide isomerase-like 5-2 OS=Oryza sativa subsp. japonica GN=PDIL5-2 PE=2 SV=2	34.262	2.7153	7.9	2	2	2		0.579	0.481		0.892	1.035		1.119	1.127		1.335	1.176		0.914	1.078		0.948	1.02		1.071	1.004		1.191	1.139	1.81792	0.0480923	2.11887	0.051071	2.36887	0.026572	0.987952	0.910355	1.04167	0.704848	1.16968	0.266188	1.87925	0.0581756	1.02128	0.828986	0.923865	0.233664
A0A1D5TWZ9	ABC transporter C family member 1 OS=Arabidopsis thaliana GN=ABCC1 PE=1 SV=1	144.1	10.949	9.3	12	14	2		0.689	0.564		1.022	0.991		1.091	0.979		0.9	0.917		1.084	1.126		1.205	1.287		1.132	1.057		0.794	0.954	1.60654	0.088226	1.65204	0.0406525	1.45012	0.133376	1.1276	0.130892	0.990498	0.835083	0.79095	0.19396	1.76377	0.0592234	1.23795	0.0768604	1.05749	0.481817
A0A1D5TX00	60S ribosomal protein L35-2 OS=Arabidopsis thaliana GN=RPL35B PE=2 SV=1	14.182	2.4369	27	4	5	1			1.657			1.559			0.968			0.806			0.941			0.811			0.532			0.619	0.940857		0.584188		0.486421		0.861849		0.565356		0.657811		0.567894		0.520205		0.549587
A0A1D5TX28	Probable methionine--tRNA ligase OS=Oryza sativa subsp. japonica GN=Os06g0508700 PE=2 SV=2	28.746	8.4934	11.9	3	3	3	0.827	1.057		0.642	1.015		1.172	0.942		1.272	1.009		0.781	0.941		0.876	1.05		1.389	0.992		1.149	0.995		0.879512	0.664956	1.12208	0.552786	1.21072	0.375428	1.11847	0.479638	1.38269	0.321105	1.24506	0.197962	0.914013	0.62765	1.16234	0.603306	1.1263	0.631799
A0A1D5TX45	Ultraviolet-B receptor UVR8 OS=Arabidopsis thaliana GN=UVR8 PE=1 SV=1	46.552	7.7655	14.4	6	6	6	0.981	0.93		1.13	1.066		1.077	1.039		1.011	1.041		0.879	0.905		0.986	0.971		0.931	1.046		1.01	1.072		1.14914	0.078733	1.10727	0.0933255	1.07378	0.169004	1.09697	0.0467823	1.10818	0.331887	1.16704	0.0927055	0.933543	0.198906	0.891166	0.151189	0.93431	0.428663
A0A1D5TX80	Unknown	29.97	8.9544	4.8	1	1	1
A0A1D5TXA2	Isoflavone 2'-hydroxylase OS=Glycyrrhiza echinata GN=CYP81E1 PE=1 SV=2	56.978	3.1307	3.9	2	2	2	0.649	0.471	0.727	0.53	0.48	0.57	1.317	1.316	1.264	1.481	1.559	1.653	0.847	0.77	0.808	1	0.97	0.895	1.087	1.31	1.12	1.249	1.266	1.182	0.855441	0.36305	2.10991	0.00921113	2.54088	0.000977216	1.18144	0.0225171	1.45031	0.0256746	1.52454	0.000265031	1.31294	0.116413	1.81329	0.000540988	0.902489	0.204845
A0A1D5TXH6	Probable inactive receptor kinase At1g27190 OS=Arabidopsis thaliana GN=At1g27190 PE=1 SV=1	28.423	5.6838	10.4	3	3	3	0.553			1.131			1.098			0.967			1.154			1.21			0.955			0.91			2.04521		1.98553		1.74864		1.04853		0.827556		0.788562		2.0868		1.06985		0.869763
A0A1D5TXK5	"Histidinol dehydrogenase, chloroplastic"	46.697	29.275	22.1	9	12	9	1.05	0.946	0.95	0.929	0.853	0.908	0.896	0.941	0.976	0.97	1.029	0.996	0.991	0.987	0.983	0.998	1.053	1.037	1.054	1.033	1.01	1.07	1.148	1.126	0.913103	0.115393	0.954854	0.349467	1.01663	0.697269	1.04289	0.119448	1.04593	0.066011	1.12935	0.0304725	1.00509	0.896756	1.14796	0.0113104	1.10096	0.0351598
A0A1D5TXL9	Calcium-transporting ATPase	116.81	2.049	1.9	2	2	2	1.116		1.253	1.203		1.356	1.075		0.85	0.994			0.88		0.989	0.899		0.872	0.897		0.805	0.899		0.66	1.0802	0.453569	0.812579	0.259266	0.839173		0.947566	0.529996	0.910647	0.365171	0.834136	0.400658	0.78894	0.109796	0.692067	0.113319	0.884156	0.494956
A0A1D5TXQ6	Peroxisome biogenesis protein 6 OS=Arabidopsis thaliana GN=PEX6 PE=1 SV=1	82.123	-2	1.6	1	1	1			0.961			0.951			1.043			1.084			0.975			0.927			1.088			1.006	0.989594		1.08533		1.12799		0.950769		1.1159		1.03179		1.01457		0.974763		1.04314
A0A1D5TXU0	PLAT domain-containing protein 2 OS=Arabidopsis thaliana GN=PLAT2 PE=2 SV=1	16.583	7.7496	21.3	3	4	2	0.939	0.91	0.892	0.664	0.622	0.611	0.645	0.547	0.558	0.6	0.571	0.549	1.574	1.676	1.514	1.491	1.533	1.554	1.058	1.009	1.047	1.022	0.95	1.017	0.692083	0.000217453	0.638453	0.00326201	0.627508	7.48042e-05	0.960957	0.321235	0.653652	0.00411702	0.627414	0.00173517	1.73805	0.0027874	2.41328	4.09898e-06	1.77943	0.0011612
A0A1D5TXW4	Fructan 6-exohydrolase OS=Triticum aestivum GN=6-FEH PE=1 SV=1	64.851	53.261	14.7	8	16	1	0.773		0.779	0.817		0.835	0.778		0.751	0.822		0.797	1.375		1.39	1.345		1.247	1.084		1.015	1.004		1.008	1.06443	0.0872431	0.98518	0.548044	1.04317	0.212042	0.937432	0.322868	0.759132	0.0555368	0.727667	0.00783689	1.78157	0.00241133	1.56901	0.0586052	1.37279	0.048469
A0A1D5TY11	Binding partner of ACD11 1 OS=Arabidopsis thaliana GN=BPA1 PE=1 SV=1	25.777	1.859	4.5	1	1	1			1.466			1.315			0.844			0.846			0.901			0.878			0.758			0.885	0.896999		0.575716		0.57708		0.974473		0.841287		0.982242		0.614598		0.667681		0.898104
A0A1D5TY31	Lipoxygenase	79.709	0.82971	2.9	2	2	1			1.342			1.127			0.887			0.75			1.015			1.013			0.902			0.878	0.839791		0.660954		0.558867		0.99803		0.88867		0.865025		0.756334		0.898846		1.01691
A0A1D5TY61	Glycolipid transfer protein 3 OS=Arabidopsis thaliana GN=GLTP3 PE=2 SV=1	31.707	-2	2.5	1	1	1	0.584			0.371			1.378			2.082			0.764			0.564			1.362			1.126			0.635274		2.35959		3.56507		0.73822		1.78272		1.47382		1.30822		1.52022		0.988389
A0A1D5TYC5	Probable carboxylesterase 15 OS=Arabidopsis thaliana GN=CXE15 PE=2 SV=1	45.413	4.633	7.4	3	3	3	1.257	1.303	0.972	1.076	1.123	0.958	0.886	0.835	0.792	0.728	0.866	1.042	1.079	1.046	1.114	0.924	0.955	0.947	1.04	0.965	1.197	0.965	0.884	0.958	0.893828	0.358647	0.711495	0.0732124	0.746319	0.0971432	0.872492	0.00921602	0.988577	0.876254	0.866626	0.013384	0.917044	0.446136	0.895154	0.149289	1.27417	0.062873
A0A1D5TYH4	Ent-kaurene oxidase 2 OS=Oryza sativa subsp. japonica GN=CYP701A6 PE=1 SV=1	57.614	3.9516	6.8	4	4	4	0.413	0.354	0.608	0.28	0.235	0.424	1.116	1	0.984	1.891	1.836	1.539	0.894	0.831	0.948	0.902	0.966	0.956	1.341	1.346	1.202	1.463	1.606	1.465	0.682909	0.208877	2.25455	0.00654972	3.82982	0.00105942	1.05649	0.28356	1.45492	0.00316505	1.69622	0.000730132	1.944	0.0174698	3.00745	0.0041582	1.25452	0.0143674
A0A1D5TYR3	Peroxidase	37.365	9.0048	21.9	8	8	2	1.666	1.59	1.64	0.961	1.047	0.988	0.751	0.835	0.719	0.866	0.686	0.756	1.292	1.141	1.234	0.977	0.956	1	0.742	0.973	0.817	0.676	0.739	0.696	0.611928	5.3935e-05	0.470792	9.84372e-05	0.471405	0.00108416	0.799836	0.0236322	0.690483	0.0137504	0.575675	0.00267202	0.748979	0.00381831	0.978972	0.514122	1.09848	0.395269
A0A1D5TYS4	Unknown	77.483	5.9972	2.7	2	3	1			1.287			0.944			0.981			0.842			0.918			0.921			0.985			0.966	0.733489		0.762238		0.654235		1.00327		1.07298		1.05229		0.713287		0.975636		1.00408
A0A1D5TYV0	Calreticulin OS=Zea mays GN=CRT PE=2 SV=1	43.389	5.08	13.4	6	7	6	0.46			0.748			1.106			1.015			1.083			1.267			1.04			1.03			1.62609		2.40435		2.20652		1.1699		0.960295		0.951062		2.35435		1.69385		0.940325
A0A1D5TYX8	"Beta-fructofuranosidase, insoluble isoenzyme 7 OS=Oryza sativa subsp. indica GN=CIN7 PE=2 SV=2"	56.092	3.302	9.6	5	6	1	1.127	1.535	1.64	1.002	1.007	1.095	1.037	1.051	0.908	1.037	0.958	0.75	0.969	1.032	1.063	0.941	0.8	0.816	1.009	0.812	0.909	0.865	0.855	0.728	0.721525	0.1205	0.69642	0.0986778	0.638075	0.0596004	0.83453	0.0416679	0.890992	0.179834	0.798956	0.0235081	0.712227	0.114546	0.823776	0.0336819	0.911215	0.29337
A0A1D5TYY0	"Probable D-2-hydroxyglutarate dehydrogenase, mitochondrial OS=Oryza sativa subsp. japonica GN=D2HGDH PE=3 SV=1"	66.723	2.0997	7.1	4	4	2		0.777	0.646		0.969	0.92		0.981	0.978		1.039	1.047		0.998	0.947		1.033	1.06		1.103	1.144		1.119	1.319	1.32748	0.141224	1.37667	0.152438	1.46592	0.123074	1.07609	0.162269	1.15527	0.0477638	1.25347	0.228831	1.36683	0.121396	1.10799	0.0972311	1.14701	0.088573
A0A1D5TZ01	"Gamma-aminobutyrate transaminase 1, mitochondrial OS=Oryza sativa subsp. japonica GN=OSL2 PE=1 SV=2"	48.653	60.265	12.8	5	9	4	1.176	1.211	1.2	0.85	0.961	0.951	0.973	1.048	1.031	1.013	1.037	1.06	1.026	1.004	1.054	0.966	1.008	0.902	1.011	0.958	0.882	0.875	0.815	0.824	0.770003	0.011192	0.85085	0.00710258	0.86702	0.00101363	0.932555	0.139601	0.924449	0.163014	0.815175	0.00167071	0.859771	0.00112491	1.04127	0.46473	0.934142	0.215397
A0A1D5TZ17	Plant UBX domain-containing protein 7 OS=Arabidopsis thaliana GN=PUX7 PE=1 SV=1	46.033	8.3492	9.8	4	5	4	0.889	0.498		1.25	1.594		0.928	0.816		0.869	0.772		1.11	1.329		1.03	0.965		0.873	0.98		0.974	0.86		2.05047	0.10947	1.25739	0.524146	1.18313	0.632292	0.817958	0.272666	0.759738	0.183705	0.751948	0.173725	1.75847	0.176874	0.701477	0.235444	1.0625	0.554647
A0A1D5TZ75	Unknown	37.416	7.5125	3.3	1	1	1		0.965	0.863		0.996	0.771		1.06	1.154		1.326	1.304		0.906	0.802		0.791	0.758		0.991	1.176		1.035	1.349	0.96663	0.836361	1.21116	0.109306	1.43873	0.0695059	0.906909	0.352898	1.26874	0.196362	1.39578	0.253246	0.934354	0.496697	0.876627	0.508113	0.978771	0.848045
A0A1D5TZB3	"Protoporphyrinogen oxidase, mitochondrial OS=Nicotiana tabacum GN=PPXII PE=1 SV=1"	58.428	7.2243	7.8	4	5	1		1.023	0.991		0.882	0.867		0.946	0.831		0.982	0.976		0.905	0.878		1.014	1.104		1.087	1.087		1.198	1.293	0.868421	0.0411698	0.882324	0.270254	0.972195	0.322897	1.18789	0.143542	1.21929	0.0438913	1.39708	0.0667335	0.885303	0.0332979	1.21098	0.144138	1.22341	0.179498
A0A1D5TZD3	Exocyst complex component SEC5B OS=Arabidopsis thaliana GN=SEC5B PE=1 SV=1	119.52	44.326	5.8	7	8	7		0.762	0.782		0.785	0.822		1.097	1.029		1.081	1.054		1.053	1.052		1.053	0.91		1.155	1.361		1.053	1.028	1.0408	0.30688	1.37694	0.0559704	1.38277	0.00457128	0.932542	0.502229	1.19525	0.29578	0.988599	0.512837	1.36334	0.0223609	1.22153	0.226153	1.18344	0.288116
A0A1D5TZD4	Exocyst complex component SEC5B OS=Arabidopsis thaliana GN=SEC5B PE=1 SV=1	102.19	4.8608	2.7	3	3	3	0.775			0.725			1.152			1.18			0.975			0.993			1.158			1.045			0.935484		1.48645		1.52258		1.01846		1.18769		1.07179		1.25806		1.36966		1.00521
A0A1D5TZE6	60S ribosomal protein L5-1 OS=Oryza sativa subsp. japonica GN=RPL5A PE=2 SV=1	25.564	1.4434	14.1	3	5	1
A0A1D5TZL1	DEAD-box ATP-dependent RNA helicase 6 OS=Oryza sativa subsp. japonica GN=Os04g0533000 PE=2 SV=1	56.475	10.676	17.6	8	9	1	1.612			1.257			0.901			0.674			0.915			0.936			0.774			0.83			0.779777		0.558933		0.418114		1.02295		0.845902		0.907104		0.567618		0.74463		0.859046
A0A1D5TZM1	Importin subunit alpha-1b OS=Oryza sativa subsp. japonica GN=Os05g0155601 PE=1 SV=2	36.446	10.565	18.7	5	10	1	0.691	0.812		0.99	0.995		1.133	1.079		1.112	1.094		1.05	1.01		0.838	1.016		1.093	1.001		1.14	0.988		1.32069	0.156051	1.47172	0.0688163	1.46773	0.102356	0.9	0.447723	1.0165	0.779427	1.03301	0.732944	1.37059	0.109202	0.934005	0.596058	0.946655	0.406349
A0A1D5TZP1	Beta-D-xylosidase 4 OS=Arabidopsis thaliana GN=BXL4 PE=1 SV=1	82.025	12.567	9.4	6	9	1	1.452			1.161			0.955			0.981			0.813			0.801			0.935			0.849			0.799587		0.657713		0.67562		0.98524		1.15006		1.04428		0.559917		0.689922		0.979058
A0A1D5TZR7	COMPASS-like H3K4 histone methylase component WDR5A OS=Arabidopsis thaliana GN=WDR5A PE=1 SV=1	82.467	8.1697	7.5	6	6	6	0.931	0.968	1.057	0.971	1.034	0.959	1.029	1.022	0.934	1.021	1.056	1.004	0.915	0.91	0.953	0.99	0.93	0.881	1.047	0.961	1.115	1.088	1.012	1.129	1.00271	0.955151	1.00981	0.851488	1.04229	0.387145	1.00828	0.83895	1.12419	0.112765	1.16235	0.0344835	0.939783	0.249099	0.945007	0.24351	1.04623	0.448315
A0A1D5TZT6	Pathogenesis-related protein 1 OS=Asparagus officinalis GN=PR1 PE=2 SV=1	17.092	2.4103	52.2	7	36	0
A0A1D5TZW8	Salutaridine reductase OS=Papaver bracteatum GN=SALR PE=1 SV=1	22.688	14.644	14.7	2	2	2		0.983	1.144		0.791	0.968		0.955	0.897		1.043	0.967		0.84	1.004		0.949	0.954		1.3	0.948		1.208	1.155	0.826986	0.264959	0.87071	0.315502	0.944993	0.601068	1.032	0.780158	1.21909	0.443567	1.28145	0.168547	0.866949	0.343357	1.08186	0.565167	1.21382	0.459313
A0A1D5TZX7	Protein IRX15-LIKE OS=Arabidopsis thaliana GN=IRX15-L PE=2 SV=1	33.739	1.3985	2.5	1	1	1			1.269			0.801			1.1			1.084			0.921			0.808			1.078			1	0.631206		0.866824		0.854216		0.877307		1.17047		1.08578		0.725768		1.00874		0.98
A0A1D5U013	"3-oxoacyl-[acyl-carrier-protein] synthase III, chloroplastic OS=Arabidopsis thaliana GN=At1g62640 PE=2 SV=2"	34.614	40.543	13.8	3	4	3	1.223	1.253	1.419	1.091	0.996	1.112	0.902	0.982	0.803	0.797	0.98	0.719	1.028	0.983	1.037	1.001	0.96	1.033	0.917	0.926	0.863	0.95	0.94	0.913	0.821309	0.0416184	0.689859	0.00782031	0.640822	0.0103229	0.982283	0.542328	0.887795	0.0122247	0.919619	0.0200982	0.782542	0.03585	0.935917	0.190966	1.00707	0.917299
A0A1D5U062	Alpha-N-acetylglucosaminidase OS=Arabidopsis thaliana GN=NAGLU PE=2 SV=1	91.356	19.845	4.2	3	4	3		1.438			1.124			0.823			0.657			1.187			1.065			0.978			0.644		0.781641		0.572323		0.456885		0.89722		0.823926		0.542544		0.825452		0.947509		1.18834
A0A1D5U0B1	Serine carboxypeptidase-like 19 OS=Arabidopsis thaliana GN=SCPL19 PE=1 SV=1	52.863	6.6593	11.4	4	6	1
A0A1D5U0C3	Unknown	65.511	27.954	12.3	7	7	7	0.959	0.797		0.941	0.957		0.878	0.877		0.871	0.862		1.043	1.025		1.155	1.246		1.005	1.14		1.179	1.183		1.08087	0.541094	0.999431	0.99607	0.986902	0.910244	1.16103	0.158528	1.03723	0.669791	1.14217	0.0310267	1.17768	0.301843	1.26502	0.105381	1.22222	0.212133
A0A1D5U0E8	Putative glucose-6-phosphate 1-epimerase OS=Cenchrus ciliaris PE=2 SV=1	36.737	40.142	18.4	5	9	4	0.763		0.741	1.243		1.202	0.955		0.954	0.953		1.035	1.032		1.015	1.108		1.125	0.965		0.962	0.929		0.945	1.62566	0.00763522	1.26928	0.034197	1.32181	0.0888597	1.09086	0.0162998	0.941378	0.0816216	0.915486	0.0179066	1.36104	0.00345623	0.913292	0.0849596	1.00943	0.0796296
A0A1D5U0I8	V-type proton ATPase subunit G OS=Citrus limon GN=VATG PE=3 SV=1	9.6859	19.763	56.5	5	10	5	0.72	0.738	0.678	0.853	0.888	0.917	0.951	1.003	0.827	1.039	0.981	0.87	1.207	1.181	1.271	1.021	0.934	1.075	1.057	0.94	1.03	1.232	1.249	1.313	1.24438	0.00248246	1.30197	0.0425424	1.353	0.0259977	0.828095	0.0177496	0.827275	0.0106748	1.0369	0.284131	1.71301	0.000230575	1.13995	0.0768702	1.08846	0.272136
A0A1D5U0Q2	BEACH domain-containing protein C2 OS=Arabidopsis thaliana GN=BCHC2 PE=1 SV=1	118.99	6.0771	3	3	3	3	0.893	0.674	0.798	1.059	1.046	1.024	0.914	1.049	1.001	1.116	1.047	1.112	0.915	1.096	0.954	1	1.008	1.026	1.078	0.925	1.054	1.022	1.128	1.063	1.32304	0.0534482	1.25328	0.0671376	1.38478	0.0299574	1.02327	0.717602	1.03103	0.695176	1.08364	0.277398	1.2537	0.0770446	0.969639	0.0732425	1.03138	0.643063
A0A1D5U0S7	Mitochondrial fission protein ELM1 OS=Arabidopsis thaliana GN=ELM1 PE=1 SV=1	44.166	3.2916	5	2	2	2	1.137	1.148	1.055	0.982	1.016	0.893	0.941	1.04	1.062	1.029	0.992	1.084	0.898	0.899	0.89	0.954	0.894	0.959	1.024	1.033	1.076	1.037	1.02	1.026	0.865569	0.0355948	0.911078	0.108708	0.929641	0.120267	1.04466	0.193571	1.16598	0.0097013	1.14738	0.000119879	0.804491	0.0169519	0.970944	0.552045	1.02958	0.517828
A0A1D5U0Y3	"Methylmalonate-semialdehyde dehydrogenase [acylating], mitochondrial OS=Arabidopsis thaliana GN=ALDH6B2 PE=2 SV=2"	55.3	15.578	28.6	13	32	2	1.121	1.137	1.154	0.912	0.919	0.921	0.925	0.873	0.816	0.912	0.9	0.801	1.018	1.13	1.229	1.095	1.035	1.101	0.972	0.982	1.006	1.047	1.024	1.012	0.806565	0.000925428	0.76612	0.00895562	0.765826	0.0123742	0.956766	0.51581	0.876518	0.146746	0.91294	0.247137	0.989742	0.866728	1.17406	0.0157253	1.13236	0.0558076
A0A1D5U0Y7	"K(+) efflux antiporter 2, chloroplastic OS=Arabidopsis thaliana GN=KEA2 PE=1 SV=2"	107.05	18.362	4.5	4	5	4	0.495	0.728	0.518	0.977	0.943	1.059	1.062	1.101	1.038	1.041	1.063	1.058	1.264	1.147	1.215	1.188	1.001	1.125	1.048	0.962	0.968	0.975	1.034	1.003	1.71109	0.0173064	1.8386	0.0177054	1.8162	0.0228855	0.913955	0.196526	0.821291	0.00869421	0.830667	0.0130689	2.08271	0.00574806	1.11245	0.173532	0.930334	0.0992842
A0A1D5U192	CSC1-like protein ERD4 OS=Arabidopsis thaliana GN=ERD4 PE=2 SV=1	55.859	4.1872	4.6	2	2	2	1.141			1.117			0.946			0.874			0.994			0.997			1.011			0.871			0.978966		0.829097		0.765995		1.00302		1.0171		0.876258		0.871166		0.892569		1.06871
A0A1D5U193	CSC1-like protein ERD4 OS=Arabidopsis thaliana GN=ERD4 PE=2 SV=1	60.388	12.441	3.4	2	2	2		1.176			1.118			0.746			0.889			0.936			1.112			1.087			0.896		0.95068		0.634354		0.755952		1.18803		1.16132		0.957265		0.795918		0.994633		1.4571
A0A1D5U1J4	(+)-neomenthol dehydrogenase OS=Arabidopsis thaliana GN=SDR1 PE=1 SV=1	31.662	13.397	6.9	2	2	2		1.225			0.79			0.749			1.081			1.23			0.924			0.993			1.012		0.644898		0.611429		0.882449		0.75122		0.807317		0.822764		1.00408		1.16962		1.32577
A0A1D5U1S4	NADPH--cytochrome P450 reductase OS=Catharanthus roseus GN=CPR PE=2 SV=1	66.371	6.8452	10.5	6	8	5	0.441	0.397	0.581	0.998	0.952	1.114	1.126	1.195	1.228	1.241	1.34	1.424	1.055	1.074	0.944	0.994	1.095	0.808	1.098	0.947	1.055	1.064	0.976	0.966	2.15927	0.00186002	2.50106	0.00133036	2.82241	0.000360477	0.942727	0.575834	1.00879	0.889022	0.978197	0.686139	2.16561	0.00188223	0.945496	0.603674	0.873485	0.0586495
A0A1D5U1Y5	Leucine-rich repeat extensin-like protein 4 OS=Arabidopsis thaliana GN=LRX4 PE=1 SV=1	46.166	18.861	8.9	3	3	3		1.576			1.177			0.941			0.867			0.89			0.894			0.904			0.772		0.746827		0.597081		0.550127		1.00449		1.01573		0.867416		0.564721		0.759558		0.96068
A0A1D5U1Z6	Salutaridine reductase OS=Papaver bracteatum GN=SALR PE=1 SV=1	31.167	41.431	22.3	6	7	1		1.107	1.084		0.873	0.848		0.873	0.904		0.846	0.783		1.217	1.064		1.152	1.118		0.977	1.097		0.897	1.051	0.785486	0.00532684	0.811045	0.0112717	0.743496	0.046421	0.995178	0.954598	0.90925	0.403936	0.854011	0.26478	1.04108	0.661176	1.319	0.00805098	1.16714	0.227531
A0A1D5U239	Serine/threonine-protein kinase	90.195	2.1571	1.2	1	1	1	0.974			0.748			0.822			0.846			1.318			1.157			1.053			1.109			0.767967		0.843943		0.868583		0.877845		0.798938		0.841426		1.35318		1.54679		1.28102
A0A1D5U287	"6,7-dimethyl-8-ribityllumazine synthase"	22.387	-2	15.9	3	5	1		1.206			0.856			0.884			0.883			1.027			1.006			1.075			1.079		0.709784		0.733002		0.732172		0.979552		1.04674		1.05063		0.851575		1.17523		1.21606
A0A1D5U289	La protein 1 OS=Arabidopsis thaliana GN=LA1 PE=1 SV=1	51.519	25.032	18.7	8	10	2		0.204			1.78			1.117			0.621			1.386			1.243			0.754			0.613		8.72549		5.47549		3.04412		0.896825		0.544012		0.44228		6.79412		0.698315		0.675022
A0A1D5U2B3	"2-Cys peroxiredoxin BAS1, chloroplastic (Fragment) OS=Hordeum vulgare GN=BAS1 PE=2 SV=1"	27.463	2.6732	16.5	4	6	1	0.759	0.835	0.849	0.877	0.937	0.98	0.86	1.06	1.007	1.246	1.109	1.074	1.009	0.969	1.039	0.942	1.057	1.005	1.163	0.947	0.997	1.204	1.097	1.069	1.14368	0.0461781	1.19812	0.0972425	1.4036	0.0111628	0.995691	0.917815	1.02983	0.697422	1.117	0.0851429	1.23496	0.00677777	1.07516	0.193164	1.0615	0.535456
A0A1D5U2E5	Pre-mRNA cleavage factor Im 25 kDa subunit 2 OS=Arabidopsis thaliana GN=CFIS2 PE=1 SV=1	18.346	20.873	17	2	2	2		1.039			0.839			1.06			1.029			0.884			0.997			1.144			1.056		0.807507		1.02021		0.990375		1.12783		1.29412		1.19457		0.850818		1.18832		1.07925
A0A1D5U2F0	"Probable ribosomal protein S11, mitochondrial OS=Arabidopsis thaliana GN=NFD3 PE=2 SV=1"	20.508	6.1252	12.8	2	2	1		1.377			1.311			1.059			0.911			0.924			0.82			0.968			0.627		0.95207		0.769063		0.661583		0.887446		1.04762		0.678571		0.671024		0.625477		0.91407
A0A1D5U2S0	Unknown	9.0557	3.1641	11.5	1	2	1	1.078	1.256	1.034	1.069	1.108	0.855	1.012	1.051	0.907	1.039	1.067	1.076	0.998	1.005	1.109	0.884	0.835	0.918	0.889	0.772	1.061	1.03	0.938	1.149	0.900238	0.342832	0.881829	0.186865	0.944774	0.458256	0.847365	0.0271295	0.874679	0.258778	1.00161	0.982607	0.92399	0.346504	0.869723	0.230952	0.916498	0.445581
A0A1D5U2T5	Unknown	16.908	2.699	11.5	1	1	1
A0A1D5U2V8	Small RNA 2'-O-methyltransferase OS=Arabidopsis thaliana GN=HEN1 PE=1 SV=1	64.557	1.4392	2.1	1	1	1	0.86		0.811	1.45		1.674	1.156		0.956	1.045		0.926	0.892		0.923	0.829		0.914	0.877		0.795	0.823		0.964	1.86954	0.0851949	1.26391	0.256479	1.17953	0.205336	0.960331	0.548393	0.921212	0.307816	0.984573	0.875856	1.08618	0.15346	0.557939	0.0717043	0.791667	0.239347
A0A1D5U2W0	Aldose 1-epimerase	37.756	9.7974	11.9	4	7	1	0.97	0.83	1.191	0.62	0.629	0.546	0.94	0.971	0.919	1.246	1.225	1.072	1.003	1.04	1.083	0.964	1.003	0.989	1.192	1.191	1.194	1.16	1.173	1.377	0.600134	0.0554987	0.946172	0.661643	1.18455	0.217971	0.945617	0.117814	1.14427	0.0227019	1.18682	0.0975253	1.04514	0.71321	1.6468	0.00141139	1.26396	0.00356523
A0A1D5U301	CLIP-associated protein OS=Arabidopsis thaliana GN=CLASP PE=1 SV=1	147.2	3.6422	1.4	2	2	1
A0A1D5U305	Superoxide dismutase	24.603	131.8	33.8	6	18	2	1.066	1.015	1.038	0.898	0.893	0.911	0.966	0.918	0.98	0.978	0.972	0.975	0.959	1.032	0.998	0.92	0.924	0.922	1.164	1.121	1.106	1.1	1.114	1.138	0.866303	0.00580661	0.918243	0.0258161	0.937801	0.0465391	0.925393	0.0714918	1.13449	0.00879163	1.12145	0.0144221	0.95832	0.17584	1.02369	0.0521609	1.18401	0.00240765
A0A1D5U309	Vacuolar protein-sorting-associated protein 11 homolog OS=Arabidopsis thaliana GN=VPS11 PE=1 SV=1	41.827	4.1492	8.2	3	3	3	1.044	0.899	1.076	0.964	0.96	0.916	0.949	0.921	0.932	0.978	0.999	1.054	0.99	1.077	0.982	1.024	1.152	1.008	1.058	1.006	1.035	0.989	0.94	1.003	0.940709	0.389071	0.928122	0.314637	1.00397	0.95068	1.04428	0.463875	1.0164	0.65786	0.961627	0.349183	1.00994	0.882402	1.12113	0.116599	1.106	0.00954519
A0A1D5U391	Dynamin-related protein 3A OS=Arabidopsis thaliana GN=DRP3A PE=1 SV=2	85.087	13.547	9.9	7	8	5	1.018	0.998		0.946	1.126		0.951	1.002		0.966	0.828		0.924	1.014		1.025	0.921		1.067	1.032		1.068	1.065		1.02778	0.808128	0.96875	0.419012	0.889881	0.349741	1.00413	0.959001	1.08308	0.299316	1.10062	0.274977	0.96131	0.542469	0.939189	0.619069	1.07476	0.158244
A0A1D5U3C9	DNA ligase	97.741	13.116	2.6	2	2	2		0.816			0.783			1.256			1.208			1.018			0.871			1.179			0.921		0.959559		1.53922		1.48039		0.855599		1.15815		0.904715		1.24755		1.11239		0.938694
A0A1D5U3H1	Unknown	64.183	3.8485	3.9	2	2	2	1.069			1.167			1.025			0.948			1.121			0.971			0.817			0.836			1.09167		0.95884		0.88681		0.866191		0.728814		0.745763		1.04864		0.832048		0.797073
A0A1D5U3H6	Transportin-1 OS=Oryza sativa subsp. japonica GN=TRN1 PE=3 SV=2	89.092	56.655	10.8	8	9	8		0.397	0.359		1.371	1.294		1.208	1.131		1.105	1.002		1.243	1.277		1.214	1.142		0.714	0.847		0.593	0.644	3.52513	0.00798887	3.09392	0.0104931	2.78704	0.0283726	0.934921	0.224541	0.619444	0.0723207	0.490873	0.0042604	3.33333	0.000895194	0.884053	0.0998704	0.667379	0.0568932
A0A1D5U3J2	"Probable acyl-activating enzyme 5, peroxisomal OS=Arabidopsis thaliana GN=AAE5 PE=2 SV=1"	60.337	2.5921	25.8	13	28	0		0.797			0.544			0.988			0.957			1.115			1.172			1.236			1.198		0.68256		1.23965		1.20075		1.05112		1.10852		1.07444		1.399		2.15441		1.25101
A0A1D5U3N1	Oryzain alpha chain OS=Oryza sativa subsp. japonica GN=Os04g0650000 PE=1 SV=2	47.611	164.77	15.5	5	10	5	0.668			0.987			0.914			0.859			1.287			1.29			1.004			0.983			1.47754		1.36826		1.28593		1.00233		0.780109		0.763792		1.92665		1.30699		1.09847
A0A1D5U3N7	"alpha-1,2-Mannosidase"	64.452	6.127	6	4	4	4			1.16			0.968			1.011			1.1			0.93			0.921			0.963			1.012	0.834483		0.871552		0.948276		0.990323		1.03548		1.08817		0.801724		0.951446		0.952522
A0A1D5U3N8	"alpha-1,2-Mannosidase"	50.005	5.433	5	2	2	1	1.121	1.089		0.811	0.86		1.036	0.993		1.008	1.062		0.912	1.049		0.847	0.987		1.084	0.95		1.245	1.033		0.756109	0.0182423	0.9181	0.0865066	0.936652	0.183989	0.935237	0.58328	1.03723	0.739929	1.16165	0.353676	0.88733	0.308557	1.09755	0.440565	1.00246	0.976617
A0A1D5U3V2	Short-chain dehydrogenase/reductase 2b OS=Arabidopsis thaliana GN=SDR2b PE=2 SV=1	35.054	2.0799	5.7	2	2	2			1.008			0.894			0.932			0.974			0.887			1.073			1.135			1.11	0.886905		0.924603		0.96627		1.2097		1.27959		1.25141		0.87996		1.20022		1.21781
A0A1D5U440	Protein DJ-1 homolog D OS=Arabidopsis thaliana GN=DJ1D PE=1 SV=1	35.233	2.3792	17.4	8	11	2			1.243			1.075			1.039			0.997			0.891			0.917			0.901			0.944	0.864843		0.835881		0.802092		1.02918		1.01122		1.05948		0.716814		0.853023		0.86718
A0A1D5U454	Unknown	11.478	5.2466	8.9	1	2	1	1.321	1.219	1.21	1.035	0.972	1.148	1.022	1.125	0.986	1.057	0.923	1.147	1.057	1.047	1.021	0.793	0.935	0.787	0.776	0.892	0.785	0.931	0.903	0.936	0.841333	0.0399356	0.835467	0.0207581	0.833867	0.0654066	0.8048	0.0464168	0.78496	0.0199497	0.8864	0.00135507	0.833333	0.0206713	0.797147	0.0393588	0.782956	0.0157809
A0A1D5U484	Methylthioribose kinase 1 OS=Oryza sativa subsp. japonica GN=MTK1 PE=2 SV=1	47.593	2.6916	22.6	8	12	1	0.79			1.185			1.4			1.004			0.645			0.789			0.953			1.275			1.5		1.77215		1.27089		1.22326		1.47752		1.97674		0.816456		0.665823		0.680714
A0A1D5U4A4	Unknown	27.963	1.873	6.6	2	2	2
A0A1D5U4C3	Putative disease resistance protein RGA4 OS=Solanum bulbocastanum GN=RGA4 PE=2 SV=1	86.352	-2	0.9	1	1	1	1.742			1.303			0.899			0.728			1.014			0.883			0.694			0.606			0.747991		0.516073		0.41791		0.870809		0.684418		0.597633		0.58209		0.677667		0.771969
A0A1D5U4G8	Carboxypeptidase	57.061	1.8913	3.5	2	4	2	0.992	1.115	1.002	0.873	0.837	0.858	0.873	0.702	0.809	0.715	0.847	0.779	1.2	1.202	1.107	1.261	1.258	1.277	1.084	0.954	1.095	0.983	1.016	0.98	0.825989	0.0372748	0.766806	0.0209941	0.752975	0.00956112	1.08179	0.0878709	0.892847	0.0934143	0.84896	0.0199524	1.12866	0.0601887	1.47819	3.65707e-05	1.31418	0.0210671
A0A1D5U4G9	Adenosylhomocysteinase	53.226	5.7322	35.7	19	76	0
A0A1D5U4L3	Autophagy-related protein 101 OS=Arabidopsis thaliana GN=ATG101 PE=1 SV=1	22.089	1.4329	5.3	1	1	1			1.065			0.842			0.823			0.793			0.902			0.974			1.058			1.592	0.79061		0.77277		0.744601		1.07982		1.17295		1.76497		0.846948		1.15677		1.28554
A0A1D5U4L9	Unknown	63.063	29.296	4.6	2	2	2		0.7			0.824			1.009			1.194			1.076			0.994			1.066			1.15		1.17714		1.44143		1.70571		0.923792		0.990706		1.06877		1.53714		1.20631		1.05649
A0A1D5U4M2	Protein argonaute 2 OS=Oryza sativa subsp. japonica GN=AGO2 PE=2 SV=2	113.19	0.6237	3.9	4	6	1
A0A1D5U4P3	Germin-like protein 8-14 OS=Oryza sativa subsp. japonica GN=GER5 PE=1 SV=1	22.954	6.5182	14.3	3	7	3	0.449			0.298			0.836			1.303			1.096			1.131			1.47			1.444			0.663697		1.86192		2.902		1.03193		1.34124		1.31752		2.44098		3.7953		1.75837
A0A1D5U4Y4	Polyadenylate-binding protein RBP45 OS=Nicotiana plumbaginifolia GN=RBP45 PE=1 SV=1	34.877	6.2515	6.9	2	3	2	1.549	1.395		1.086	0.968		0.957	1.15		0.849	1.014		0.804	0.843		0.955	0.811		0.878	0.906		0.83	1.006		0.69769	0.050129	0.715693	0.0823813	0.632812	0.041316	1.07225	0.557104	1.08318	0.116023	1.11475	0.47234	0.559443	0.0610502	0.859786	0.266562	0.846701	0.33837
A0A1D5U551	Eukaryotic translation initiation factor 4B1 OS=Triticum aestivum GN=EIF4B PE=1 SV=1	48.862	1.1023	19.6	8	10	1	1.143	1.255		1.072	1.154		0.801	0.801		0.908	0.719		1.104	1.075		1.107	1.175		0.906	0.891		0.913	0.851		0.928274	0.350584	0.668057	0.0889904	0.678482	0.0968785	1.04727	0.349081	0.82469	0.01876	0.809546	0.0554237	0.908674	0.286163	1.02516	0.653147	1.12172	0.0488745
A0A1D5U5C1	IAA-amino acid hydrolase ILR1-like 5 OS=Oryza sativa subsp. japonica GN=ILL5 PE=2 SV=1	44.732	7.2802	10	4	4	1
A0A1D5U5C8	Probable pyridoxal 5'-phosphate synthase subunit PDX1.1 OS=Oryza sativa subsp. japonica GN=PDX11 PE=2 SV=1	45.616	75.144	20.2	8	20	6	0.432	0.462	0.459	0.491	0.547	0.534	1.134	1.081	1.112	1.444	1.387	1.364	0.966	0.98	1.015	1.061	1.044	1.08	1.275	1.284	1.271	1.304	1.254	1.304	1.16186	0.0301896	2.45898	1.8485e-05	3.10052	0.000120886	1.07565	0.0172529	1.29348	0.00143941	1.30429	0.000190491	2.18847	2.48311e-05	2.02608	5.17286e-05	1.15119	0.00579627
A0A1D5U5G1	2-oxoglutarate-dependent dioxygenase DAO OS=Oryza sativa subsp. japonica GN=DAO PE=2 SV=2	27.431	7.0871	9.1	2	2	1
A0A1D5U5H5	Unknown	54.014	1.8348	12.3	4	4	1
A0A1D5U5I5	Unknown	28.913	20.823	9.4	3	3	3		1.402	1.552		1.223	1.098		1.048	1.053		0.988	0.95		0.876	0.895		0.773	0.818		0.844	0.829		0.84	0.833	0.785714	0.0870005	0.711239	0.110492	0.65606	0.0777729	0.898363	0.116683	0.944664	0.0610282	0.944664	0.0908618	0.599526	0.0762268	0.68548	0.0790302	0.796287	0.0120691
A0A1D5U5I8	Unknown	23.054	1.0674	4.2	1	3	1	1.266			1.067			1.038			0.982			0.912			0.811			0.892			1.027			0.842812		0.819905		0.775671		0.889254		0.97807		1.1261		0.720379		0.760075		0.859345
A0A1D5U5J4	Unknown	165.06	2.4714	14.8	22	28	2
A0A1D5U5J6	Casein kinase II subunit alpha-2 OS=Oryza sativa subsp. japonica GN=HD6 PE=3 SV=1	35.856	32.034	14.8	4	4	3	0.791	1.032	0.637	0.774	0.865	0.636	0.847	1.192	0.787	0.862	1.012	0.752	1.241	1.034	1.293	1.191	0.973	1.277	1.137	0.919	1.372	1.196	1.004	1.176	0.924797	0.672191	1.14878	0.5146	1.06748	0.710912	0.964406	0.742724	0.960762	0.778454	0.946188	0.55858	1.45041	0.0647533	1.51253	0.0295495	1.21302	0.331585
A0A1D5U5K0	Putative lipid-binding protein AIR1 OS=Arabidopsis thaliana GN=AIR1 PE=2 SV=1	12.434	1.9963	9.8	1	1	1
A0A1D5U5M7	Probable low-specificity L-threonine aldolase 1 OS=Arabidopsis thaliana GN=THA1 PE=1 SV=1	38.182	27.403	24	8	12	1	1.082	1.296		0.756	0.693		1.534	1.778		1.243	1.352		1.066	0.882		1.167	1.065		0.717	0.65		0.449	0.382		0.609336	0.121575	1.39277	0.10451	1.09125	0.488472	1.14579	0.33975	0.701745	0.163655	0.426591	0.0748929	0.819176	0.269754	1.54037	0.0351285	0.412742	0.0627709
A0A1D5U5P3	"4-hydroxy-7-methoxy-3-oxo-3,4-dihydro-2H-1,4-benzoxazin-2-yl glucoside beta-D-glucosidase 1a, chloroplastic OS=Triticum aestivum GN=GLU1A PE=1 SV=1"	49.072	108.14	31.2	14	25	0
A0A1D5U5Q9	RPM1-interacting protein 4 OS=Arabidopsis thaliana GN=RIN4 PE=1 SV=1	25.42	1.5732	10	2	3	2	1.581	1.331	1.258	1.008	1.221	1.061	0.783	0.725	0.808	0.538	0.491	0.819	1.368	1.7	1.305	0.912	0.622	1.147	0.786	1.001	0.941	0.965	0.782	0.781	0.788969	0.0760696	0.555396	0.0190959	0.443165	0.00548173	0.61308	0.0469254	0.623828	0.0283392	0.578093	0.0215254	1.04868	0.689288	0.814894	0.314728	1.17789	0.153972
A0A1D5U5X3	CO(2)-response secreted protease OS=Arabidopsis thaliana GN=CRSP PE=2 SV=1	73.462	1.3159	1.6	1	1	1			0.962			0.727			0.82			1.001			1.034			1.052			1.133			1.299	0.755717		0.852391		1.04054		1.01741		1.09574		1.25629		1.07484		1.44704		1.38171
A0A1D5U674	Unknown	40.292	2.2464	2.8	1	2	1	0.833			0.942			1.037			1.111			0.955			1.016			1.097			1.035			1.13085		1.2449		1.33373		1.06387		1.14869		1.08377		1.14646		1.07856		1.05786
A0A1D5U676	Glycosyltransferase	51.389	1.7601	2.1	1	1	1	0.624	0.812	1.024	0.619	0.676	0.755	1.19	1.14	1.063	0.85	0.689	0.776	0.852	0.889	0.728	1.127	1.092	1.011	1.361	1.355	1.299	1.499	1.391	1.414	0.833333	0.360266	1.37927	0.103527	0.941057	0.727199	1.30822	0.0163941	1.62616	0.00377598	1.74322	0.000922594	1.00366	0.982573	1.57561	0.0018007	1.18332	0.0151339
A0A1D5U677	Uclacyanin 1 OS=Arabidopsis thaliana GN=UCC1 PE=1 SV=1	15.564	5.0059	7.2	1	1	1
A0A1D5U682	Unknown	20.864	6.1421	4.3	1	1	1			0.798			1.088			1.116			1.283			0.885			1.042			0.997			0.833	1.36341		1.3985		1.60777		1.1774		1.12655		0.941243		1.10902		0.957721		0.893369
A0A1D5U6I8	Protein ANTAGONIST OF LIKE HETEROCHROMATIN PROTEIN 1 OS=Arabidopsis thaliana GN=ALP1 PE=1 SV=1	51.075	1.9507	2.6	1	1	1	0.988			0.937			0.992			0.992			1.107			0.99			1.086			0.908			0.948381		1.00405		1.00405		0.894309		0.98103		0.820235		1.12045		1.05656		1.09476
A0A1D5U6K7	Protein FLX-like 1 OS=Arabidopsis thaliana GN=FLXL1 PE=1 SV=1	40.664	19.238	6.7	3	3	3		1.325	1.479		1.028	0.969		0.976	1.02		0.824	0.921		0.956	0.875		1.025	0.804		0.906	0.883		0.967	0.814	0.712197	0.0873126	0.71184	0.099217	0.622325	0.0413038	0.998908	0.99436	0.977062	0.695946	0.972693	0.807193	0.652996	0.0546248	0.915874	0.583912	0.896293	0.0839938
A0A1D5U6K8	Protein FLX-like 1 OS=Arabidopsis thaliana GN=FLXL1 PE=1 SV=1	29.378	28.12	14.8	4	5	4	1.606			1.06			0.915			0.843			0.891			0.983			0.795			0.9			0.660025		0.569738		0.524907		1.10325		0.892256		1.0101		0.554795		0.927358		0.868852
A0A1D5U6N0	Thymidylate kinase OS=Arabidopsis thaliana GN=ZEU1 PE=2 SV=1	23.625	33.106	19.7	4	5	1
A0A1D5U6N6	Unknown	45.826	4.0135	6.6	3	3	3	0.759		0.864	0.858		0.924	0.75		0.796	0.767		0.745	1.252		1.094	1.44		1.282	0.98		1.015	1.2		1.212	1.09797	0.348263	0.952557	0.596952	0.931608	0.477915	1.16027	0.234456	0.850384	0.257025	1.02813	0.748123	1.44547	0.0774476	1.5275	0.0705649	1.29043	0.0195895
A0A1D5U6S7	"Pentatricopeptide repeat-containing protein PNM1, mitochondrial OS=Arabidopsis thaliana GN=PNM1 PE=1 SV=1"	47.515	5.9064	2.3	1	1	1
A0A1D5U6T4	Protein C2-DOMAIN ABA-RELATED 8 OS=Arabidopsis thaliana GN=CAR8 PE=2 SV=1	18.26	1.4546	4.8	1	1	1	1.516	1.492	1.544	1.02	1.039	0.978	0.762	0.743	0.752	0.739	0.825	0.713	1.173	1.181	1.204	1.058	1.03	1.037	0.89	0.938	0.852	0.765	0.697	0.779	0.667179	3.54269e-05	0.495826	8.43777e-05	0.50022	0.000426506	0.878302	0.00034277	0.753232	0.00324281	0.629848	0.00125947	0.781634	0.000169694	1.02898	0.24185	1.18742	0.0252462
A0A1D5U6X6	Glucose-6-phosphate 1-dehydrogenase	50.946	40.86	35.1	15	24	14	1	0.953	0.968	0.984	1.025	0.973	0.882	0.846	0.88	0.905	0.888	0.937	1.11	1.113	1.099	1.062	1.091	1.094	0.966	0.979	0.986	1.012	1.019	1.018	1.02088	0.38933	0.892845	0.00492537	0.934611	0.0332905	0.977423	0.119497	0.8823	0.000106707	0.917821	0.000326149	1.13728	0.00652126	1.08887	0.0135989	1.12385	0.00400052
A0A1D5U705	Omega-hydroxypalmitate O-feruloyl transferase OS=Arabidopsis thaliana GN=HHT1 PE=1 SV=1	48.385	3.2905	11.6	5	5	1			1.27			0.778			0.884			0.889			1.186			0.936			0.943			1.089	0.612598		0.696063		0.7		0.789207		0.79511		0.918212		0.933858		1.20308		1.06674
A0A1D5U724	WD40 repeat-containing protein HOS15 OS=Arabidopsis thaliana GN=HOS15 PE=2 SV=1	47.194	1.2701	1.9	1	1	1
A0A1D5U753	Cysteine-rich receptor-like protein kinase 25 OS=Arabidopsis thaliana GN=CRK25 PE=3 SV=1	62.407	3.9695	1.9	1	1	1	0.863			0.83			0.956			1.091			0.966			1.19			1.047			1.092			0.961761		1.10776		1.26419		1.23188		1.08385		1.13043		1.11935		1.43373		1.09519
A0A1D5U7A5	Chromatin remodeling protein SHL OS=Arabidopsis thaliana GN=SHL PE=1 SV=1	24.951	2.5255	8.7	2	2	2	0.921	0.809	0.776	0.955	0.924	0.991	1.14	1.108	1.06	1.078	1.235	0.965	0.949	0.878	0.967	0.924	1.044	0.997	1.128	1.039	1.2	0.92	0.993	0.958	1.14525	0.0930471	1.32003	0.0121251	1.30806	0.0607105	1.0612	0.270908	1.20508	0.0341612	1.02756	0.499292	1.11492	0.15045	1.0331	0.483467	1.01784	0.731153
A0A1D5U7A6	"Zeta-carotene desaturase, chloroplastic/chromoplastic OS=Zea mays GN=ZDS1 PE=2 SV=1"	58.755	8.8812	10.3	5	8	1			0.818			0.756			1.216			1.483			0.801			0.874			1.07			1.155	0.924205		1.48655		1.81296		1.09114		1.33583		1.44195		0.979218		1.15608		0.879934
A0A1D5U7B4	Putative cysteine-rich receptor-like protein kinase 20 OS=Arabidopsis thaliana GN=CRK20 PE=2 SV=2	35.543	2.1741	6.3	2	2	1	1.643	1.187	1.354	0.946	0.969	1.045	0.954	0.937	0.978	0.938	1.159	0.88	1.061	0.991	0.999	0.825	0.847	0.842	0.715	1.018	0.984	0.899	0.932	0.891	0.707457	0.0855632	0.685707	0.0800995	0.71152	0.0744958	0.823992	0.00993571	0.890528	0.365373	0.892167	0.0205659	0.729207	0.101361	0.849324	0.0330274	0.94702	0.6508
A0A1D5U7F1	AP-4 complex subunit mu OS=Arabidopsis thaliana GN=AP4M PE=2 SV=1	42.906	6.8298	11.2	4	5	4	0.924	1.276	1.252	0.763	0.983	0.948	1.04	0.892	0.955	1.121	0.826	0.84	0.83	0.992	0.919	0.99	1.017	0.945	1.092	0.949	1.068	1.135	1.081	1.065	0.780417	0.144688	0.836327	0.233631	0.807358	0.212301	1.07698	0.271032	1.13426	0.129815	1.19701	0.0443054	0.794032	0.16081	1.09577	0.33469	1.0769	0.295902
A0A1D5U7G3	26S protease regulatory subunit 4 homolog OS=Oryza sativa subsp. japonica GN=TBP2 PE=2 SV=2	49.602	55.384	35.4	16	26	3	1.28	1.239	1.286	1.268	1.175	1.197	1.019	0.973	0.979	0.897	0.984	0.891	0.829	0.93	0.976	0.909	0.928	0.961	0.81	0.854	0.799	0.89	0.837	0.857	0.956636	0.180374	0.780815	0.000176799	0.728515	0.00222545	1.02303	0.684893	0.900548	0.161144	0.94479	0.368731	0.718791	0.00866979	0.768681	0.00279408	0.829014	0.00172193
A0A1D5U7H9	DExH-box ATP-dependent RNA helicase DExH10 OS=Arabidopsis thaliana GN=HEN2 PE=1 SV=2	106.51	22.529	3.6	3	3	3	0.941			1.014			1.037			0.844			1.123			0.982			1			1.059			1.07758		1.10202		0.896918		0.874443		0.890472		0.94301		1.19341		0.968442		0.96432
A0A1D5U7S4	"Probable acetyl-CoA acetyltransferase, cytosolic 2 OS=Arabidopsis thaliana GN=At5g47720 PE=2 SV=1"	41.032	2.8421	11.2	3	3	1		1.411	1.475		1.182	1.188		1.214	1.177		1.19	1.104		0.782	0.699		0.578	0.701		0.919	0.888		0.838	0.825	0.821206	0.0763156	0.828482	0.036958	0.794872	0.0371316	0.863606	0.321991	1.22012	0.12559	1.12289	0.265988	0.513167	0.00701115	0.539662	0.0708789	0.755751	0.00755398
A0A1D5U7T9	"Glucan endo-1,3-beta-glucosidase 3 OS=Arabidopsis thaliana GN=At2g01630 PE=1 SV=2"	59.619	117.6	18.9	7	10	6	0.598	0.487	0.624	0.452	0.397	0.444	0.709	0.761	0.771	0.938	0.954	0.989	0.955	0.976	0.978	1.09	1.049	1.024	1.397	1.449	1.348	1.994	1.96	1.902	0.756583	0.0648398	1.31129	0.035148	1.68578	0.00610139	1.08732	0.0348209	1.44173	0.00296807	2.01306	0.00034133	1.70217	0.00920524	2.44625	1.93358e-05	1.87149	0.00013514
A0A1D5U7U6	Probable carboxylesterase 18 OS=Arabidopsis thaliana GN=CXE18 PE=1 SV=1	36.411	12.932	5.9	2	3	2		1.244			0.856			0.803			0.483			1.512			1.047			1.159			0.779		0.688103		0.645498		0.388264		0.69246		0.766534		0.515212		1.21543		1.22313		1.44334
A0A1D5U805	60S ribosomal protein L19-2 OS=Arabidopsis thaliana GN=RPL19B PE=2 SV=1	18.557	5.5813	18.9	3	4	3	1.268		1.377	1.139		1.423	0.896		0.9	0.937		0.89	0.956		1.034	0.981		0.896	0.981		0.711	0.777		0.671	0.96862	0.822188	0.679017	0.0809341	0.690737	0.0507645	0.943216	0.431269	0.850251	0.460752	0.727638	0.0624855	0.752363	0.0478275	0.732631	0.228785	0.942094	0.765935
A0A1D5U823	Putative MO25-like protein At5g47540 OS=Arabidopsis thaliana GN=At5g47540 PE=2 SV=1	31.762	13.606	6.5	2	2	2		0.935	0.882		0.947	0.932		1.01	0.992		1.026	0.988		0.923	1.02		1.044	1.081		1.065	1.008		1.064	1.102	1.03412	0.441614	1.10182	0.148921	1.10842	0.106142	1.09367	0.285935	1.06691	0.39042	1.11477	0.229929	1.06935	0.400404	1.13092	0.0623818	1.03546	0.419271
A0A1D5U842	ABC transporter G family member 24 OS=Arabidopsis thaliana GN=ABCG24 PE=2 SV=2	95.867	0.71139	1.1	1	1	1
A0A1D5U868	Probable mitochondrial saccharopine dehydrogenase-like oxidoreductase At5g39410 OS=Arabidopsis thaliana GN=At5g39410 PE=1 SV=2	48.276	6.7442	8.6	3	4	3	0.99			0.762			0.993			1.074			0.946			0.943			1.142			1.219			0.769697		1.00303		1.08485		0.996829		1.20719		1.28858		0.955556		1.23753		1.15005
A0A1D5U8C9	Serine/threonine-protein kinase PBL27 OS=Arabidopsis thaliana GN=PBL27 PE=1 SV=1	32.663	1.2141	5.1	2	3	0
A0A1D5U8F8	Dirigent protein	33.654	63.598	17.2	4	8	4	2.311	1.948	2.049	1.801	1.541	1.604	1.124	1.166	1.134	1.104	1.246	1.173	0.509	0.626	0.576	0.362	0.541	0.497	0.287	0.567	0.415	0.318	0.524	0.463	0.784084	0.0315231	0.542803	0.0115751	0.558497	0.00699641	0.818235	0.191736	0.741672	0.202429	0.762712	0.144462	0.271243	0.00259043	0.283057	0.000473526	0.370619	0.010987
A0A1D5U8F9	Dirigent protein	34.248	5.1553	4.8	1	1	1	1.224	1.075		1.013	0.966		0.988	0.957		0.919	0.985		0.857	0.924		1.044	1.055		0.99	1.076		0.941	0.968		0.860809	0.255582	0.84602	0.242315	0.828186	0.19036	1.17855	0.124415	1.16002	0.127732	1.07187	0.278862	0.774685	0.135711	1.06064	0.223245	1.06221	0.376728
A0A1D5U8G2	Stress-response A/B barrel domain-containing protein HS1 OS=Arabidopsis thaliana GN=HS1 PE=1 SV=1	12.181	8.9839	10.8	1	2	1	1.161	1.085	1.174	1.058	1.064	1.021	0.959	0.968	0.979	0.925	0.899	0.93	0.956	1.096	1.01	0.987	1.078	1.006	1.07	0.999	0.982	0.845	0.757	0.859	0.919006	0.0607614	0.849708	0.0215015	0.805263	0.00909513	1.00294	0.954763	0.996408	0.944313	0.803723	0.019994	0.895322	0.081385	0.977092	0.494653	1.0499	0.210935
A0A1D5U8G5	Subtilisin-like protease SBT5.3 OS=Arabidopsis thaliana GN=AIR3 PE=2 SV=1	80.817	6.4936	1.3	1	1	1		1.579			1.157			1.137			0.912			0.748			0.849			0.877			0.811		0.732742		0.720076		0.577581		1.13503		1.17246		1.08422		0.473718		0.733794		0.771328
A0A1D5U8G9	Eukaryotic translation initiation factor 3 subunit M	45.416	46.595	25.8	9	11	4	1.103		1.277	0.887		1.162	0.898		0.892	0.926		1.011	1.083		1.064	1.05		0.875	1.021		0.877	1.038		0.796	0.860924	0.432392	0.752101	0.182205	0.813866	0.19531	0.8966	0.423145	0.884024	0.329911	0.854215	0.417994	0.902101	0.406343	0.939483	0.745903	1.06034	0.590248
A0A1D5U8I5	Basic endochitinase A OS=Secale cereale GN=rsca PE=1 SV=1	39.347	17.818	10.1	2	4	2	0.931	0.947	1.193	0.683	0.759	0.648	1.118	1.011	0.957	1.077	0.965	0.923	0.879	0.92	1.027	1.002	0.986	1.02	1.172	1.148	1.108	1.149	1.325	1.134	0.68056	0.0468094	1.00488	0.962038	0.965484	0.737818	1.0644	0.301332	1.21302	0.0305517	1.27672	0.0303345	0.920221	0.455512	1.43923	0.00716992	1.11082	0.124092
A0A1D5U8J1	Dirigent protein	21.408	5.9251	19.2	3	5	1
A0A1D5U8J7	H/ACA ribonucleoprotein complex subunit 4 OS=Arabidopsis thaliana GN=CBF5 PE=1 SV=1	63.869	9.6478	9.8	6	8	6			0.713			0.699			1.267			1.161			0.996			0.995			1.185			1.048	0.980365		1.777		1.62833		0.998996		1.18976		1.05221		1.39691		1.42346		0.93528
A0A1D5U8K2	Unknown	43.421	6.4874	2.2	1	1	1
A0A1D5U8K7	UDP-glucose flavonoid 3-O-glucosyltransferase 7 OS=Fragaria ananassa GN=GT7 PE=1 SV=1	51.781	56.34	20.3	9	14	5	0.368	0.398	0.263	0.249	0.321	0.366	0.947	1.002	0.918	1.448	1.506	1.502	0.936	0.915	1	1.019	1.027	1.076	1.398	1.366	1.379	1.749	1.558	1.669	0.909621	0.592689	2.7862	0.00064688	4.33042	0.000214268	1.09505	0.0506295	1.45317	0.00137456	1.74535	0.0018363	2.77065	0.000612206	3.33547	0.000309502	1.44506	0.00121115
A0A1D5U8K8	Glycosyltransferase	51.589	7.9492	20.1	8	12	4	0.634		0.703	0.456		0.549	0.768		0.547	1.171		1.287	0.782		0.65	1.07		0.856	1.447		1.679	1.997		1.945	0.751683	0.113045	0.983545	0.937703	1.83844	0.0252065	1.34497	0.213368	2.18296	0.0410304	2.75279	0.0163991	1.07105	0.606627	1.91642	0.104864	2.37719	0.0300649
A0A1D5U8L4	Unknown	16.726	1.1844	7.7	1	1	1
A0A1D5U8V3	Ribosomal protein L19	23.99	13.393	12.1	2	3	2		1.372			1.465			0.891			0.805			1.059			0.835			0.827			0.69		1.06778		0.649417		0.586735		0.78848		0.780925		0.651558		0.771866		0.569966		0.928171
A0A1D5U909	Anthocyanidin reductase ((2S)-flavan-3-ol-forming) OS=Vitis vinifera GN=ANR PE=1 SV=1	36.745	22.425	9.3	4	5	4		1.046	1.183		0.918	0.806		0.898	0.634		1.022	0.976		0.992	1.089		1.046	1.167		0.993	0.882		1.178	1.226	0.773441	0.108638	0.687304	0.184194	0.896366	0.321396	1.06343	0.48796	0.901009	0.299177	1.15521	0.13838	0.933603	0.479638	1.28364	0.098055	1.22389	0.400881
A0A1D5U950	Putative disease resistance protein RGA4 OS=Solanum bulbocastanum GN=RGA4 PE=2 SV=1	137.6	-2	0.8	1	1	1	1.042			0.863			1.059			1.062			0.96			1.017			1.071			0.946			0.828215		1.01631		1.01919		1.05937		1.11563		0.985417		0.921305		1.17845		1.01133
A0A1D5U985	Putative 12-oxophytodienoate reductase 5 OS=Oryza sativa subsp. japonica GN=OPR5 PE=2 SV=1	40.711	29.236	31.7	10	16	4	0.861	0.981	1.155	0.793	0.95	0.921	0.784	0.997	0.92	0.898	1.005	0.942	1.076	0.973	0.926	1.165	1.006	1.007	1.177	1.065	1.122	1.288	1.057	1.024	0.888889	0.336076	0.901235	0.407774	0.949283	0.622575	1.06824	0.383512	1.13076	0.0833301	1.13244	0.255789	0.992659	0.944003	1.19294	0.0752939	1.24546	0.051148
A0A1D5U987	1-aminocyclopropane-1-carboxylate oxidase homolog 1 OS=Arabidopsis thaliana GN=At1g06620 PE=2 SV=1	32.984	6.9177	3.6	1	1	1
A0A1D5U9D0	Unknown	114.37	16.636	2.7	2	2	2		1.034			0.787			1.227			1.15			0.893			0.824			1.152			1.028		0.761122		1.18665		1.11219		0.922732		1.29003		1.15118		0.863636		1.04701		0.938875
A0A1D5U9H5	Probable cleavage and polyadenylation specificity factor subunit 1 OS=Oryza sativa subsp. japonica GN=Os04g0252200 PE=3 SV=2	156.08	1.574	1.3	2	2	2	0.808	0.992	0.795	1.014	0.991	0.97	1.096	1.083	1.102	1.043	0.958	1.147	1.114	1.002	1.106	0.968	1.032	1.013	0.939	0.957	0.959	1.037	0.983	0.926	1.14644	0.180613	1.26435	0.0683328	1.2131	0.0943985	0.935133	0.185103	0.886096	0.072864	0.914339	0.130236	1.24162	0.0606894	1.01277	0.612707	0.870162	8.29918e-05
A0A1D5U9J7	"L-ascorbate peroxidase 2, cytosolic OS=Oryza sativa subsp. japonica GN=APX2 PE=1 SV=1"	27.425	107.26	65.4	13	29	1	1.26	1.154	1.278	1.045	1.021	0.978	0.897	0.587	0.823	0.876	0.895	1.034	1.052	1.237	1.359	1.011	0.98	0.973	0.953	0.844	0.745	0.861	0.998	0.716	0.824485	0.0160158	0.624865	0.0253641	0.759751	0.0108286	0.8125	0.122758	0.69682	0.0327534	0.705866	0.0419577	0.988082	0.890598	0.973719	0.320737	1.10186	0.525933
A0A1D5U9J9	Arogenate dehydratase	41.313	17.286	16.8	6	8	6	0.774			0.833			1.045			1.065			1.023			1.122			1.146			1.126			1.07623		1.35013		1.37597		1.09677		1.12023		1.10068		1.32171		1.34694		1.09665
A0A1D5U9W1	"Rhodanese-like/PpiC domain-containing protein 12, chloroplastic OS=Arabidopsis thaliana GN=At5g19370 PE=1 SV=1"	32.559	1.7433	5.4	1	1	1			0.994			1.039			1.067			1.044			0.963			0.901			1.046			0.969	1.04527		1.07344		1.0503		0.935618		1.08619		1.00623		0.968813		0.86718		0.980319
A0A1D5U9X8	Malic enzyme	69.255	46.072	24.9	13	18	13	0.558	0.571	0.565	0.964	0.977	0.975	1.037	1.012	1.047	0.998	1.089	1.04	1.024	1.001	1.03	1.034	1.04	1.056	1.178	1.106	1.121	1.121	1.157	1.158	1.72137	2.16016e-07	1.82763	0.000119521	1.84593	0.00256632	1.02455	0.0912242	1.11457	0.0215538	1.12471	0.00159542	1.80342	5.10814e-05	1.07339	0.00174212	1.09981	0.0264064
A0A1D5UA15	5-formyltetrahydrofolate cyclo-ligase	30.658	37.982	13.2	3	4	3		1.287	1.017		0.948	0.891		1.023	1.072		1.112	1.024		0.902	0.942		0.864	0.922		0.942	1.039		1.013	1.144	0.798177	0.325623	0.909288	0.579139	0.927083	0.645419	0.968547	0.506186	1.0743	0.372894	1.16974	0.230312	0.800347	0.333125	0.97118	0.581473	0.945585	0.435506
A0A1D5UA19	"Lon protease homolog, mitochondrial"	105.84	18.098	10.6	10	14	10	0.642	0.606	0.658	0.962	0.957	0.961	1.015	1.088	1.074	1.026	1.106	1.08	1.086	1.011	1.042	1.126	1.027	1.08	1.045	1.105	1.075	1.05	1.068	1.081	1.51102	0.00205445	1.66684	0.000214461	1.6852	0.000264792	1.02995	0.435744	1.0274	0.363603	1.01911	0.465097	1.6469	0.000203632	1.12257	0.0539379	1.01511	0.603687
A0A1D5UA83	UDP-glycosyltransferase 74E2 OS=Arabidopsis thaliana GN=UGT74E2 PE=1 SV=1	26.273	1.3453	4.7	1	1	1	0.914			0.883			1.016			1.009			0.937			1.066			1.087			1.12			0.966083		1.1116		1.10394		1.13767		1.16009		1.1953		1.02516		1.20725		1.06988
A0A1D5UA93	ATP sulfurylase 2 OS=Arabidopsis thaliana GN=APS2 PE=1 SV=1	50.601	1.9081	6	3	3	3	0.932		0.961	0.808		0.727	1.224		1.067	1.108		1.145	1.173		0.978	0.775		0.924	1.14		1.171	0.889		1.099	0.810882	0.110939	1.21025	0.229867	1.19017	0.0193975	0.789865	0.215488	1.07438	0.561112	0.924221	0.627131	1.13629	0.408471	1.10684	0.460222	1.00873	0.919708
A0A1D5UA99	SUMO-activating enzyme subunit 2 OS=Arabidopsis thaliana GN=SAE2 PE=1 SV=1	58.685	2.9715	4	2	2	2	0.526	0.368		1.023	0.989		1.084	1.165		1.169	1.124		1.158	1.151		1.078	1.116		1.084	0.999		0.889	1.03		2.25056	0.0779189	2.51566	0.0357578	2.56488	0.0547183	0.950195	0.193434	0.902122	0.227027	0.831096	0.220116	2.58277	0.0703053	1.09046	0.0715832	0.926189	0.293264
A0A1D5UAB5	Ribonuclease 1 OS=Arabidopsis thaliana GN=RNS1 PE=1 SV=1	26.779	23.059	5.4	1	1	1	1.367	1.299	1.462	0.816	0.827	0.831	0.685	0.738	0.676	0.718	0.751	0.722	1.632	1.549	1.433	1.216	1.157	1.141	0.795	0.753	0.789	0.715	0.815	0.77	0.599322	0.00687374	0.508479	0.0016977	0.530766	0.00384826	0.761595	0.0141571	0.506502	0.00409298	0.498483	0.00137677	1.11773	0.0982784	1.42037	0.00326229	1.11339	0.0334277
A0A1D5UAD2	Zinc finger CCCH domain-containing protein 24 OS=Arabidopsis thaliana GN=At2g28450 PE=1 SV=1	88.323	4.4435	1.7	1	1	1	0.504			1.312			0.844			0.564			1.465			1.336			1.01			0.869			2.60317		1.6746		1.11905		0.911945		0.68942		0.593174		2.90675		1.01829		1.19668
A0A1D5UAF7	Omega-hydroxypalmitate O-feruloyl transferase OS=Arabidopsis thaliana GN=HHT1 PE=1 SV=1	50.535	1.7829	3.4	1	1	1			1.104			0.749			0.894			0.916			1.034			0.935			1.187			1.199	0.678442		0.809783		0.82971		0.904255		1.14797		1.15957		0.936594		1.24833		1.32774
A0A1D5UAF8	Unknown	31.811	10.708	6.2	2	2	2		1.106			0.908			0.982			0.94			1.048			0.957			1.078			0.991		0.820976		0.887884		0.84991		0.913168		1.02863		0.945611		0.947559		1.05396		1.09776
A0A1D5UAH8	FT-interacting protein 1 OS=Arabidopsis thaliana GN=FTIP1 PE=1 SV=1	118.31	17.924	9.3	8	9	7	1.255	1.361	1.384	0.951	0.919	0.955	0.943	0.907	0.902	0.952	0.988	0.877	0.929	0.968	0.988	0.966	0.988	0.968	0.988	0.912	1.031	0.922	0.849	0.871	0.70625	0.00656667	0.688	0.00508745	0.70425	0.00180194	1.01282	0.562362	1.01594	0.720108	0.915771	0.0456052	0.72125	0.00470906	1.03434	0.0860291	1.06504	0.222232
A0A1D5UAJ5	Sulfotransferase	38.25	1.1958	6.2	2	2	1
A0A1D5UAN2	Cysteine-rich receptor-like protein kinase 6 OS=Oryza sativa subsp. japonica GN=CRK6 PE=1 SV=1	70.211	2.4355	1.9	1	1	1			0.893			0.801			1.135			1.126			1.015			0.901			1.143			1.052	0.896976		1.271		1.26092		0.887685		1.12611		1.03645		1.13662		1.12484		1.00705
A0A1D5UAN5	Glyoxylate/hydroxypyruvate reductase HPR3 OS=Arabidopsis thaliana GN=HPR3 PE=2 SV=1	32.84	5.0759	11.7	4	4	3	1.044			0.979			0.99			0.999			0.968			1.041			0.985			0.992			0.937739		0.948276		0.956897		1.07541		1.01756		1.02479		0.927203		1.06333		0.994949
A0A1D5UAP6	Calcium-dependent protein kinase 19 OS=Oryza sativa subsp. japonica GN=CPK19 PE=2 SV=2	58.061	74.781	15.8	6	8	6		0.752	0.779		1.191	1.149		1.038	1.051		1.02	1.02		1.003	0.976		1.058	1.047		0.921	1.007		1.004	0.969	1.52841	0.00720618	1.36447	0.0108638	1.33246	0.033738	1.06367	0.097732	0.974229	0.659252	0.996968	0.905164	1.29262	0.00718622	0.899573	0.0950575	0.92293	0.306942
A0A1D5UAR0	Unknown	58.579	15.247	11.7	6	8	6	1.149	1.094	1.335	0.709	0.805	0.685	0.823	1.026	0.865	0.816	1.162	0.898	1.325	1.016	1.189	1.236	0.948	1.096	1.033	1.002	0.993	0.882	0.992	0.867	0.614589	0.0115771	0.758524	0.0408334	0.803801	0.148394	0.929178	0.532586	0.85779	0.200324	0.776487	0.0816796	0.986585	0.896664	1.49159	0.0335916	1.1157	0.229852
A0A1D5UAY9	Peroxidase	33.074	56.844	27.7	8	18	1		1.025	0.991		0.565	0.532		1.219	1.221		1.628	1.721		0.83	0.813		0.763	0.782		1.124	1.166		1.015	0.98	0.544147	0.00265857	1.21032	0.0502119	1.66121	0.0256027	0.940353	0.0627025	1.39379	0.02088	1.21424	0.0301387	0.81498	0.0256844	1.40839	0.0153123	0.938525	0.1731
A0A1D5UB52	Phenylalanine ammonia-lyase	76.207	3.359	25.6	17	25	1	0.083		0.266	1.211		0.9	1.235		1.47	1.255		1.509	1.27		0.908	1.005		1.04	1.031		1.195	0.929		0.849	6.04871	0.0590749	7.75072	0.0184118	7.91977	0.0213303	0.938935	0.775933	1.02204	0.918918	0.816345	0.463002	6.24069	0.0775126	0.968735	0.867025	0.822921	0.251047
A0A1D5UB86	Phosphoinositide phospholipase C	68.093	10.93	11.2	6	6	6			0.474			1.207			1.061			0.811			1.522			1.36			0.797			0.667	2.54641		2.2384		1.71097		0.893561		0.523653		0.438239		3.21097		1.12676		0.751178
A0A1D5UB92	Probable NAD(P)H dehydrogenase (quinone) FQR1-like 1 OS=Arabidopsis thaliana GN=At4g27270 PE=1 SV=1	21.463	5.4283	51.2	10	45	1	1.02	1.007	0.954	0.869	0.812	0.836	0.777	0.959	0.832	0.906	0.931	0.87	1.088	1.059	1.117	1.158	1.159	1.239	1.147	1.031	1.026	1.033	1.028	1.065	0.844348	0.00457272	0.861456	0.111739	0.908085	0.0279594	1.08946	0.0468401	0.981618	0.676309	0.957721	0.0950688	1.09493	0.0241526	1.41279	0.000996602	1.24766	0.0381245
A0A1D5UBB0	Unknown	114.76	-2	21.6	21	33	1	0.832	0.834	0.835	0.868	0.937	0.891	1.072	1.073	1.013	1.125	1.184	1.209	0.988	0.966	0.913	0.995	0.976	1.022	1.063	0.988	1.038	1.107	1.069	1.15	1.07797	0.0848551	1.26269	0.0080075	1.40664	0.00530678	1.04395	0.196423	1.07743	0.0775021	1.1601	0.00910745	1.14634	0.0315414	1.11016	0.0202291	0.978151	0.481777
A0A1D5UBE0	Short-chain dehydrogenase/reductase 2b OS=Arabidopsis thaliana GN=SDR2b PE=2 SV=1	34.556	1.1514	9.6	3	4	1
A0A1D5UBH4	Glycerol-3-phosphate dehydrogenase	68.402	1.4013	6	4	4	1	1.046			0.961			1.067			1.035			0.877			0.802			1.069			1.183			0.918738		1.02008		0.989484		0.914481		1.21893		1.34892		0.838432		0.834547		1.00187
A0A1D5UBI2	Thioredoxin H1 OS=Oryza sativa subsp. japonica GN=TRXH PE=1 SV=1	10.392	10.863	24.7	3	3	2			1.435			1.059			0.957			1.027			0.934			0.846			0.877			0.855	0.737979		0.666899		0.715679		0.905782		0.938972		0.915418		0.650871		0.798867		0.916405
A0A1D5UBI3	Elongation factor 1-beta OS=Triticum aestivum PE=1 SV=2	23.318	75.911	35.8	8	22	7		0.168			1.72			1.09			0.862			1.337			1.25			0.677			0.647		10.2381		6.4881		5.13095		0.934929		0.506358		0.483919		7.95833		0.726744		0.621101
A0A1D5UBK0	Fatty acid amide hydrolase OS=Arabidopsis thaliana GN=FAAH PE=1 SV=1	78.332	13.427	12.6	10	12	2		0.607	0.872		0.232	0.829		0.582	1.064		0.774	1.24		1.502	0.917		1.361	0.91		1.188	1.101		1.697	1.166	0.717377	0.611911	1.11291	0.797106	1.36173	0.445974	0.938818	0.860777	0.946259	0.861074	1.18355	0.631168	1.63556	0.328576	2.14043	0.256274	1.39064	0.404363
A0A1D5UBK1	"Dihydrolipoyllysine-residue succinyltransferase component of 2-oxoglutarate dehydrogenase complex 1, mitochondrial OS=Arabidopsis thaliana GN=At5g55070 PE=1 SV=1"	48.707	-2	25.6	12	20	1
A0A1D5UBL3	"Isopentenyl-diphosphate Delta-isomerase II, chloroplastic OS=Arabidopsis thaliana GN=IPP2 PE=1 SV=1"	27.002	6.2145	37.4	8	15	1	1.052			0.92			0.936			1.078			1.119			0.779			0.942			1.223			0.874525		0.889734		1.02471		0.696157		0.841823		1.09294		1.06369		0.846739		1.00641
A0A1D5UBR9	Universal stress protein A-like protein OS=Arabidopsis thaliana GN=At3g01520 PE=1 SV=2	17.924	10.31	11.7	2	2	1	0.219	0.321	0.514	0.797	0.842	0.789	1.102	1.131	1.128	1.172	1.102	1.235	0.274	0.337	0.406	0.937	0.942	0.885	1.789	1.697	1.617	1.878	1.777	1.673	2.30361	0.0301567	3.1888	0.0117093	3.32922	0.00445595	2.7178	0.00103855	5.0177	4.40041e-05	5.23894	0.000108548	0.964896	0.905145	1.13839	0.0106075	1.5183	0.00586816
A0A1D5UBT1	Aldehyde dehydrogenase 22A1 OS=Arabidopsis thaliana GN=ALDH22A1 PE=2 SV=2	59.582	8.1899	2.8	1	2	1	1.156	1.633	1.192	1.372	0.911	1.174	0.946	0.88	0.975	0.919	1.062	0.879	1.03	1.01	1.02	0.899	0.796	0.951	0.807	0.885	0.875	0.779	0.891	0.885	0.868375	0.439619	0.703592	0.119903	0.718412	0.122715	0.864706	0.0915654	0.838889	0.0172781	0.834967	0.0407096	0.768651	0.183074	0.765404	0.171077	0.916458	0.10592
A0A1D5UBV8	Eukaryotic translation initiation factor 4G OS=Triticum aestivum PE=1 SV=1	203.46	8.1837	3.5	6	8	6	1.202	0.785	0.734	1.15	1.134	0.888	0.837	0.819	1.096	0.795	0.868	1.17	1.163	1.251	0.94	1.07	1.136	1	0.941	0.909	1.173	0.914	0.892	1.065	1.16575	0.440109	1.01139	0.955858	1.04116	0.852448	0.955874	0.660757	0.901312	0.425895	0.855993	0.224212	1.23264	0.30548	1.01072	0.911585	1.09847	0.500921
A0A1D5UC07	Protein transport protein SEC31 homolog B OS=Arabidopsis thaliana GN=SEC31B PE=1 SV=1	107.87	2.5069	22.1	19	35	1			0.986			1.052			0.985			0.996			1.004			1.019			0.902			1.054	1.06694		0.998986		1.01014		1.01494		0.898406		1.0498		1.01826		0.968631		0.915736
A0A1D5UC18	Unknown	118.09	1.003	0.8	1	1	1			1.092			1.044			1.065			0.989			0.838			0.915			1.133			0.947	0.956044		0.975275		0.905678		1.09189		1.35203		1.13007		0.767399		0.876437		1.06385
A0A1D5UC19	Pentatricopeptide repeat-containing protein At3g13880 OS=Arabidopsis thaliana GN=PCMP-E89 PE=2 SV=1	86.228	-2	1.2	1	1	1			0.438			0.866			1.031			1.159			1.159			0.964			0.995			1.49	1.97717		2.35388		2.64612		0.831752		0.858499		1.28559		2.64612		1.11316		0.965082
A0A1D5UC52	Universal stress protein A-like protein OS=Arabidopsis thaliana GN=At3g01520 PE=1 SV=2	18.893	4.5341	9.4	2	2	2	1.012	1.177		0.966	0.904		0.913	0.942		1	1.028		0.78	0.741		1.065	0.93		1.034	1.203		1.256	1.223		0.854271	0.277879	0.847419	0.284539	0.92645	0.505242	1.31164	0.154545	1.47074	0.132724	1.62985	0.00319982	0.694838	0.138609	1.06684	0.519125	1.20593	0.257437
[truncated: 6,944 more rows]
[truncated: 7 more columns]
